# Supplementary material for: Autophagy modulates the metabolism and growth of tomato fruit during development
Source: Hortic Res. 2022 Jun 13;9:uhac129. doi: 10.1093/hr/uhac129 (PMC9343920; doi:10.1093/hr/uhac129)
Supplement: Web_Material_uhac129 [file web_material_uhac129.zip]

Archive with 13 entries (13 files):
- Supplementary Data Set S1.xlsx
- Supplementary Data Set S10.xlsx
- Supplementary Data Set S11.xlsx
- Supplementary Data Set S12.xlsx
- Supplementary Data Set S2.xlsx
- Supplementary Data Set S3.xlsx
- Supplementary Data Set S4.xlsx
- Supplementary Data Set S5.xlsx
- Supplementary Data Set S6.xlsx
- Supplementary Data Set S7.xlsx
- Supplementary Data Set S8.xlsx
- Supplementary Data Set S9.xls
- Supplementary Figures.pdf
