# Supplementary material for: Autophagy modulates the metabolism and growth of tomato fruit during development
Source: Hortic Res. 2022 Jun 13;9:uhac129. doi: 10.1093/hr/uhac129 (PMC9343920; doi:10.1093/hr/uhac129)
Supplement: Web_Material_uhac129 [file web_material_uhac129.zip › Supplementary Data Set S1.xlsx]

## Sheet: Supplementary Data Set S1
Supplementary Data Set S1: GC-MS and LC-MS metabolite profiling of WT and ATG4 RNAi line plants.
			WT	Line_13	Line_27	WT	Line_13	Line_27	WT	Line_13	Line_27	WT	Line_13	Line_27	WT	Line_13	Line_27
metabolite no.	metabolite name	class	Imature green	Imature green	Imature green	Mature green	Mature green	Mature green	Red ripe	Red ripe	Red ripe	Young leaf	Young leaf	Young leaf	Old leaf	Old leaf	Old leaf
M1	chlorogenic acid I	Flavonoids	77.2407	141.33	277.453	165.948	81.5137	121.879	42.1047	4.62377	64.836	1360.39	862.949	1487.6	1328.32	1380.63	1282.95
M2	chlorogenic acid II	Flavonoids	881.342	1448.27	1941.82	1063.4	742.331	1013.43	315.136	52.2523	450.135	4200.69	3250.66	5440.84	3980.88	4238.45	4676.7
M3	Phenolic dev.	Phenolics	913.5	1873.33	2116.67	1879.5	1990	1298.33	2960	840.333	2080	5103.33	4183.33	14183.3	24343.3	16493.3	26066.7
M4	Flavonoid derv.	Flavonoids	300	1344	545	169.283	330.333	182.721	15.9755	15.5255	8.57235	79466.7	67266.7	129667	22700	9880	71433.3
M5	Flavonoid derv.	Flavonoids	21125	53333.3	20200	13330	38300	8150	1982.5	1832	1131	139000	111967	126667	83633.3	74300	94166.7
M6	Phenolic derv._(1Hex)	Phenolics	4.21572	48.3738	30.8051	5.43038	6.42767	6.58015	8.7975	9.37451	6.40025	67.9546	99.4754	131.682	50.7701	66.692	60.4709
M7	Phenolic derv._(1Hex)	Phenolics	1367.5	1436.67	1730	5235	9003.33	6406.67	7985	10103.3	11036.7	6140	6440	7993.33	6783.33	5626.67	11856.7
M8	Phenolic derv._(1Hex)	Phenolics	3090	4703.33	7500	4727.5	2800	3563.33	1720	564.667	2503.33	37600	21666.7	33033.3	29700	30800	30933.3
M9	glycoalkaloid derv.	glycoalkaloids	1954.25	4156.67	2746.67	3420	3723.33	3410	2537.5	1946.67	2306.67	16500	4103.33	3116.67	21166.7	21033.3	4863.33
M10	glycoalkaloid derv.	glycoalkaloids	1151.5	2540	2103.33	1262	1240	1500	298.25	338	358.333	925.333	268.667	244.667	1393	2043.33	314
M11	glycoalkaloid derv.	glycoalkaloids	1995	9206.67	8326.67	1552.5	1590	1813.33	33.1206	9.73967	26.0334	25666.7	7400	5776.67	33933.3	34000	8000
M12	flavonoid glycosides_(1Hex)	Flavonoids	806.25	1990	787	595	1361	352.667	72.4319	61.5918	36.6635	6690	5030	5603.33	3636.67	3580	3776.67
M13	flavonoid glycosides_(1hex)	Flavonoids	9722.5	24066.7	9296.67	6137.5	17466.7	3763.33	901.75	833.667	513.333	60966.7	49033.3	55266.7	37166.7	33000	41300
M14	Phenolic derv._(2Hex)	Phenolics	65.1007	143.598	370	161.183	182	295.667	1108.25	792.667	1375	15800	14660	36560	18500	48633.3	53400
M15	Lycoperoside H	glycoalkaloids	92.3719	398.667	361.667	69.542	68.2234	78.9126	17.5434	0	10.0753	909.333	296	222.667	1166.33	1220	304
M16	Tomatine derv.(4Hex)	glycoalkaloids	2.28945	55.5439	41.1299	0.433928	0	1.04448	0.0460215	0.0737679	0.209286	732.667	348	474	637	899.333	326.667
M17	Tomatine derv.(4Hex)	glycoalkaloids	176.25	679	620.333	130	108.179	117.407	22.1012	23.5053	18.7676	5236.67	1960.33	1990	5110	4956.67	1556.67
M18	Tomatine derv.(4Hex)	glycoalkaloids	4.09253	66.6962	43.5544	0.3885	0.00942723	0.650026	0.882656	0.334703	0.0226021	986.333	503.667	683.333	777	1148.33	510
M19	Lycoperoside H. derv.	glycoalkaloids	5805	14600	12666.7	10920	11560	12033.3	19100	6490	15400	25433.3	7683.33	3796.67	32066.7	33566.7	6646.67
M20	Lycoperoside H. derv.	glycoalkaloids	72325	131667	123333	101025	109667	122333	45500	42600	54766.7	138333	59166.7	58033.3	153000	166333	78666.7
M21	Lycoperoside H. derv.	glycoalkaloids	9232.5	38566.7	35100	7530	7746.67	8956.67	200.75	58.4312	146	86700	29966.7	23700	110067	108800	31766.7
M22	Lycoperoside H. derv.	glycoalkaloids	10872.5	41066.7	39233.3	8390	8430	9950	238.24	71.701	170.667	87466.7	34966.7	27000	102633	101600	31666.7
M23	Lycoperoside H. derv.	glycoalkaloids	58.662	60.5765	36.1138	128.133	136	120.13	145.5	112.355	117.667	186.097	34.8998	29.6711	252.333	98.0803	31.8132
M24	glycoalkaloid derv.(3Hex)	glycoalkaloids	90.7679	459.333	460.667	96.1103	99.6719	111.499	24.1778	84.0081	13.7782	728.333	200.667	148.333	948	944.333	230
M25	Lycoperoside A or B or C	glycoalkaloids	2875	16133.3	16533.3	6702.5	5853.33	7293.33	11070	735.667	5400	8270	2790	1820	8706.67	12053.3	2696.67
M26	Steroid(+4Hex) C53H90O23	glycoalkaloids	7.61061	12.1819	9.23564	28.2777	355.667	33.1477	1680.75	1423.33	1108	23.1035	11.8732	23.4784	60.2465	103.356	65.7655
M27	Steroid(+1Hex) C33H53N1O7	glycoalkaloids	421	2480	2586.67	549	535	637.667	183.25	158.38	168	7066.67	2803.33	2813.33	6823.33	10786.7	3356.67
M28	Steroid(+0 or 1Hex) C33H52O8	glycoalkaloids	37.2637	149.667	137.333	42.0175	48.2548	44.7333	41.6932	42.3997	24.8406	257	90.7159	130.86	278.333	257.333	62.3131
M29	glycoalkaloid derv.(1Hex)	glycoalkaloids	468.75	2016.67	1693.33	434	402.667	417.333	121.483	126.921	119.106	10286.7	2813.33	3900	12733.3	10476.7	3573.33
M30	glycoalkaloid derv.(1Hex)	glycoalkaloids	198.75	804.333	971.333	252.75	341.333	220.333	110.578	12.7282	51.2072	1151.67	528.667	673	2576.67	1833.67	359
M31	Naringin (2 Hex)	Flavonoids	10.4981	13.0193	10.6166	23.4209	20.6545	16.8833	122.608	116.667	33.9392	150.333	113.461	111	61.6833	1248.33	125.439
M32	glycoalkaloid derv.(1Hex)	glycoalkaloids	441	602.333	596.667	1050	3686.67	1353.33	490.25	52.329	450.333	150.53	62.506	46.525	509.667	637	146.333
M33	glycoalkaloid derv.(1Hex)	glycoalkaloids	1396.5	3893.33	3373.33	2530	6713.33	3603.33	2142.5	1680	2933.33	21300	8506.67	10116.7	20866.7	28233.3	15366.7
M34	isorhamnetin-3-O-glucoside-7-O-glucoside	Flavonoids	0	0	5.47864	0.845288	2.904	1.08228	9.8734	2.6988	4.32038	5528.66	2620.46	3829.29	3023.34	1465.91	2599.97
M35	Lycoperoside F or G or Esculeoside A	glycoalkaloids	19.8149	10.5597	29.4403	81.2215	218	117.391	672.5	675.667	548.667	0	0	0	12.3093	34.0938	0.608268
M36	Flavonoid derv.	Flavonoids	25187.6	46429.8	46165	9474.29	6297.33	43198.5	3478.34	1948.83	12599.7	897638	550650	1.18264e+06	1.09544e+06	962453	869417
M37	glycoalkaloid derv.(2Hex)	glycoalkaloids	350	1460	1463.33	207.75	167.333	190.333	18.8792	6.42622	3.62863	7770	2723.33	2740	9046.67	9260	2600
M38	quercetin-3-O-(2“-O-apiosyl-6”-O-rhamnosyl)glucoside	Flavonoids	8690.16	15627.6	17345.9	30999.7	21912.3	7432.98	2623.98	2767.43	1342.64	292886	195406	201864	131293	102511	148348
M39	glycoalkaloid derv.(3Hex)	glycoalkaloids	158.75	409	398.333	124.029	115	136	49.1277	66.1905	43.8818	187.103	101.111	133.189	189.333	82.658	127.333
M40	Dehydrotomatine	glycoalkaloids	1422.52	2731.56	1969.6	2106.9	2111.78	2221.08	1421.15	1068.43	1295.38	8646.72	2694.75	2249.5	10996.2	10714	2994.47
M41	Dehydrotomatine derv (4Hex)	glycoalkaloids	497.5	4566.67	4650	620	522	705.333	178.75	188.211	162.333	12656.7	4733.33	4750	11533.3	17766.7	6043.33
M42	Dehydrotomatine derv.	glycoalkaloids	47.2946	270.488	257.016	19.6489	13.3285	26.8467	1.73264	1.70313	2.04322	5494.44	1849.85	2348.04	5219.67	6589.54	1872.49
M43	Dehydrotomatine derv.	glycoalkaloids	9.86756	71.0804	29.6275	8.69809	50.3664	5.57401	8.43904	15.1755	3.28728	153.062	100.915	182.766	240.036	191.056	96.2994
M44	Dehydrotomatine derv.	glycoalkaloids	7.92793	34.5422	66.4079	7.1002	1.78563	9.61513	13.3195	1.33696	6.48115	20.0416	7.35426	5.87557	18.6359	49.4778	5.03385
M45	Tomatine der. (4Hex)	glycoalkaloids	22.5314	85.3167	80.5346	12.3855	4.42808	7.72222	0	0	0	1206	348.333	366.333	1310	1375	353
M46	glycoalkaloid derv.(4Hex)	glycoalkaloids	1707.5	7566.67	6856.67	1320.5	1420	1596.67	28.6373	3.92669	16.7262	24833.3	6623.33	5470	33066.7	33100	8006.67
M47	glycoalkaloid derv.(4Hex)	glycoalkaloids	31300	66733.3	61900	45475	49533.3	55200	17775	18100	22233.3	77666.7	24166.7	25000	92333.3	110733	35400
M48	glycoalkaloid derv.(4Hex)	glycoalkaloids	417.75	1334.67	1106.67	773.75	870	927.667	1336.75	274	940.667	5236.67	1037	659.667	5536.67	6380	1163.67
M49	glycoalkaloid derv.(4Hex)	glycoalkaloids	1330	3003.33	2586.67	1388.25	1430	1556.67	557.25	483	604	1923.33	545.667	461.333	2716.67	4506.67	642.667
M50	glycoalkaloid derv.(4Hex)	glycoalkaloids	157.583	404.333	310.667	388.25	2630	495	418	15.9097	427.667	1463.33	755.333	930.333	1656.67	2240	1003.33
M51	Lycoperoside F or G or Esculeoside A	glycoalkaloids	36.9306	102.907	118.68	241.75	1433.33	319	5335	7376.67	4880	0	0	0	0	0	0
M52	Lycoperoside F or G or Esculeoside A	glycoalkaloids	71.042	118.425	122.269	324.25	3793.33	872.667	672250	814667	674667	269.667	126.931	136.667	258.667	1012.67	224
M53	(R)-(-)-2-Phenylglycin	others	78.0223	105.492	132.169	97.5955	76.2623	108.318	161.946	93.5589	146.71	220.875	233.256	324.428	358.662	673.053	395.39
M54	(S)-6-Oxo-2-piperidinecarboxylic acid	others	42.4401	71.9638	61.2898	132.346	26.7888	21.4492	723.93	823.793	344.202	198.642	86.8855	257.679	297.076	319.711	172.74
M55	(S)-alpha-Amino-gamma-butyrolactone hydrochloride	others	1473.36	1562.22	1129.11	2248.73	3028.9	1257.6	9283.87	7943.9	6294	1840.71	1464.93	2397.88	2448.69	2497.45	2640.64
M56	2,4-Diaminobutyric acid	others	85.3038	46.7487	45.6293	114.552	195.298	153.303	37.9873	87.6048	100.852	0	4.37449	22.0134	4.13679	1.36822	13.7871
M57	2-Amino-3-methyl-1-butanol	others	35.3435	23.3405	49.1368	17.5781	17.1771	14.5029	26.9264	22.2747	15.6135	1.51147	2.04569	1.66495	2.24759	5.81057	2.30436
M58	3,4-Dihydroxyhydrocinnamic acid	others	0.888273	2.39639	0.660841	0.363411	0.159807	0.514851	32.4086	212.109	43.7784	0.729869	0.474659	1.54241	0.411925	4.30648	1.14113
M59	3,5-Dimethoxy-4-hydroxycinnamic acid	others	7.14936	5.96042	8.59609	7.96842	6.68016	10.3376	4.2654	6.14592	8.94405	89.5028	37.4886	45.886	123.055	266.174	103.733
M60	3,6-anhydro-D-Galactose	others	26.1883	34.2992	20.1954	22.1344	19.7655	4.77123	8.39796	8.5661	4.80127	20.1179	42.5929	19.7504	28.2552	73.0198	35.8308
M61	3-Hydroxyanthranilic acid	others	8.79417	26.7777	24.3318	2.97454	2.80156	3.85307	110.538	14.8284	12.1879	2.60643	2.14296	2.78786	1.91396	5.56711	1.26333
M62	4-Aminobenzoic acid	others	374.016	496.074	480.938	354.732	503.018	347.923	169.378	273.884	231.439	36.0178	38.0876	57.6749	129.88	51.0447	23.897
M63	4-Hydroxy-3-Methoxymandelic acid	others	13.0084	19.1272	19.425	15.8424	15.6037	11.223	10.3953	7.85258	12.2846	36.5574	52.2077	31.7692	38.8483	234.271	42.7075
M64	5-Hydroxy-L-Tryptophan	others	198.809	90.627	133.139	327.257	493.717	420.656	308.097	202.977	586.425	757.306	306.527	650.203	378.332	321.794	330.964
M65	6-Hydroxynicotinic acid	others	1242.16	1002.7	1233.5	1434.44	961.572	1894.8	505.175	307.696	764.73	1664.26	1627.38	2333.87	1643.02	1529.68	1292.72
M66	adenine	others	2654.42	2846	2606.49	1643.53	2730.48	2708.04	4734.68	4656.74	3936.48	677.167	509.298	629.148	1622.18	1024.77	722.224
M67	Adenosine	others	5971.05	6329.5	3866.01	3177.37	1413.3	15040.7	431797	282549	395703	1516.69	1157.58	1385.13	2510.86	1851.81	1676.67
M68	Adenosine 2':3'-Cyclic monophosphate	others	84.5664	76.4323	60.5679	30.3623	22.2688	43.7583	27.9111	17.8889	35.1967	2.89531	0	11.7532	5.47511	13.6858	10.9238
M69	Adenosine 2?monphosphate	others	91.4832	121.946	78.3024	72.9105	72.7377	134.82	568.186	463.916	892.952	21.6826	7.67525	60.1538	92.1761	233.139	80.8095
M70	Adenosine 3?monophosphate	others	61.7393	51.505	69.7694	27.032	22.2016	42.8079	114.962	46.5854	84.4575	4.8629	2.28153	1.41969	4.29765	5.86942	7.4469
M71	Adenosine 5'-monophosphate	others	3905.3	4736.65	4503.83	3209.78	4332.74	4650.61	85397.2	55557.4	55797.8	4047.72	3243.51	4866.23	6181.36	3746.41	5593.3
M72	Agmatine	others	54.1828	90.8247	170.356	62.6689	31.1196	44.413	590.686	82.9447	838.457	151.088	329.515	155.767	216.996	149.9	71.5585
M73	Ala Ala	dipeptides	4312.15	6676.98	6138.71	2931.46	2126.58	2385.94	2782.02	2729.19	1875.43	2457.93	1905.76	1620.57	1887.26	1381.07	1668.19
M74	Ala-Glu/Glu-Ala	dipeptides	1350.28	694.378	612.976	774.742	619.021	620.072	294.592	455.863	295.225	70.6057	60.1759	87.9544	94.5732	58.482	66.9128
M75	Ala-Ile	dipeptides	20.4782	15.2218	19.4849	34.8015	9.45915	18.4342	11.046	11.3517	12.1253	4.60091	2.89196	1.5495	10.3175	8.12365	6.92645
M76	Ala-Leu	dipeptides	74.0303	70.4928	82.1578	64.5676	62.6502	85.0042	59.4037	58.136	91.7318	26.4918	42.2975	28.3019	72.4218	93.5581	40.2335
M77	Ala-Thr	dipeptides	4144.19	940.993	2837.78	12151.8	1216.11	5574.84	13937.2	6467.33	7555.99	584.794	164.631	318.512	362.925	198.205	702.54
M78	Ala-Val	dipeptides	25.4748	18.9888	26.5294	17.54	8.50189	16.7435	10.3357	6.73458	9.98077	4.33802	6.15272	4.89147	15.2531	8.19695	5.53976
M79	Allantoic acid	others	51.2843	652.272	617.499	275.583	154.117	330.534	197.035	157.971	353.286	98.8763	98.5864	95.8958	215.869	116.203	120.497
M80	alpha-aminopimelic acid	others	1001.47	393.574	391.159	606.471	601.437	483.135	33.0657	68.1372	50.4365	70.8466	29.9934	23.1746	112.45	58.1258	46.4745
M81	alpha-Ketoglutaric acid	others	3475.48	4184.69	3443.05	3020.75	3660.54	3852.84	3755.14	4255.63	3332.99	607.049	314.829	422.778	466.55	147.604	462.015
M82	alpha-Ketovaleric acid	others	2362.53	2767.11	3099.91	4045.9	3502.01	4467.4	4093.02	4306.64	5495.79	6545.63	5683.95	5727.68	5925.76	4917.45	6127.49
M83	Arginine	amino acids	8393.84	12744.3	16500.6	17170.1	10803.6	4611.46	20569.8	9306.51	8952.92	398.048	607.854	526.474	580.725	426.678	379.877
M84	Arterenol free base	others	207.548	0	15.241	64.9066	15.2625	0	27.4424	76.1393	21.6402	32.1141	23.0796	18.5253	179.611	205.289	81.8156
M85	Asn-Leu	dipeptides	2.82022	3.7872	3.49185	1.29289	1.12418	2.22177	0.759635	2.19184	1.32401	2.10228	0.821745	1.85959	2.27765	3.77528	1.12223
M86	Asparagine	amino acids	15366.2	13542.5	8479.22	23394.8	38585.3	13406.6	38479.4	29485.2	22061.9	751.787	1239.37	1445.95	1776.39	6568.82	2368.06
M87	Asp-Gln/Gln-Asp/Glu-Asn	dipeptides	294.566	441.732	227.175	714.996	1006.4	570.459	1291.1	968.881	762.732	46.1283	17.1352	114.12	95.8811	39.8009	91.1635
M88	Asp-Pro	dipeptides	139.027	122.412	121.761	86.7279	35.5737	76.215	6.16524	20.6128	24.0917	119.303	109.898	148.707	143.686	43.5154	123.135
M89	Benzylamine	others	13.9483	10.8009	9.04179	12.6166	5.78871	11.7285	11.699	10.1326	30.8077	14.728	15.7653	8.38959	14.9631	10.6113	16.4589
M90	beta-Hydroxynorvaline	others	35824.4	81129.5	44609.1	29795.5	29773.4	24431.7	35059.1	21447.8	21320.4	11278.8	13469.3	16893.9	7418.34	9394.94	9140.87
M91	Betaine	others	1339.69	5183.91	5011.97	1246.69	860.711	2270.92	668.864	407.576	1406.01	11846.1	8977.97	11675.5	6976.67	3215.66	5831.61
M92	beta-Nicotinamide adenine dinucleotide	others	1699.49	1446.06	1470.73	1205.05	2725.15	1268.91	901.069	2757.34	1174.72	50.4888	83.7533	65.6723	138.919	465.148	69.1027
M93	Caffeic acid	others	0.640626	0.516842	0.257632	18.9961	12.3165	0.259565	8.06689	0	0	225.371	170.415	24.9278	225.388	323.993	118.903
M94	Citric acid	amino acids	10242.5	10787.5	9842.57	9565.3	10968.6	10695	12303.6	13080	11420.4	1481.12	367.397	560.034	1760.72	271.808	717.811
M95	Citrulline	others	5722.73	8947.2	4581.21	2987.8	3647.86	1567.25	3532.49	2002.93	3839.85	2822.53	5679.17	2288.94	2615.12	1105.27	2419.47
M96	Coumarin	others	4.6294	18.6835	14.1614	3.62499	6.52914	6.30418	2.60353	1.93976	6.14518	39.3713	9.18633	24.0635	77.3701	54.3759	32.4152
M97	cyclo-Gly-Pro	dipeptides	42.3099	17.1724	18.1468	25.1199	16.492	29.8394	14.9221	10.4945	18.0833	8.49321	8.64679	15.148	16.9661	17.7394	10.3869
M98	Cycloleucine	others	90.8247	143.459	137.693	77.8541	277.159	102.791	36.465	113.68	38.1536	31.6324	65.4155	25.0099	77.5018	219.714	27.5444
M99	Cys-Gly	dipeptides	206.396	187.321	212.089	333.293	452.068	449.979	800.18	1207.82	916.614	507.788	457.203	587.365	516.364	807.491	632.45
M100	Cytidine 3'-monophosphate	others	17.315	0	25.659	1.61729	0	15.908	463.58	308.175	409.961	27.2616	18.0192	27.0873	21.0162	22.4689	40.3771
M101	Cytidine 5'-monophosphate	others	0.667293	16.4497	2.35641	0.429862	10.4834	1.62165	27.9885	10.9091	18.3031	8.12138	2.50909	6.45358	8.10869	3.79008	2.21214
M102	Desthiobiotin	others	59.7672	92.6719	99.0263	4.97557	0.554553	8.83469	0.919076	3.06623	0.592356	0.793982	1.30817	1.26194	4.50151	1.57199	0.621579
M103	Dihydrosphingosine	others	111.249	106.513	105.327	117.515	146.675	132.017	162.292	123.408	153.414	69.5706	78.1557	78.0009	78.4131	78.95	84.2814
M104	Dopamine	others	340.639	1436.96	237.536	239.086	631.388	184.578	417.664	235.726	643.154	6473.17	3660.51	2872.11	17601.2	13586.9	8109.85
M105	epsilon-amino-N-Caproic acid	others	702.084	1526.43	1178.64	663.711	853.543	440.651	703.004	555.991	440.137	30.0654	29.8394	66.8103	72.8178	46.1351	67.4409
M106	Ferulic acid	others	159.646	62.4549	168.637	164.925	260.792	204.988	60.6176	36.8635	46.5118	52.341	39.636	61.83	141.817	109.599	102.782
M107	gamma-Valerolactam	others	16.8854	130.23	94.4497	8.61257	89.1767	43.8274	16.24	56.1373	22.4964	119.163	95.1635	89.4063	83.2493	39.4383	49.9569
M108	Geraniol|Fenchyl alcohol	others	11.1367	7.32027	6.19524	4.75859	10.8284	4.65119	7.40894	8.49812	10.7745	10.1264	11.3191	6.31682	11.5895	4.46393	6.71762
M109	Gln-His	dipeptides	140.805	26.1688	131.204	476.341	148.882	379.883	242.37	495.678	487.776	1534.82	929.889	1295.38	1475.53	854.938	1130.01
M110	Gln-Leu	dipeptides	32.0272	23.1055	26.3351	16.6547	11.9066	22.9393	5.77409	6.28483	9.51657	0.6105	4.76944	6.69351	6.91706	10.1227	7.46894
M111	Glu-Asp	dipeptides	1352.61	2202.22	1973.59	1653.02	2641.94	1596.06	1852.51	1893.9	1464.49	303.972	41.9436	162.719	154.509	257.126	112.823
M112	Glu-Gln	dipeptides	10789	3503.69	4720.92	17234.2	9930.67	10067.9	14721.6	3882.34	6081.34	173.509	124.454	170.579	194.65	200.223	172.08
M113	Glutamic acid	amino acids	46339	37240.9	42573.8	58754.2	104657	61629.2	606856	529032	421989	110126	77359.2	133257	151003	173677	156816
M114	Glutamic acid, N-acetyl-	others	30.4254	78.2932	42.4065	39.8952	72.7858	32.6065	15.1735	14.6708	23.6793	86.6289	179.342	114.326	76.14	17.8672	60.2346
M115	Glutathione	others	58558.6	46668.1	57237.9	77394.1	100122	95859.3	157345	219521	163795	52078.7	40963.5	71462.3	78991	120965	82920
M116	Glu-Trp	dipeptides	7.69124	0.48832	1.22973	22.5679	15.6407	27.5534	37.8896	5.28762	60.3658	17.6115	14.6034	11.2122	25.8379	6.83004	15.0483
M117	Glu-Val/Leu-Asp	others	16.7699	9.46182	15.3	9.94759	6.0043	9.43536	14.8193	10.2337	16.1998	0	0	0.85703	2.00391	2.38238	0
M118	Glycodeoxycholic acid	others	11.7847	11.0753	10.6095	11.5136	8.50372	12.6703	11.4622	9.1658	7.62645	7.33214	10.8972	7.92231	11.3565	12.5128	13.9894
M119	Guanosine	others	5862.93	2186.85	3009.45	2057.2	1462.58	6498.96	52975.7	38181.6	49858.2	617.346	608.358	662.865	768.411	579.541	590.563
M120	Guanosine-5?-Monophosphate	others	1025.21	953.501	1360.61	575.878	493.476	821.027	3404.86	1978.91	2645.32	14.4711	3.89633	43.4519	48.0698	46.861	47.4164
M121	Histamine base	others	2163.5	13581.7	26629.6	6103.01	11244.9	6693.7	5147.51	3653.38	3316.6	447.793	167.246	313.394	568.247	402.404	292.847
M122	Histidine	amino acids	6797.1	3785.13	2908.06	6696.48	2363.85	1724.99	11075	4923.16	4886.57	1062.85	599.634	1289.38	1347.01	1081.11	1947.35
M123	Hypoxanthine	others	27.4352	19.0452	26.1685	42.8283	42.3098	43.9357	772.264	35.1167	306.574	37.3573	36.5542	30.3132	100.848	85.3643	36.1578
M124	Ile-Ala	dipeptides	28.5457	16.5561	27.9634	21.9315	12.9628	21.7588	35.0051	24.4599	31.6742	14.9084	15.067	12.7473	14.689	15.4309	11.8219
M125	Ile-Asp	dipeptides	53.4522	32.2466	34.0514	13.8421	14.2783	22.6397	10.4979	12.9841	24.4731	30.7947	28.7167	38.2685	34.2442	34.9889	29.4323
M126	Ile-Glu	dipeptides	17.5148	23.3731	30.9274	7.83155	4.6456	8.61554	1.25524	0.429284	3.69952	7.80829	14.8446	13.277	12.2382	9.91949	9.1682
M127	Ile-Phe	dipeptides	36.42	68.101	61.1914	24.9646	20.1962	35.9607	32.8225	27.3613	40.3835	6.32246	11.7209	51.8546	26.5339	60.1956	46.9017
M128	Ile-Ser	dipeptides	16.1533	18.6455	21.57	5.64494	2.4107	5.68223	16.1377	13.05	14.1051	0.730774	11.1783	3.27295	5.29553	3.66543	8.57356
M129	Indol-3- Acetyl- L- Aspartic acid	others	0	30.4501	19.5521	0.683719	0	1.32867	9.12068	0	3.00427	7.78746	2.0985	2.82134	6.91059	141.523	47.5235
M130	Indoxyl-beta-D-glucoside	others	547.697	56.5081	93.9438	226.7	21.7157	56.8953	50.3646	18.5392	23.9607	40.4558	16.9702	31.4932	35.7194	20.9618	68.5201
M131	Inosine 5-monophosphate	others	5.55481	10.0396	0	0.236013	2.89793	0	216.059	0	54.5891	33.0947	41.7476	58.3634	66.5549	98.8883	69.6555
M132	leucine	amino acids	240143	186849	193497	200169	57935.8	54515.8	143407	34630.4	47298	15699.3	12962.4	11393.4	18749.3	16541.8	12626.7
M133	Kaempferol 3-O-rhamnoside 7-O-rhamnoside	Flavonoids	2.47114	12.923	4.06495	0.88877	0.158142	1.29389	0.685195	0.327331	0.806773	379.814	125.339	248.725	196.536	301.922	214.306
M134	Kynurenine free base	others	701.754	223.567	176.858	327.922	380.019	99.9267	310.138	207.398	127.843	738.674	387.257	283.086	3147.45	868.794	690.948
M135	Leucine	dipeptides	106647	75395.1	84986.5	97000.1	24350.5	27484.2	72799.4	59902	46461.6	4041.47	6392.5	3391.4	8505.33	10806.1	5130
M136	Leu-Glu	dipeptides	30.7993	16.3061	26.9865	21.5071	14.771	25.9877	39.2282	27.0863	54.4473	16.6623	18.2286	22.125	19.5222	24.1907	16.7066
M137	Leu-Phe	dipeptides	132.563	53.3794	79.7257	121.117	105.247	149.608	64.397	89.1377	95.1072	53.2871	50.3797	100.473	62.6499	66.1799	130.092
M138	Leu-Phe	dipeptides	173.307	66.9785	98.3433	156.958	138.691	191.597	80.3198	114.437	120.822	14.5233	27.8564	27.456	49.5238	74.3036	37.9932
M139	Leu-Thr	dipeptides	13.579	12.7505	16.3982	10.907	8.88681	12.8901	28.3873	11.9844	25.9743	5.59344	4.29198	11.5113	11.1032	18.1615	14.681
M140	Lumichrome	others	321.443	481.764	442.335	280.744	606.088	229.023	126.528	316	163.553	47.4107	52.719	56.333	55.0235	87.7539	46.0867
M141	Lysine	amino acids	12212.2	9832.69	15928.1	13858.1	5932.16	4731.15	21769.7	12911.6	13704.7	958.109	1065.91	903.844	1894.41	1500.53	1253.69
M142	Melezitose	sugars	298.586	296.308	256.921	235.964	970.069	406.332	681.091	628.162	1078.31	702.167	932.951	820.695	802.846	1246.33	908.478
M143	Methionine	amino acids	16498.4	28679.1	17656.6	13963.7	5104.31	9685.24	52682.5	43006	26666.1	1541.71	2151.5	2582.4	1332.98	897.824	1318.39
M144	Methionine sulfoxide	others	1216.87	2576.18	2559.52	1186.76	409.66	698.471	636.428	2082.5	526.963	2329.32	3157.86	3547.55	1563.49	849.358	2340.52
M145	Methylhistamine	others	0	91.2649	126.971	24.2527	34.4142	102.513	30.463	15.5087	33.2331	254.786	68.4512	646.079	127.847	84.5364	231.515
M146	Met-Met	others	55.2422	44.9269	39.2065	77.7407	94.262	107.109	184.305	168.59	211.581	792.669	204.658	386.677	1240.65	624.395	665.119
M147	Mevalonic acid lactone	others	2.7843	2.39661	1.84812	3.68003	1.4646	0.398392	1.98396	0	2.44197	9.27977	0.980101	4.4263	7.57619	6.96218	2.07313
M148	Myrtenal	others	3.66486	2.21652	3.51177	3.57428	2.19919	4.14746	3.66414	1.93567	1.78063	3.96961	3.1657	1.8485	4.29945	1.80465	2.09543
M149	N(Tau)-Methyl-L-Histidine	others	122.293	234.731	131.636	144.485	113.018	165.77	258.743	129.406	167.456	217.182	326.724	404.349	47.9665	95.68	169.687
M150	N,N-Dimethylglycine	others	172115	167860	160094	125875	184732	114049	35072.4	47838.2	28232.5	7946.54	7572.18	6722.27	21734	11277.1	10841.4
M151	N-Acetylneuraminic acid	others	42910.8	28941.8	29469.5	36916.1	74868.5	32870.5	258539	227394	131831	4171.2	2038.49	13996.7	11887.1	4440.39	20346.6
M152	N-Butyryl-DL-homoserine lactone	others	4.40102	1.96959	2.03836	3.42176	1.10984	2.77822	11.1542	0.818596	6.43617	2.66209	5.3313	2.42902	10.0741	12.9375	7.91438
M153	N-Carbamyl-DL-aspartic acid	others	1.17873	0.476273	4.65354	0.54288	2.3606	1.75505	4.74855	6.36428	6.36664	5.42116	0.743408	3.8784	6.99761	4.20043	1.50991
M154	N-Epsilon,N-Epsilon,N-Epsilon-trimethyl lysine	others	7919.78	3843.33	5950.39	12874.7	3914.36	8347	19463.4	9847.73	21770.7	4449.47	4715.1	4676.11	14364.8	2865.65	5423.83
M155	N-Epsilon-Acetyl-L-Lysine	others	3.17993	1.97541	0.601483	0.348808	4.50941	0.902863	2.37392	3.14	2.25937	1.29464	0.947638	0.818433	0.734784	0.367732	0.116845
M156	N-Epsilon-Acetyl-L-Lysine	others	1406.02	1970.05	1565.64	1174.49	503.925	600.98	2156.59	3773.24	1241.53	88.2586	67.8978	89.4746	341.269	440.799	130.215
M157	NG,NG-Dimethylarginine	others	1192.42	402.564	642.387	1971.29	536.306	1472.12	6177.43	2851.98	4340.52	517.337	237.987	579.605	1418.7	1211.39	1182.07
M158	N-gamma-Ethyl-L-Glutamine	others	83.9676	56.4795	83.4086	93.526	169.098	207.422	68.1556	124.507	130.131	16.2692	13.7378	17.2112	24.1594	25.9874	22.8975
M159	Nicotinamide	others	11620.3	13959.1	12687.5	8875.56	20981	11824	16015.3	31200.7	19427.9	2734.01	3236.08	3414.72	4253.92	10844.2	3591.06
M160	Nicotinamide adenine dinucleotide phosphate (NADP)	others	150.796	239.535	267.333	78.1391	257.215	158.204	47.1102	186.276	80.6677	4.93814	0	3.07952	14.4517	6.85497	3.6804
M161	Nicotinic acid	others	43827.9	14663.4	27504.4	14461.8	2193.37	40372.9	4193.1	3513.89	5118.64	1251.24	1538.95	2431.32	2185.96	2275.02	1725.19
M162	Norvaline (2)	others	61079.8	65020.6	55703.5	50142.7	23695.4	25031.6	13725.3	11209.7	8600.23	2849.29	2883.33	2549.06	4847.58	5427.1	2906.16
M163	O-Acetyl-L-Carnitine	others	45.8569	33.4245	26.9929	19.4968	18.7006	18.1019	5.3345	3.02061	11.4992	8.0101	8.6738	6.58624	8.21129	22.3226	9.30089
M164	omega-Aminocaprylic acid	others	111.645	235.752	206.814	100.891	110.53	74.3538	96.2997	66.5932	66.5053	136.099	132.097	200.75	183.691	84.2711	186.231
M165	Panthenol	others	202.434	177.509	179.044	205.198	168.938	171.178	205.135	193.367	197.178	235.376	237.305	317.784	283.016	122.056	198.148
M166	Pantothenic acid (Vitamine B5) [M+K]	others	11511.6	18317.5	13107.9	10491.7	5789.13	12517.7	3883.31	1660.37	3485.46	7832.85	4908.44	12666.9	5203.85	16436.8	6434.78
M167	p-Coumaric acid	others	17.4298	55.8019	36.3574	6.73496	9.19423	4.50684	32.9099	2.42509	14.9647	45.8112	15.8082	29.3751	39.0068	12.7551	19.0456
M168	Phe-Gln	dipeptides	117.668	39.1444	51.2459	54.7954	16.2503	29.5956	2.88896	10.372	6.63404	0	12.0288	3.77454	3.2277	8.36619	0
M169	Phe-Leu	dipeptides	53.8483	41.8701	51.9116	45.5756	28.9825	62.1394	31.5747	31.9676	51.8211	24.9394	30.4437	26.7636	36.9609	48.7699	30.1038
M170	Phenol, 2-amino-	others	25.1583	46.7006	48.6036	23.3858	21.7482	14.5022	17.818	7.46309	19.5647	42.1162	18.0598	22.2832	101.527	91.5066	39.6282
M171	Phytosphingosine	others	2368.8	2380.13	2325.68	2542.7	2567.13	2836.43	2853.03	2675.71	3071.95	2452.58	2359.62	2297.35	2253.46	2169.89	2192.13
M172	Piceatannol	others	6.62961	5.97943	13.7313	13.6013	12.4379	9.26915	10.5789	21.1816	9.16707	18.7717	11.5218	13.2983	16.7764	21.225	12.8405
M173	Pipecolic acid	others	17521.7	25462.5	24856.8	12856.1	8441.2	9827.16	17377.8	6308.75	13430.6	10299.4	7191.57	43429.2	4645.68	2047.22	12860.9
M174	Pipecolinic acid	others	13.9997	86.8921	90.8264	11.3356	7.37713	3.22497	3.95315	5.87397	3.08613	87.2904	9.20701	9.15173	1086.79	409.099	3.33795
M175	Pro-Ala	dipeptides	13.2242	6.24375	5.79581	9.79051	7.48136	8.89215	7.39029	8.14018	13.069	11.1235	5.66168	4.95677	7.18185	4.85045	6.00286
M176	Pro-Ile	dipeptides	7.17891	8.42655	7.73598	3.43761	4.79592	10.9757	4.29191	2.70165	8.88127	11.7167	6.02219	13.2614	9.84593	10.611	14.8076
M177	Pro-Phe	dipeptides	365.086	182.818	242.03	226.221	247.58	302.309	161.341	160.7	255.157	23.5987	5.60711	52.2031	13.2734	4.97561	16.7937
M178	Pro-Thr	dipeptides	67.5689	33.153	41.2048	96.317	37.4679	62.1563	27.713	28.7147	13.829	1.25016	0.904227	1.34333	3.81389	1.34979	1.75495
M179	Pro-Val	dipeptides	0.789445	4.29953	6.0544	1.13965	2.27487	4.20151	6.08072	7.60759	10.7513	3.83576	2.17698	5.37592	5.08349	5.72122	1.75972
M180	pyridoxal	others	856.558	1255.66	1549.99	587.977	738.408	742.744	178.541	174.478	466.772	1174.76	1291.08	1815.05	1155.96	1182.16	1195.23
M181	Pyridoxal phosphate	others	208.645	296.226	304.139	129.01	214.949	193.56	58.9954	203.349	140.642	98.1465	60.5043	182.635	170.137	269.234	196.384
M182	pyridoxamine	others	153.845	159.609	182.46	248.449	541.302	240.509	330.306	751.306	481.048	202.072	154.726	202.681	380.812	69.485	230.851
M183	Pyridoxic acid	others	858.862	872.001	547.506	720.516	565.204	913.767	1228.84	804.12	896.534	949.468	429.862	477.562	954.49	248.553	392.295
M184	Pyridoxine	others	12271.1	11475.5	13541.2	13788.2	8243.69	12876.7	13484.4	8007.29	13553.9	249.711	261.117	1225.82	58.9483	40.1544	699.487
M185	Quercetin 3-O-6-O-(rhamnosyl) glucoside 7-O-rhamnoside	Flavonoids	121.14	314.877	350.11	304.89	365.683	531.847	202.228	130.787	231.02	2803.12	5238.63	6138.06	1873.57	3628.68	5286.99
M186	Quercetin 3-O-glucoside 7-O-rhamnoside	Flavonoids	3.00895	5.31191	2.52338	2.63034	1.79824	1.02386	2.05307	4.51908	4.01437	1.93304	2.87197	8.50111	2.28178	3.05208	3.24291
M187	Quercetin-3-beta-D-glucoside	Flavonoids	726.771	3176.95	1295.63	414.296	815.132	419.902	40.0738	34.587	20.9151	174745	148019	283276	51993.2	22313.8	160549
M188	Quinic acid	Flavonoids	616.028	5059.28	3732.07	492.689	640.16	653.456	1079.66	1955.6	1184.97	46118.4	24079.9	26019.7	35891.2	19136.5	19041.7
M189	Rutin	Flavonoids	154680	375595	147334	97058.8	272644	60694.3	14940.2	13894.3	8681.59	926507	740604	832206	567623	504436	630613
M190	Saccharopine	others	181.89	38.9279	56.144	134.036	76.0435	60.5558	433.937	362.161	254.933	278.92	125.293	264.5	686.906	112.765	416.752
M191	Spermidine	others	1295.02	2049.31	1700.71	957.986	2563.73	799.654	552.78	1432.92	790.756	232.619	496.209	209.555	133.206	410.019	96.6746
M192	Spermine	others	1.09903	7.65735	7.86482	3.45093	9.73931	1.64978	0.551711	0	3.28243	31.3567	15.3199	5.80433	3.4231	2.75062	0
M193	Sphingosine	others	209.905	215.162	209.058	211.969	215.729	212.341	204.567	222.141	228.714	202.896	199.169	225.973	211.18	203.945	197.052
M194	Thr-Pro	dipeptides	11.7158	6.46214	5.27792	2.82268	4.18405	6.26072	17.4721	6.09246	13.5927	3.56608	3.46101	0	0	0.825056	0
M195	Thr-Tyr	dipeptides	5.85695	7.36292	6.14716	8.03718	5.69546	6.66988	0	0.781626	1.23896	1.984	1.84543	1.6456	0.922296	3.73155	1.90621
M196	trans-zeatin-O-glucoside	others	554.76	907.508	568.809	534.325	903.937	984.437	2294.06	3957.46	1543.7	1262	806.734	1317.77	1264.9	2548.89	1501.95
M197	Tropic acid	others	1.69248	1.93658	0.286968	1.50696	1.93051	1.57053	2.74177	1.66923	1.18591	27.1714	15.7301	43.1585	27.3244	22.8595	29.0071
M198	Tryptamine	others	76262.1	55360.3	66878.3	52758.9	46062.9	60157.4	39819.8	31097.4	38687.2	1214.07	1272.17	4958.74	889.707	1075.07	1729.72
M199	Tyrosine	amino acids	127374	46516.7	69652.7	93646.7	50191.5	38942	41423.3	12234.4	16130.9	8082.31	8590.55	8401.29	12512.5	35846	15536.8
M200	Uric acid	others	389.863	1315.21	663.747	160.559	522.449	198.897	238.011	112.373	115.602	3662.05	1710.06	3079.05	3117.77	2585.12	1909.35
M201	Uridine	others	262.45	96.2021	131.199	76.375	40.8829	367.57	3193.49	2575.63	4656.02	40.4174	26.0987	37.4425	38.0466	25.0472	28.4366
M202	Urocanic acid	others	238.833	380.687	577.251	417.32	505.346	534.809	110.341	199.917	1007.92	135.136	250.278	118.163	115.66	94.2035	76.8681
M203	VaAsp	dipeptides	88.704	58.6404	77.0348	46.833	43.7222	52.2887	30.7324	134.139	30.7138	29.4815	32.3393	25.7031	34.3863	28.4027	25.5413
M204	Vanillin	others	27.0249	28.8562	32.822	27.6271	20.8907	24.173	20.4146	20.8992	28.0396	25.4395	21.0361	21.4748	44.2843	36.4226	29.9754
M205	VaSer	dipeptides	23.5446	10.6776	12.3451	13.1097	8.3636	17.553	19.0115	10.8266	18.2309	3.77183	3.4402	5.89181	7.50253	3.32326	5.95116
M206	VaThr	dipeptides	75.9586	19.108	29.1741	51.6332	63.1399	55.9643	74.9299	84.6263	77.6091	40.5175	18.634	22.4366	50.3424	50.2334	43.9074
M207	zeatin mix	others	394.813	658.682	420.505	376.237	676.921	715.478	1788.49	3125.14	1190.29	520.791	476.452	677.177	514.877	1665.42	730.436
M208	3-trans-caffeoylquinic_acid	others	0.316707	0.615945	0.969389	0.475835	0.275624	0.305114	0.0900138	NA	0.127277	25.7003	20.8494	24.8691	22.0719	22.0983	20.6745
M209	quinic_acid	Flavonoids	4.2759	1.27471	1.64561	4.60177	0.294148	0.622474	0.673852	0.524232	0.395592	35.8789	31.1071	28.8014	28.5663	29.6722	22.8242
M210	phenylalanine	amino acids	3.16261	3.55005	2.96348	5.58882	2.34878	2.07739	1.42567	1.73333	1.45661	1.73023	1.27516	1.17711	2.25106	1.25506	1.37166
M211	tryptophan	amino acids	2.28351	1.61062	1.44213	3.90159	2.86095	0.763754	1.61216	0.845618	0.836682	0.783331	0.338394	1.1992	0.482194	0.798425	1.17635
M212	serine	amino acids	3.94844	2.70217	3.06981	3.28415	0.624984	0.628736	1.51922	0.451041	0.587462	3.10601	4.07319	5.08153	2.55628	2.45416	2.02653
M213	threonine	amino acids	0.0672198	0.118615	0.056415	0.0744285	0.0623136	0.0484544	0.320517	0.119952	0.108575	0.680779	0.921881	0.908657	0.856677	1.34281	0.639284
M214	isoleucine	amino acids	3.51074	4.03419	3.02689	2.57914	2.89771	1.62324	5.34867	5.01449	2.2666	0.62227	0.718949	0.532193	1.19382	0.855409	0.544937
M215	alanine	dipeptides	0.529356	0.423403	0.440294	0.165665	0.129831	0.110424	0.0789499	0.0326146	0.0309632	2.87277	3.81634	3.00581	5.29705	6.38092	1.80157
M216	proline	amino acids	0.246665	0.0616379	0.0596466	0.180486	0.124302	0.0796114	0.781	0.213334	0.421135	0.994216	0.722442	1.33914	1.14832	1.94571	0.645073
M217	valine	amino acids	5.53457	6.22473	5.13471	3.78529	1.42794	1.62059	0.658724	0.537799	0.457871	1.65576	1.44874	1.18312	2.87816	2.50142	1.17566
M218	glycine	amino acids	1.32026	1.43173	1.25555	1.2672	0.580093	0.624887	0.590994	0.430695	0.401904	4.33882	3.87941	5.27322	2.65993	2.50008	3.4723
M219	glutamine	others	3.13012	3.38013	2.87698	1.54253	2.00703	1.09478	1.38296	0.447338	0.521183	0.181337	0.28662	0.375075	0.382851	0.558931	0.24591
M220	aspartate	others	3.52524	2.78786	2.31293	3.14073	5.61346	2.41895	14.4595	10.2295	4.93327	0.83108	0.661804	2.51543	5.04997	3.01559	2.03196
M221	pyroglutamate	others	75.8669	76.8765	69.9442	43.3399	73.2651	39.3507	134.758	117.618	74.2231	17.3878	12.0097	24.2822	40.9162	42.625	22.2214
M222	glucose	sugars	28245.4	21750.6	26713.9	29346	30471.5	29113.2	44852.1	34107.5	45885.7	31.141	27.4406	30.2203	29.0361	27.8085	25.9955
M223	sucrose	sugars	18.1031	16.6246	14.0565	12.7918	36.4101	22.0618	18.1289	33.5274	38.506	34.0644	30.3935	32.4106	30.9801	30.136	27.9732
M224	maltose	sugars	0.0976879	0.0504486	0.112161	0.143432	0.168204	0.172256	1.0659	0.116562	1.17037	1.1074	0.612747	2.16805	1.40197	1.24225	2.26591
M225	raffinose	sugars	0.0301179	0.106255	0.118034	0.0958205	0.0831913	0.0436405	0.0785745	NA	0.0888956	NA	NA	NA	NA	1.54852	NA
M226	glycerol	others	0.355698	0.33378	0.335694	0.484624	0.259234	0.294987	0.37231	0.316765	0.37114	0.78233	0.731088	0.787921	0.616423	1.1796	0.531865
M227	myo-inositol	sugars	11.1144	10.9285	10.0145	8.89324	12.1751	8.51789	6.56339	6.68545	7.74302	28.1937	25.4497	26.7806	27.6948	23.6743	23.7799
M228	malate	sugars	14.6447	19.2965	18.3765	13.1533	19.0101	11.5817	9.31399	9.2006	6.13928	22.3646	8.04763	18.5158	24.3815	16.8688	13.1681
M229	fumarate	others	0.117507	0.0693283	0.0616185	0.104804	0.0794482	0.0773337	0.0792579	0.0788119	0.0655659	0.329581	0.210797	0.226652	0.319042	0.768836	0.169268
M230	pyruvate	others	0.0453116	0.0539177	0.0505897	0.0923096	0.0959701	0.0651377	0.055586	0.0392784	0.0516785	0.271258	0.350524	0.349821	0.435475	0.597216	0.227914
M231	glycerate	others	0.074055	0.0620807	0.0512413	0.0506715	0.0473624	0.0396767	0.137877	0.0650715	0.170794	1.16743	1.33965	0.991645	1.25781	0.312949	0.525332
M232	phosphate	others	42.5116	40.1768	28.9096	26.1065	16.4714	27.9571	18.9427	14.2554	15.1888	0.58675	0.267553	2.11116	1.42877	1.14523	1.50467
M233	dehydroascorbate	others	1.67748	1.15912	1.47585	3.23613	2.60517	2.80262	4.88762	2.89808	5.96366	18.3069	15.1784	17.1865	3.55137	5.88599	11.5259
M234	isomaltose	sugars	NA	NA	NA	NA	NA	NA	0.340344	0.0644161	0.204597	0.0612809	0.0506294	0.173075	0.0398522	0.143662	0.139145
M235	GABA	others	25.2305	38.278	33.8003	14.3149	35.0803	13.1152	3.08309	2.29226	1.75473	0.470254	0.463334	0.476612	4.17292	0.746387	0.756645
M236	putrescine	amino acids	0.825468	0.841114	0.966112	0.743408	0.677682	0.714059	2.8998	0.751344	3.97853	0.502641	2.00026	0.453013	0.418497	1.53529	0.501427
M237	glucuronate-e-lactone	others	0.133262	3.14229	2.26654	0.0411614	0.0505947	0.0446498	0.127691	0.194314	0.145664	5.92352	2.47338	9.07452	5.88792	1.09318	4.28036
M238	fructose-6-P	others	0.0532623	0.0790789	0.0898011	0.0325571	0.0896803	0.0456122	NA	0.0390365	0.0307797	0.0280639	0.0250346	0.124205	0.0735066	0.0746823	0.0754006
M239	glucose-6-P	others	0.356448	0.421414	0.488066	0.20427	0.542318	0.269731	0.0733559	0.211421	0.121915	NA	NA	0.0511211	0.0312628	0.0649522	0.0429889
M240	xylose	others	1.60386	1.6256	1.92498	2.83198	1.20915	2.72205	4.38319	3.5023	5.03164	3.97493	2.9395	7.54547	6.26738	5.88713	10.1918
M241	rhamnose	sugars	0.159556	0.151883	0.155505	0.187521	0.209007	0.196075	0.415053	0.415845	0.497243	0.689736	0.431524	0.491394	0.87951	0.770508	0.623439
M242	fucose	sugars	0.581674	0.441233	0.483152	0.558051	0.423443	0.557297	0.488347	0.4077	0.617537	0.557767	0.376664	0.801553	0.63089	0.458093	0.759027
M243	fructose	sugars	25653.2	15779	21601.8	27249.2	24481.8	31235.4	46452.7	30258.5	51524.3	56.3738	51.7829	58.694	58.3854	56.3658	51.4266
M244	galactonate-1_4-lactone	others	2.61075	2.57168	2.88537	2.91724	2.47647	2.95866	5.25254	3.36845	5.50603	0.465159	0.416085	1.37331	2.0435	0.620836	1.73911
M245	trehalose	sugars	0.0484754	0.0297832	0.0462931	0.0641764	0.0945133	0.0740798	0.223711	0.0539061	0.343118	0.295158	0.178213	0.362266	0.384627	0.649904	0.627252
M246	galactinol	sugars	6.3894	6.77564	8.39183	3.88575	2.54374	4.24796	1.10062	0.389681	1.80432	15.0194	11.6605	22.2121	14.473	12.7597	17.6135
