# Supplementary material for: Autophagy modulates the metabolism and growth of tomato fruit during development
Source: Hortic Res. 2022 Jun 13;9:uhac129. doi: 10.1093/hr/uhac129 (PMC9343920; doi:10.1093/hr/uhac129)
Supplement: Web_Material_uhac129 [file web_material_uhac129.zip › Supplementary Data Set S10.xlsx]

## Sheet: Supplemental Data Set S8
Supplementary Data Set S8: 13C redistribution in WT and ATG4 RNAi plants after an incubation period of 4 h with [U-13C] glucose
	Line13	Line27	WT
Alanine	0.77±0.24	0.51±0.24	0.69±0.3
Valine	0.09±0.02	0.05±0.02	0.08±0
Proline	0.02±0	0.01±0	0.02±0
Succinic acid	2.38±1.08	1.73±1.08	1.02±0.26
Malic acid	0.3±0.02	0.16±0.02	0.28±0.08
GABA	0.14±0.05	0.1±0.05	0.19±0.06
Pyroglutamic acid	0.1±0.02	0.06±0.02	0.08±0.03
Glutamic acid	20.12±8.66	14.39±8.66	23.85±8.94
Putrescine	0.4±0.09	0.24±0.09	0.62±0.21
Phenylalanine	0.13±0.01	0.12±0.01	0.1±0.04
Asparagine	0.16±0.09	0.13±0.09	0.18±0.32
Quinic acid	0.48±0.15	0.32±0.15	0.23±0.01
Citric acid	3.01±1.02	2.01±1.02	2.95±0.23
Lysine	10.61±3.7	7.15±3.7	20.68±15.05
Glycine	0.1±0.03	0.06±0.03	0.19±0.01
Inositol, myo	0.17±0.17	0.17±0.17	0.25±0.04
Tyrosine	1.55±0.55	1.05±0.55	0.3±0.1
Tryptophan	1.46±0.24	0.85±0.24	1.34±0.25
Sucrose	2.54±0.86	1.7±0.86	0.68±2.15
Fructose	11.54±4.14	9.34±3.14	7.4±4.4
Glucose	44.6±7.65	26.12±7.65	44.63±11.06
