# Supplementary material for: Autophagy modulates the metabolism and growth of tomato fruit during development
Source: Hortic Res. 2022 Jun 13;9:uhac129. doi: 10.1093/hr/uhac129 (PMC9343920; doi:10.1093/hr/uhac129)
Supplement: Web_Material_uhac129 [file web_material_uhac129.zip › Supplementary Data Set S11.xlsx]

## Sheet: Supplemental Data Set S9
Supplementary Data Set S11: Metabolite annotation and documentation for GC- and LC-MS data.
	A	B	C	D	E	F
1
2	Experiment title: AUTOPHAGY MODULATES THE METABOLISM AND GROWTH OF TOMATO FRUIT DURING DEVELOPMENT
3	Organism/Plant species: tomato
4	Organ/tissue: fruit and leaf tissues
5	Analytical tool: GC-MS and LC-MS
6
7	Peak no.- number referenced back to the main text
8	Ret . Time- Retention time
9	Putative Name- putative identification of the metabolite
10	Found m/z- mass detected in the experiment
11	Identification level (A; B; C)- (A) standard or NMR; (B(i)) confident match based on MS/MS and (B(ii)) confident match using in-silico MS/MS approaches and (B(iii)) partial match based on MS/MS and (C(i)) confident match based on MSn and (C(ii)) confident match using in-silico MSn approaches and (C(iii)) partial match based on MSn; (D) MS only
12	International identifie (*optional): identifier from database such such as: HMDB, KEGG, PubChem, KNApSAcK, ect.
13
14	Peak no.	Ret. Time	Putative metabolite name	ES(+) Found m/z	Identification level (A-D)
15	M1	5.59466	chlorogenic acid I	163.032	B(i)	LC-MS
16	M2	4.97825	chlorogenic acid II	163.032	B(i)	LC-MS
17	M3	5.49835	Phenolic dev.	195.065	B(i)	LC-MS
18	M4	7.05159	Flavonoid derv.	303.05	B(i)	LC-MS
19	M5	6.8162	Flavonoid derv.	303.05	B(i)	LC-MS
20	M6	6.4742	Phenolic derv._(1Hex)	329.16	B(i)	LC-MS
21	M7	0.737523	Phenolic derv._(1Hex)	332.134	B(i)	LC-MS
22	M8	5.59564	Phenolic derv._(1Hex)	372.129	B(i)	LC-MS
23	M9	7.47454	glycoalkaloid derv.	432.348	B(i)	LC-MS
24	M10	8.69205	glycoalkaloid derv.	432.348	B(i)	LC-MS
25	M11	7.23143	glycoalkaloid derv.	432.348	B(i)	LC-MS
26	M12	6.81258	flavonoid glycosides_(1Hex)	449.108	B(i)	LC-MS
27	M13	6.81674	flavonoid glycosides_(1hex)	465.103	B(i)	LC-MS
28	M14	4.60113	Phenolic derv._(2Hex)	517.156	B(i)	LC-MS
29	M15	7.23135	Lycoperoside H	525.778	B(i)	LC-MS
30	M16	8.13547	Tomatine derv.(4Hex)	526.286	B(i)	LC-MS
31	M17	8.00411	Tomatine derv.(4Hex)	526.294	B(i)	LC-MS
32	M18	8.13757	Tomatine derv.(4Hex)	528.764	B(i)	LC-MS
33	M19	7.64092	Lycoperoside H. derv.	534.292	B(i)	LC-MS
34	M20	7.72202	Lycoperoside H. derv.	534.292	B(i)	LC-MS
35	M21	7.23144	Lycoperoside H. derv.	534.292	B(i)	LC-MS
36	M22	7.23144	Lycoperoside H. derv.	536.77	B(i)	LC-MS
37	M23	7.1141	Lycoperoside H. derv.	536.77	B(i)	LC-MS
38	M24	7.11236	glycoalkaloid derv.(3Hex)	549.296	B(i)	LC-MS
39	M25	8.3199	Lycoperoside A or B or C	555.297	B(i)	LC-MS
40	M26	8.00945	Steroid(+4Hex) C53H90O23	570.284	B(i)	LC-MS
41	M27	7.87444	Steroid(+1Hex) C33H53N1O7	576.39	B(i)	LC-MS
42	M28	8.33589	Steroid(+0 or 1Hex) C33H52O8	577.374	B(i)	LC-MS
43	M29	7.71005	glycoalkaloid derv.(1Hex)	578.405	B(i)	LC-MS
44	M30	8.06427	glycoalkaloid derv.(1Hex)	578.406	B(i)	LC-MS
45	M31	7.02715	Naringin (2 Hex)	581.188	B(i)	LC-MS
46	M32	8.10811	glycoalkaloid derv.(1Hex)	592.384	B(i)	LC-MS
47	M33	7.56052	glycoalkaloid derv.(1Hex)	592.385	B(i)	LC-MS
48	M34	6.95305	isorhamnetin-3-O-glucoside-7-O-glucoside	641.172	B(i)	LC-MS
49	M35	7.30293	Lycoperoside F or G or Esculeoside A	657.79	B(i)	LC-MS
50	M36	6.62527	Flavonoid derv.	695.366	B(i)	LC-MS
51	M37	8.22698	glycoalkaloid derv.(2Hex)	740.458	B(i)	LC-MS
52	M38	6.36506	quercetin-3-O-(2“-O-apiosyl-6”-O-rhamnosyl)glucoside	743.204	B(i)	LC-MS
53	M39	9.37068	glycoalkaloid derv.(3Hex)	887.5	B(i)	LC-MS
54	M40	7.47563	Dehydrotomatine	1032.54	B(i)	LC-MS
55	M41	7.87328	Dehydrotomatine derv (4Hex)	1032.54	B(i)	LC-MS
56	M42	8.13628	Dehydrotomatine derv.	1032.54	B(i)	LC-MS
57	M43	8.37325	Dehydrotomatine derv.	1032.54	B(i)	LC-MS
58	M44	8.60618	Dehydrotomatine derv.	1032.55	B(i)	LC-MS
59	M45	8.00549	Tomatine der. (4Hex)	1034.56	B(i)	LC-MS
60	M46	7.23266	glycoalkaloid derv.(4Hex)	1050.55	B(i)	LC-MS
61	M47	7.72215	glycoalkaloid derv.(4Hex)	1050.55	B(i)	LC-MS
62	M48	7.63823	glycoalkaloid derv.(4Hex)	1050.55	B(i)	LC-MS
63	M49	8.69747	glycoalkaloid derv.(4Hex)	1050.55	B(i)	LC-MS
64	M50	7.95321	glycoalkaloid derv.(4Hex)	1106.54	B(i)	LC-MS
65	M51	6.77533	Lycoperoside F or G or Esculeoside A	1270.61	B(i)	LC-MS
66	M52	7.51858	Lycoperoside F or G or Esculeoside A	1270.61	B(i)	LC-MS
67	M53	1.24259	(R)-(-)-2-Phenylglycin	152.071	B(i)	LC-MS
68	M54	2.74755	(S)-6-Oxo-2-piperidinecarboxylic acid	144.066	B(i)	LC-MS
69	M55	0.645947	(S)-alpha-Amino-gamma-butyrolactone hydrochloride	102.055	B(i)	LC-MS
70	M56	0.543258	2,4-Diaminobutyric acid	119.082	B(i)	LC-MS
71	M57	1.1968	2-Amino-3-methyl-1-butanol	104.108	B(i)	LC-MS
72	M58	5.17606	3,4-Dihydroxyhydrocinnamic acid	183.065	B(i)	LC-MS
73	M59	7.05745	3,5-Dimethoxy-4-hydroxycinnamic acid	225.076	B(i)	LC-MS
74	M60	0.843722	3,6-anhydro-D-Galactose	163.06	B(i)	LC-MS
75	M61	3.73832	3-Hydroxyanthranilic acid	154.05	B(i)	LC-MS
76	M62	3.63641	4-Aminobenzoic acid	138.055	B(i)	LC-MS
77	M63	2.9255	4-Hydroxy-3-Methoxymandelic acid	199.06	B(i)	LC-MS
78	M64	2.88699	5-Hydroxy-L-Tryptophan	221.092	B(i)	LC-MS
79	M65	2.59155	6-Hydroxynicotinic acid	140.034	B(i)	LC-MS
80	M66	1.10935	adenine	136.062	B(i)	LC-MS
81	M67	2.60947	Adenosine	268.104	B(i)	LC-MS
82	M68	1.93121	Adenosine 2':3'-Cyclic monophosphate	330.06	B(i)	LC-MS
83	M69	2.5758	Adenosine 2?monphosphate	348.07	B(i)	LC-MS
84	M70	1.68744	Adenosine 3?monophosphate	348.071	B(i)	LC-MS
85	M71	1.12051	Adenosine 5'-monophosphate	348.071	B(i)	LC-MS
86	M72	0.546024	Agmatine	131.129	B(i)	LC-MS
87	M73	0.717498	Ala Ala	161.092	B(i)	LC-MS
88	M74	0.72609	Ala-Glu/Glu-Ala	219.098	B(i)	LC-MS
89	M75	3.29906	Ala-Ile	203.139	B(i)	LC-MS
90	M76	3.58169	Ala-Leu	203.139	B(i)	LC-MS
91	M77	0.694631	Ala-Thr	191.103	B(i)	LC-MS
92	M78	1.76422	Ala-Val	189.124	B(i)	LC-MS
93	M79	0.663357	Allantoic acid	177.061	B(i)	LC-MS
94	M80	1.10032	alpha-aminopimelic acid	176.092	B(i)	LC-MS
95	M81	1.12098	alpha-Ketoglutaric acid	147.029	B(i)	LC-MS
96	M82	0.668145	alpha-Ketovaleric acid	117.055	B(i)	LC-MS
97	M83	0.600412	Arginine	175.119	B(i)	LC-MS
98	M84	0.688161	Arterenol free base	170.081	B(i)	LC-MS
99	M85	3.42591	Asn-Leu	246.143	B(i)	LC-MS
100	M86	0.607406	Asparagine	133.061	B(i)	LC-MS
101	M87	0.658507	Asp-Gln/Gln-Asp/Glu-Asn	262.104	B(i)	LC-MS
102	M88	1.25465	Asp-Pro	231.098	B(i)	LC-MS
103	M89	2.48953	Benzylamine	108.081	B(i)	LC-MS
104	M90	0.723241	beta-Hydroxynorvaline	134.081	B(i)	LC-MS
105	M91	0.656168	Betaine	118.087	B(i)	LC-MS
106	M92	1.56459	beta-Nicotinamide adenine dinucleotide	664.117	B(i)	LC-MS
107	M93	5.47266	Caffeic acid	181.05	B(i)	LC-MS
108	M94	1.31557	Citric acid	193.035	B(i)	LC-MS
109	M95	0.651909	Citrulline	176.103	B(i)	LC-MS
110	M96	8.76131	Coumarin	147.044	B(i)	LC-MS
111	M97	2.72025	cyclo-Gly-Pro	155.082	B(i)	LC-MS
112	M98	1.21828	Cycloleucine	130.086	B(i)	LC-MS
113	M99	0.752596	Cys-Gly	179.049	B(i)	LC-MS
114	M100	1.10576	Cytidine 3'-monophosphate	324.059	B(i)	LC-MS
115	M101	0.794097	Cytidine 5'-monophosphate	324.059	B(i)	LC-MS
116	M102	6.55615	Desthiobiotin	215.139	B(i)	LC-MS
117	M103	13.4646	Dihydrosphingosine	302.305	B(i)	LC-MS
118	M104	1.39037	Dopamine	154.086	B(i)	LC-MS
119	M105	1.35873	epsilon-amino-N-Caproic acid	132.102	B(i)	LC-MS
120	M106	6.98419	Ferulic acid	195.065	B(i)	LC-MS
121	M107	3.19668	gamma-Valerolactam	100.076	B(i)	LC-MS
122	M108	12.9969	Geraniol|Fenchyl alcohol	172.17	B(i)	LC-MS
123	M109	0.592818	Gln-His	284.137	B(i)	LC-MS
124	M110	3.52355	Gln-Leu	260.161	B(i)	LC-MS
125	M111	0.725944	Glu-Asp	263.087	B(i)	LC-MS
126	M112	0.714594	Glu-Gln	276.119	B(i)	LC-MS
127	M113	0.647325	Glutamic acid	148.061	B(i)	LC-MS
128	M114	1.66769	Glutamic acid, N-acetyl-	190.071	B(i)	LC-MS
129	M115	1.22651	Glutathione	308.091	B(i)	LC-MS
130	M116	5.29309	Glu-Trp	334.14	B(i)	LC-MS
131	M117	2.10876	Glu-Val/Leu-Asp	247.129	B(i)	LC-MS
132	M118	13.1211	Glycodeoxycholic acid	450.317	B(i)	LC-MS
133	M119	2.72669	Guanosine	284.099	B(i)	LC-MS
134	M120	1.21566	Guanosine-5?-Monophosphate	364.065	B(i)	LC-MS
135	M121	0.526574	Histamine base	112.087	B(i)	LC-MS
136	M122	0.601827	Histidine	156.077	B(i)	LC-MS
137	M123	1.3961	Hypoxanthine	137.046	B(i)	LC-MS
138	M124	2.65446	Ile-Ala	203.139	B(i)	LC-MS
139	M125	1.92657	Ile-Asp	247.129	B(i)	LC-MS
140	M126	2.59771	Ile-Glu	261.145	B(i)	LC-MS
141	M127	6.14114	Ile-Phe	279.17	B(i)	LC-MS
142	M128	1.66095	Ile-Ser	219.134	B(i)	LC-MS
143	M129	6.36665	Indol-3- Acetyl- L- Aspartic acid	291.098	B(i)	LC-MS
144	M130	5.15111	Indoxyl-beta-D-glucoside	296.113	B(i)	LC-MS
145	M131	1.21327	Inosine 5-monophosphate	349.055	B(i)	LC-MS
146	M132	1.83401	leucine	132.102	B(i)	LC-MS
147	M133	7.21263	Kaempferol 3-O-rhamnoside 7-O-rhamnoside	579.171	B(i)	LC-MS
148	M134	3.09115	Kynurenine free base	209.092	B(i)	LC-MS
149	M135	2.01726	Leucine	132.102	B(i)	LC-MS
150	M136	2.74202	Leu-Glu	261.145	B(i)	LC-MS
151	M137	6.49996	Leu-Phe	279.17	B(i)	LC-MS
152	M138	6.49998	Leu-Phe	279.171	B(i)	LC-MS
153	M139	2.30363	Leu-Thr	233.15	B(i)	LC-MS
154	M140	7.91705	Lumichrome	243.088	B(i)	LC-MS
155	M141	0.543183	Lysine	147.113	B(i)	LC-MS
156	M142	0.723083	Melezitose	505.177	B(i)	LC-MS
157	M143	1.16037	Methionine	150.059	B(i)	LC-MS
158	M144	0.658499	Methionine sulfoxide	166.053	B(i)	LC-MS
159	M145	0.540425	Methylhistamine	126.103	B(i)	LC-MS
160	M146	4.10979	Met-Met	281.099	B(i)	LC-MS
161	M147	2.64294	Mevalonic acid lactone	131.07	B(i)	LC-MS
162	M148	13.2611	Myrtenal	151.112	B(i)	LC-MS
163	M149	0.602865	N(Tau)-Methyl-L-Histidine	170.093	B(i)	LC-MS
164	M150	0.644209	N,N-Dimethylglycine	104.071	B(i)	LC-MS
165	M151	0.682376	N-Acetylneuraminic acid	310.114	B(i)	LC-MS
166	M152	4.12413	N-Butyryl-DL-homoserine lactone	172.097	B(i)	LC-MS
167	M153	0.84016	N-Carbamyl-DL-aspartic acid	177.051	B(i)	LC-MS
168	M154	0.586208	N-Epsilon,N-Epsilon,N-Epsilon-trimethyl lysine	189.16	B(i)	LC-MS
169	M155	1.04693	N-Epsilon-Acetyl-L-Lysine	189.123	B(i)	LC-MS
170	M156	1.10708	N-Epsilon-Acetyl-L-Lysine	189.124	B(i)	LC-MS
171	M157	0.715602	NG,NG-Dimethylarginine	203.15	B(i)	LC-MS
172	M158	1.10537	N-gamma-Ethyl-L-Glutamine	175.108	B(i)	LC-MS
173	M159	1.284	Nicotinamide	123.056	B(i)	LC-MS
174	M160	1.10563	Nicotinamide adenine dinucleotide phosphate (NADP)	744.083	B(i)	LC-MS
175	M161	1.15733	Nicotinic acid	124.04	B(i)	LC-MS
176	M162	1.071	Norvaline (2)	118.087	B(i)	LC-MS
177	M163	1.16292	O-Acetyl-L-Carnitine	204.123	B(i)	LC-MS
178	M164	3.95477	omega-Aminocaprylic acid	160.133	B(i)	LC-MS
179	M165	3.64618	Panthenol	206.139	B(i)	LC-MS
180	M166	3.65855	Pantothenic acid (Vitamine B5) [M+K]	220.118	B(i)	LC-MS
181	M167	6.45434	p-Coumaric acid	165.055	B(i)	LC-MS
182	M168	3.11135	Phe-Gln	294.145	B(i)	LC-MS
183	M169	6.43549	Phe-Leu	279.17	B(i)	LC-MS
184	M170	1.31411	Phenol, 2-amino-	110.06	B(i)	LC-MS
185	M171	13.1696	Phytosphingosine	318.3	B(i)	LC-MS
186	M172	7.43023	Piceatannol	245.079	B(i)	LC-MS
187	M173	1.10697	Pipecolic acid	130.087	B(i)	LC-MS
188	M174	3.67912	Pipecolinic acid	130.086	B(i)	LC-MS
189	M175	0.874611	Pro-Ala	187.108	B(i)	LC-MS
190	M176	3.69107	Pro-Ile	229.155	B(i)	LC-MS
191	M177	4.78903	Pro-Phe	263.139	B(i)	LC-MS
192	M178	0.87447	Pro-Thr	217.118	B(i)	LC-MS
193	M179	2.38703	Pro-Val	215.139	B(i)	LC-MS
194	M180	1.18883	pyridoxal	168.066	B(i)	LC-MS
195	M181	1.41607	Pyridoxal phosphate	248.032	B(i)	LC-MS
196	M182	0.611785	pyridoxamine	169.097	B(i)	LC-MS
197	M183	2.72842	Pyridoxic acid	184.061	B(i)	LC-MS
198	M184	1.56425	Pyridoxine	170.081	B(i)	LC-MS
199	M185	5.52201	Quercetin 3-O-6-O-(rhamnosyl) glucoside 7-O-rhamnoside	757.219	B(i)	LC-MS
200	M186	6.17362	Quercetin 3-O-glucoside 7-O-rhamnoside	611.162	B(i)	LC-MS
201	M187	7.05158	Quercetin-3-beta-D-glucoside	465.103	B(i)	LC-MS
202	M188	0.72028	Quinic acid	193.071	B(i)	LC-MS
203	M189	6.81656	Rutin	611.161	B(i)	LC-MS
204	M190	0.621646	Saccharopine	277.14	B(i)	LC-MS
205	M191	0.508923	Spermidine	146.165	B(i)	LC-MS
206	M192	0.484852	Spermine	203.223	B(i)	LC-MS
207	M193	13.3283	Sphingosine	300.29	B(i)	LC-MS
208	M194	1.66263	Thr-Pro	217.118	B(i)	LC-MS
209	M195	3.05266	Thr-Tyr	283.129	B(i)	LC-MS
210	M196	3.85459	trans-zeatin-O-glucoside	382.171	B(i)	LC-MS
211	M197	6.09752	Tropic acid	167.07	B(i)	LC-MS
212	M198	4.73203	Tryptamine	161.108	B(i)	LC-MS
213	M199	1.87717	Tyrosine	182.081	B(i)	LC-MS
214	M200	1.30285	Uric acid	169.036	B(i)	LC-MS
215	M201	1.91591	Uridine	245.077	B(i)	LC-MS
216	M202	1.18642	Urocanic acid	139.05	B(i)	LC-MS
217	M203	1.10706	VaAsp	233.113	B(i)	LC-MS
218	M204	6.42275	Vanillin	153.055	B(i)	LC-MS
219	M205	0.923266	VaSer	205.119	B(i)	LC-MS
220	M206	1.10636	VaThr	219.134	B(i)	LC-MS
221	M207	3.85214	zeatin mix	220.118	B(i)	LC-MS
222	M208	16.6135	3-trans-caffeoylquinic_acid	345	A	GC-MS
223	M209	16.6137	quinic_acid	255	A	GC-MS
224	M210	8.85242	phenylalanine	218	A	GC-MS
225	M211	13.176	tryptophan	202	A	GC-MS
226	M212	5.95872	serine	204	A	GC-MS
227	M213	6.13942	threonine	218	A	GC-MS
228	M214	5.31988	isoleucine	158	A	GC-MS
229	M215	3.47608	alanine	116	A	GC-MS
230	M216	5.64488	proline	142	A	GC-MS
231	M217	4.52633	valine	144	A	GC-MS
232	M218	5.41967	glycine	174	A	GC-MS
233	M219	9.97167	glutamine	156	A	GC-MS
234	M220	7.62138	aspartate	232	A	GC-MS
235	M221	8.44138	pyroglutamate	156	A	GC-MS
236	M222	9.84	glucose	160	A	GC-MS
237	M223	14.013	sucrose	361	A	GC-MS
238	M224	14.5059	maltose	204	A	GC-MS
239	M225	17.2228	raffinose	361	A	GC-MS
240	M226	4.86305	glycerol	205	A	GC-MS
241	M227	10.8985	myo-inositol	305	A	GC-MS
242	M228	7.34992	malate	233	A	GC-MS
243	M229	6.18758	fumarate	245	A	GC-MS
244	M230	3.32	pyruvate	174	A	GC-MS
245	M231	5.75083	glycerate	292	A	GC-MS
246	M232	6.21	phosphate	299	A	GC-MS
247	M233	10.4165	dehydroascorbate	316	A	GC-MS
248	M234	14.21	isomaltose	204	A	GC-MS
249	M235	7.53667	GABA	174	A	GC-MS
250	M236	174	putrescine	8.6	A	GC-MS
251	M237	10.2	glucuronate-e-lactone	333	A	GC-MS
252	M238	12.7843	fructose-6-P	459	A	GC-MS
253	M239	12.98	glucose-6-P	387	A	GC-MS
254	M240	8.3025	xylose	307	A	GC-MS
255	M241	8.59217	rhamnose	117	A	GC-MS
256	M242	8.70233	fucose	117	A	GC-MS
257	M243	9.65633	fructose	307	A	GC-MS
258	M244	10.65	galactonate-1_4-lactone	333	A	GC-MS
259	M245	14.604	trehalose	191	A	GC-MS
260	M246	15.6713	galactinol	204	A	GC-MS
