# Supplementary material for: Autophagy modulates the metabolism and growth of tomato fruit during development
Source: Hortic Res. 2022 Jun 13;9:uhac129. doi: 10.1093/hr/uhac129 (PMC9343920; doi:10.1093/hr/uhac129)
Supplement: Web_Material_uhac129 [file web_material_uhac129.zip › Supplementary Data Set S12.xlsx]

## Sheet: Sheet1
Supplementary Data Set S10. Primers used in the qRT-PCR.
Primer name	Gene ID	Sequence
Solyc01g006230-qF	ATG4	GTCAAGCATTGTTCCGGCTTGG
Solyc01g006230qR		GCTGCCAGTAAAGGAAGATACCTC
Solyc01g009870-qF	GDE1	GTTCTCGAGCTTTCAACCAGACG
Solyc01g009870-qR		AAACCGGATAGGCAGTTTGCTC
Solyc02g063150-qF	RBS3	CGTTAGATGCATGCAGGTGTGG
Solyc02g063150-qR		TCGGACAAGTCAGGAAGGTATGAC
Solyc02g069620-qF	Rib5P Isomerase	TCCTCGGTGATGCAGAGGTTTG
Solyc02g069620-qR		TCACCTCCAAGAGGACCTGCATAC
Solyc02g088100-qF	EXP15	TATGGGTGGTGCTTGTGGTTACG
Solyc02g088100-qR		TCAACGCAGCAGTGTTCGTTCC
Solyc05g008290-qF	LPR1	ATCCTTATCCGTCTGGCGATCC
Solyc05g008290-qR		CGGAATGTGCCCTGTTTGAACC
Solyc06g060870-qF	Lipase 3	ACAGTCTCGGTGCGGCATTATC
Solyc06g060870-qR		TCGGCACACACGTGCTTAAATC
Solyc06g073260-qF	CSP41B	TGTGAAAGAAGGCCACCAGGTTAC
Solyc06g073260-qR		CCGATTCACCTGGCAATTGTTGAG
Solyc07g043570-qF	Aldo-keto reductase	TGGTCGTCAAAGTGTCCTAGCG
Solyc07g043570-qR		TCCTGGCCAGTGAAGTTGATAAAG
Solyc08g007040-qF	GDCH	AGCCACCAGTGACATTAACTCTCC
Solyc08g007040-qR		GGCTCGAGTTGATCAAACCAGGTG
Solyc08g076220-qF	PRK	TGAGCGTGTGAGAGACCTCTTG
Solyc08g076220-qR		CCTCTTTCAGCCATATCCCTCTGG
Solyc08g083360-qF	NDF4	GTGCAGCTAAGGAAAGCATGTGG
Solyc08g083360-qR		TGAGCAAAGGTCTTGCATAAGGTC
Solyc09g011810-qF	FBPase	TGGAGATGATTCCACGCTTGAC
Solyc09g011810-qR		GCAAGAAGGTTTGTCCCTGGTTG
Solyc09g083150-qF	Ndh	CGGTGACCCTGAAACCACTCTTAC
Solyc09g083150-qR		TTACCAACATGAGCAGGGCAGAC
Solyc12g009200-qF	LHCA6	CAGAATGGCTTGATGGCAGTTTGC
Solyc12g009200-qR		ACCCTAGTCCCAGTGGATCAAAGC
Solyc12g010910-qF	Lipase	TACATGTTGTGGCGGGATGGAAC
Solyc12g010910-qR		CACCAAAGCTACACTCCTCTTCAC
Solyc12g094640-qF	GAPB	TGCTCAACTCACTCCCAAGACC
Solyc12g094640-qR		TGGCAACCTTCAATTTGGCAACTG
