# Supplementary material for: Autophagy modulates the metabolism and growth of tomato fruit during development
Source: Hortic Res. 2022 Jun 13;9:uhac129. doi: 10.1093/hr/uhac129 (PMC9343920; doi:10.1093/hr/uhac129)
Supplement: Web_Material_uhac129 [file web_material_uhac129.zip › Supplementary Data Set S2.xlsx]

## Sheet: Supplemental Data Set S2
Supplementary Data Set S2: Differentially expressed genes between WT and ATG4 RNAi line plants in mature green fruit
Tomato gene ID	RNAi-13-1	RNAi-13-2	RNAi-13-3	RNAi-27-1	RNAi-27-2	RNAi-27-3	WT-1	WT-2	WT-3	WT-4	Log2 FC(GF13/WT)	t test(GF13/WT)	Log2 FC(GF27/WT)	t test(GF27/WT)	Annotation
Solyc02g072190.3.1	5.25912	2.16208	4.13407	0.434587	0.207787	0	0	0	0.0618247	0	7.96119	0.00388526	3.79219	0.121332	'(at3g58710 : 174.0) member of WRKY Transcription Factor; Group II-e; WRKY DNA-binding protein 69 (WRKY69); FUNCTIONS IN: sequence-specific DNA binding transcription factor activity; INVOLVED IN: regulation of transcription, DNA-dependent, regulation of transcription; EXPRESSED IN: 16 plant structures; EXPRESSED DURING: 7 growth stages; CONTAINS InterPro DOMAIN/s: DNA-binding WRKY (InterPro:IPR00…
Solyc04g015530.2.1	2.23575	0.906265	2.04792	0.11261	0	0	0	0	0.04005	0	7.43281	0.00430028	1.9065	0.449519	'(p35336|pglr_actch : 430.0) Polygalacturonase precursor (EC 3.2.1.15) (PG) (Pectinase) - Actinidia chinensis (Kiwi) (Yangtao) & (at3g57510 : 350.0) Encodes ADPG1, a polygalacturonase protein involved in silique and anther dihiscence. Loss of function mutations have reduced seed set, indehiscent fruit and reduced pollen shedding.; ADPG1; FUNCTIONS IN: polygalacturonase activity; INVOLVED IN: cell…
Solyc09g015440.1.1	10.6115	10.4113	7.50026	0.100214	0.0798584	1.41981	0.219429	0	0.071283	0.107564	6.57725	0.000100695	2.42116	0.299485	'(at5g36290 : 216.0) Uncharacterized protein family (UPF0016); FUNCTIONS IN: molecular_function unknown; INVOLVED IN: biological_process unknown; LOCATED IN: endomembrane system, membrane; EXPRESSED IN: 23 plant structures; EXPRESSED DURING: 15 growth stages; CONTAINS InterPro DOMAIN/s: Uncharacterised protein family UPF0016 (InterPro:IPR001727); BEST Arabidopsis thaliana protein match is: Unchar…
Solyc09g072950.1.1	39.7435	20.7479	19.9525	0	0	4.33291	0.730522	0	0	0.537153	6.40276	0.00450546	2.18819	0.400888	'(p83326|pmei_actch : 139.0) Pectinesterase inhibitor (Pectin methylesterase inhibitor) (PMEI) - Actinidia chinensis (Kiwi) (Yangtao) & (gnl|cdd|86518 : 92.8) no description available & (at3g17220 : 85.1) Pectin methylesterase inhibitor AtPMEI2. Inactivates AtPPME1 in vitro. Localized to Brefeldin A-induced compartments, and was found in FYVE-induced endosomal aggregates.; pectin methylesterase i…
Solyc04g081700.3.1	83.3694	66.4807	74.2035	0	0	1.05697	0.980116	2.87126	0	0	6.27736	1.05192e-05	-1.45041	0.506329	' no hits & (original description: no original description)'
Solyc12g094390.1.1	8.4639	3.07276	3.40153	0.884196	2.46608	3.39273	0.121002	0	0.157233	0	6.16159	0.0200763	5.01405	0.0164954	' no hits & (original description: no original description)'
Solyc12g005380.2.1	31.6629	21.3802	24.5609	0.510245	0.998024	0.985772	0.609399	0.119016	0.197967	0.547667	6.13331	0.000170043	1.17374	0.0666281	'(at2g20900 : 642.0) diacylglycerol kinase 5 (DGK5); FUNCTIONS IN: diacylglycerol kinase activity; INVOLVED IN: activation of protein kinase C activity by G-protein coupled receptor protein signaling pathway; LOCATED IN: cellular_component unknown; EXPRESSED IN: 25 plant structures; EXPRESSED DURING: 15 growth stages; CONTAINS InterPro DOMAIN/s: Diacylglycerol kinase, catalytic domain (InterPro:I…
Solyc07g008290.3.1	3.51964	1.55639	1.02298	0.132958	0.423803	0	0.0727809	0	0.0472867	0	6.08169	0.0253222	2.62825	0.20523	'(at3g21190 : 370.0) O-fucosyltransferase family protein; CONTAINS InterPro DOMAIN/s: GDP-fucose protein O-fucosyltransferase (InterPro:IPR019378); BEST Arabidopsis thaliana protein match is: O-fucosyltransferase family protein (TAIR:AT1G51630.1); Has 760 Blast hits to 758 proteins in 27 species: Archae - 0; Bacteria - 0; Metazoa - 0; Fungi - 0; Plants - 760; Viruses - 0; Other Eukaryotes - 0 (so…
Solyc08g005610.3.1	101.297	78.138	53.6392	0.628579	0.774117	2.56371	0.625606	1.46618	1.17875	1.71736	5.96125	0.00116885	0.0844377	0.903583	'(at4g19230 : 703.0) Encodes a protein with ABA 8'-hydroxylase activity, involved in ABA catabolism. Member of the CYP707A gene family. CYP707A1 appears to play an important role in determining the ABA levels in dry seeds. Gene involved in postgermination growth. Overexpression of CYP707A1 leads to a decrease in ABA levels and a reduction in after-ripening period to break dormancy.; "cytochrome P…
Solyc02g077550.3.1	1.69278	0.654982	2.19166	1.04446	0.594502	0.352322	0	0	0.106132	0	5.83361	0.0112679	4.6448	0.014098	'(at5g46060 : 203.0) Protein of unknown function, DUF599; FUNCTIONS IN: molecular_function unknown; INVOLVED IN: biological_process unknown; LOCATED IN: endomembrane system; CONTAINS InterPro DOMAIN/s: Protein of unknown function DUF599 (InterPro:IPR006747); BEST Arabidopsis thaliana protein match is: Protein of unknown function, DUF599 (TAIR:AT5G24600.2); Has 1807 Blast hits to 1807 proteins in …
Solyc07g006800.1.1	0.95079	0.389527	0.45516	0	0.0942822	0	0	0	0.0420789	0	5.83016	0.0108204	1.57892	0.504507	'(p56725|zox_phavu : 456.0) Zeatin O-xylosyltransferase (EC 2.4.2.40) (Zeatin O-beta-D-xylosyltransferase) - Phaseolus vulgaris (Kidney bean) (French bean) & (at2g15480 : 194.0) UDP-glucosyl transferase 73B5 (UGT73B5); FUNCTIONS IN: quercetin 3-O-glucosyltransferase activity, UDP-glycosyltransferase activity, UDP-glucosyltransferase activity, transferase activity, transferring glycosyl groups; IN…
Solyc05g005340.3.1	16.686	11.2283	4.83061	0	0	0	0	0	0	0.823634	5.72816	0.0136736	NA	0.436588	' no hits & (original description: no original description)'
Solyc09g065560.3.1	3.46776	1.13305	0.712659	0.244529	0.454672	0.384935	0	0	0.0579783	0.0874877	5.60594	0.0602617	3.31283	0.00246358	'(at3g51895 : 968.0) Encodes a sulfate transporter.; sulfate transporter 3;1 (SULTR3;1); FUNCTIONS IN: secondary active sulfate transmembrane transporter activity, transporter activity, sulfate transmembrane transporter activity; INVOLVED IN: sulfate transport, transport, transmembrane transport; LOCATED IN: integral to membrane, membrane; EXPRESSED IN: 24 plant structures; EXPRESSED DURING: 15 g…
Solyc04g071590.3.1	89.9192	69.7646	93.7561	3.69598	3.14159	0.581817	2.69757	1.89661	0.525794	1.85129	5.59912	4.38848e-05	0.504917	0.482384	' no hits & (original description: no original description)'
Solyc12g008477.1.1	10.6341	17.4662	12.2027	0.459102	0.182924	0	0.251312	0.883465	0	0	5.56544	0.000653573	-0.406669	0.807178	#N/A
Solyc09g074820.3.1	0.649316	0.264461	0.404537	0.144589	0	0.256062	0	0	0	0.0387984	5.50159	0.0062046	3.78332	0.106781	'(gnl|cdd|66396 : 552.0) no description available & (at4g13420 : 502.0) Encodes a protein of the KUP/HAK/KT potassium channel class that is upregulated in the roots by K levels.; high affinity K+ transporter 5 (HAK5); FUNCTIONS IN: potassium ion transmembrane transporter activity, potassium:sodium symporter activity; INVOLVED IN: potassium ion transport; LOCATED IN: membrane; EXPRESSED IN: 15 pla…
Solyc12g088800.2.1	2.90342	1.38894	0.820166	0.111673	0.355959	0.131846	0	0	0.119151	0.0599318	5.25038	0.0244405	2.15812	0.0892708	'(at5g42930 : 512.0) alpha/beta-Hydrolases superfamily protein; FUNCTIONS IN: triglyceride lipase activity; INVOLVED IN: lipid metabolic process; LOCATED IN: cellular_component unknown; CONTAINS InterPro DOMAIN/s: Lipase, class 3 (InterPro:IPR002921); BEST Arabidopsis thaliana protein match is: alpha/beta-Hydrolases superfamily protein (TAIR:AT1G56630.1); Has 1515 Blast hits to 1509 proteins in 3…
Solyc12g008473.1.1	39.8188	62.9676	74.2889	0.915595	1.94564	0	1.33652	1.17461	2.82216	1.31033	5.15129	0.00108391	-0.800292	0.331429	#N/A
Solyc06g050920.3.1	1.14594	0.513406	0.758567	0.127589	0.101673	0.301273	0	0	0.0907546	0	5.15069	0.00407324	2.96244	0.0472558	'(at2g40320 : 690.0) Encodes a member of the TBL (TRICHOME BIREFRINGENCE-LIKE) gene family containing a plant-specific DUF231 (domain of unknown function) domain. TBL gene family has 46 members, two of which (TBR/AT5G06700 and TBL3/AT5G01360) have been shown to be involved in the synthesis and deposition of secondary wall cellulose, presumably by influencing the esterification state of pectic pol…
Solyc04g079470.3.1	74.1156	54.3285	67.6015	4.49462	7.88844	5.07865	1.2981	2.22862	1.58872	2.36774	5.12643	4.79035e-05	1.63751	0.00801197	'(gnl|cdd|29118 : 468.0) no description available & (at1g47710 : 432.0) Serine protease inhibitor (SERPIN) family protein; FUNCTIONS IN: serine-type endopeptidase inhibitor activity, cysteine-type endopeptidase inhibitor activity; INVOLVED IN: biological_process unknown; LOCATED IN: apoplast; EXPRESSED IN: 25 plant structures; EXPRESSED DURING: 13 growth stages; CONTAINS InterPro DOMAIN/s: Protea…
Solyc01g099660.3.1	0.227049	0.234271	0.279966	0	0.0637915	0.0945127	0	0	0.0284707	0	5.11752	2.54988e-05	2.89019	0.1246	'(gnl|cdd|35323 : 1012.0) no description available & (q03685|bip5_tobac : 925.0) Luminal-binding protein 5 precursor (BiP 5) (78 kDa glucose-regulated protein homolog 5) (GRP 78-5) - Nicotiana tabacum (Common tobacco) & (at5g42020 : 922.0) Luminal binding protein (BiP2) involved in polar nuclei fusion during proliferation of endosperm nuclei.; luminal binding protein (BIP); FUNCTIONS IN: ATP bind…
Solyc05g005337.1.1	31.9585	24.1666	30.4458	1.23483	0.861003	3.28024	0.337971	1.18811	0.658753	1.15971	5.10904	3.41913e-05	1.09978	0.215654	#N/A
Solyc03g097585.1.1	5.16922	6.06628	14.52	0.841173	2.39397	0.141875	0.230229	0.154162	0.299165	0.354697	5.04769	0.0205523	2.11663	0.18208	#N/A
Solyc02g085910.3.1	198.933	310.129	274.672	5.52948	15.2647	26.8128	8.32378	4.56024	13.8362	4.87519	5.04761	0.000255431	1.00649	0.223903	'(at3g02550 : 258.0) LOB domain-containing protein 41 (LBD41); CONTAINS InterPro DOMAIN/s: Lateral organ boundaries, LOB (InterPro:IPR004883), Asymmetric leaves, AS2/LOB (InterPro:IPR017414); BEST Arabidopsis thaliana protein match is: LOB domain-containing protein 40 (TAIR:AT1G67100.1); Has 601 Blast hits to 600 proteins in 23 species: Archae - 0; Bacteria - 0; Metazoa - 0; Fungi - 0; Plants - 6…
Solyc03g083180.1.1	5.07834	4.28716	5.80649	0.244159	0.583693	0	0.267304	0	0.347343	0	5.04054	5.12437e-05	0.844651	0.521116	' no hits & (original description: no original description)'
Solyc06g068940.3.1	57.6667	43.6786	43.5692	5.33913	10.5721	4.96647	0.885647	2.49073	0.460334	2.08389	5.02835	7.59292e-05	2.23318	0.0195208	'(at3g17980 : 254.0) Calcium-dependent lipid-binding (CaLB domain) family protein; CONTAINS InterPro DOMAIN/s: C2 membrane targeting protein (InterPro:IPR018029), C2 calcium/lipid-binding domain, CaLB (InterPro:IPR008973), C2 calcium-dependent membrane targeting (InterPro:IPR000008); BEST Arabidopsis thaliana protein match is: Calcium-dependent lipid-binding (CaLB domain) family protein (TAIR:AT1…
Solyc02g089160.3.1	17.6923	9.97263	13.9378	1.27068	3.31387	0.136383	0.1897	0.444582	0.328668	0.743928	5.02228	0.000811304	1.88275	0.206386	'(q69f95|c85a_phavu : 765.0) Cytochrome P450 85A (EC 1.14.-.-) (C6-oxidase) - Phaseolus vulgaris (Kidney bean) (French bean) & (at5g38970 : 673.0) Encodes a polypeptide involved in the C-6 oxidation of brassinosteroids. Heterologous expression of the protein in yeast conferred the ability to catalyze multiple reactions in which the C-6 position of 6-deoxocastasterone, 6-deoxotyphasterol, 3-dehydr…
Solyc03g120260.3.1	25.4673	24.7958	21.6371	1.27893	1.59242	2.26493	0.350042	0.717815	1.25085	0.772157	4.95495	2.9394e-06	1.14775	0.0349688	'(gnl|cdd|35497 : 408.0) no description available & (at1g52360 : 395.0) Coatomer, beta' subunit; FUNCTIONS IN: structural molecule activity; INVOLVED IN: intracellular protein transport, vesicle-mediated transport; LOCATED IN: membrane coat, COPI vesicle coat; EXPRESSED IN: 24 plant structures; EXPRESSED DURING: 13 growth stages; CONTAINS InterPro DOMAIN/s: WD40 repeat 2 (InterPro:IPR019782), Coa…
Solyc02g064560.1.1	0.662392	0.56955	0.653416	0	0	0	0.0852275	0	0	0	4.88241	1.21976e-05	NA	0.436588	'(at1g59510 : 249.0) Encodes CF9.; CF9; FUNCTIONS IN: molecular_function unknown; LOCATED IN: mitochondrion; EXPRESSED IN: 11 plant structures; EXPRESSED DURING: 4 anthesis, F mature embryo stage, petal differentiation and expansion stage, E expanded cotyledon stage, D bilateral stage; BEST Arabidopsis thaliana protein match is: Carbohydrate-binding protein (TAIR:AT1G10150.1); Has 109 Blast hits …
Solyc10g085210.2.1	7.50443	6.12554	9.12665	0.543673	0.693184	0.256753	0.119042	0.418483	0.541404	0	4.81365	0.000181591	0.88424	0.269733	'(at1g58330 : 137.0) ZW2; BEST Arabidopsis thaliana protein match is: RESPONSE TO ABA AND SALT 1 (TAIR:AT1G09950.1); Has 556 Blast hits to 556 proteins in 39 species: Archae - 0; Bacteria - 0; Metazoa - 0; Fungi - 0; Plants - 556; Viruses - 0; Other Eukaryotes - 0 (source: NCBI BLink). & (reliability: 274.0) & (original description: no original description)'
Solyc10g079670.2.1	1.14347	0.49449	0.422989	0.142291	0.737025	0.251992	0	0	0.0253031	0.0763634	4.75643	0.0186511	3.89111	0.0716805	'(at3g16260 : 708.0) Encodes a tRNase Z.; tRNAse Z4 (TRZ4); FUNCTIONS IN: 3'-tRNA processing endoribonuclease activity, catalytic activity; INVOLVED IN: tRNA 3'-end processing, metabolic process; LOCATED IN: chloroplast; EXPRESSED IN: 22 plant structures; EXPRESSED DURING: 13 growth stages; CONTAINS InterPro DOMAIN/s: Ribonuclease Z (InterPro:IPR013471); BEST Arabidopsis thaliana protein match is…
Solyc02g083730.3.1	3.78174	5.43496	3.3308	0.190478	0.303575	1.34932	0.417071	0	0	0.204448	4.75049	0.000732209	1.98352	0.22337	'(at2g21045 : 142.0) Rhodanese/Cell cycle control phosphatase superfamily protein; CONTAINS InterPro DOMAIN/s: Rhodanese-like (InterPro:IPR001763); BEST Arabidopsis thaliana protein match is: sulfurtransferase 18 (TAIR:AT5G66170.3); Has 3150 Blast hits to 3144 proteins in 1047 species: Archae - 52; Bacteria - 2382; Metazoa - 28; Fungi - 31; Plants - 181; Viruses - 0; Other Eukaryotes - 476 (sourc…
Solyc07g054750.1.1	41.7358	97.5698	150.07	0.617413	0.246001	2.91577	8.11131	4.35639	0.658753	1.32539	4.73865	0.0166079	-1.52007	0.319793	'(at4g10270 : 89.0) Wound-responsive family protein; CONTAINS InterPro DOMAIN/s: Protein of unknown function wound-induced (InterPro:IPR022251); BEST Arabidopsis thaliana protein match is: Wound-responsive family protein (TAIR:AT4G10265.1); Has 183 Blast hits to 182 proteins in 16 species: Archae - 0; Bacteria - 0; Metazoa - 0; Fungi - 0; Plants - 183; Viruses - 0; Other Eukaryotes - 0 (source: N…
Solyc10g051120.2.1	8.18548	4.266	8.40413	1.41355	3.23847	2.50334	0.386888	0.226678	0.251366	0.189653	4.72072	0.00193102	3.17739	0.00509525	'(at5g20090 : 141.0) Uncharacterised protein family (UPF0041); INVOLVED IN: biological_process unknown; LOCATED IN: plasma membrane, membrane; EXPRESSED IN: 25 plant structures; EXPRESSED DURING: 16 growth stages; CONTAINS InterPro DOMAIN/s: Uncharacterised protein family UPF0041 (InterPro:IPR005336); BEST Arabidopsis thaliana protein match is: Uncharacterised protein family (UPF0041) (TAIR:AT4G1…
Solyc10g076720.2.1	58.4893	60.9036	54.6748	4.14219	2.66195	1.26205	1.17029	2.57128	2.09097	3.15522	4.69058	3.61194e-07	0.258965	0.627292	' no hits & (original description: no original description)'
Solyc08g005525.1.1	238.682	342.774	349.623	11.6382	13.5546	17.6161	7.84093	11.485	13.7972	15.0542	4.68751	0.000178136	0.244595	0.393588	#N/A
Solyc01g006540.3.1	16.4727	25.3189	29.1212	0.57758	0.613679	3.06861	1.10658	1.35845	0.410835	0.878248	4.65454	0.000794722	0.597376	0.538598	'(at3g45140 : 952.0) Chloroplast lipoxygenase required for wound-induced jasmonic acid accumulation in Arabidopsis.Mutants are resistant to Staphylococcus aureus and accumulate salicylic acid upon infection.; lipoxygenase 2 (LOX2); FUNCTIONS IN: lipoxygenase activity; INVOLVED IN: in 7 processes; LOCATED IN: chloroplast thylakoid membrane, chloroplast stroma, chloroplast, chloroplast envelope; EX…
Solyc09g083290.3.1	0.428552	0.580364	0.475587	0	0.632128	0.267587	0	0	0.0806069	0	4.61797	0.000124947	3.89553	0.131161	'(at4g14550 : 276.0) IAA14 is a member of the Aux/IAA protein family. Involved in lateral root development. Gain of function mutation decreases auxin-inducible gene expression. Protein is localized to the nucleus. Expressed in stele and root tip epidermis. Functions as a negative regulator of ARF7/19.; indole-3-acetic acid inducible 14 (IAA14); CONTAINS InterPro DOMAIN/s: Aux/IAA-ARF-dimerisation…
Solyc04g078440.3.1	1.82398	0.742891	0.461652	0.253851	0.242746	0.83918	0.0555832	0	0	0.108987	4.61687	0.0390725	3.43594	0.0608682	'(at4g34215 : 222.0) Encodes a member of the SGNH-hydrolase superfamily of enzymes. The enzymes of the SGNH-hydrolase superfamily facilitate the hydrolysis of ester, thioester and amide bonds in a range of substrates including complex polysaccharides, lysophospholipids, acyl-CoA esters and other compounds.; Domain of unknown function (DUF303) ; CONTAINS InterPro DOMAIN/s: Protein of unknown funct…
Solyc12g010410.2.1	19.0624	15.6158	12.6707	2.67787	8.53572	4.09148	0.172454	0.101041	1.40057	1.01445	4.55349	0.000218651	2.92416	0.0335454	'(at5g25220 : 372.0) A member of class II knotted1-like homeobox gene family (together with KNAT4 and KNAT5). Expressed in: hypocotyl-root boundary, anther-filament junction in flowers, ovule-funiculus and peduncle-silique boundaries, petioles and root. Light-regulated expression with differential response to red/far-red light. KNAT3 promoter activity showed cell-type specific pattern along longi…
Solyc01g010420.3.1	4.10371	2.97719	5.31313	0.135644	0.324274	0	0	0.174016	0.096484	0.436776	4.54627	0.00099493	-0.20586	0.869442	'(gnl|cdd|68182 : 186.0) no description available & (at1g59710 : 171.0) FUNCTIONS IN: molecular_function unknown; INVOLVED IN: biological_process unknown; LOCATED IN: cellular_component unknown; EXPRESSED IN: 23 plant structures; EXPRESSED DURING: 13 growth stages; CONTAINS InterPro DOMAIN/s: Protein of unknown function DUF569 (InterPro:IPR007679), Actin cross-linking (InterPro:IPR008999); BEST A…
Solyc11g006735.1.1	31.6198	24.6545	35.4447	2.28035	4.64384	2.99142	0.554783	0.975145	0.7209	3.26346	4.47101	0.000127594	1.26157	0.0988789	#N/A
Solyc03g120930.1.1	104.659	97.6175	140.17	14.806	10.8382	11.7892	3.58119	1.9878	7.59255	7.57638	4.46058	0.000190493	1.2671	0.0136679	'(at1g52140 : 93.6) unknown protein; BEST Arabidopsis thaliana protein match is: unknown protein (TAIR:AT3G16330.1); Has 114 Blast hits to 114 proteins in 15 species: Archae - 0; Bacteria - 0; Metazoa - 0; Fungi - 0; Plants - 114; Viruses - 0; Other Eukaryotes - 0 (source: NCBI BLink). & (reliability: 187.2) & (original description: no original description)'
Solyc06g068270.3.1	47.0745	41.0652	54.774	13.2024	5.65111	9.2633	3.13857	0.580704	2.68312	2.34828	4.44464	4.10022e-05	2.099	0.0139727	'(at1g49390 : 340.0) 2-oxoglutarate (2OG) and Fe(II)-dependent oxygenase superfamily protein; FUNCTIONS IN: oxidoreductase activity, acting on paired donors, with incorporation or reduction of molecular oxygen, 2-oxoglutarate as one donor, and incorporation of one atom each of oxygen into both donors, oxidoreductase activity; INVOLVED IN: flavonoid biosynthetic process; LOCATED IN: cellular_compo…
Solyc03g006610.3.1	59.4829	44.2639	60.5809	3.10557	4.7662	5.43195	2.89628	2.06583	3.06807	2.03704	4.44388	7.59472e-05	0.817203	0.0338513	'(at5g54310 : 229.0) A member of ARF GAP domain (AGD), A thaliana has 15 members, grouped into four classes. Regulates membrane trafficking and organ separation.; ARF-GAP domain 5 (AGD5); FUNCTIONS IN: ARF GTPase activator activity, DNA binding, zinc ion binding; INVOLVED IN: floral organ abscission, activation of ARF GTPase activity; LOCATED IN: cytosol, trans-Golgi network, endosome, nucleus; E…
Solyc09g089580.3.1	4840.87	3440.73	4023.13	494.481	518.876	373.172	219.203	122.763	186.373	254.628	4.38915	8.93224e-05	1.23949	0.0031763	'(at1g06620 : 382.0) encodes a protein whose sequence is similar to a 2-oxoglutarate-dependent dioxygenase; 2-oxoglutarate (2OG) and Fe(II)-dependent oxygenase superfamily protein; CONTAINS InterPro DOMAIN/s: Oxoglutarate/iron-dependent oxygenase (InterPro:IPR005123); BEST Arabidopsis thaliana protein match is: 2-oxoglutarate (2OG) and Fe(II)-dependent oxygenase superfamily protein (TAIR:AT3G6140…
Solyc08g042000.3.1	15.3661	11.4591	13.2362	1.25814	1.61641	1.39447	0.758981	0.164699	0.712285	0.964581	4.36036	4.54643e-05	1.13013	0.0171051	'(q43845|sps_soltu : 1390.0) Sucrose-phosphate synthase (EC 2.4.1.14) (UDP-glucose-fructose-phosphate glucosyltransferase) - Solanum tuberosum (Potato) & (at5g11110 : 1333.0) Encodes a protein with putative sucrose-phosphate synthase activity.Involved in pollen exine formation.; sucrose phosphate synthase 2F (SPS2F); FUNCTIONS IN: sucrose-phosphate synthase activity; INVOLVED IN: biosynthetic pro…
Solyc06g060820.2.1	47.3449	34.4889	47.6491	7.76348	7.30122	6.27574	1.22515	1.3459	3.18397	2.70255	4.35141	0.000100293	1.75031	0.00076015	' no hits & (original description: no original description)'
Solyc05g025953.1.1	1.69278	1.41913	1.7742	0	0	0	0	0	0	0.320302	4.34622	7.50511e-05	NA	0.436588	'(at4g23160 : 171.0) Encodes a cysteine-rich receptor-like protein kinase.; cysteine-rich RLK (RECEPTOR-like protein kinase) 8 (CRK8); FUNCTIONS IN: kinase activity; INVOLVED IN: protein amino acid phosphorylation; CONTAINS InterPro DOMAIN/s: Protein kinase, ATP binding site (InterPro:IPR017441), Reverse transcriptase, RNA-dependent DNA polymerase (InterPro:IPR013103), Serine/threonine-protein ki…
Solyc03g111280.2.1	0.778886	0.261189	0.326541	0	0.393903	0.129689	0	0.0704604	0.0195336	0	4.33967	0.0254615	2.95558	0.185014	'(at3g48520 : 583.0) member of CYP94B; "cytochrome P450, family 94, subfamily B, polypeptide 3" (CYP94B3); FUNCTIONS IN: electron carrier activity, monooxygenase activity, iron ion binding, oxygen binding, heme binding; INVOLVED IN: oxidation reduction; LOCATED IN: endomembrane system; EXPRESSED IN: 14 plant structures; EXPRESSED DURING: 7 growth stages; CONTAINS InterPro DOMAIN/s: Cytochrome P45…
Solyc05g005290.3.1	863.421	692.444	1094.08	80.354	77.6042	66.5116	34.1845	31.2337	34.7131	75.2319	4.33258	0.000359819	0.771212	0.0616123	'(at1g23550 : 211.0) Encodes a protein with similarity to RCD1 but without the WWE domain. The protein does have a PARP signature upstream of the C-terminal protein interaction domain. The PARP signature may bind NAD+ and attach the ADP-ribose-moiety from NAD+ to the target molecule. Its presence suggests a role for the protein in ADP ribosylation.; similar to RCD one 2 (SRO2); FUNCTIONS IN: NAD+…
Solyc02g087890.3.1	23.2579	6.43974	11.0504	1.80554	3.05744	1.06585	0.494176	1.15816	0.802682	0.242245	4.3322	0.0277764	1.55129	0.0606854	' no hits & (original description: no original description)'
Solyc03g095900.3.1	2.2846	1.16179	0.579507	0	0.275091	0	0.0755874	0	0.0491101	0.148212	4.29786	0.0290523	0.426524	0.7935	'(at1g06620 : 370.0) encodes a protein whose sequence is similar to a 2-oxoglutarate-dependent dioxygenase; 2-oxoglutarate (2OG) and Fe(II)-dependent oxygenase superfamily protein; CONTAINS InterPro DOMAIN/s: Oxoglutarate/iron-dependent oxygenase (InterPro:IPR005123); BEST Arabidopsis thaliana protein match is: 2-oxoglutarate (2OG) and Fe(II)-dependent oxygenase superfamily protein (TAIR:AT3G6140…
Solyc07g054800.1.1	17.5324	16.6085	31.9804	0	0.509573	0.754976	2.45029	1.23054	0.909707	0	4.26342	0.00422588	-1.445	0.299419	'(at4g10270 : 85.9) Wound-responsive family protein; CONTAINS InterPro DOMAIN/s: Protein of unknown function wound-induced (InterPro:IPR022251); BEST Arabidopsis thaliana protein match is: Wound-responsive family protein (TAIR:AT4G10265.1); Has 183 Blast hits to 182 proteins in 16 species: Archae - 0; Bacteria - 0; Metazoa - 0; Fungi - 0; Plants - 183; Viruses - 0; Other Eukaryotes - 0 (source: N…
Solyc12g005300.2.1	2.90403	0.806723	0.99162	0.315043	0.376576	0.371953	0.0862272	0	0	0.253612	4.2055	0.0469696	2.06103	0.0138425	'(gnl|cdd|70680 : 236.0) no description available & (at5g43860 : 184.0) Encodes a chlorophyllase, the first enzyme in chlorophyll degradation. It catalyzes the hydrolysis of the ester bond to chlorophyllide and phytol. AtCLH2 has a typical signal sequence for the chloroplast. Gene expression does not respond to methyljasmonate, a known promoter of senescence and chlorophyll degradation.; chloroph…
Solyc09g082260.1.1	24.1347	11.0893	8.67986	2.03868	3.81423	1.0465	0.582247	1.02342	0.441343	1.14167	4.19835	0.0184184	1.52855	0.0866582	'(at2g32030 : 179.0) Acyl-CoA N-acyltransferases (NAT) superfamily protein; FUNCTIONS IN: N-acetyltransferase activity; INVOLVED IN: metabolic process; LOCATED IN: cellular_component unknown; EXPRESSED IN: 12 plant structures; EXPRESSED DURING: 8 growth stages; CONTAINS InterPro DOMAIN/s: GCN5-related N-acetyltransferase, C-terminal (InterPro:IPR022610), GCN5-related N-acetyltransferase (InterPro…
Solyc06g073037.1.1	0.604564	0.701767	1.78911	0	0.254786	0	0	0	0.227427	0	4.18171	0.0300127	0.578925	0.785707	#N/A
Solyc02g091800.3.1	12.5331	10.1396	11.8013	3.52934	4.32157	3.04894	0.659694	0.110433	0.979684	0.831554	4.15434	1.24551e-05	2.49314	0.000555957	'(at4g37850 : 119.0) basic helix-loop-helix (bHLH) DNA-binding superfamily protein; FUNCTIONS IN: DNA binding, sequence-specific DNA binding transcription factor activity; INVOLVED IN: regulation of transcription; LOCATED IN: nucleus; CONTAINS InterPro DOMAIN/s: Helix-loop-helix DNA-binding domain (InterPro:IPR001092), Helix-loop-helix DNA-binding (InterPro:IPR011598); BEST Arabidopsis thaliana p…
Solyc04g076220.3.1	17.9324	31.9522	39.0765	1.833	5.58867	2.25821	0.872507	1.73809	3.23121	0.855406	4.14658	0.00308608	0.946464	0.249949	'(at5g49700 : 167.0) Predicted AT-hook DNA-binding family protein; CONTAINS InterPro DOMAIN/s: Protein of unknown function DUF296 (InterPro:IPR005175), Predicted AT-hook DNA-binding (InterPro:IPR014476); BEST Arabidopsis thaliana protein match is: Predicted AT-hook DNA-binding family protein (TAIR:AT1G14490.1); Has 1807 Blast hits to 1807 proteins in 277 species: Archae - 0; Bacteria - 0; Metazoa…
Solyc04g071600.3.1	2.09656	1.26189	3.61926	0.492797	0.392698	1.74545	0	0	0	0.528939	4.13662	0.0144877	2.72944	0.118994	' no hits & (original description: no original description)'
Solyc05g053620.3.1	1699.87	1400.32	1611.38	241.393	263.013	228.458	88.3876	70.9859	97.0153	102.111	4.1312	6.06343e-06	1.44661	4.38703e-05	'(at5g24560 : 108.0) phloem protein 2-B12 (PP2-B12); CONTAINS InterPro DOMAIN/s: F-box domain, cyclin-like (InterPro:IPR001810), F-box domain, Skp2-like (InterPro:IPR022364); BEST Arabidopsis thaliana protein match is: phloem protein 2-B1 (TAIR:AT2G02230.1); Has 1807 Blast hits to 1807 proteins in 277 species: Archae - 0; Bacteria - 0; Metazoa - 736; Fungi - 347; Plants - 385; Viruses - 0; Other …
Solyc01g094315.1.1	0.485191	0.750935	0.358962	0	0	0	0	0	0.121681	0	4.1275	0.00463127	NA	0.436588	#N/A
Solyc11g011100.1.1	1.36331	0.527502	0.630393	0.901257	0	1.7025	0	0	0	0.193471	4.11896	0.017623	4.16544	0.105523	' no hits & (original description: no original description)'
Solyc04g025530.3.1	4.57462	5.56867	4.03094	0.217469	3.68254	1.41214	0.535691	0.209242	0.116015	0.233419	4.11014	9.2379e-05	2.69424	0.141084	'(at2g02010 : 886.0) glutamate decarboxylase 4 (GAD4); FUNCTIONS IN: calmodulin binding; INVOLVED IN: carboxylic acid metabolic process, glutamate metabolic process, glutamate decarboxylation to succinate; LOCATED IN: cytosol, nucleus; CONTAINS InterPro DOMAIN/s: Pyridoxal phosphate-dependent transferase, major domain (InterPro:IPR015424), Pyridoxal phosphate-dependent decarboxylase (InterPro:IPR…
Solyc01g094910.3.1	0.740591	0.518528	0.130456	0.261114	0	0	0.0408382	0	0.0265331	0.0400378	4.10849	0.0331362	1.6966	0.451219	'(at1g01580 : 783.0) Encodes the low-iron-inducible ferric chelate reductase responsible for reduction of iron at the root surface. It is likely to be the major Fe(III) chelate reductase in Arabidopsis iron metabolism. Coordinately regulated with IRT1, the major transporter responsible for high-affinity iron uptake from the soil, at both transcriptional and posttranscriptional levels. Steady stat…
Solyc07g055990.3.1	14.9209	7.76525	17.2364	0.369175	1.25029	1.08966	0.202086	1.06562	0.853436	0.990625	4.09643	0.00338557	0.215128	0.716181	'(at3g23730 : 348.0) xyloglucan endotransglucosylase/hydrolase 16 (XTH16); FUNCTIONS IN: hydrolase activity, acting on glycosyl bonds, hydrolase activity, hydrolyzing O-glycosyl compounds, xyloglucan:xyloglucosyl transferase activity; INVOLVED IN: carbohydrate metabolic process, cellular glucan metabolic process; LOCATED IN: endomembrane system, cell wall, apoplast; EXPRESSED IN: 22 plant structu…
Solyc03g097410.1.1	2.60225	1.46456	0.758429	0.667266	0.66466	0.19695	0.0913152	0.107003	0.177986	0	4.09566	0.0202324	2.43754	0.0295515	'(gnl|cdd|86947 : 328.0) no description available & (q84y01|itpk1_maize : 309.0) Inositol-tetrakisphosphate 1-kinase 1 (EC 2.7.1.134) (Inositol-triphosphate 5/6-kinase 1) (EC 2.7.1.159) (Inositol 1,3,4-trisphosphate 5/6-kinase 1) (Ins(1,3,4)P(3) 5/6-kinase 1) (ZmIpk) (Low phytic acid protein 2) - Zea mays (Maize) & (at5g16760 : 296.0) Encodes a inositol 1,3,4-trisphosphate 5/6-kinase.; Inositol 1…
Solyc06g069460.2.1	8.64023	6.68628	7.56646	0.466275	0.371564	1.54141	0.408382	0.478543	0.198998	0.700661	4.09467	2.62082e-05	0.828339	0.350942	'(at5g60970 : 129.0) TCP gene involved in heterochronic control of leaf differentiation.; "TEOSINTE BRANCHED 1, cycloidea and PCF transcription factor 5" (TCP5); CONTAINS InterPro DOMAIN/s: Transcription factor, TCP (InterPro:IPR005333), Transcription factor TCP subgroup (InterPro:IPR017887); BEST Arabidopsis thaliana protein match is: TCP domain protein 17 (TAIR:AT5G08070.1); Has 1807 Blast hits…
Solyc01g066453.1.1	31.0999	31.9875	23.3001	2.29017	2.65452	5.40774	0.911736	0.534188	3.5542	1.78773	4.08483	0.000103616	1.02398	0.186146	#N/A
Solyc10g075067.1.1	2.71483	4.20177	2.48113	2.02698	2.01906	1.99428	0.184928	0.433398	0.12015	0	4.08473	0.00142136	3.44704	1.3376e-05	#N/A
Solyc09g075470.2.1	3.62738	2.96301	4.1746	0.426309	0.339715	0.503317	0	0.546907	0.303236	0	4.07754	0.000158552	0.993342	0.249263	'(at1g56300 : 97.4) Chaperone DnaJ-domain superfamily protein; FUNCTIONS IN: heat shock protein binding; INVOLVED IN: protein folding, response to cyclopentenone; LOCATED IN: cellular_component unknown; EXPRESSED IN: 23 plant structures; EXPRESSED DURING: 15 growth stages; CONTAINS InterPro DOMAIN/s: Molecular chaperone, heat shock protein, Hsp40, DnaJ (InterPro:IPR015609), Heat shock protein Dna…
Solyc02g021770.1.1	0.751233	0.116269	0.55579	0.476759	0.253279	0.375254	0	0	0.11304	0	4.06936	0.0389947	3.70455	0.00305885	'(gnl|cdd|29934 : 270.0) no description available & (p07506|cox1_soybn : 232.0) Cytochrome c oxidase subunit 1 (EC 1.9.3.1) (Cytochrome c oxidase polypeptide I) - Glycine max (Soybean) & (atmg01360 : 221.0) cytochrome c oxidase subunit 1; cytochrome oxidase (COX1); CONTAINS InterPro DOMAIN/s: Cytochrome c oxidase, subunit I bacterial type (InterPro:IPR014241), Cytochrome c oxidase, subunit I (Int…
Solyc04g079450.3.1	18.647	9.21069	13.5022	0.419648	2.00644	0	0	0	0.596995	2.70255	4.06293	0.00296798	-0.0285956	0.98657	'(gnl|cdd|29118 : 230.0) no description available & (at1g47710 : 208.0) Serine protease inhibitor (SERPIN) family protein; FUNCTIONS IN: serine-type endopeptidase inhibitor activity, cysteine-type endopeptidase inhibitor activity; INVOLVED IN: biological_process unknown; LOCATED IN: apoplast; EXPRESSED IN: 25 plant structures; EXPRESSED DURING: 13 growth stages; CONTAINS InterPro DOMAIN/s: Protea…
Solyc10g008000.1.1	0.709265	0.878188	1.04948	1.50042	2.39129	0.708581	0	0	0.213451	0	4.04192	0.000502501	4.84479	0.0155994	'(at2g42610 : 229.0) LIGHT SENSITIVE HYPOCOTYLS 10 (LSH10); FUNCTIONS IN: molecular_function unknown; INVOLVED IN: biological_process unknown; LOCATED IN: cellular_component unknown; EXPRESSED IN: 15 plant structures; EXPRESSED DURING: 11 growth stages; CONTAINS InterPro DOMAIN/s: Protein of unknown function DUF640 (InterPro:IPR006936); BEST Arabidopsis thaliana protein match is: Protein of unkno…
Solyc10g076660.2.1	1.66503	0.966367	0.307962	0	0.292378	0.51982	0	0.188279	0.0521963	0	4.02658	0.0393632	2.17098	0.183282	'(at5g05600 : 462.0) 2-oxoglutarate (2OG) and Fe(II)-dependent oxygenase superfamily protein; FUNCTIONS IN: oxidoreductase activity, iron ion binding; INVOLVED IN: response to salt stress, response to karrikin; EXPRESSED IN: 15 plant structures; EXPRESSED DURING: 9 growth stages; CONTAINS InterPro DOMAIN/s: Isopenicillin N synthase (InterPro:IPR002283), Oxoglutarate/iron-dependent oxygenase (Inte…
Solyc12g011030.2.1	8.35538	2.26725	5.45909	0.229551	0.365847	1.35509	0.125656	0	0.0816403	1.10874	4.02619	0.0203864	0.982672	0.48726	'(at3g23730 : 356.0) xyloglucan endotransglucosylase/hydrolase 16 (XTH16); FUNCTIONS IN: hydrolase activity, acting on glycosyl bonds, hydrolase activity, hydrolyzing O-glycosyl compounds, xyloglucan:xyloglucosyl transferase activity; INVOLVED IN: carbohydrate metabolic process, cellular glucan metabolic process; LOCATED IN: endomembrane system, cell wall, apoplast; EXPRESSED IN: 22 plant structu…
Solyc04g079210.3.1	0.154723	0.0665182	0.0635941	0	0.0579609	0.0858741	0	0.0233278	0	0	4.02504	0.0185572	3.03933	0.117031	'(at4g37050 : 259.0) Patatin-related phospholipase A. Expressed in the floral gynaecium and is induced by abscisic acid (ABA) or phosphate deficiency in roots.; PATATIN-like protein 4 (PLP4); CONTAINS InterPro DOMAIN/s: Acyl transferase/acyl hydrolase/lysophospholipase (InterPro:IPR016035), Patatin (InterPro:IPR002641); BEST Arabidopsis thaliana protein match is: Acyl transferase/acyl hydrolase/l…
Solyc08g079980.1.1	0.100628	0.155742	0.049632	0	0	0	0	0	0.0252362	0	4.01501	0.0158071	NA	0.436588	'(at1g04110 : 569.0) Initially identified as a mutation affecting stomatal development and distribution. Encodes a protein similar to serine proteases.; STOMATAL DENSITY AND DISTRIBUTION (SDD1); CONTAINS InterPro DOMAIN/s: Protease-associated PA (InterPro:IPR003137), Proteinase inhibitor, propeptide (InterPro:IPR009020), Peptidase S8/S53, subtilisin/kexin/sedolisin (InterPro:IPR000209), Peptidase…
Solyc00g231780.2.1	0.940433	1.63746	0.695767	1.2434	0.792669	0	0.272255	0	0	0	4.00291	0.00933018	3.3178	0.109897	#N/A
Solyc02g088270.3.1	12.9487	4.54051	5.38873	1.71203	1.36427	0	0.351436	0	0.761109	0.803946	3.99246	0.024532	1.09777	0.316705	'(at5g39530 : 197.0) Protein of unknown function (DUF1997); CONTAINS InterPro DOMAIN/s: Protein of unknown function DUF1997 (InterPro:IPR018971); BEST Arabidopsis thaliana protein match is: Protein of unknown function (DUF1997) (TAIR:AT5G39520.1); Has 204 Blast hits to 204 proteins in 68 species: Archae - 0; Bacteria - 103; Metazoa - 0; Fungi - 0; Plants - 48; Viruses - 0; Other Eukaryotes - 53 (…
Solyc10g074730.3.1	1.89324	1.03418	1.07111	0.588979	0.281606	1.1126	0	0	0.0837888	0.25287	3.98515	0.00377882	2.97349	0.0435588	'(at3g54200 : 88.2) Late embryogenesis abundant (LEA) hydroxyproline-rich glycoprotein family; FUNCTIONS IN: molecular_function unknown; INVOLVED IN: biological_process unknown; LOCATED IN: anchored to plasma membrane, plasma membrane; EXPRESSED IN: 23 plant structures; EXPRESSED DURING: 14 growth stages; CONTAINS InterPro DOMAIN/s: Late embryogenesis abundant protein, group 2 (InterPro:IPR004864…
Solyc04g054950.3.1	0.192361	0.297719	0.35579	0	0.162137	0	0	0	0.072363	0	3.96215	0.00212436	1.57892	0.504507	'(at5g06060 : 296.0) NAD(P)-binding Rossmann-fold superfamily protein; FUNCTIONS IN: oxidoreductase activity, binding, catalytic activity; INVOLVED IN: oxidation reduction, metabolic process; EXPRESSED IN: 23 plant structures; EXPRESSED DURING: 14 growth stages; CONTAINS InterPro DOMAIN/s: Short-chain dehydrogenase/reductase, conserved site (InterPro:IPR020904), NAD(P)-binding domain (InterPro:IP…
Solyc02g078280.3.1	7.20725	5.06253	8.44946	1.52466	1.96263	0.276935	0.1284	0.601836	0.667383	0.377649	3.9599	0.000592209	1.49935	0.129048	'(at2g33793 : 139.0) unknown protein; Has 35333 Blast hits to 34131 proteins in 2444 species: Archae - 798; Bacteria - 22429; Metazoa - 974; Fungi - 991; Plants - 531; Viruses - 0; Other Eukaryotes - 9610 (source: NCBI BLink). & (reliability: 278.0) & (original description: no original description)'
Solyc06g034030.3.1	0.540249	0.358349	0.114199	0.0816336	0	0.19276	0	0	0	0.0876206	3.94597	0.0313332	2.06194	0.249805	'(at5g47390 : 153.0) myb-like transcription factor family protein; CONTAINS InterPro DOMAIN/s: SANT, DNA-binding (InterPro:IPR001005), Homeodomain-like (InterPro:IPR009057), Myb, DNA-binding (InterPro:IPR014778), Zinc finger, CCHC-type (InterPro:IPR001878), HTH transcriptional regulator, Myb-type, DNA-binding (InterPro:IPR017930), Myb-like DNA-binding domain, SHAQKYF class (InterPro:IPR006447); B…
Solyc11g044910.2.1	18.1886	5.19235	8.37083	1.07847	1.91288	0.903624	0.571311	0.133893	0.890853	1.15757	3.94247	0.0296118	0.915319	0.158824	'(at5g49360 : 1111.0) Encodes a bifunctional {beta}-D-xylosidase/{alpha}-L-arabinofuranosidase required for pectic arabinan modification. Located in the extracellular matrix. Gene is expressed specifically in tissues undergoing secondary wall thickening. This is a member of glycosyl hydrolase family 3 and has six other closely related members.; beta-xylosidase 1 (BXL1); FUNCTIONS IN: alpha-N-arab…
Solyc11g008880.2.1	19.7491	23.6713	25.1575	4.24065	2.62832	3.33779	1.3756	0.604476	2.12265	1.85438	3.9401	2.23504e-05	1.19188	0.01825	' no hits & (original description: no original description)'
Solyc00g005000.3.1	0.995752	0.385284	1.02319	0.702156	0.373021	0	0	0	0.0832411	0.125609	3.94007	0.00843797	2.77907	0.138255	#N/A
Solyc04g064610.3.1	2.87841	2.86389	0.760555	0.761142	0.259944	2.82428	0	0.139494	0.0773435	0.350128	3.93478	0.0191855	3.17683	0.145912	'(at1g21460 : 298.0) Nodulin MtN3 family protein; INVOLVED IN: biological_process unknown; LOCATED IN: endomembrane system, integral to membrane, membrane; EXPRESSED IN: 24 plant structures; EXPRESSED DURING: 14 growth stages; CONTAINS InterPro DOMAIN/s: MtN3/saliva-related transmembrane protein, conserved region (InterPro:IPR018169), RAG1-activating protein 1 homologue (InterPro:IPR018179), RAG1…
Solyc08g080530.1.1	0.55501	0.429496	0.205308	0.146762	0.116951	0.346546	0	0	0.104393	0	3.92568	0.00960938	2.96244	0.0472558	' no hits & (original description: no original description)'
Solyc03g110890.1.1	0.336314	0.195193	0.186613	0.088932	0	0.839974	0	0	0.0632578	0	3.91995	0.00410401	4.29126	0.246028	'(gnl|cdd|68247 : 197.0) no description available & (at4g24910 : 194.0) Protein of unknown function (DUF579); FUNCTIONS IN: molecular_function unknown; INVOLVED IN: biological_process unknown; LOCATED IN: chloroplast; CONTAINS InterPro DOMAIN/s: Protein of unknown function DUF579 (InterPro:IPR021148), Conserved hypothetical protein CHP01627 (InterPro:IPR006514); BEST Arabidopsis thaliana protein …
Solyc09g082250.2.1	114.928	87.7208	91.7815	12.4056	19.7714	9.21071	7.70091	4.42994	6.27698	7.54998	3.91872	5.12815e-05	1.08807	0.0458531	'(at2g32030 : 181.0) Acyl-CoA N-acyltransferases (NAT) superfamily protein; FUNCTIONS IN: N-acetyltransferase activity; INVOLVED IN: metabolic process; LOCATED IN: cellular_component unknown; EXPRESSED IN: 12 plant structures; EXPRESSED DURING: 8 growth stages; CONTAINS InterPro DOMAIN/s: GCN5-related N-acetyltransferase, C-terminal (InterPro:IPR022610), GCN5-related N-acetyltransferase (InterPro…
Solyc11g012360.2.1	11.1117	7.24863	7.67734	1.26274	1.35456	1.60552	0.425367	0.249223	1.00183	0.625545	3.9147	0.000558966	1.29038	0.0106174	'(at5g47560 : 692.0) Encodes a tonoplast malate/fumarate transporter.; tonoplast dicarboxylate transporter (TDT); CONTAINS InterPro DOMAIN/s: Sodium/sulphate symporter (InterPro:IPR001898); Has 1807 Blast hits to 1807 proteins in 277 species: Archae - 0; Bacteria - 0; Metazoa - 736; Fungi - 347; Plants - 385; Viruses - 0; Other Eukaryotes - 339 (source: NCBI BLink). & (gnl|cdd|36495 : 403.0) no d…
Solyc03g031900.2.1	120.647	107.142	107.093	12.3122	28.5583	15.9884	4.64128	4.94842	11.4334	8.67764	3.91012	2.06232e-06	1.35192	0.0519468	'(at4g05540 : 509.0) P-loop containing nucleoside triphosphate hydrolases superfamily protein; BEST Arabidopsis thaliana protein match is: P-loop containing nucleoside triphosphate hydrolases superfamily protein (TAIR:AT5G37150.1); Has 6000 Blast hits to 5190 proteins in 999 species: Archae - 178; Bacteria - 1607; Metazoa - 1364; Fungi - 1219; Plants - 628; Viruses - 117; Other Eukaryotes - 887 (…
Solyc10g082020.2.1	5.12493	3.78568	5.0842	0.246399	0.785397	1.16363	0	0.316102	0.175265	0.793409	3.86034	0.000144504	1.18802	0.229639	'(at5g06300 : 323.0) Putative lysine decarboxylase family protein; CONTAINS InterPro DOMAIN/s: Conserved hypothetical protein CHP00730 (InterPro:IPR005269); BEST Arabidopsis thaliana protein match is: lysine decarboxylase family protein (TAIR:AT2G37210.1); Has 5281 Blast hits to 5279 proteins in 1570 species: Archae - 23; Bacteria - 3686; Metazoa - 10; Fungi - 132; Plants - 400; Viruses - 0; Othe…
Solyc01g066457.1.1	18.0702	14.5864	10.1996	1.56531	3.01992	6.22508	0.450974	0.845524	1.34782	1.3264	3.84707	0.000968862	1.85997	0.0777241	'(at4g02340 : 410.0) alpha/beta-Hydrolases superfamily protein; FUNCTIONS IN: epoxide hydrolase activity, catalytic activity; LOCATED IN: peroxisome; EXPRESSED IN: 22 plant structures; EXPRESSED DURING: 13 growth stages; CONTAINS InterPro DOMAIN/s: Epoxide hydrolase-like (InterPro:IPR000639), Alpha/beta hydrolase fold-1 (InterPro:IPR000073); BEST Arabidopsis thaliana protein match is: alpha/beta-…
Solyc01g057275.1.1	1.0413	1.05376	1.48152	0.931962	0.405086	0.800227	0	0	0.0602645	0.272813	3.83969	0.000575495	3.09688	0.00924809	#N/A
Solyc05g052950.3.1	0.782085	0.282436	0.732912	0.0551488	0.0878935	0	0.0603768	0.0707497	0.0392276	0	3.81437	0.00896123	0.162942	0.864424	'(at3g55580 : 565.0) Regulator of chromosome condensation (RCC1) family protein; CONTAINS InterPro DOMAIN/s: Regulator of chromosome condensation/beta-lactamase-inhibitor protein II (InterPro:IPR009091), Regulator of chromosome condensation, RCC1 (InterPro:IPR000408); BEST Arabidopsis thaliana protein match is: Regulator of chromosome condensation (RCC1) family protein (TAIR:AT3G53830.1); Has 201…
Solyc02g069060.3.1	3.59882	4.25481	8.43138	0.740166	2.78058	1.24839	0.115762	0.5426	0.451272	0.453972	3.79563	0.0107103	2.02389	0.0712407	'(at1g10155 : 88.2) phloem protein 2-A10 (PP2-A10); BEST Arabidopsis thaliana protein match is: phloem protein 2-A9 (TAIR:AT1G31200.1); Has 113 Blast hits to 113 proteins in 20 species: Archae - 0; Bacteria - 0; Metazoa - 0; Fungi - 0; Plants - 113; Viruses - 0; Other Eukaryotes - 0 (source: NCBI BLink). & (reliability: 165.6) & (original description: no original description)'
Solyc04g071605.1.1	7.49659	5.23986	7.60373	0.895248	0.815317	0.603981	0.140017	0	0.909707	0.960906	3.75365	0.000308087	0.618119	0.420509	#N/A
Solyc11g066100.2.1	125.602	76.9779	65.9364	8.8158	12.6452	12.0059	5.3869	7.73268	6.64989	6.86571	3.74864	0.00294445	0.744437	0.011086	'(p09189|hsp7c_pethy : 1131.0) Heat shock cognate 70 kDa protein - Petunia hybrida (Petunia) & (at3g12580 : 1080.0) heat shock protein 70 (HSP70); FUNCTIONS IN: ATP binding; INVOLVED IN: in 9 processes; LOCATED IN: cytosol, mitochondrion, cell wall, plasma membrane; EXPRESSED IN: 23 plant structures; EXPRESSED DURING: 11 growth stages; CONTAINS InterPro DOMAIN/s: Heat shock protein 70, conserved …
Solyc04g025880.3.1	4.50392	3.28333	3.18729	0.379733	0.357618	0.326057	0.188968	0.13286	0.270106	0.518741	3.71969	0.000258439	0.352294	0.483744	'(at1g70300 : 1085.0) potassium transporter; K+ uptake permease 6 (KUP6); FUNCTIONS IN: potassium ion transmembrane transporter activity; INVOLVED IN: potassium ion transport; LOCATED IN: plasma membrane; EXPRESSED IN: 22 plant structures; EXPRESSED DURING: 14 growth stages; CONTAINS InterPro DOMAIN/s: Potassium uptake protein, kup (InterPro:IPR018519), K+ potassium transporter (InterPro:IPR00385…
Solyc01g080490.2.1	1.59605	4.82815	4.61591	0	0.366893	1.81194	0.16802	0.787546	0	0.164727	3.71585	0.0127615	1.37472	0.418489	'(at3g21550 : 232.0) DUF679 domain membrane protein 2 (DMP2); CONTAINS InterPro DOMAIN/s: Protein of unknown function DUF679 (InterPro:IPR007770); BEST Arabidopsis thaliana protein match is: DUF679 domain membrane protein 1 (TAIR:AT3G21520.1); Has 265 Blast hits to 257 proteins in 17 species: Archae - 0; Bacteria - 0; Metazoa - 0; Fungi - 0; Plants - 265; Viruses - 0; Other Eukaryotes - 0 (source…
Solyc00g048510.3.1	4.155	1.30996	2.50476	0.162772	0.778257	1.92176	0	0.417638	0.231562	0.17471	3.68901	0.0170425	2.2119	0.152012	#N/A
Solyc04g011990.2.1	0.0775713	0.320154	0.17217	0.136749	0.435887	0.322902	0.0299425	0	0	0.0293556	3.67968	0.032907	4.33174	0.0119884	'(gnl|cdd|39857 : 328.0) no description available & (gnl|cdd|85132 : 249.0) no description available & (at3g46530 : 204.0) Confers resistance to the biotrophic oomycete, Peronospora parasitica. Encodes an NBS-LRR type R protein with a putative amino-terminal leucine zipper. Fungal protein ATR13 induces RPP13 gene expression and disease resistance.; RECOGNITION OF PERONOSPORA PARASITICA 13 (RPP13)…
Solyc06g071700.1.1	0.131054	0.0507083	0.0484792	0	0	0	0	0	0.0246501	0	3.63852	0.0316073	NA	0.436588	'(at2g42490 : 1260.0) Copper amine oxidase family protein; FUNCTIONS IN: quinone binding, primary amine oxidase activity, copper ion binding; INVOLVED IN: oxidation reduction, amine metabolic process; LOCATED IN: peroxisome; EXPRESSED IN: 22 plant structures; EXPRESSED DURING: 13 growth stages; CONTAINS InterPro DOMAIN/s: Copper amine oxidase, N-terminal (InterPro:IPR016182), Copper amine oxidase…
Solyc10g051010.2.1	366.202	284.453	302.65	29.9993	62.0343	27.3515	21.2186	21.7803	28.4202	30.8384	3.63577	3.38649e-05	0.638455	0.204169	'(at2g15980 : 395.0) Tetratricopeptide repeat (TPR)-like superfamily protein; CONTAINS InterPro DOMAIN/s: Pentatricopeptide repeat (InterPro:IPR002885); BEST Arabidopsis thaliana protein match is: Tetratricopeptide repeat (TPR)-like superfamily protein (TAIR:AT5G39710.1); Has 28218 Blast hits to 10356 proteins in 245 species: Archae - 1; Bacteria - 15; Metazoa - 229; Fungi - 251; Plants - 27094; …
Solyc08g080440.2.1	0.274505	0.15932	0.507722	0	0.17353	0	0	0	0.103264	0	3.60373	0.0249687	1.16389	0.599869	#N/A
Solyc07g065580.2.1	0.935483	0.517091	0.197744	0	0	0.667558	0	0.181343	0	0	3.60099	0.0425188	2.29521	0.402397	'(gnl|cdd|36087 : 103.0) no description available & (at5g47670 : 95.1) Encodes LEC1-Like (L1L), closely related to LEC1 (Leafy Cotyledon1). Functions as a regulator of embryo development.; "nuclear factor Y, subunit B6" (NF-YB6); FUNCTIONS IN: transcription activator binding, transcription activator activity, sequence-specific DNA binding transcription factor activity; INVOLVED IN: positive regul…
Solyc04g010155.1.1	1.28319	0.752277	1.23704	4.771	3.34305	3.01066	0.0900566	0.0527644	0.0877665	0.132437	3.58729	0.000931688	5.35259	0.000492928	' no hits & (original description: no original description)'
Solyc02g084980.3.1	5.70937	2.73232	4.224	0.31784	0.253279	0.187627	0.0869926	0.101938	0.452162	0.767588	3.58355	0.00346713	-0.477619	0.631417	'(at2g47180 : 534.0) galactinol synthase 1 (GolS1); FUNCTIONS IN: transferase activity, transferring hexosyl groups, transferase activity, transferring glycosyl groups; INVOLVED IN: response to high light intensity, carbohydrate biosynthetic process, response to hydrogen peroxide, response to heat; LOCATED IN: cellular_component unknown; EXPRESSED IN: 19 plant structures; EXPRESSED DURING: 11 gro…
Solyc09g083360.3.1	6.18515	4.28258	2.89011	0.229551	0.182924	1.6261	0	0.588976	0.163281	0.739159	3.57797	0.00430591	0.865917	0.52275	'(at5g43650 : 122.0) BHLH92; FUNCTIONS IN: DNA binding, sequence-specific DNA binding transcription factor activity; INVOLVED IN: regulation of transcription; LOCATED IN: nucleus; CONTAINS InterPro DOMAIN/s: Helix-loop-helix DNA-binding domain (InterPro:IPR001092), Helix-loop-helix DNA-binding (InterPro:IPR011598); BEST Arabidopsis thaliana protein match is: basic helix-loop-helix (bHLH) DNA-bind…
Solyc03g111977.1.1	6.85172	8.4212	5.36734	5.11571	0	2.01327	1.40017	0	0.909707	0	3.57461	0.000683087	2.04092	0.228453	#N/A
Solyc00g052430.3.1	0.279798	0.378915	0.517512	2.07165	0.235835	0.174705	0	0	0.0526277	0.0794138	3.57014	0.00220306	4.64759	0.188012	'(atmg00180 : 589.0) cytochrome c biogenesis orf452; cytochrome C biogenesis 452 (CCB452); LOCATED IN: endomembrane system; BEST Arabidopsis thaliana protein match is: unknown protein (TAIR:AT2G07815.1). & (p38451|ymf02_marpo : 214.0) Hypothetical 37.0 kDa protein in RPS2 3'region (ORF 322) - Marchantia polymorpha (Liverwort) & (reliability: 1178.0) & (original description: no original descriptio…
Solyc10g009430.3.1	1.57468	0.913929	0.655315	0.364345	0.497722	0.491612	0.113967	0	0.185115	0.0558667	3.56192	0.00932562	2.34624	0.00170833	'(at3g49190 : 439.0) O-acyltransferase (WSD1-like) family protein; CONTAINS InterPro DOMAIN/s: O-acyltransferase, WSD1, C-terminal (InterPro:IPR009721), O-acyltransferase, WSD1, N-terminal (InterPro:IPR004255); BEST Arabidopsis thaliana protein match is: O-acyltransferase (WSD1-like) family protein (TAIR:AT3G49210.1); Has 1419 Blast hits to 1410 proteins in 214 species: Archae - 2; Bacteria - 115…
Solyc03g094020.3.1	0.358471	0.115585	0.331512	0	0.0251789	0.223828	0.0345923	0	0.0224751	0.0339143	3.56139	0.0128856	1.86757	0.361271	'(gnl|cdd|77801 : 653.0) no description available & (gnl|cdd|36283 : 145.0) no description available & (at3g45940 : 91.7) Glycosyl hydrolases family 31 protein; FUNCTIONS IN: hydrolase activity, hydrolyzing O-glycosyl compounds; INVOLVED IN: carbohydrate metabolic process; LOCATED IN: endomembrane system; EXPRESSED IN: embryo, sepal, pedicel, flower; EXPRESSED DURING: 4 anthesis, C globular stage…
Solyc09g072660.3.1	18.2358	5.96629	8.33402	2.39275	1.78999	1.61428	0.374226	0.626457	1.49357	1.2055	3.55158	0.0256498	1.06292	0.039032	'(at1g30760 : 669.0) FAD-binding Berberine family protein; FUNCTIONS IN: electron carrier activity, oxidoreductase activity, FAD binding, catalytic activity; LOCATED IN: endomembrane system; EXPRESSED IN: inflorescence meristem, root, flower, pedicel; EXPRESSED DURING: 4 anthesis, petal differentiation and expansion stage; CONTAINS InterPro DOMAIN/s: FAD-binding, type 2 (InterPro:IPR016166), Berb…
Solyc11g012950.2.1	41.8127	37.4163	49.1015	5.95045	6.47188	6.26585	4.66582	2.06318	4.51857	3.36605	3.54952	4.27962e-05	0.76985	0.0164535	'(at1g60360 : 192.0) RING/U-box superfamily protein; FUNCTIONS IN: zinc ion binding; CONTAINS InterPro DOMAIN/s: Zinc finger, RING-type (InterPro:IPR001841), Zinc finger, C3HC4 RING-type (InterPro:IPR018957); BEST Arabidopsis thaliana protein match is: RING/U-box superfamily protein (TAIR:AT3G19950.1); Has 9982 Blast hits to 9957 proteins in 273 species: Archae - 0; Bacteria - 6; Metazoa - 2754; …
Solyc03g097700.3.1	35.5256	11.543	17.6906	3.79377	3.07115	2.84386	1.91189	1.85409	1.92752	1.74514	3.53701	0.0219971	0.799288	0.00245067	'(o22309|7omt9_medsa : 320.0) Isoflavone-7-O-methyltransferase 9 (EC 2.1.1.150) (Isoflavone-O-methyltransferase 9) (7 IOMT-9) - Medicago sativa (Alfalfa) & (gnl|cdd|85101 : 288.0) no description available & (gnl|cdd|38388 : 245.0) no description available & (at4g35160 : 220.0) O-methyltransferase family protein; FUNCTIONS IN: methyltransferase activity, O-methyltransferase activity, protein dimer…
Solyc11g061980.1.1	10.6696	7.46283	6.14805	1.46495	1.55651	1.40929	0.059401	0.348032	1.69812	0.698841	3.52908	0.00164209	1.0749	0.126864	' no hits & (original description: no original description)'
Solyc09g031785.1.1	0.325534	0.251916	0.481685	0	0	0	0	0	0.122461	0	3.52754	0.00491132	NA	0.436588	#N/A
Solyc08g079890.2.1	18.7293	7.52309	7.64505	1.51006	1.71904	0.848969	0.393621	0.0922493	1.94363	1.50503	3.52195	0.0221311	0.46673	0.536384	'(at1g04110 : 497.0) Initially identified as a mutation affecting stomatal development and distribution. Encodes a protein similar to serine proteases.; STOMATAL DENSITY AND DISTRIBUTION (SDD1); CONTAINS InterPro DOMAIN/s: Protease-associated PA (InterPro:IPR003137), Proteinase inhibitor, propeptide (InterPro:IPR009020), Peptidase S8/S53, subtilisin/kexin/sedolisin (InterPro:IPR000209), Peptidase…
Solyc04g078990.3.1	0.48407	0.783254	0.162788	0	0.18546	0	0.0509593	0	0.0662178	0.0499605	3.51206	0.0344667	0.565108	0.728024	'(at4g33330 : 742.0) plant glycogenin-like starch initiation protein 3 (PGSIP3); FUNCTIONS IN: transferase activity, transferring glycosyl groups; INVOLVED IN: biosynthetic process; LOCATED IN: endomembrane system; EXPRESSED IN: inflorescence meristem, sperm cell, root, flower; EXPRESSED DURING: petal differentiation and expansion stage; CONTAINS InterPro DOMAIN/s: Glycosyl transferase, family 8 …
Solyc10g049270.2.1	0.272443	0.210831	0.403127	0	0	0	0.0630976	0	0.0409954	0	3.50512	0.00321835	NA	0.21984	'(gnl|cdd|36496 : 418.0) no description available & (gnl|cdd|84781 : 415.0) no description available & (at5g09640 : 398.0) encodes a serine carboxypeptidase-like (SCPL) protein. Mutants accumulate sinapoylglucose instead of sinapoylcholine, and have increased levels of choline and decreased activity of the enzyme sinapoylglucose:choline sinapoyltransferase.; serine carboxypeptidase-like 19 (SCPL1…
Solyc04g074740.3.1	5.89199	7.92492	4.25532	0.593535	1.8919	1.05113	0.487351	0	0.844369	0.796331	3.50121	0.00186343	1.14785	0.160181	'(q41001|bcp_pea : 133.0) Blue copper protein precursor - Pisum sativum (Garden pea) & (at1g72230 : 109.0) Cupredoxin superfamily protein; FUNCTIONS IN: electron carrier activity, copper ion binding; LOCATED IN: anchored to membrane; EXPRESSED IN: 17 plant structures; EXPRESSED DURING: 9 growth stages; CONTAINS InterPro DOMAIN/s: Plastocyanin-like (InterPro:IPR003245), Cupredoxin (InterPro:IPR008…
Solyc06g068260.2.1	0.473137	0.610232	0.175022	0.250225	0.33233	0.393901	0	0	0.0593287	0.0895254	3.49465	0.0181724	3.12869	0.00120616	'(at1g49390 : 116.0) 2-oxoglutarate (2OG) and Fe(II)-dependent oxygenase superfamily protein; FUNCTIONS IN: oxidoreductase activity, acting on paired donors, with incorporation or reduction of molecular oxygen, 2-oxoglutarate as one donor, and incorporation of one atom each of oxygen into both donors, oxidoreductase activity; INVOLVED IN: flavonoid biosynthetic process; LOCATED IN: cellular_compo…
Solyc08g080100.3.1	285.502	157.316	186.139	43.8071	43.3914	26.2953	8.51626	9.97938	16.1334	40.0768	3.4887	0.00235526	1.01836	0.111282	'(at4g22950 : 174.0) MADS-box protein AGL19; AGAMOUS-like 19 (AGL19); CONTAINS InterPro DOMAIN/s: Transcription factor, MADS-box (InterPro:IPR002100), Transcription factor, K-box (InterPro:IPR002487); BEST Arabidopsis thaliana protein match is: AGAMOUS-like 14 (TAIR:AT4G11880.1); Has 7291 Blast hits to 7288 proteins in 921 species: Archae - 2; Bacteria - 15; Metazoa - 646; Fungi - 323; Plants - 6…
Solyc05g007940.3.1	17.4968	6.19206	9.31392	1.35416	1.0791	0.266462	0.494176	0.144769	0.882951	2.42245	3.47977	0.0177533	-0.131943	0.90026	'(at2g02990 : 261.0) member of the ribonuclease T2 family, responds to inorganic phosphate starvation, and inhibits production of anthocyanin. Also involved in wound-induced signaling independent of jasmonic acid.; ribonuclease 1 (RNS1); FUNCTIONS IN: ribonuclease activity, endoribonuclease activity; INVOLVED IN: cellular response to phosphate starvation, aging, response to wounding, anthocyanin …
Solyc07g065970.2.1	81.419	122.88	112.986	7.59015	12.9498	12.6376	11.5057	8.48894	11.49	6.47567	3.47826	0.000265983	0.220755	0.479899	'(at3g13310 : 95.5) Chaperone DnaJ-domain superfamily protein; FUNCTIONS IN: unfolded protein binding, heat shock protein binding; INVOLVED IN: protein folding; EXPRESSED IN: 23 plant structures; EXPRESSED DURING: 13 growth stages; CONTAINS InterPro DOMAIN/s: Molecular chaperone, heat shock protein, Hsp40, DnaJ (InterPro:IPR015609), Heat shock protein DnaJ, N-terminal (InterPro:IPR001623), Heat s…
Solyc05g054590.3.1	55.2685	38.963	34.4672	5.12664	5.24381	7.58848	2.34558	3.04305	4.46301	5.58476	3.47463	0.000760554	0.633404	0.108091	'(at2g28760 : 201.0) UDP-XYL synthase 6 (UXS6); FUNCTIONS IN: coenzyme binding, binding, catalytic activity; INVOLVED IN: cellular metabolic process, nucleotide-sugar metabolic process, metabolic process; LOCATED IN: plasma membrane; EXPRESSED IN: 24 plant structures; EXPRESSED DURING: 13 growth stages; CONTAINS InterPro DOMAIN/s: NAD-dependent epimerase/dehydratase (InterPro:IPR001509), NAD(P)-b…
Solyc04g072620.1.1	262.54	179.811	283.558	13.1754	23.0173	9.57253	19.9722	21.4532	11.8948	34.8102	3.45711	0.000459411	-0.530352	0.348073	#N/A
Solyc08g077210.3.1	13.8427	15.6947	18.9048	0.89383	1.79764	1.90958	1.39795	1.52891	1.57433	1.41623	3.44826	7.54843e-05	0.0520305	0.850523	'(at4g18010 : 607.0) Encodes an inositol polyphosphate 5-phosphatase that appears to have Type I activity. It can dephosphorylate IP3(inositol(1,4,5)P3) and IP4 (inositol(1,3,4,5)P4), but it does not appear to be active against phosphatidylinositol 4,5 bisphosphate. Overexpression of this gene renders plants insensitive to ABA in germination and growth assays.; INOSITOL(1,4,5)P3 5-PHOSPHATASE II …
Solyc02g062650.3.1	0.209416	0.121543	0.154934	0	0	0	0	0	0	0.0594375	3.44623	0.0031725	NA	0.436588	'(at5g03260 : 749.0) putative laccase, a member of laccase family of genes (17 members in Arabidopsis).; laccase 11 (LAC11); FUNCTIONS IN: laccase activity; INVOLVED IN: oxidation reduction, lignin catabolic process; LOCATED IN: endomembrane system, apoplast; EXPRESSED IN: 24 plant structures; EXPRESSED DURING: 13 growth stages; CONTAINS InterPro DOMAIN/s: Multicopper oxidase, type 3 (InterPro:IP…
Solyc09g064742.1.1	51.9375	44.6579	40.1331	2.13639	2.43205	2.88264	3.34131	4.30689	3.9076	5.24131	3.44007	3.12765e-05	-0.757654	0.0195565	#N/A
Solyc09g082240.3.1	337.539	269.235	233.647	58.3633	86.843	53.9663	21.7699	22.8596	28.4721	30.6289	3.43331	0.000177785	1.35622	0.00639039	'(at2g32030 : 194.0) Acyl-CoA N-acyltransferases (NAT) superfamily protein; FUNCTIONS IN: N-acetyltransferase activity; INVOLVED IN: metabolic process; LOCATED IN: cellular_component unknown; EXPRESSED IN: 12 plant structures; EXPRESSED DURING: 8 growth stages; CONTAINS InterPro DOMAIN/s: GCN5-related N-acetyltransferase, C-terminal (InterPro:IPR022610), GCN5-related N-acetyltransferase (InterPro…
Solyc07g065910.1.1	4.46894	6.83801	8.64142	0.537149	1.28412	1.7757	0.117614	0.964743	0	1.38371	3.43103	0.00259167	0.959613	0.293951	'(at4g26490 : 199.0) Late embryogenesis abundant (LEA) hydroxyproline-rich glycoprotein family; CONTAINS InterPro DOMAIN/s: Late embryogenesis abundant protein, group 2 (InterPro:IPR004864); BEST Arabidopsis thaliana protein match is: unknown protein (TAIR:AT5G56050.1); Has 421 Blast hits to 420 proteins in 22 species: Archae - 0; Bacteria - 0; Metazoa - 0; Fungi - 0; Plants - 421; Viruses - 0; O…
Solyc04g063330.1.1	0.384723	1.78631	1.42316	0.406931	0	0	0.445507	0	0	0	3.42719	0.0339582	0.284372	0.894475	' no hits & (original description: no original description)'
Solyc06g082030.3.1	2.51048	2.77535	2.06961	0.227606	0.54412	1.25403	0.166121	0.0973309	0.485691	0.162865	3.42673	0.000104677	1.56638	0.163708	'(at5g58660 : 212.0) 2-oxoglutarate (2OG) and Fe(II)-dependent oxygenase superfamily protein; FUNCTIONS IN: oxidoreductase activity, acting on paired donors, with incorporation or reduction of molecular oxygen, 2-oxoglutarate as one donor, and incorporation of one atom each of oxygen into both donors, oxidoreductase activity, iron ion binding; INVOLVED IN: oxidation reduction; LOCATED IN: cellula…
Solyc04g077210.3.1	0.213975	0.11039	0.105538	0	4.26839	0.17814	0	0	0.0536625	0	3.41706	0.0117812	6.78766	0.263555	'(o04135|knap2_maldo : 410.0) Homeobox protein knotted-1-like 2 (KNAP2) - Malus domestica (Apple) (Malus sylvestris) & (at4g08150 : 370.0) A member of class I knotted1-like homeobox gene family (together with KNAT2). Similar to the knotted1 (kn1) homeobox gene of maize. Normally expressed in the peripheral and rib zone of shoot apical meristem but not in the leaf primordia. It is also expressed i…
Solyc05g047530.3.1	23.0877	19.9838	4.61652	0.964634	5.90681	2.87719	2.33449	2.01911	1.22785	0.381456	3.41458	0.0301826	1.12422	0.237152	'(p48522|tcmo_catro : 607.0) Trans-cinnamate 4-monooxygenase (EC 1.14.13.11) (Cinnamic acid 4-hydroxylase) (CA4H) (C4H) (P450C4H) (Cytochrome P450 73) - Catharanthus roseus (Rosy periwinkle) (Madagascar periwinkle) & (at2g30490 : 568.0) Encodes a cinnamate-4-hydroxylase. Mutations in this gene impact phenylpropanoid metabolism, growth and development.; cinnamate-4-hydroxylase (C4H); FUNCTIONS IN:…
Solyc03g034320.3.1	0.716942	1.06338	1.63546	0	0.201431	0.596875	0.0691847	0	0.359602	0	3.40892	0.00854139	1.31172	0.413671	'(at5g38200 : 644.0) Class I glutamine amidotransferase-like superfamily protein; FUNCTIONS IN: hydrolase activity; INVOLVED IN: glutamine metabolic process; LOCATED IN: cellular_component unknown; CONTAINS InterPro DOMAIN/s: Peptidase C26 (InterPro:IPR011697), Glutamine amidotransferase type 1 (InterPro:IPR017926); BEST Arabidopsis thaliana protein match is: Class I glutamine amidotransferase-li…
Solyc04g078030.3.1	5.70693	4.86436	5.44602	1.0498	1.18513	0.61972	0.287331	0.448927	0.622275	0.657298	3.40522	4.66543e-06	0.916979	0.050577	' no hits & (original description: no original description)'
Solyc11g006740.2.1	42.3778	32.049	34.3973	62.3278	51.0698	47.0168	4.56261	4.15838	2.50326	2.58451	3.39338	6.5359e-05	3.95319	5.02255e-05	'(at5g24560 : 184.0) phloem protein 2-B12 (PP2-B12); CONTAINS InterPro DOMAIN/s: F-box domain, cyclin-like (InterPro:IPR001810), F-box domain, Skp2-like (InterPro:IPR022364); BEST Arabidopsis thaliana protein match is: phloem protein 2-B1 (TAIR:AT2G02230.1); Has 1807 Blast hits to 1807 proteins in 277 species: Archae - 0; Bacteria - 0; Metazoa - 736; Fungi - 347; Plants - 385; Viruses - 0; Other …
Solyc01g104433.1.1	5.6426	5.34902	6.15753	0.447624	1.0701	0.352322	0.326705	0.382835	1.16746	0.320302	3.37937	1.52012e-05	0.182383	0.819893	#N/A
Solyc12g088670.2.1	613.315	470.956	530.304	51.9896	65.1686	28.1103	37.5886	49.4324	29.9034	90.9878	3.37215	5.26259e-05	-0.102215	0.855039	'(at1g47128 : 569.0) cysteine proteinase precursor-like protein/ dehydration stress-responsive gene (RD21); responsive to dehydration 21 (RD21); FUNCTIONS IN: cysteine-type endopeptidase activity, cysteine-type peptidase activity; INVOLVED IN: response to water deprivation; LOCATED IN: apoplast, chloroplast, vacuole; EXPRESSED IN: 23 plant structures; EXPRESSED DURING: 13 growth stages; CONTAINS …
Solyc04g017740.1.1	3.31196	5.12595	3.47127	0.875786	0.232631	0	0.639206	0.374512	0.20765	0.313339	3.37107	0.000798936	-0.0544252	0.955944	' no hits & (original description: no original description)'
Solyc02g094758.1.1	2.30834	2.48099	2.18218	0.271287	0.108091	0.320293	0	0.174016	0.289452	0.436776	3.36812	1.72934e-05	0.0514	0.949115	#N/A
Solyc02g069045.1.1	0.464482	0.359441	0.801829	0	0.261001	0	0	0.210092	0	0	3.36705	0.0122479	0.728069	0.733396	#N/A
Solyc05g013710.3.1	7.75601	4.85878	7.51428	1.36729	2.17912	0.230611	0.213844	0.751748	0.694685	0.943435	3.36568	0.000628908	0.951715	0.284246	'(at1g67810 : 179.0) Encodes a protein capable of stimulating the cysteine desulfurase activity of CpNifS (AT1G08490) in vitro. SufE2:GFP localizes to the chloroplasts where it is likely to play a role in iron-sulfur cluster assembly. Transcript levels for this gene are high in the pollen relative to other organs based on RT-PCR analysis.; sulfur E2 (SUFE2); CONTAINS InterPro DOMAIN/s: Fe-S metab…
Solyc01g100390.3.1	3.66547	1.77928	0.764248	0.211476	0.393214	0.332903	0.192936	0.13565	0.325919	0.151324	3.36085	0.0470856	0.633525	0.162914	'(at1g15690 : 1100.0) Encodes a H(+)-translocating (pyrophosphate-energized) inorganic pyrophosphatase (H(+)-PPase; EC 3.6.1.1) located in the vacuolar membrane. Expression is found in all tissues examined, including meristems and floral organ primordium. Expression is particularly enhanced in pollen, and is repressed by light. Over expression and loss of function phenotypes suggest AVP1 is invol…
Solyc04g071770.3.1	12.4436	5.89918	3.48344	1.54149	7.46474	2.37993	0.649084	0.22818	1.51819	0.445453	3.35668	0.0338081	2.4179	0.108994	'(gnl|cdd|47695 : 111.0) no description available & (at5g50080 : 98.2) encodes a member of the ERF (ethylene response factor) subfamily B-4 of ERF/AP2 transcription factor family. The protein contains one AP2 domain. There are 7 members in this subfamily.; ethylene response factor 110 (ERF110); FUNCTIONS IN: DNA binding, sequence-specific DNA binding transcription factor activity; INVOLVED IN: re…
Solyc05g018155.1.1	0.329762	0.255188	0.365955	0.174399	0.972821	0	0	0	0.124051	0	3.35341	0.00153265	3.62418	0.223902	'(atmg00810 : 168.0) hypothetical protein; DNA/RNA polymerases superfamily protein; CONTAINS InterPro DOMAIN/s: Reverse transcriptase, RNA-dependent DNA polymerase (InterPro:IPR013103); BEST Arabidopsis thaliana protein match is: cysteine-rich RLK (RECEPTOR-like protein kinase) 8 (TAIR:AT4G23160.1). & (gnl|cdd|87352 : 118.0) no description available & (p10978|polx_tobac : 100.0) Retrovirus-relate…
Solyc06g034360.2.1	0.477287	0.110805	0.24718	0.0504839	0	0.119207	0.0552697	0	0	0.0541865	3.34693	0.0404708	1.04759	0.435005	'(at3g47400 : 563.0) Plant invertase/pectin methylesterase inhibitor superfamily; FUNCTIONS IN: enzyme inhibitor activity, pectinesterase activity; INVOLVED IN: cell wall modification; LOCATED IN: endomembrane system, cell wall, plant-type cell wall; EXPRESSED IN: hypocotyl, flower, root, carpel; EXPRESSED DURING: petal differentiation and expansion stage; CONTAINS InterPro DOMAIN/s: Pectinestera…
Solyc00g036320.2.1	0.488302	0.188937	0.722527	0.258245	0	0	0	0	0.183691	0	3.34487	0.0300499	0.906497	0.674838	#N/A
Solyc02g089700.3.1	0.0566779	0.263162	0.167729	0	0.0477725	0	0	0	0	0.0643464	3.33671	0.0407423	-0.014643	0.994692	'(at5g15900 : 404.0) Encodes a member of the TBL (TRICHOME BIREFRINGENCE-LIKE) gene family containing a plant-specific DUF231 (domain of unknown function) domain. TBL gene family has 46 members, two of which (TBR/AT5G06700 and TBL3/AT5G01360) have been shown to be involved in the synthesis and deposition of secondary wall cellulose, presumably by influencing the esterification state of pectic pol…
Solyc04g081290.3.1	95.3873	94.8565	109.722	14.2606	16.0989	14.0305	9.23738	8.99492	8.3685	13.1381	3.33121	4.44476e-06	0.574723	0.0175077	'(at2g28305 : 309.0) LONELY GUY 1 (LOG1); CONTAINS InterPro DOMAIN/s: Conserved hypothetical protein CHP00730 (InterPro:IPR005269); BEST Arabidopsis thaliana protein match is: lysine decarboxylase family protein (TAIR:AT2G37210.1); Has 5303 Blast hits to 5301 proteins in 1556 species: Archae - 26; Bacteria - 3660; Metazoa - 10; Fungi - 132; Plants - 396; Viruses - 0; Other Eukaryotes - 1079 (sour…
Solyc01g068420.3.1	0.585737	0.54393	0.303345	0.12391	0.0493704	2.99901	0.135656	0	0.0220344	0.0332494	3.3229	0.00330793	4.46937	0.26944	'(at1g29050 : 362.0) Encodes a member of the TBL (TRICHOME BIREFRINGENCE-LIKE) gene family containing a plant-specific DUF231 (domain of unknown function) domain. TBL gene family has 46 members, two of which (TBR/AT5G06700 and TBL3/AT5G01360) have been shown to be involved in the synthesis and deposition of secondary wall cellulose, presumably by influencing the esterification state of pectic pol…
Solyc05g014280.3.1	7.19057	5.65139	7.81352	0.356515	0.378798	0.561221	1.17094	0.609825	0.0845303	0.892878	3.31978	0.000150807	-0.674013	0.399762	'(p09886|hs21c_pea : 135.0) Small heat shock protein, chloroplast precursor - Pisum sativum (Garden pea) & (at4g27670 : 124.0) chloroplast located small heat shock protein.; heat shock protein 21 (HSP21); CONTAINS InterPro DOMAIN/s: Heat shock protein Hsp20 (InterPro:IPR002068), HSP20-like chaperone (InterPro:IPR008978); BEST Arabidopsis thaliana protein match is: HSP20-like chaperones superfamil…
Solyc04g071260.3.1	0.396745	0.204682	0.342448	0.209824	0.167204	0.495453	0.0765716	0	0.0497496	0	3.31654	0.00305385	3.20306	0.0334298	'(p17299|act3_orysa : 730.0) Actin-3 - Oryza sativa (Rice) & (at3g12110 : 727.0) Encodes an actin that is expressed predominantly during reproductive development.; actin-11 (ACT11); FUNCTIONS IN: structural constituent of cytoskeleton; INVOLVED IN: response to cyclopentenone, actin cytoskeleton organization; LOCATED IN: mitochondrion, cytoskeleton, plasma membrane; EXPRESSED IN: 28 plant structur…
Solyc09g074270.3.1	65.7542	30.1557	33.7165	16.2231	19.1753	8.24801	1.3597	3.98325	3.42323	8.66482	3.30967	0.0100392	1.73924	0.0267651	'(at3g63010 : 569.0) Encodes a gibberellin (GA) receptor ortholog of the rice GA receptor gene (OsGID1). Has GA-binding activity, showing higher affinity to GA4. Interacts with DELLA proteins in vivo in the presence of GA4.; GA INSENSITIVE DWARF1B (GID1B); FUNCTIONS IN: hydrolase activity; INVOLVED IN: floral organ morphogenesis, raffinose family oligosaccharide biosynthetic process, positive reg…
Solyc04g011910.3.1	2.35593	0.607715	1.743	1.10752	0.44128	0	0	0.355207	0	0.297188	3.26592	0.0247109	1.66237	0.280246	'(at5g09960 : 95.9) FUNCTIONS IN: molecular_function unknown; INVOLVED IN: biological_process unknown; LOCATED IN: plasma membrane; EXPRESSED IN: 22 plant structures; EXPRESSED DURING: 13 growth stages; CONTAINS InterPro DOMAIN/s: RPM1-interacting protein 4, defence response (InterPro:IPR008700); BEST Arabidopsis thaliana protein match is: unknown protein (TAIR:AT5G64850.1); Has 30201 Blast hits …
Solyc12g017250.2.1	72.1271	92.267	98.9652	10.8987	5.42806	9.19101	6.39206	4.49415	7.33698	18.5915	3.25372	0.000157808	-0.113741	0.868472	'(gnl|cdd|68303 : 144.0) no description available & (q40519|psbr_tobac : 122.0) Photosystem II 10 kDa polypeptide, chloroplast precursor (PII10) - Nicotiana tabacum (Common tobacco) & (at1g79040 : 108.0) Encodes for the 10 kDa PsbR subunit of photosystem II (PSII). This subunit appears to be involved in the stable assembly of PSII, particularly that of the oxygen-evolving complex subunit PsbP. Mu…
Solyc10g008960.1.1	1.67338	0.281511	0.322963	0.230866	0.367944	0.181713	0	0.0987253	0.0547388	0.165199	3.25261	0.137587	1.70745	0.0339069	'(at5g46080 : 279.0) Protein kinase superfamily protein; FUNCTIONS IN: protein kinase activity, kinase activity, ATP binding; INVOLVED IN: protein amino acid phosphorylation; LOCATED IN: endomembrane system; EXPRESSED IN: 22 plant structures; EXPRESSED DURING: 12 growth stages; CONTAINS InterPro DOMAIN/s: Protein kinase, catalytic domain (InterPro:IPR000719), Serine-threonine/tyrosine-protein kin…
Solyc04g072470.3.1	0	0.982473	0.375714	0.805724	0.428041	0.63418	0	0	0.191038	0	3.24479	0.160699	3.70455	0.00305885	' no hits & (original description: no original description)'
Solyc03g111730.3.1	18.358	31.4065	19.15	7.96052	16.3035	48.4858	1.71045	0.286331	4.28646	3.59342	3.21775	0.00260802	3.29589	0.0902343	'(o65039|cysep_ricco : 497.0) Vignain precursor (EC 3.4.22.-) (Cysteine endopeptidase) - Ricinus communis (Castor bean) & (at5g50260 : 479.0) Cysteine proteinases superfamily protein; FUNCTIONS IN: cysteine-type endopeptidase activity, cysteine-type peptidase activity; INVOLVED IN: proteolysis; LOCATED IN: endomembrane system; EXPRESSED IN: 8 plant structures; EXPRESSED DURING: 4 anthesis, C glob…
Solyc09g042760.2.1	0.331556	0.171051	0.0817658	0.0876739	0.0465769	0	0.0319951	0	0.0207876	0.031368	3.21088	0.0374348	1.08892	0.349016	'(at5g48390 : 1001.0) Defective in meiotic chromosome segregation. It is involved in crossover formation and involved in both male and female meiosis.; ATZIP4; FUNCTIONS IN: binding; INVOLVED IN: female meiosis, resolution of meiotic recombination intermediates, male meiosis; LOCATED IN: chloroplast; CONTAINS InterPro DOMAIN/s: Tetratricopeptide-like helical (InterPro:IPR011990), Meiosis specific…
Solyc02g062390.3.1	20.8439	15.9835	10.234	4.40943	2.23604	2.36634	0.877716	1.54277	0.285132	4.08744	3.20745	0.00381199	0.822795	0.308431	' no hits & (original description: no original description)'
Solyc09g007220.1.1	1.43276	1.10875	1.1189	0.420963	0.201273	0.198803	0.092174	0.10801	0.0598866	0.271102	3.19979	0.000144811	1.04331	0.150937	' no hits & (original description: no original description)'
Solyc09g005500.3.1	1.50346	1.80982	2.71898	0	0	0	0	0	0.879782	0	3.19252	0.00661976	NA	0.436588	'(gnl|cdd|84754 : 152.0) no description available & (at1g70830 : 125.0) MLP-like protein 28 (MLP28); FUNCTIONS IN: molecular_function unknown; INVOLVED IN: response to biotic stimulus, defense response; LOCATED IN: cellular_component unknown; EXPRESSED IN: 22 plant structures; EXPRESSED DURING: 14 growth stages; CONTAINS InterPro DOMAIN/s: Bet v I allergen (InterPro:IPR000916); BEST Arabidopsis t…
Solyc01g080230.3.1	0.611848	0.473481	0.754446	0.431445	0.171904	0	0	0	0.153445	0.115772	3.18773	0.00118408	1.57926	0.296761	'(at3g23600 : 279.0) alpha/beta-Hydrolases superfamily protein; FUNCTIONS IN: hydrolase activity; INVOLVED IN: response to salt stress; LOCATED IN: apoplast, nucleus, plasma membrane, cytoplasm; EXPRESSED IN: 24 plant structures; EXPRESSED DURING: 14 growth stages; CONTAINS InterPro DOMAIN/s: Dienelactone hydrolase (InterPro:IPR002925); BEST Arabidopsis thaliana protein match is: alpha/beta-Hydro…
Solyc01g104431.1.1	4.94643	5.86932	3.90352	1.39519	3.33539	0.82361	0.763727	0.894938	0.496204	0	3.18707	0.000427275	1.78101	0.110485	#N/A
Solyc03g116470.2.1	2.84882	2.49213	0.916375	0	0.417601	1.23742	0.286863	0.168074	0.186379	0.281241	3.17687	0.0136476	1.25818	0.342586	'(at5g11280 : 132.0) unknown protein; BEST Arabidopsis thaliana protein match is: unknown protein (TAIR:AT1G80200.1); Has 30201 Blast hits to 17322 proteins in 780 species: Archae - 12; Bacteria - 1396; Metazoa - 17338; Fungi - 3422; Plants - 5037; Viruses - 0; Other Eukaryotes - 2996 (source: NCBI BLink). & (reliability: 264.0) & (original description: no original description)'
Solyc02g085120.3.1	0.38183	0.129273	0.229524	0	0.120688	0.17881	0.0552697	0	0	0.0541865	3.17343	0.0188662	1.86723	0.190414	'(at5g03260 : 824.0) putative laccase, a member of laccase family of genes (17 members in Arabidopsis).; laccase 11 (LAC11); FUNCTIONS IN: laccase activity; INVOLVED IN: oxidation reduction, lignin catabolic process; LOCATED IN: endomembrane system, apoplast; EXPRESSED IN: 24 plant structures; EXPRESSED DURING: 13 growth stages; CONTAINS InterPro DOMAIN/s: Multicopper oxidase, type 3 (InterPro:IP…
Solyc10g085830.2.1	45.3824	53.6832	47.2756	6.08373	2.60136	3.85413	1.2996	4.75899	3.69411	11.945	3.16876	5.5027e-05	-0.376056	0.679603	'(at3g53140 : 513.0) O-methyltransferase family protein; FUNCTIONS IN: methyltransferase activity, protein dimerization activity, O-methyltransferase activity; INVOLVED IN: biological_process unknown; CONTAINS InterPro DOMAIN/s: Winged helix-turn-helix transcription repressor DNA-binding (InterPro:IPR011991), Plant methyltransferase dimerisation (InterPro:IPR012967), O-methyltransferase, family 2…
Solyc06g065550.2.1	6.46334	4.28716	6.83116	1.46495	0.778257	0	0	0	2.08406	0.524131	3.16799	0.00200231	0.197555	0.89396	' no hits & (original description: no original description)'
Solyc02g083090.1.1	0.0940433	0.291103	0.347883	0.298416	0.237801	0	0.108902	0	0	0	3.16588	0.0295188	2.71483	0.126506	'(at4g35690 : 129.0) Arabidopsis protein of unknown function (DUF241); CONTAINS InterPro DOMAIN/s: Protein of unknown function DUF241, plant (InterPro:IPR004320); BEST Arabidopsis thaliana protein match is: Arabidopsis protein of unknown function (DUF241) (TAIR:AT4G35710.1); Has 1807 Blast hits to 1807 proteins in 277 species: Archae - 0; Bacteria - 0; Metazoa - 736; Fungi - 347; Plants - 385; Vi…
Solyc07g052380.3.1	38.4906	33.9967	26.6503	7.24725	9.04492	5.159	3.44208	4.23853	3.4493	3.6034	3.16539	0.00015995	0.957013	0.0156984	'(at3g21690 : 630.0) MATE efflux family protein; FUNCTIONS IN: antiporter activity, drug transmembrane transporter activity, transporter activity; INVOLVED IN: drug transmembrane transport, transmembrane transport; LOCATED IN: plasma membrane, membrane; EXPRESSED IN: 23 plant structures; EXPRESSED DURING: 13 growth stages; CONTAINS InterPro DOMAIN/s: Multi antimicrobial extrusion protein MatE (In…
Solyc02g065220.3.1	2.56225	1.697	1.22961	0.195327	0.214021	0.345916	0.187113	0.0939685	0.12157	0.419305	3.15441	0.0048685	0.292957	0.650237	'(at2g45550 : 485.0) member of CYP76C; "cytochrome P450, family 76, subfamily C, polypeptide 4" (CYP76C4); FUNCTIONS IN: electron carrier activity, monooxygenase activity, iron ion binding, oxygen binding, heme binding; INVOLVED IN: oxidation reduction; EXPRESSED IN: stem, root, carpel; EXPRESSED DURING: 4 anthesis; CONTAINS InterPro DOMAIN/s: Cytochrome P450 (InterPro:IPR001128), Cytochrome P450…
Solyc03g082800.2.1	0.507834	1.17897	6.01142	2.68575	2.14021	2.53672	0	0	0	1.15309	3.15406	0.186863	3.08976	0.00199413	' no hits & (original description: no original description)'
Solyc03g044850.1.1	4.92674	2.05293	4.48614	2.40514	0.638868	0.946537	0	0	0	1.72103	3.15103	0.0132972	1.62836	0.244961	' no hits & (original description: no original description)'
Solyc07g006145.1.1	184.114	194.029	229.889	24.6798	50.0759	30.3623	23.273	16.6954	24.267	27.102	3.14991	2.31791e-05	0.617767	0.139198	#N/A
Solyc06g073480.3.1	0.578094	0.58501	0.263197	0	0.112445	0.22213	0	0.181025	0.0334568	0	3.14839	0.00920126	1.05651	0.469897	'(at5g17580 : 357.0) Phototropic-responsive NPH3 family protein; FUNCTIONS IN: signal transducer activity; INVOLVED IN: response to light stimulus; LOCATED IN: cellular_component unknown; EXPRESSED IN: stem, sepal; EXPRESSED DURING: petal differentiation and expansion stage; CONTAINS InterPro DOMAIN/s: NPH3 (InterPro:IPR004249), BTB/POZ (InterPro:IPR013069), BTB/POZ fold (InterPro:IPR011333), BTB…
Solyc02g089140.2.1	51.4759	54.4826	39.6207	0.732476	6.80975	4.61222	6.94992	6.89102	7.12052	1.04826	3.14063	0.000149316	-0.44162	0.556169	'(gnl|cdd|70011 : 133.0) no description available & (at3g29970 : 131.0) B12D protein; FUNCTIONS IN: molecular_function unknown; INVOLVED IN: biological_process unknown; LOCATED IN: endomembrane system; EXPRESSED IN: 8 plant structures; EXPRESSED DURING: F mature embryo stage, 4 leaf senescence stage, petal differentiation and expansion stage, E expanded cotyledon stage, D bilateral stage; CONTAIN…
Solyc10g078495.1.1	3.20478	5.72314	2.18862	2.34677	1.45451	3.69425	0.285471	0	0.556423	0.839627	3.13991	0.0150261	2.5713	0.0163319	#N/A
Solyc06g010250.3.1	0.254426	0.0393777	0.33882	0.322935	0.386009	0.25418	0	0	0.0382843	0.0577699	3.13446	0.0584858	3.74084	0.000433881	'(at5g60770 : 645.0) member of High affinity nitrate transporter family; nitrate transporter 2.4 (NRT2.4); FUNCTIONS IN: nitrate transmembrane transporter activity; INVOLVED IN: transmembrane transport; CONTAINS InterPro DOMAIN/s: Major facilitator superfamily (InterPro:IPR020846), Major facilitator superfamily MFS-1 (InterPro:IPR011701), Major facilitator superfamily, general substrate transport…
Solyc03g122130.3.1	1.53046	2.31487	0.463209	1.83955	0.117272	0	0.0805575	0	0.104679	0.473872	3.12365	0.0413521	1.98496	0.385506	'(at3g14130 : 528.0) Aldolase-type TIM barrel family protein; FUNCTIONS IN: glycolate oxidase activity, oxidoreductase activity, FMN binding, catalytic activity; INVOLVED IN: oxidation reduction, metabolic process; CONTAINS InterPro DOMAIN/s: Aldolase-type TIM barrel (InterPro:IPR013785), FMN-dependent alpha-hydroxy acid dehydrogenase, active site (InterPro:IPR008259), FMN-dependent dehydrogenase…
Solyc07g009050.3.1	3.21044	0.903424	1.29557	1.85224	0.246001	1.45789	0	0.396036	0.439169	0	3.11031	0.0482465	2.50514	0.0718108	' no hits & (original description: no original description)'
Solyc06g075100.3.1	0.409984	0.126907	0.202214	0	0.0230377	0	0.0316507	0	0.0205639	0.0620607	3.1083	0.0298977	-1.8954	0.264103	'(at5g60700 : 1085.0) glycosyltransferase family protein 2; BEST Arabidopsis thaliana protein match is: unknown protein (TAIR:AT5G12260.1); Has 216 Blast hits to 215 proteins in 74 species: Archae - 0; Bacteria - 15; Metazoa - 2; Fungi - 65; Plants - 77; Viruses - 0; Other Eukaryotes - 57 (source: NCBI BLink). & (reliability: 2170.0) & (original description: no original description)'
Solyc02g093335.1.1	31.1821	34.7623	40.7378	5.59213	8.79122	4.85067	4.28974	2.39136	5.30362	4.57315	3.10277	5.07776e-05	0.63118	0.128818	#N/A
Solyc01g081620.3.1	2.90995	1.12594	2.15289	0.645373	0.672523	0.820566	0.326102	0.127376	0.353121	0.159855	3.09392	0.00882195	1.56084	0.00219101	'(gnl|cdd|69613 : 735.0) no description available & (at2g44260 : 620.0) Plant protein of unknown function (DUF946); CONTAINS InterPro DOMAIN/s: Protein of unknown function DUF946 (InterPro:IPR009291); BEST Arabidopsis thaliana protein match is: Plant protein of unknown function (DUF946) (TAIR:AT2G44230.1); Has 355 Blast hits to 329 proteins in 91 species: Archae - 0; Bacteria - 23; Metazoa - 15; …
Solyc03g034140.3.1	13.3922	7.95928	8.00572	1.92648	1.17395	1.33793	0.868458	0.290761	1.85396	1.58124	3.0908	0.00267917	0.365186	0.504031	'(at4g36750 : 302.0) Quinone reductase family protein; FUNCTIONS IN: oxidoreductase activity, FMN binding; INVOLVED IN: negative regulation of transcription; LOCATED IN: plasma membrane; EXPRESSED IN: 24 plant structures; EXPRESSED DURING: 13 growth stages; CONTAINS InterPro DOMAIN/s: Flavoprotein WrbA (InterPro:IPR010089), Flavodoxin/nitric oxide synthase (InterPro:IPR008254); BEST Arabidopsis t…
Solyc09g025310.3.1	3.56046	2.39274	3.466	0.19821	0.315898	0.234015	0.1085	0.381422	0.352469	0.63824	3.08443	0.000443629	-0.569829	0.400245	'(at4g28530 : 276.0) NAC domain containing protein 74 (NAC074); FUNCTIONS IN: sequence-specific DNA binding transcription factor activity; INVOLVED IN: multicellular organismal development, regulation of transcription; LOCATED IN: cellular_component unknown; EXPRESSED IN: 18 plant structures; EXPRESSED DURING: 13 growth stages; CONTAINS InterPro DOMAIN/s: No apical meristem (NAM) protein (InterPr…
Solyc04g007300.3.1	0.135784	0.210155	0.301375	0	0.11445	0	0	0	0.10216	0	3.07868	0.0127476	0.578925	0.785707	'(at1g25330 : 161.0) basic helix-loop-helix (bHLH) DNA-binding superfamily protein; FUNCTIONS IN: DNA binding, sequence-specific DNA binding transcription factor activity; INVOLVED IN: regulation of transcription; LOCATED IN: nucleus; EXPRESSED IN: 7 plant structures; EXPRESSED DURING: 4 anthesis, C globular stage, petal differentiation and expansion stage; CONTAINS InterPro DOMAIN/s: Helix-loop-…
Solyc09g005210.3.1	0.63029	1.3239	0.999239	0.190478	0.0758938	0	0.208535	0.122181	0.135488	0	3.07839	0.00427778	-0.392483	0.704127	'(gnl|cdd|86676 : 105.0) no description available & (at1g80120 : 98.6) Protein of unknown function (DUF567); CONTAINS InterPro DOMAIN/s: Protein of unknown function DUF567 (InterPro:IPR007612); BEST Arabidopsis thaliana protein match is: Protein of unknown function (DUF567) (TAIR:AT3G15810.1); Has 439 Blast hits to 438 proteins in 21 species: Archae - 0; Bacteria - 0; Metazoa - 0; Fungi - 9; Plan…
Solyc05g051380.3.1	0.0503803	0.194935	0.186366	0.213154	0.0424644	0.251659	0	0.0683633	0	0	3.07371	0.0347387	3.30652	0.0456777	'(at5g10510 : 375.0) Encodes an AP2-domain transcription factor involved in root stem cell identity and root development.; AINTEGUMENTA-like 6 (AIL6); CONTAINS InterPro DOMAIN/s: DNA-binding, integrase-type (InterPro:IPR016177), Pathogenesis-related transcriptional factor/ERF, DNA-binding (InterPro:IPR001471); BEST Arabidopsis thaliana protein match is: AINTEGUMENTA-like 7 (TAIR:AT5G65510.1). & (…
Solyc01g087970.3.1	0.410924	0.397494	0.202678	0.235433	0.0865896	0.299343	0.0793081	0.0232334	0.0386457	0.0194384	3.06918	0.00387511	2.36678	0.0291943	'(at3g63470 : 550.0) serine carboxypeptidase-like 40 (scpl40); FUNCTIONS IN: serine-type carboxypeptidase activity; INVOLVED IN: proteolysis; LOCATED IN: endomembrane system; EXPRESSED IN: 8 plant structures; EXPRESSED DURING: 4 anthesis, C globular stage, petal differentiation and expansion stage; CONTAINS InterPro DOMAIN/s: Peptidase S10, serine carboxypeptidase (InterPro:IPR001563), Peptidase …
Solyc02g077790.1.1	63.7019	58.6037	54.0501	8.95248	6.38307	1.1126	13.4121	4.83581	0.67031	9.10332	3.06892	4.8829e-05	-0.353574	0.703456	' no hits & (original description: no original description)'
Solyc01g102290.3.1	7851.82	6710.81	10135.4	1422.5	1174.86	890.077	937.301	800.93	986.361	1230.47	3.05766	0.00036392	0.233507	0.345237	' no hits & (original description: no original description)'
Solyc02g071050.3.1	22.2504	6.63423	3.87334	14.9516	6.17792	11.9317	1.74299	0.266406	1.62481	1.63453	3.05136	0.102143	3.06465	0.00685986	'(at4g18197 : 159.0) Member of a family of proteins related to PUP1, a purine transporter. May be involved in the transport of purine and purine derivatives such as cytokinins, across the plasma membrane.; purine permease 7 (PUP7); CONTAINS InterPro DOMAIN/s: Protein of unknown function DUF250 (InterPro:IPR004853); BEST Arabidopsis thaliana protein match is: Nucleotide-sugar transporter family pr…
Solyc09g066410.2.1	1.66425	4.23163	2.99023	0.352064	0.801575	0.593802	0.330376	0.580704	0.1431	0.377885	3.04849	0.00901167	0.702184	0.199902	'(at3g54700 : 743.0) Encodes Pht1;7, a member of the Pht1 family of phosphate transporters which include: Pht1;1/At5g43350, Pht1;2/At5g43370, Pht1;3/At5g43360, Pht1;4/At2g38940, Pht1;5/At2g32830, Pht1;6/At5g43340, Pht1;7/At3g54700, Pht1;8/At1g20860, Pht1;9/At1g76430 (Plant Journal 2002, 31:341).; phosphate transporter 1;7 (PHT1;7); FUNCTIONS IN: phosphate transmembrane transporter activity, carbo…
Solyc08g048510.1.1	4.73978	1.83395	2.25428	0.716199	2.28289	0.845573	0.784093	0	0.254718	0.384363	3.04801	0.0213766	1.84878	0.101723	' no hits & (original description: no original description)'
Solyc07g006140.3.1	8.66008	8.91383	8.58419	1.86757	1.77169	1.88994	1.26571	0.684539	1.2019	1.14545	3.02069	1.26674e-07	0.778578	0.00478901	'(at3g14690 : 551.0) putative cytochrome P450; "cytochrome P450, family 72, subfamily A, polypeptide 15" (CYP72A15); FUNCTIONS IN: electron carrier activity, monooxygenase activity, iron ion binding, oxygen binding, heme binding; INVOLVED IN: response to cyclopentenone; LOCATED IN: endomembrane system; EXPRESSED IN: 22 plant structures; EXPRESSED DURING: 13 growth stages; CONTAINS InterPro DOMAIN…
Solyc12g010710.1.1	7.92365	4.32009	2.53141	2.6667	2.73218	2.69864	0	0.733088	1.08391	0.613345	3.01898	0.024259	2.15136	0.000549967	' no hits & (original description: no original description)'
Solyc11g072470.2.1	65.8303	61.4955	69.6926	47.5808	25.1012	23.8796	6.1711	1.4888	8.25475	17.0828	2.99294	4.42236e-05	1.96413	0.0244072	'(at1g07900 : 193.0) LOB domain-containing protein 1 (LBD1); CONTAINS InterPro DOMAIN/s: Lateral organ boundaries, LOB (InterPro:IPR004883); BEST Arabidopsis thaliana protein match is: LOB domain-containing protein 11 (TAIR:AT2G28500.1); Has 1035 Blast hits to 1030 proteins in 25 species: Archae - 0; Bacteria - 0; Metazoa - 0; Fungi - 0; Plants - 1035; Viruses - 0; Other Eukaryotes - 0 (source: N…
Solyc08g066810.3.1	0	0	0.197398	0.0940716	0.112445	0.111065	0	0	0.0334568	0	2.97577	0.351585	3.66179	0.000312242	'(at1g13130 : 655.0) Cellulase (glycosyl hydrolase family 5) protein; FUNCTIONS IN: cation binding, hydrolase activity, hydrolyzing O-glycosyl compounds, catalytic activity; INVOLVED IN: carbohydrate metabolic process; LOCATED IN: endomembrane system; EXPRESSED IN: 8 plant structures; EXPRESSED DURING: 4 anthesis, C globular stage, F mature embryo stage, petal differentiation and expansion stage,…
Solyc04g008250.1.1	0.574906	1.03808	2.26846	0.608093	0.726863	0.478626	0.33287	0	0.21627	0.108782	2.97565	0.0471347	1.87789	0.0081154	#N/A
Solyc10g005320.3.1	9.36353	12.9149	5.90873	0.524332	0.371402	3.16402	0.829166	1.8685	1.036	1.06304	2.96996	0.00495882	0.174386	0.855815	'(gnl|cdd|81368 : 585.0) no description available & (at5g28237 : 573.0) Pyridoxal-5'-phosphate-dependent enzyme family protein; FUNCTIONS IN: pyridoxal phosphate binding, tryptophan synthase activity, catalytic activity; INVOLVED IN: tryptophan biosynthetic process, metabolic process, tryptophan metabolic process; CONTAINS InterPro DOMAIN/s: Tryptophan synthase, beta chain (InterPro:IPR006654), T…
Solyc03g111990.3.1	0.688588	0.266433	0.923365	0	0.0362747	0	0.0498364	0.175196	0	0.0977193	2.95604	0.0221707	-2.73835	0.190087	'(p37117|c71a4_solme : 687.0) Cytochrome P450 71A4 (EC 1.14.-.-) (CYPLXXIA4) (P-450EG2) - Solanum melongena (Eggplant) (Aubergine) & (gnl|cdd|35378 : 486.0) no description available & (at3g48280 : 479.0) putative cytochrome P450; "cytochrome P450, family 71, subfamily A, polypeptide 25" (CYP71A25); FUNCTIONS IN: electron carrier activity, monooxygenase activity, iron ion binding, oxygen binding, …
Solyc09g074530.3.1	9.90895	4.65562	5.17098	1.12296	0.89486	7.7339	1.43432	0.120053	0.732203	1.10488	2.95586	0.0104759	1.93879	0.263015	'(at5g13170 : 228.0) senescence-associated gene 29 (SAG29); LOCATED IN: endomembrane system, integral to membrane, membrane; EXPRESSED IN: 13 plant structures; EXPRESSED DURING: LP.04 four leaves visible, 4 anthesis, C globular stage, petal differentiation and expansion stage; CONTAINS InterPro DOMAIN/s: MtN3/saliva-related transmembrane protein, conserved region (InterPro:IPR018169), RAG1-activa…
Solyc06g007180.3.1	2.23412	4.95393	5.08581	1.1361	0.470773	1.60959	0.248761	0.0582997	1.32531	0.48777	2.9484	0.00836626	1.01636	0.263771	'(p31752|asns_aspof : 1039.0) Asparagine synthetase [glutamine-hydrolyzing] (EC 6.3.5.4) (AS) - Asparagus officinalis (Garden asparagus) & (at3g47340 : 1029.0) encodes a glutamine-dependent asparagine synthetase, the predicted ASN1 peptide contains a purF-type glutamine-binding domain, and is expressed predominantly in shoot tissues, where light has a negative effect on its mRNA accumulation. Exp…
Solyc02g062590.3.1	1.41502	0.730011	2.50088	0.08315	0	0	0.182065	0	0	0.624738	2.94071	0.0339891	-2.86339	0.368124	'(at1g56600 : 459.0) galactinol synthase 2 (GolS2); CONTAINS InterPro DOMAIN/s: Glycosyl transferase, family 8 (InterPro:IPR002495); BEST Arabidopsis thaliana protein match is: galactinol synthase 3 (TAIR:AT1G09350.1); Has 1296 Blast hits to 1295 proteins in 304 species: Archae - 0; Bacteria - 134; Metazoa - 258; Fungi - 290; Plants - 471; Viruses - 73; Other Eukaryotes - 70 (source: NCBI BLink).…
Solyc08g060920.3.1	217.589	223.503	285.937	42.4489	37.1931	65.5557	22.1352	21.4215	41.0697	41.6753	2.94018	0.000117015	0.616181	0.149922	'(at5g20150 : 242.0) SPX domain gene 1 (SPX1); CONTAINS InterPro DOMAIN/s: SPX, N-terminal (InterPro:IPR004331); BEST Arabidopsis thaliana protein match is: SPX domain gene 2 (TAIR:AT2G26660.1); Has 1126 Blast hits to 1124 proteins in 197 species: Archae - 3; Bacteria - 7; Metazoa - 241; Fungi - 471; Plants - 313; Viruses - 0; Other Eukaryotes - 91 (source: NCBI BLink). & (gnl|cdd|36376 : 170.0) …
Solyc10g084070.1.1	132.288	59.191	75.6066	18.5681	20.3452	16.4417	7.62313	5.95521	15.3302	17.7946	2.93075	0.00929811	0.660231	0.114007	' no hits & (original description: no original description)'
Solyc03g119895.1.1	0.457508	0.354044	0.169241	0	0.192811	0	0	0	0.172107	0	2.92568	0.0223584	0.578925	0.785707	#N/A
Solyc01g009760.3.1	9.94057	7.60894	11.9909	6.05721	4.82685	5.66714	1.25121	0.146618	1.95103	1.84003	2.92423	0.000741216	2.08847	0.000739869	'(at5g13200 : 273.0) GRAM domain family protein; CONTAINS InterPro DOMAIN/s: GRAM (InterPro:IPR004182); BEST Arabidopsis thaliana protein match is: GRAM domain family protein (TAIR:AT2G22475.1); Has 1807 Blast hits to 1807 proteins in 277 species: Archae - 0; Bacteria - 0; Metazoa - 736; Fungi - 347; Plants - 385; Viruses - 0; Other Eukaryotes - 339 (source: NCBI BLink). & (reliability: 546.0) & …
Solyc02g093330.3.1	12.4731	13.6512	19.7744	1.41355	3.07889	3.56031	2.0634	2.05522	1.74281	2.22526	2.91987	0.000917581	0.408971	0.287682	'(at1g10390 : 262.0) Nucleoporin autopeptidase; FUNCTIONS IN: transporter activity; INVOLVED IN: transport; LOCATED IN: chloroplast, nuclear pore; EXPRESSED IN: 24 plant structures; EXPRESSED DURING: 14 growth stages; CONTAINS InterPro DOMAIN/s: Peptidase S59, nucleoporin (InterPro:IPR007230); BEST Arabidopsis thaliana protein match is: Nucleoporin autopeptidase (TAIR:AT1G59660.1); Has 35333 Blas…
Solyc02g065310.1.1	1.89324	1.55127	0.411967	0	0.469344	0.278149	0.386888	0	0.167578	0.126435	2.91681	0.0343855	0.549653	0.617984	' no hits & (original description: no original description)'
Solyc09g065170.2.1	0.218267	0.225209	0.484445	0.0769554	0.183972	0.181713	0	0	0.164216	0	2.91344	0.0283908	1.84558	0.119918	' no hits & (original description: no original description)'
Solyc09g007860.3.1	305.664	278.896	310.802	38.8337	37.809	28.3997	44.6911	21.3792	42.8115	50.1604	2.9081	2.77437e-06	-0.183399	0.577869	'(at5g04220 : 551.0) SYTC; FUNCTIONS IN: molecular_function unknown; INVOLVED IN: biological_process unknown; LOCATED IN: endomembrane system; EXPRESSED IN: 19 plant structures; EXPRESSED DURING: 10 growth stages; CONTAINS InterPro DOMAIN/s: C2 membrane targeting protein (InterPro:IPR018029), C2 calcium/lipid-binding domain, CaLB (InterPro:IPR008973), C2 region (InterPro:IPR020477), C2 calcium-de…
Solyc05g024260.3.1	177.57	177.111	113.666	99.5359	25.3788	9.64125	13.8077	9.4286	14.6506	46.552	2.88664	0.00119674	1.08726	0.391173	'(at5g23660 : 242.0) homolog of the Medicago nodulin MTN3; homolog of Medicago truncatula MTN3 (MTN3); INVOLVED IN: biological_process unknown; LOCATED IN: endomembrane system, integral to membrane, membrane; EXPRESSED IN: 19 plant structures; EXPRESSED DURING: 12 growth stages; CONTAINS InterPro DOMAIN/s: MtN3/saliva-related transmembrane protein, conserved region (InterPro:IPR018169), RAG1-acti…
Solyc01g109920.2.1	87.8552	54.1539	72.4376	6.23093	3.0819	8.1175	6.704	6.61538	9.55192	15.7973	2.88642	0.000785008	-0.734525	0.231028	#N/A
Solyc03g098010.3.1	2.66456	4.79107	3.76874	0.663147	0.46239	1.56588	0.0907515	0.638058	0.9434	0.355891	2.88347	0.00214792	0.823273	0.324786	'(at3g17790 : 437.0) purple acid phosphatase 17 (PAP17); CONTAINS InterPro DOMAIN/s: Metallophosphoesterase (InterPro:IPR004843); BEST Arabidopsis thaliana protein match is: purple acid phosphatase 3 (TAIR:AT1G14700.1); Has 1229 Blast hits to 1218 proteins in 312 species: Archae - 4; Bacteria - 345; Metazoa - 336; Fungi - 8; Plants - 191; Viruses - 0; Other Eukaryotes - 345 (source: NCBI BLink). …
Solyc04g011440.4.1	294.146	237.873	217.332	34.7664	68.4735	55.6367	30.8466	38.7356	32.2011	34.2212	2.87703	0.000100328	0.639289	0.0753094	'(p09189|hsp7c_pethy : 1085.0) Heat shock cognate 70 kDa protein - Petunia hybrida (Petunia) & (at3g12580 : 1083.0) heat shock protein 70 (HSP70); FUNCTIONS IN: ATP binding; INVOLVED IN: in 9 processes; LOCATED IN: cytosol, mitochondrion, cell wall, plasma membrane; EXPRESSED IN: 23 plant structures; EXPRESSED DURING: 11 growth stages; CONTAINS InterPro DOMAIN/s: Heat shock protein 70, conserved …
Solyc11g006310.2.1	3.29383	2.09723	1.17218	0.48511	1.05429	0.416539	0	0.282883	0.439169	0.473353	2.87195	0.0160833	1.1254	0.15648	'(at5g55490 : 416.0) Encodes a transmembrane domain containing protein that is expressed in pollen germ cells.; gamete expressed protein 1 (GEX1); Has 7985 Blast hits to 6093 proteins in 809 species: Archae - 118; Bacteria - 1642; Metazoa - 3258; Fungi - 589; Plants - 254; Viruses - 18; Other Eukaryotes - 2106 (source: NCBI BLink). & (reliability: 832.0) & (original description: no original descr…
Solyc04g071150.3.1	4.30278	2.63089	1.57202	0.674246	0.895484	0.530695	0.184541	0.504573	0.31973	0.542771	2.8697	0.014904	0.851948	0.065449	'(at1g19630 : 290.0) member of CYP722A; "cytochrome P450, family 722, subfamily A, polypeptide 1" (CYP722A1); FUNCTIONS IN: electron carrier activity, monooxygenase activity, iron ion binding, oxygen binding, heme binding; INVOLVED IN: oxidation reduction; LOCATED IN: endomembrane system; EXPRESSED IN: stem, flower; EXPRESSED DURING: petal differentiation and expansion stage; CONTAINS InterPro DO…
Solyc12g021195.1.1	1.12022	0.866888	1.10504	0.197481	0.157368	0	0	0	0.140469	0.423929	2.86886	0.00127989	-0.25447	0.866069	#N/A
Solyc01g112070.3.1	1.65695	2.28724	1.12648	0.236838	0.301969	0.335545	0.155574	0.0607674	0.202157	0.508416	2.86671	0.00483712	0.330816	0.631697	'(at1g20550 : 686.0) O-fucosyltransferase family protein; FUNCTIONS IN: molecular_function unknown; INVOLVED IN: biological_process unknown; LOCATED IN: mitochondrion; EXPRESSED IN: 21 plant structures; EXPRESSED DURING: 10 growth stages; CONTAINS InterPro DOMAIN/s: GDP-fucose protein O-fucosyltransferase (InterPro:IPR019378); BEST Arabidopsis thaliana protein match is: O-fucosyltransferase famil…
Solyc11g022530.2.1	6.50191	4.81968	4.50654	3.11286	0.980688	1.02563	0.634038	0.557226	0.463435	1.24322	2.86444	0.000453009	1.23593	0.176618	'(gnl|cdd|38097 : 174.0) no description available & (at1g22600 : 162.0) Late embryogenesis abundant protein (LEA) family protein; FUNCTIONS IN: molecular_function unknown; INVOLVED IN: biological_process unknown; LOCATED IN: endomembrane system; EXPRESSED IN: stem, embryo, sperm cell, hypocotyl, flower; EXPRESSED DURING: petal differentiation and expansion stage, D bilateral stage; BEST Arabidops…
Solyc05g012827.1.1	0.197986	0.0766061	0.0366193	0.0523537	0.208597	0.247244	0.0573167	0	0	0	2.8559	0.0978108	3.56339	0.0320591	' no hits & (original description: no original description)'
Solyc11g008600.1.1	24.8274	15.4285	23.6561	2.18838	4.43895	2.34881	1.30682	4.59402	2.68869	3.20302	2.85325	0.000883583	0.0213301	0.966899	'(at5g57510 : 86.3) unknown protein; Has 27 Blast hits to 27 proteins in 9 species: Archae - 0; Bacteria - 0; Metazoa - 0; Fungi - 0; Plants - 27; Viruses - 0; Other Eukaryotes - 0 (source: NCBI BLink). & (reliability: 172.6) & (original description: no original description)'
Solyc01g009335.1.1	0.984174	0.913929	0.436877	0	0.0829537	0	0	0.133547	0.0740459	0.223467	2.85249	0.00739397	-1.96247	0.242843	#N/A
Solyc06g071580.3.1	3.71174	2.28482	3.55742	0.535364	0.462171	1.36949	0.293058	0.400641	0.602945	0.478857	2.84291	0.000859276	0.829887	0.234562	'(at1g19100 : 649.0) Histidine kinase-, DNA gyrase B-, and HSP90-like ATPase family protein; FUNCTIONS IN: ATP binding; INVOLVED IN: biological_process unknown; LOCATED IN: chloroplast envelope; EXPRESSED IN: 24 plant structures; EXPRESSED DURING: 14 growth stages; CONTAINS InterPro DOMAIN/s: ATPase-like, ATP-binding domain (InterPro:IPR003594); BEST Arabidopsis thaliana protein match is: Histidi…
Solyc01g098140.3.1	0.85155	0.299535	0.859102	0	0.163125	0	0.0448224	0.0525231	0.0582434	0.219719	2.83622	0.0165725	-0.787057	0.583854	'(at5g62180 : 296.0) carboxyesterase 20 (CXE20); INVOLVED IN: metabolic process; LOCATED IN: cellular_component unknown; EXPRESSED IN: root, flower; EXPRESSED DURING: petal differentiation and expansion stage; CONTAINS InterPro DOMAIN/s: Alpha/beta hydrolase fold-3 (InterPro:IPR013094); BEST Arabidopsis thaliana protein match is: alpha/beta-Hydrolases superfamily protein (TAIR:AT2G45600.1); Has 9…
Solyc12g098580.1.1	0.38142	0.0843325	0.0806253	0.057634	0.137782	0.13609	0	0	0.0409954	0.0618609	2.82431	0.126362	2.10344	0.0316995	'(at4g14090 : 332.0) The At4g14090 encodes a anthocyanidin 5-O-glucosyltransferase specifically glucosylating the 5-position of the flavonoid A-ring.; UDP-Glycosyltransferase superfamily protein; FUNCTIONS IN: UDP-glycosyltransferase activity, UDP-glucosyltransferase activity, anthocyanin 5-O-glucosyltransferase activity; INVOLVED IN: metabolic process; LOCATED IN: mitochondrion; EXPRESSED IN: 14…
Solyc04g081890.1.1	141.253	101.741	83.3528	21.8838	9.19496	18.3208	22.216	7.65669	15.4246	16.2286	2.82218	0.0014361	0.0983422	0.828085	'(at5g42200 : 115.0) RING/U-box superfamily protein; CONTAINS InterPro DOMAIN/s: Zinc finger, RING-type (InterPro:IPR001841), Zinc finger, C3HC4 RING-type (InterPro:IPR018957); BEST Arabidopsis thaliana protein match is: RING/U-box superfamily protein (TAIR:AT1G49220.1); Has 1807 Blast hits to 1807 proteins in 277 species: Archae - 0; Bacteria - 0; Metazoa - 736; Fungi - 347; Plants - 385; Viruse…
Solyc01g090890.3.1	1.2551	2.01725	2.07143	0.612718	1.70891	0.964532	0.223601	0.131008	0.217915	0.438436	2.81717	0.00125054	2.11571	0.030224	'(at2g45130 : 310.0) SPX domain gene 3 (SPX3); CONTAINS InterPro DOMAIN/s: SPX, N-terminal (InterPro:IPR004331); BEST Arabidopsis thaliana protein match is: SPX domain gene 1 (TAIR:AT5G20150.1); Has 942 Blast hits to 942 proteins in 190 species: Archae - 0; Bacteria - 0; Metazoa - 232; Fungi - 375; Plants - 276; Viruses - 0; Other Eukaryotes - 59 (source: NCBI BLink). & (gnl|cdd|36376 : 195.0) no…
Solyc01g010080.3.1	0.0807367	0.0312392	0.209062	0.128096	0.238179	0.100824	0	0	0.0607435	0	2.81698	0.112981	3.35796	0.016192	'(at4g32650 : 719.0) Encodes KAT3, a member of the Shaker family of voltage-gated potassium channel subunits. Does not form functional potassium channel on its own. Involved in down-regulating AKT1 and KAT1 channel activity by forming heteromers with AKT1 or KAT1. The Shaker family K+ ion channels include five groups based on phylogenetic analysis (FEBS Letters (2007) 581: 2357): I (inwardly rect…
Solyc08g078510.3.1	1391.83	1144.16	1315.2	174.19	204.237	119.362	158.044	164.769	219.012	189.436	2.81188	1.16016e-05	-0.139816	0.551332	'(at5g13200 : 328.0) GRAM domain family protein; CONTAINS InterPro DOMAIN/s: GRAM (InterPro:IPR004182); BEST Arabidopsis thaliana protein match is: GRAM domain family protein (TAIR:AT2G22475.1); Has 1807 Blast hits to 1807 proteins in 277 species: Archae - 0; Bacteria - 0; Metazoa - 736; Fungi - 347; Plants - 385; Viruses - 0; Other Eukaryotes - 339 (source: NCBI BLink). & (reliability: 656.0) & …
Solyc11g051200.1.1	0.416257	1.07374	1.53981	1.61438	0.350854	0	0.160675	0	0.41757	0	2.80451	0.0330921	2.17999	0.284875	#N/A
Solyc05g051660.1.1	768.433	686.028	809.239	148.256	153.923	108.184	127.992	89.498	110.483	105.134	2.80092	5.28477e-06	0.337214	0.120917	'(gnl|cdd|36728 : 233.0) no description available & (at3g48690 : 196.0) Encodes a protein with carboxylesterase whose activity was tested using both pNA and 2,4-D-methyl.; CXE12; FUNCTIONS IN: carboxylesterase activity; INVOLVED IN: response to salt stress; LOCATED IN: cytoplasm; EXPRESSED IN: 24 plant structures; EXPRESSED DURING: 14 growth stages; CONTAINS InterPro DOMAIN/s: Lipase, GDXG, activ…
Solyc12g094400.2.1	3.28192	1.69315	1.61872	0.548111	0.970615	0.431415	0.0666746	0	0.476513	0.719046	2.80017	0.0127719	1.04264	0.229095	'(at2g16980 : 343.0) Major facilitator superfamily protein; FUNCTIONS IN: tetracycline transporter activity; INVOLVED IN: response to antibiotic, tetracycline transport, transmembrane transport; LOCATED IN: endomembrane system, integral to membrane; EXPRESSED IN: 6 plant structures; EXPRESSED DURING: L mature pollen stage, 4 anthesis; CONTAINS InterPro DOMAIN/s: Tetracycline resistance protein, T…
Solyc11g016970.2.1	3.48934	2.36791	3.73331	0.51103	1.04069	0.938533	0.372983	0.218531	0.888551	0.365673	2.79245	0.00093297	0.847133	0.155245	'(at1g71870 : 518.0) MATE efflux family protein; FUNCTIONS IN: antiporter activity, drug transmembrane transporter activity, transporter activity; INVOLVED IN: drug transmembrane transport, transmembrane transport; LOCATED IN: membrane; EXPRESSED IN: 16 plant structures; EXPRESSED DURING: 6 growth stages; CONTAINS InterPro DOMAIN/s: Multi antimicrobial extrusion protein MatE (InterPro:IPR002528);…
Solyc04g081960.1.1	14.4173	18.0675	17.8305	2.50366	4.44365	4.56825	1.61968	3.64991	1.86182	2.56513	2.79049	5.24933e-05	0.66308	0.128109	'(at1g76070 : 87.8) unknown protein; FUNCTIONS IN: molecular_function unknown; INVOLVED IN: biological_process unknown; LOCATED IN: plasma membrane; EXPRESSED IN: 8 plant structures; EXPRESSED DURING: LP.04 four leaves visible, 4 anthesis, petal differentiation and expansion stage; BEST Arabidopsis thaliana protein match is: unknown protein (TAIR:AT1G20310.1); Has 66 Blast hits to 66 proteins in …
Solyc06g036290.3.1	21.5019	12.9882	8.63343	4.11433	9.19833	11.964	1.70999	2.15039	2.65557	1.79914	2.78971	0.0116829	2.01904	0.022157	'(p51819|hsp83_iponi : 1072.0) Heat shock protein 83 - Ipomoea nil (Japanese morning glory) (Pharbitis nil) & (at5g52640 : 1047.0) Encodes a cytosolic heat shock protein AtHSP90.1. AtHSP90.1 interacts with disease resistance signaling components SGT1b and RAR1 and is required for RPS2-mediated resistance.; heat shock protein 90.1 (HSP90.1); FUNCTIONS IN: unfolded protein binding, ATP binding; INV…
Solyc08g082590.3.1	5.4779	2.24423	3.38524	0.408997	0.2716	0.965756	0.223884	0.699596	0.193948	1.02432	2.7897	0.0122399	0.0355244	0.965752	'(at1g64500 : 265.0) Glutaredoxin family protein; FUNCTIONS IN: electron carrier activity, protein disulfide oxidoreductase activity; INVOLVED IN: N-terminal protein myristoylation, cell redox homeostasis; LOCATED IN: cellular_component unknown; EXPRESSED IN: 22 plant structures; EXPRESSED DURING: 13 growth stages; CONTAINS InterPro DOMAIN/s: Thioredoxin fold (InterPro:IPR012335), Glutaredoxin (I…
Solyc04g078140.3.1	0.681656	0.659378	1.00863	0	1.1491	0	0.197339	0	0.256427	0	2.78747	0.00283682	1.75553	0.451133	'(at5g48810 : 108.0) Encodes a cytochrome b5 isoform that localizes to the ER. The C-terminal portion of the protein appears to be capable of inserting into a plant microsomal membrane in vitro and the protein appears to be subject to glycosylation.; cytochrome B5 isoform D (CB5-D); FUNCTIONS IN: heme binding; INVOLVED IN: defense response to bacterium; LOCATED IN: endoplasmic reticulum, endoplas…
Solyc04g008210.2.1	71.8025	36.865	35.1877	18.6623	6.07793	9.38816	5.24111	1.6655	4.79039	16.199	2.78153	0.0121155	0.705952	0.410532	'(at2g01850 : 467.0) EXGT-A3 has homology to xyloglucan endotransglucosylases/hydrolases (XTHs). Mutants in this gene show a lesion mimic phenotype associated with leaf maturation and a reduction in the number of tertiary veins. Individual tracheary elements in the mutants are shorter, but phloem transport activity is not severely affected. EXGT-A3 plays a role in xyloglucan degradation in the di…
Solyc07g018010.3.1	32.3894	17.1739	10.2064	7.5074	13.3131	12.9832	1.96795	2.9843	2.93327	3.74527	2.7765	0.0269871	1.95427	0.00370869	'(at5g57150 : 196.0) basic helix-loop-helix (bHLH) DNA-binding superfamily protein; FUNCTIONS IN: DNA binding, sequence-specific DNA binding transcription factor activity; INVOLVED IN: regulation of transcription; LOCATED IN: nucleus; EXPRESSED IN: 24 plant structures; EXPRESSED DURING: 14 growth stages; CONTAINS InterPro DOMAIN/s: Helix-loop-helix DNA-binding domain (InterPro:IPR001092), Helix-l…
Solyc12g009040.2.1	1.6245	1.33912	1.38476	0.85914	0.41673	0.0882031	0.16358	0.0479209	0.47826	0.160374	2.76975	0.000235064	1.09719	0.314402	'(at2g04350 : 548.0) long-chain acyl-CoA synthetase 8 (LACS8); FUNCTIONS IN: long-chain fatty acid-CoA ligase activity, catalytic activity; INVOLVED IN: fatty acid biosynthetic process, metabolic process; LOCATED IN: endoplasmic reticulum; EXPRESSED IN: 23 plant structures; EXPRESSED DURING: 13 growth stages; CONTAINS InterPro DOMAIN/s: AMP-binding, conserved site (InterPro:IPR020845), AMP-depend…
Solyc03g082420.3.1	3.65812	1.16565	1.67161	0.682817	0.54412	0.806161	0	0.583985	0.566639	0.122149	2.76648	0.0382329	1.09074	0.115656	'(p30222|hs22c_pethy : 305.0) Small heat shock protein, chloroplast precursor - Petunia hybrida (Petunia) & (at4g27670 : 218.0) chloroplast located small heat shock protein.; heat shock protein 21 (HSP21); CONTAINS InterPro DOMAIN/s: Heat shock protein Hsp20 (InterPro:IPR002068), HSP20-like chaperone (InterPro:IPR008978); BEST Arabidopsis thaliana protein match is: HSP20-like chaperones superfami…
Solyc12g017820.2.1	0.700997	0.180823	0.460999	0	0	0	0	0	0	0.265281	2.75471	0.0499013	NA	0.436588	'(at5g63220 : 421.0) unknown protein; CONTAINS InterPro DOMAIN/s: Uncharacterised protein family UPF0363 (InterPro:IPR007317); Has 304 Blast hits to 301 proteins in 161 species: Archae - 0; Bacteria - 0; Metazoa - 110; Fungi - 121; Plants - 35; Viruses - 0; Other Eukaryotes - 38 (source: NCBI BLink). & (gnl|cdd|38234 : 177.0) no description available & (gnl|cdd|67790 : 90.8) no description availa…
Solyc06g060610.2.1	26.6666	21.746	28.0999	5.00066	6.49226	3.71486	4.12141	3.31576	3.59696	4.16125	2.7471	4.24784e-05	0.416214	0.135455	'(at1g62620 : 585.0) Flavin-binding monooxygenase family protein; FUNCTIONS IN: NADP or NADPH binding, monooxygenase activity, FAD binding, flavin-containing monooxygenase activity; INVOLVED IN: oxidation reduction; LOCATED IN: cellular_component unknown; EXPRESSED IN: male gametophyte; EXPRESSED DURING: L mature pollen stage, M germinated pollen stage; CONTAINS InterPro DOMAIN/s: Flavin-containi…
Solyc04g024755.1.1	1.57294	1.565	0.997471	0	0.189399	0	0.520416	0.304913	0	0	2.74003	0.00306171	-1.7085	0.409805	#N/A
Solyc09g011160.3.1	7.43797	4.8032	6.1101	2.82139	2.55095	6.40586	0.831614	0.765669	1.50515	0.582368	2.73126	0.000609358	2.0915	0.0372135	'(at3g53830 : 405.0) Regulator of chromosome condensation (RCC1) family protein; CONTAINS InterPro DOMAIN/s: Regulator of chromosome condensation/beta-lactamase-inhibitor protein II (InterPro:IPR009091), Regulator of chromosome condensation, RCC1 (InterPro:IPR000408); BEST Arabidopsis thaliana protein match is: Regulator of chromosome condensation (RCC1) family protein (TAIR:AT3G55580.1); Has 184…
Solyc03g096350.3.1	15.727	16.8618	19.1757	5.01835	6.59095	5.70543	2.34007	2.02677	1.71868	4.38892	2.72013	4.46987e-05	1.14016	0.0114596	'(at3g11280 : 238.0) Putative transcription factors interacting with the gene product of VHA-B1 (vacuolar ATPase subunit B1; as shown through yeast two-hybrid assay).; Duplicated homeodomain-like superfamily protein; CONTAINS InterPro DOMAIN/s: Molecular chaperone, heat shock protein, Hsp40, DnaJ (InterPro:IPR015609), SANT, eukarya (InterPro:IPR017884), Myb-like DNA-binding domain, SHAQKYF class …
Solyc03g114360.3.1	75.8608	107.148	103.228	30.5138	32.4209	33.9067	12.6639	11.0018	18.631	15.6266	2.72003	0.000212634	1.15652	0.000422242	'(at5g62520 : 226.0) Encodes a protein with similarity to RCD1 but without the WWE domain. The protein does have a PARP signature upstream of the C-terminal protein interaction domain. The PARP signature may bind NAD+ and attach the ADP-ribose-moiety from NAD+ to the target molecule. Its presence suggests a role for the protein in ADP ribosylation. Up-regulated by NaCl. SRO5 and P5CDH (an overlap…
Solyc01g006950.3.1	31.128	15.2104	20.7204	1.963	3.48406	2.10691	0.781488	1.8315	3.80807	7.18286	2.71644	0.00661429	-0.433678	0.628547	'(at3g11820 : 366.0) Encodes a syntaxin localized at the plasma membrane (SYR1, Syntaxin Related Protein 1, also known as SYP121, PENETRATION1/PEN1). SYR1/PEN1 is a member of the SNARE superfamily proteins. SNARE proteins are involved in cell signaling, vesicle traffic, growth and development. SYR1/PEN1 functions in positioning anchoring of the KAT1 K+ channel protein at the plasma membrane. Tran…
Solyc01g109460.3.1	21.4564	35.4923	11.5071	19.4741	43.5939	24.5716	0.3255	2.22496	3.52469	7.81845	2.71579	0.0250314	3.0722	0.0102437	'(at3g18830 : 650.0) This gene encodes a plasma membrane-localized polyol/cyclitol/monosaccharide-H+-symporter. The symporter is able to catalyze the energy-dependent membrane passage of a wide range of linear polyols (three to six carbon backbone), of cyclic polyols (<i>myo</i>-inositol), and of numerous monosaccharides, including pyranose ring-forming and furanose ring-forming hexoses and pento…
Solyc03g122080.3.1	0.782788	0.681484	0.723919	0.413988	0.123711	0.488771	0.0566541	0	0.220854	0.166631	2.71569	0.00020855	1.62365	0.0908898	'(gnl|cdd|69589 : 375.0) no description available & (at3g14170 : 363.0) Plant protein of unknown function (DUF936); CONTAINS InterPro DOMAIN/s: Protein of unknown function DUF936, plant (InterPro:IPR010341); BEST Arabidopsis thaliana protein match is: Plant protein of unknown function (DUF936) (TAIR:AT1G08760.1); Has 314 Blast hits to 224 proteins in 22 species: Archae - 0; Bacteria - 0; Metazoa …
Solyc07g045140.3.1	2.43112	0.836147	0.732775	1.14287	0.455363	0.899546	0.208535	0	0.609697	0	2.70447	0.0695929	2.0251	0.0468537	'(at4g12680 : 656.0) unknown protein; INVOLVED IN: vegetative to reproductive phase transition of meristem; LOCATED IN: endomembrane system; BEST Arabidopsis thaliana protein match is: unknown protein (TAIR:AT5G40640.1); Has 103 Blast hits to 103 proteins in 14 species: Archae - 0; Bacteria - 0; Metazoa - 0; Fungi - 0; Plants - 103; Viruses - 0; Other Eukaryotes - 0 (source: NCBI BLink). & (relia…
Solyc06g075770.1.1	0.535367	0.473481	0.113167	0	0	0	0	0	0.0575417	0.173658	2.69392	0.0466357	NA	0.286227	' no hits & (original description: no original description)'
Solyc06g069660.2.1	0.148925	0.230492	0.11018	0	0.0627627	0	0	0.101041	0	0	2.69169	0.022062	-0.271931	0.905179	'(at5g07740 : 567.0) actin binding; FUNCTIONS IN: actin binding; INVOLVED IN: cellular component organization, actin cytoskeleton organization; EXPRESSED IN: shoot apex, stem; CONTAINS InterPro DOMAIN/s: Actin-binding FH2/DRF autoregulatory (InterPro:IPR003104), C2 calcium/lipid-binding domain, CaLB (InterPro:IPR008973), Tensin phosphatase, C2 domain (InterPro:IPR014020), Actin-binding FH2 (Inter…
Solyc01g097570.2.1	5.99804	5.26049	2.81046	1.05738	3.70744	0	0.463047	1.0852	0.902544	0.453972	2.69106	0.00493374	1.12904	0.401876	' no hits & (original description: no original description)'
Solyc05g009320.3.1	33.2823	71.0042	33.6047	3.21005	1.87588	7.57984	8.55161	13.4526	4.41443	2.41184	2.6729	0.0161044	-0.771622	0.397681	'(at3g02550 : 214.0) LOB domain-containing protein 41 (LBD41); CONTAINS InterPro DOMAIN/s: Lateral organ boundaries, LOB (InterPro:IPR004883), Asymmetric leaves, AS2/LOB (InterPro:IPR017414); BEST Arabidopsis thaliana protein match is: LOB domain-containing protein 40 (TAIR:AT1G67100.1); Has 601 Blast hits to 600 proteins in 23 species: Archae - 0; Bacteria - 0; Metazoa - 0; Fungi - 0; Plants - 6…
Solyc01g010430.3.1	128.159	100.239	132.706	18.5099	24.5111	26.567	17.6818	20.9524	21.04	16.264	2.66455	7.76802e-05	0.289049	0.148769	'(at3g28630 : 288.0) FUNCTIONS IN: molecular_function unknown; INVOLVED IN: biological_process unknown; LOCATED IN: endomembrane system; EXPRESSED IN: leaf whorl, male gametophyte, flower, pollen tube; EXPRESSED DURING: L mature pollen stage, M germinated pollen stage, 4 anthesis; CONTAINS InterPro DOMAIN/s: Protein of unknown function DUF569 (InterPro:IPR007679), Actin cross-linking (InterPro:IP…
Solyc07g041000.3.1	14.5095	6.36268	7.42482	1.7905	3.87275	2.11393	1.6802	0.82036	1.5465	1.92181	2.66016	0.0142946	0.796827	0.130967	'(at4g29820 : 256.0) Encodes a homolog of the protein CFI-25, a polyadenylation factor subunit.; homolog of CFIM-25 (CFIM-25); CONTAINS InterPro DOMAIN/s: Cleavage/polyadenylation specificity factor, 25kDa subunit (InterPro:IPR016706); BEST Arabidopsis thaliana protein match is: Cleavage/polyadenylation specificity factor, 25kDa subunit (TAIR:AT4G25550.1); Has 30201 Blast hits to 17322 proteins i…
Solyc04g079190.3.1	91.6833	84.9404	100.765	15.1286	14.0874	14.0483	15.7253	14.3926	14.3883	14.0487	2.65908	5.55668e-06	-0.0215772	0.698481	'(at1g47480 : 381.0) alpha/beta-Hydrolases superfamily protein; FUNCTIONS IN: hydrolase activity; INVOLVED IN: metabolic process; LOCATED IN: cellular_component unknown; EXPRESSED IN: stem, hypocotyl, root, flower; EXPRESSED DURING: petal differentiation and expansion stage; CONTAINS InterPro DOMAIN/s: Lipase, GDXG, active site (InterPro:IPR002168), Alpha/beta hydrolase fold-3 (InterPro:IPR013094…
Solyc08g081810.3.1	0.313478	0.497301	0.289903	0.397888	0.171745	0.274028	0.0907515	0.0212686	0.070755	0.0533837	2.63561	0.00306583	2.25194	0.0117585	'(at5g41610 : 992.0) member of Putative Na+/H+ antiporter family; ARABIDOPSIS THALIANA CATION/H+ EXCHANGER 18 (ATCHX18); FUNCTIONS IN: monovalent cation:hydrogen antiporter activity, sodium:hydrogen antiporter activity; INVOLVED IN: cation transport; LOCATED IN: integral to membrane; EXPRESSED IN: 10 plant structures; EXPRESSED DURING: 6 growth stages; CONTAINS InterPro DOMAIN/s: Cation/H+ exchan…
Solyc07g054790.1.1	578.707	583.87	802.624	44.2705	79.023	84.325	174.482	105.637	75.1558	67.1579	2.63292	0.000475605	-0.60975	0.289468	' no hits & (original description: no original description)'
Solyc04g071523.1.1	1.1794	0.536871	0.769906	0.440286	0.175427	0.346546	0	0.0941397	0.365374	0.0787628	2.62254	0.012776	1.25312	0.164601	'(at3g49070 : 122.0) Protein of unknown function (DUF677); INVOLVED IN: N-terminal protein myristoylation; EXPRESSED IN: 13 plant structures; EXPRESSED DURING: LP.04 four leaves visible, 4 anthesis, LP.10 ten leaves visible, petal differentiation and expansion stage, D bilateral stage; CONTAINS InterPro DOMAIN/s: Protein of unknown function DUF677 (InterPro:IPR007749); BEST Arabidopsis thaliana p…
Solyc02g081830.3.1	222.434	255.321	214.075	28.1961	32.8032	32.598	49.7386	35.3138	33.8632	30.9825	2.62147	1.45147e-05	-0.264405	0.274069	'(at5g44730 : 416.0) Haloacid dehalogenase-like hydrolase (HAD) superfamily protein; FUNCTIONS IN: hydrolase activity, catalytic activity, phosphoglycolate phosphatase activity; INVOLVED IN: metabolic process; LOCATED IN: endomembrane system; EXPRESSED IN: 21 plant structures; EXPRESSED DURING: 13 growth stages; CONTAINS InterPro DOMAIN/s: Haloacid dehalogenase-like hydrolase (InterPro:IPR005834)…
Solyc03g114600.3.1	24.2413	17.3602	17.813	2.60752	4.57131	2.87331	1.71282	2.78763	4.26591	4.19813	2.61128	0.000414521	0.0479741	0.906716	'(q6eun0|ascl1_orysa : 285.0) ASC1-like protein 1 (Alternaria stem canker resistance-like protein 1) - Oryza sativa (Rice) & (at1g13580 : 280.0) LAG1 longevity assurance homolog 3 (LAG13); CONTAINS InterPro DOMAIN/s: Longevity assurance, LAG1/LAC1 (InterPro:IPR016439), TRAM/LAG1/CLN8 homology domain (InterPro:IPR006634); BEST Arabidopsis thaliana protein match is: TRAM, LAG1 and CLN8 (TLC) lipid-…
Solyc01g057440.3.1	1.78187	3.792	4.28446	2.35592	3.37927	1.1126	1.54755	0.604476	0	0	2.61068	0.0162759	2.08498	0.0545982	' no hits & (original description: no original description)'
Solyc12g044900.2.1	26.5808	23.4927	24.4525	7.13979	10.2588	8.73526	3.32106	2.6577	6.42057	3.93098	2.60523	1.36778e-05	1.09341	0.0131082	'(at3g13870 : 673.0) required for regulated cell expansion and normal root hair development. Encodes an evolutionarily conserved protein with putative GTP-binding motifs that is implicated in the control of vesicle trafficking between the endoplasmic reticulum and the Golgi compartments.; ROOT HAIR DEFECTIVE 3 (RHD3); FUNCTIONS IN: GTP binding; INVOLVED IN: root epidermal cell differentiation, pl…
Solyc05g018870.2.1	0.836548	0.418884	0.655315	0.156148	0.622153	0.122903	0	0.0667735	0.185115	0.1676	2.60247	0.00541035	1.51826	0.23362	'(at3g13772 : 907.0) Encodes an Arabidopsis Transmembrane nine (TMN) protein. Transmembrane nine (TM9) proteins are localized in the secretory pathway of eukaryotic cells and are involved in cell adhesion and phagocytosis. Overexpression of this protein in yeast alters copper and zinc homeostasis.; transmembrane nine 7 (TMN7); INVOLVED IN: cellular copper ion homeostasis, cellular zinc ion homeos…
Solyc08g078300.3.1	44.9664	78.0977	66.2623	14.0635	22.2581	15.2203	8.66066	9.77273	12.2265	11.2164	2.59171	0.00133396	0.714654	0.0348284	'(at4g16780 : 266.0) Encodes a homeodomain-leucine zipper protein that is rapidly and strongly induced by changes in the ratio of red to far-red light. It is also involved in cell expansion and cell proliferation and in the response to auxin.; homeobox protein 2 (HB-2); CONTAINS InterPro DOMAIN/s: HD-ZIP protein, N-terminal (InterPro:IPR006712), Helix-turn-helix motif, lambda-like repressor (Inte…
Solyc07g054770.1.1	666.673	751.701	740.365	88.6296	120.089	136.701	165.313	150.071	69.1984	94.8094	2.58595	1.22061e-05	-0.0578167	0.878687	'(at4g10270 : 94.0) Wound-responsive family protein; CONTAINS InterPro DOMAIN/s: Protein of unknown function wound-induced (InterPro:IPR022251); BEST Arabidopsis thaliana protein match is: Wound-responsive family protein (TAIR:AT4G10265.1); Has 183 Blast hits to 182 proteins in 16 species: Archae - 0; Bacteria - 0; Metazoa - 0; Fungi - 0; Plants - 183; Viruses - 0; Other Eukaryotes - 0 (source: N…
Solyc09g064200.3.1	64.2878	58.8839	62.3271	10.5984	15.1065	12.2839	9.94274	8.93616	13.3087	9.10432	2.58251	9.47076e-07	0.294749	0.211218	'(at5g43900 : 2289.0) Encodes a member of the type XI myosin protein family that binds F-actin and co-localizes with actin filaments and peroxisomes. Homozygous mutants are reported to have pleiotropic effects in growth and fertility and may also be lethal. This protein is also involved in root hair growth and organelle trafficking. This protein interacts with RabC2a and RabD1 in a GTP-dependent …
Solyc04g074950.3.1	30.266	17.1933	11.0701	1.55869	3.8218	8.49348	1.05012	2.76872	3.49669	5.79118	2.57389	0.0208137	0.497114	0.542978	'(at4g24380 : 301.0) CONTAINS InterPro DOMAIN/s: Serine hydrolase (InterPro:IPR005645); BEST Arabidopsis thaliana protein match is: alpha/beta-Hydrolases superfamily protein (TAIR:AT5G65400.1); Has 35333 Blast hits to 34131 proteins in 2444 species: Archae - 798; Bacteria - 22429; Metazoa - 974; Fungi - 991; Plants - 531; Viruses - 0; Other Eukaryotes - 9610 (source: NCBI BLink). & (gnl|cdd|37762…
Solyc12g087860.2.1	1.2847	1.8129	1.28593	0.159866	0.700663	0.188744	0	0.61527	0.284283	0.0857952	2.56842	0.00259379	0.505721	0.655893	'(at3g05200 : 167.0) Encodes a putative RING-H2 zinc finger protein ATL6 (ATL6).; ATL6; FUNCTIONS IN: zinc ion binding; INVOLVED IN: response to chitin; LOCATED IN: plasma membrane; EXPRESSED IN: 22 plant structures; EXPRESSED DURING: 12 growth stages; CONTAINS InterPro DOMAIN/s: Zinc finger, RING-type (InterPro:IPR001841), Zinc finger, C3HC4 RING-type (InterPro:IPR018957); BEST Arabidopsis thali…
Solyc12g010960.2.1	439.826	365.582	393.641	82.1691	92.5248	77.8224	67.2336	44.1194	77.0852	81.9554	2.56379	1.69747e-05	0.316353	0.178413	'(gnl|cdd|36410 : 496.0) no description available & (at5g16990 : 461.0) molecular function has not been defined, was shown involved in oxidative stress tolerance.; Zinc-binding dehydrogenase family protein; FUNCTIONS IN: oxidoreductase activity, binding, zinc ion binding, catalytic activity; INVOLVED IN: response to oxidative stress; LOCATED IN: plasma membrane; EXPRESSED IN: 26 plant structures;…
Solyc03g006375.1.1	0.273029	0.211285	0.201997	0.144395	0.805454	0.681914	0	0	0	0.154985	2.56177	0.0121315	3.81127	0.0348867	#N/A
Solyc01g079940.3.1	5.77352	14.3154	8.01988	0.498514	0.347597	1.02999	0.613994	0.559596	4.52109	0.668844	2.55816	0.0240119	-1.34705	0.446407	'(at1g03220 : 304.0) Eukaryotic aspartyl protease family protein; FUNCTIONS IN: aspartic-type endopeptidase activity; INVOLVED IN: response to salt stress; LOCATED IN: cell wall, plasma membrane, membrane, plant-type cell wall; EXPRESSED IN: 6 plant structures; CONTAINS InterPro DOMAIN/s: Peptidase aspartic (InterPro:IPR021109), Peptidase aspartic, catalytic (InterPro:IPR009007), Peptidase A1 (In…
Solyc11g012500.2.1	0.264497	0.102341	0.293527	0.139883	0.222938	0	0	0	0	0.150142	2.55198	0.040923	1.68797	0.288427	' no hits & (original description: no original description)'
Solyc12g042890.2.1	9.6449	9.36777	17.6207	10.2017	8.62719	21.1393	0.797769	0	4.73894	2.79333	2.5518	0.0112816	2.67749	0.0242724	'(at3g15650 : 367.0) alpha/beta-Hydrolases superfamily protein; FUNCTIONS IN: hydrolase activity, carboxylesterase activity; EXPRESSED IN: 16 plant structures; EXPRESSED DURING: 11 growth stages; CONTAINS InterPro DOMAIN/s: Phospholipase/carboxylesterase (InterPro:IPR003140); BEST Arabidopsis thaliana protein match is: alpha/beta-Hydrolases superfamily protein (TAIR:AT1G52700.1). & (gnl|cdd|37323…
Solyc02g089720.2.1	168.911	128.506	156.285	24.2044	29.2505	21.1965	22.3212	24.1978	29.4184	27.3839	2.54965	6.18307e-05	-0.0538585	0.741978	'(at5g15870 : 897.0) glycosyl hydrolase family 81 protein; FUNCTIONS IN: hydrolase activity, acting on glycosyl bonds, endo-1,3(4)-beta-glucanase activity; INVOLVED IN: response to cyclopentenone; EXPRESSED IN: 23 plant structures; EXPRESSED DURING: 13 growth stages; CONTAINS InterPro DOMAIN/s: Glycoside hydrolase, family 81 (InterPro:IPR005200); BEST Arabidopsis thaliana protein match is: glycos…
Solyc03g033250.1.1	2.39197	0.996712	1.22515	0.194619	0	0	0	0.49935	0.553735	0	2.54638	0.0252284	-2.02086	0.340327	#N/A
Solyc10g044880.1.1	6.57463	4.73692	6.87691	3.59698	2.48417	0	0.787594	0.307635	2.04684	1.02954	2.53938	0.000864202	0.958777	0.365707	' no hits & (original description: no original description)'
Solyc01g094655.1.1	0.604564	0.701767	1.23002	0	0	1.13246	0.175021	0.41018	0	0	2.53079	0.017077	1.3675	0.522146	#N/A
Solyc07g063500.3.1	0.367511	0.361964	0.642669	0.176694	0.0563212	0.0834447	0.116066	0	0.201093	0	2.52819	0.0113301	0.411851	0.705566	'(at3g13682 : 905.0) Encodes a homolog of human Lysine-Specific Demethylase1. Involved in H3K4 methylation of target genes including the flowering loci FLC and FWA.; LSD1-like2 (LDL2); CONTAINS InterPro DOMAIN/s: Amine oxidase (InterPro:IPR002937), SWIRM (InterPro:IPR007526); BEST Arabidopsis thaliana protein match is: LSD1-like 1 (TAIR:AT1G62830.1); Has 5703 Blast hits to 5142 proteins in 914 sp…
Solyc09g082690.3.1	124.049	116.669	77.2953	65.8847	27.4214	93.1452	12.2515	30.866	9.94992	20.5694	2.52562	0.00124241	1.75534	0.0490025	'(p11432|eli_pea : 153.0) Early light-induced protein, chloroplast precursor (ELIP) - Pisum sativum (Garden pea) & (at3g22840 : 152.0) Encodes an early light-inducible protein.; EARLY LIGHT-INDUCABLE PROTEIN (ELIP1); BEST Arabidopsis thaliana protein match is: Chlorophyll A-B binding family protein (TAIR:AT4G14690.1); Has 319 Blast hits to 319 proteins in 50 species: Archae - 0; Bacteria - 5; Met…
Solyc07g056670.3.1	41.2713	36.9872	21.8682	8.39815	26.9679	10.0134	2.00271	2.34679	15.0228	3.83768	2.52405	0.00645128	1.38233	0.191471	'(q9sq80|g2ox1_pea : 429.0) Gibberellin 2-beta-dioxygenase 1 (EC 1.14.11.13) (Gibberellin 2-beta-hydroxylase 1) (Gibberellin 2-oxidase 1) (GA 2-oxidase 1) (Protein SLENDER) - Pisum sativum (Garden pea) & (at1g30040 : 369.0) Encodes a gibberellin 2-oxidase that acts on C-19 gibberellins. AtGA2OX2 expression is responsive to cytokinin and KNOX activities.; gibberellin 2-oxidase (GA2OX2); CONTAINS I…
Solyc10g084125.1.1	0.488302	0.906898	0.505769	0.206596	0.164631	0.243915	0	0	0.220429	0.221748	2.51908	0.0124164	0.891335	0.279309	'(at4g23160 : 222.0) Encodes a cysteine-rich receptor-like protein kinase.; cysteine-rich RLK (RECEPTOR-like protein kinase) 8 (CRK8); FUNCTIONS IN: kinase activity; INVOLVED IN: protein amino acid phosphorylation; CONTAINS InterPro DOMAIN/s: Protein kinase, ATP binding site (InterPro:IPR017441), Reverse transcriptase, RNA-dependent DNA polymerase (InterPro:IPR013103), Serine/threonine-protein ki…
Solyc08g081740.3.1	4.12577	2.69975	2.6484	1.12307	2.8127	0.984987	0.386426	0.617475	0.479308	0.723263	2.51726	0.00149512	1.57218	0.0811288	'(at1g64110 : 1070.0) P-loop containing nucleoside triphosphate hydrolases superfamily protein; FUNCTIONS IN: nucleoside-triphosphatase activity, ATPase activity, nucleotide binding, ATP binding; LOCATED IN: endomembrane system; EXPRESSED IN: 8 plant structures; EXPRESSED DURING: L mature pollen stage, M germinated pollen stage, LP.04 four leaves visible, 4 anthesis, petal differentiation and exp…
Solyc04g064850.3.1	32.2543	32.1908	36.7512	7.7613	8.72101	11.2069	5.44056	4.79936	6.07669	7.37161	2.50995	6.41524e-06	0.640192	0.0277434	'(at1g77220 : 734.0) Protein of unknown function (DUF300); INVOLVED IN: biological_process unknown; LOCATED IN: endomembrane system; EXPRESSED IN: 24 plant structures; EXPRESSED DURING: 14 growth stages; CONTAINS InterPro DOMAIN/s: Protein of unknown function DUF300 (InterPro:IPR005178); BEST Arabidopsis thaliana protein match is: Protein of unknown function (DUF300) (TAIR:AT4G38360.2); Has 852 B…
Solyc07g061740.3.1	8.12534	7.55223	8.03701	0.560503	0.74442	1.4338	0.869321	0.539298	2.25924	1.95524	2.49138	5.4668e-05	-0.622823	0.402674	'(at1g03670 : 140.0) ankyrin repeat family protein; CONTAINS InterPro DOMAIN/s: Ankyrin repeat-containing domain (InterPro:IPR020683), Ankyrin repeat (InterPro:IPR002110); BEST Arabidopsis thaliana protein match is: Ankyrin repeat family protein (TAIR:AT4G03500.1); Has 38664 Blast hits to 17395 proteins in 690 species: Archae - 39; Bacteria - 2692; Metazoa - 19825; Fungi - 3120; Plants - 3302; Vi…
Solyc02g083370.1.1	8.76618	8.18728	7.15646	3.83678	1.78351	0.754976	0.350042	0	0.227427	5.14771	2.48927	0.00739345	0.5702	0.692006	' no hits & (original description: no original description)'
Solyc01g057270.3.1	0.651069	0.559814	0.508445	0.153034	0.213411	0.180678	0	0	0.244921	0.164258	2.48608	0.00206924	0.834172	0.328588	'(gnl|cdd|35740 : 524.0) no description available & (at5g09410 : 498.0) calmodulin-binding protein, similar to another ethylene-upregulated calmodulin-binding protein ER1 GI:11612392 from (Nicotiana tabacum); ethylene induced calmodulin binding protein (EICBP.B); FUNCTIONS IN: calmodulin binding, transcription regulator activity, transcription activator activity; INVOLVED IN: response to freezing…
Solyc06g062550.4.1	1.78682	3.71157	3.33968	0.696304	0.871936	0.469763	0.762313	0.382835	0.42453	0.533837	2.48597	0.00484808	0.369392	0.322996	'(at1g73010 : 370.0) phosphate starvation-induced gene 2 (PS2); FUNCTIONS IN: phosphatase activity; INVOLVED IN: metabolic process; LOCATED IN: cellular_component unknown; EXPRESSED IN: 19 plant structures; EXPRESSED DURING: 10 growth stages; CONTAINS InterPro DOMAIN/s: Pyridoxal phosphate phosphatase, PHOSPHO2 (InterPro:IPR016965), HAD-superfamily hydrolase, subfamily IB, PSPase-like (InterPro:I…
Solyc05g005460.3.1	229.33	171.356	168.909	54.1403	91.7099	87.5251	29.086	29.0475	34.3567	43.7908	2.47839	0.000261034	1.19111	0.0096993	'(at1g60420 : 650.0) Reduce transmission through pollen.; DC1 domain-containing protein; FUNCTIONS IN: oxidoreductase activity, antioxidant activity; INVOLVED IN: response to cadmium ion, pollen tube growth, pollen tube guidance; LOCATED IN: cellular_component unknown; EXPRESSED IN: 25 plant structures; EXPRESSED DURING: 15 growth stages; CONTAINS InterPro DOMAIN/s: Thioredoxin fold (InterPro:IPR…
Solyc01g105600.3.1	2.86103	2.12177	3.35144	1.00873	2.11006	0.893211	0.276089	0.323522	0.448447	0.947373	2.47739	0.00127705	1.42266	0.0739311	' no hits & (original description: no original description)'
Solyc02g094290.1.1	3.56375	1.03418	2.14223	0.706775	0.563212	0	0.257925	0.604476	0.502733	0.25287	2.4736	0.0313523	0.0656363	0.931609	'(at3g27010 : 146.0) Belongs to a TCP protein transcription factor family. Members of this family contain a predicted basic-helix-loop-helix domain involved in DNA binding. Related to rice PCF1 and PCF2 genes. Binds to the GCCCR element of CYCB1;1. Involved in regulation of expression of cell cycle control and ribosomal protein genes.; "TEOSINTE BRANCHED 1, cycloidea, PCF (TCP)-domain family prot…
Solyc07g062490.1.1	7.75384	8.70379	4.53883	8.56194	2.94458	6.80999	0.690686	1.15621	2.56427	0.677149	2.45992	0.00463511	2.26292	0.022564	'(q39688|ep1g_dauca : 310.0) Epidermis-specific secreted glycoprotein EP1 precursor (52/54 kDa medium protein) - Daucus carota (Carrot) & (at1g78830 : 265.0) Curculin-like (mannose-binding) lectin family protein; FUNCTIONS IN: sugar binding; LOCATED IN: apoplast, cell wall, plasma membrane, plant-type cell wall; EXPRESSED IN: leaf; CONTAINS InterPro DOMAIN/s: Curculin-like (mannose-binding) lecti…
Solyc02g078480.3.1	85.6813	87.0191	53.8122	11.8411	10.5956	12.6524	13.8327	17.6519	10.6342	12.9225	2.45604	0.00113621	-0.234455	0.303416	'(at5g53750 : 286.0) CBS domain-containing protein; CONTAINS InterPro DOMAIN/s: Cystathionine beta-synthase, core (InterPro:IPR000644); BEST Arabidopsis thaliana protein match is: Cystathionine beta-synthase (CBS) family protein (TAIR:AT4G27460.1); Has 152 Blast hits to 152 proteins in 18 species: Archae - 0; Bacteria - 0; Metazoa - 1; Fungi - 0; Plants - 150; Viruses - 0; Other Eukaryotes - 1 (s…
Solyc07g040750.2.1	1.83998	0.854325	1.36128	0.259492	0.568654	0	0.213069	0.0832249	0.138434	0.557047	2.44686	0.00936667	0.154911	0.886076	'(q40471|if4a9_tobac : 766.0) Eukaryotic initiation factor 4A-9 (EC 3.6.1.-) (ATP-dependent RNA helicase eIF4A-9) (eIF-4A-9) - Nicotiana tabacum (Common tobacco) & (at3g13920 : 726.0) eukaryotic translation initiation factor 4A-1; eukaryotic translation initiation factor 4A1 (EIF4A1); CONTAINS InterPro DOMAIN/s: DNA/RNA helicase, DEAD/DEAH box type, N-terminal (InterPro:IPR011545), RNA helicase, …
Solyc07g052250.3.1	3.62738	2.1053	2.68367	14.3879	6.11488	0	0	0	0	2.05909	2.44623	0.023686	3.73078	0.134368	#N/A
Solyc11g063620.2.1	0.029594	0.0687044	0.0656843	0.0313024	0	0	0	0.0401575	0	0	2.44484	0.0374096	0.0556414	0.979672	'(q04647|ccbs_dauca : 431.0) Probable cytochrome c biosynthesis protein - Daucus carota (Carrot) & (atmg00830 : 421.0) cytochrome c biogenesis orf382; cytochrome C biogenesis 382 (CCB382); FUNCTIONS IN: heme transporter activity; INVOLVED IN: cytochrome complex assembly, respiratory chain complex IV assembly, protein complex assembly, heme transport; LOCATED IN: endomembrane system, membrane; CON…
Solyc09g091600.3.1	17.7854	15.3214	19.365	8.16372	7.91971	2.235	2.20202	1.21428	3.61879	5.84163	2.44181	0.00024795	0.923567	0.210241	'(at1g04770 : 345.0) Tetratricopeptide repeat (TPR)-like superfamily protein; FUNCTIONS IN: binding; INVOLVED IN: biological_process unknown; EXPRESSED IN: 23 plant structures; EXPRESSED DURING: 13 growth stages; CONTAINS InterPro DOMAIN/s: Tetratricopeptide TPR-1 (InterPro:IPR001440), Tetratricopeptide-like helical (InterPro:IPR011990), Tetratricopeptide repeat-containing (InterPro:IPR013026), T…
Solyc07g065810.2.1	0.84639	0.595438	0.341558	0.244159	0.0648547	0.192176	0.0891015	0	0	0.349421	2.43894	0.0267923	0.607743	0.615926	'(at5g55970 : 370.0) RING/U-box superfamily protein; FUNCTIONS IN: zinc ion binding; LOCATED IN: chloroplast; EXPRESSED IN: 15 plant structures; EXPRESSED DURING: LP.06 six leaves visible, LP.04 four leaves visible, 4 anthesis, 4 leaf senescence stage, petal differentiation and expansion stage; CONTAINS InterPro DOMAIN/s: Zinc finger, RING-type (InterPro:IPR001841), Zinc finger, C3HC4 RING-type (…
Solyc03g043900.1.1	79.6602	56.444	67.2233	11.9805	17.3105	19.585	5.04472	5.06693	29.6859	10.4569	2.43152	0.00159635	0.374912	0.625322	#N/A
Solyc07g066230.3.1	12.5362	14.1647	11.9517	4.70512	6.70945	5.369	1.70062	2.16608	2.00166	3.69703	2.42971	3.69375e-05	1.22619	0.00679089	'(at1g55610 : 1312.0) mutant has Altered vascular cell differentiation; LRR Receptor Kinase; BRI1 like (BRL1); FUNCTIONS IN: kinase activity; INVOLVED IN: protein amino acid phosphorylation; LOCATED IN: plasma membrane; EXPRESSED IN: 9 plant structures; EXPRESSED DURING: 4 anthesis, petal differentiation and expansion stage; CONTAINS InterPro DOMAIN/s: Protein kinase, ATP binding site (InterPro:I…
Solyc02g071770.3.1	112.258	84.0074	90.8863	35.3388	39.3382	10.5269	14.7613	16.4603	12.2976	27.5434	2.42969	0.000212391	0.676865	0.267611	'(at5g45690 : 324.0) Protein of unknown function (DUF1264); FUNCTIONS IN: molecular_function unknown; INVOLVED IN: biological_process unknown; LOCATED IN: cellular_component unknown; EXPRESSED IN: seed, leaf; EXPRESSED DURING: seedling growth; CONTAINS InterPro DOMAIN/s: Protein of unknown function DUF1264 (InterPro:IPR010686); BEST Arabidopsis thaliana protein match is: Protein of unknown functi…
Solyc08g077560.3.1	109.951	76.2344	114.664	14.6322	20.6954	12.8631	15.6033	17.3088	15.8147	25.8357	2.42755	0.000569248	-0.214658	0.493638	'(at5g47070 : 447.0) Protein kinase superfamily protein; FUNCTIONS IN: protein serine/threonine kinase activity, protein kinase activity, kinase activity, ATP binding; INVOLVED IN: protein amino acid phosphorylation; LOCATED IN: plasma membrane; EXPRESSED IN: 22 plant structures; EXPRESSED DURING: 13 growth stages; CONTAINS InterPro DOMAIN/s: Protein kinase, ATP binding site (InterPro:IPR017441),…
Solyc05g015460.3.1	7.18633	9.63936	10.8106	2.02698	1.61525	1.79485	4.16087	0.975145	0.36045	1.35977	2.42611	0.00249594	0.0804512	0.925533	' no hits & (original description: no original description)'
Solyc10g080550.2.1	3.15752	2.17196	2.14137	1.34519	1.21981	1.75248	0.355483	0.357048	0.692885	0.448091	2.42605	0.000993086	1.63497	0.00192476	'(at5g06700 : 625.0) Encodes a member of the TBL (TRICHOME BIREFRINGENCE-LIKE) gene family containing a plant-specific DUF231 (domain of unknown function) domain. TBL gene family has 46 members, two of which (TBR/AT5G06700 and TBL3/AT5G01360) have been shown to be involved in the synthesis and deposition of secondary wall cellulose, presumably by influencing the esterification state of pectic pol…
Solyc01g066710.3.1	8.36068	8.02752	4.46733	2.62024	3.00151	0	0.717158	0.840369	2.56271	1.05465	2.42587	0.00455077	0.534528	0.563403	' no hits & (original description: no original description)'
Solyc03g097870.3.1	51.8672	28.2162	41.2942	30.7878	76.4732	6.38047	12.371	3.36148	6.58151	7.82201	2.42498	0.00302088	2.32997	0.140293	'(at3g48740 : 248.0) Nodulin MtN3 family protein; INVOLVED IN: biological_process unknown; LOCATED IN: endomembrane system, integral to membrane, membrane; EXPRESSED IN: 22 plant structures; EXPRESSED DURING: 13 growth stages; CONTAINS InterPro DOMAIN/s: MtN3/saliva-related transmembrane protein, conserved region (InterPro:IPR018169), RAG1-activating protein 1 homologue (InterPro:IPR018179), RAG1…
Solyc11g011440.1.1	63.2153	62.3065	66.6827	37.7121	76.3159	24.1662	7.67343	5.17225	13.5006	21.4373	2.42309	7.69975e-05	1.94715	0.0557762	'(at1g66180 : 543.0) Eukaryotic aspartyl protease family protein; FUNCTIONS IN: aspartic-type endopeptidase activity; INVOLVED IN: proteolysis; LOCATED IN: endomembrane system; EXPRESSED IN: 22 plant structures; EXPRESSED DURING: 13 growth stages; CONTAINS InterPro DOMAIN/s: Peptidase aspartic (InterPro:IPR021109), Peptidase aspartic, catalytic (InterPro:IPR009007), Peptidase A1 (InterPro:IPR0014…
Solyc04g078730.2.1	0.199105	0.190332	0.12131	0.309703	0.157949	1.49184	0.0135625	0.0476778	0.0528704	0.0132967	2.41819	0.00226802	4.358	0.138689	'(at5g67090 : 472.0) Subtilisin-like serine endopeptidase family protein; FUNCTIONS IN: identical protein binding, serine-type endopeptidase activity; INVOLVED IN: proteolysis, negative regulation of catalytic activity; LOCATED IN: endomembrane system; EXPRESSED IN: 9 plant structures; EXPRESSED DURING: 4 anthesis, petal differentiation and expansion stage, D bilateral stage; CONTAINS InterPro DO…
Solyc01g098850.3.1	0.223387	0.115246	0.11018	0.0787609	0	0.185977	0	0	0.112046	0	2.41706	0.0436219	1.65551	0.33095	'(at1g54870 : 456.0) NAD(P)-binding Rossmann-fold superfamily protein; FUNCTIONS IN: oxidoreductase activity, binding, catalytic activity; INVOLVED IN: oxidation reduction, metabolic process; LOCATED IN: chloroplast; EXPRESSED IN: 8 plant structures; EXPRESSED DURING: M germinated pollen stage, 4 anthesis, petal differentiation and expansion stage; CONTAINS InterPro DOMAIN/s: Short-chain dehydrog…
Solyc09g084450.3.1	1.36027	0.701767	0.670918	2.15819	0.57327	67.3816	0	0	0.68228	0	2.41706	0.0436219	7.09821	0.263345	' (original description: no original description)'
Solyc10g081300.1.1	15.1084	5.93769	10.534	2.25904	2.7336	1.97564	0.457998	0.751358	2.38054	4.31061	2.41404	0.0174745	0.233894	0.757206	'(at5g04200 : 298.0) metacaspase 9 (MC9); FUNCTIONS IN: cysteine-type peptidase activity; INVOLVED IN: proteolysis; LOCATED IN: apoplast; EXPRESSED IN: 11 plant structures; EXPRESSED DURING: 4 anthesis, C globular stage, petal differentiation and expansion stage; CONTAINS InterPro DOMAIN/s: Peptidase C14, caspase catalytic (InterPro:IPR011600); BEST Arabidopsis thaliana protein match is: metacasp…
Solyc07g056700.1.1	22.9569	9.69015	11.0655	36.791	5.5704	16.5061	1.61115	0	1.83188	7.50297	2.41268	0.0321948	2.84211	0.0854357	' no hits & (original description: no original description)'
Solyc04g079860.1.1	18.3056	9.88185	7.59073	4.99674	6.22153	3.87145	1.11118	1.80288	2.99886	3.1006	2.40396	0.0177753	1.15844	0.0181924	'(at3g50760 : 473.0) Encodes a protein with putative galacturonosyltransferase activity.; galacturonosyltransferase-like 2 (GATL2); FUNCTIONS IN: transferase activity, transferring hexosyl groups, polygalacturonate 4-alpha-galacturonosyltransferase activity, transferase activity, transferring glycosyl groups; INVOLVED IN: carbohydrate biosynthetic process; LOCATED IN: endomembrane system; EXPRESS…
Solyc10g078940.2.1	1.16664	1.75252	0.964671	0.290351	0.462747	0.3428	0.397344	0.093122	0.413056	0.0779113	2.39956	0.00560705	0.574188	0.353659	'(at2g41970 : 553.0) Protein kinase superfamily protein; FUNCTIONS IN: protein tyrosine kinase activity, protein kinase activity, kinase activity, ATP binding; INVOLVED IN: protein amino acid phosphorylation; LOCATED IN: cellular_component unknown; EXPRESSED IN: 8 plant structures; EXPRESSED DURING: L mature pollen stage, M germinated pollen stage, 4 anthesis, petal differentiation and expansion …
Solyc08g078620.1.1	1.4649	2.07831	1.62569	0.516489	0.308684	0	0.424089	0.662599	0.0918454	0.138592	2.3875	0.00144817	-0.259586	0.798572	'(at3g12410 : 103.0) Polynucleotidyl transferase, ribonuclease H-like superfamily protein; FUNCTIONS IN: 3'-5' exonuclease activity, nucleic acid binding; INVOLVED IN: nucleobase, nucleoside, nucleotide and nucleic acid metabolic process; LOCATED IN: intracellular; CONTAINS InterPro DOMAIN/s: Polynucleotidyl transferase, ribonuclease H fold (InterPro:IPR012337), 3&apos;-5&apos; exonuclease (Inter…
Solyc03g044910.1.1	1126.4	1319.52	1363.92	203.389	255.859	166.472	307.716	190.7	226.725	248.234	2.3837	2.23556e-05	-0.22244	0.381269	'(at4g36830 : 302.0) HOS3-1; FUNCTIONS IN: molecular_function unknown; INVOLVED IN: biological_process unknown; LOCATED IN: integral to membrane; EXPRESSED IN: 13 plant structures; EXPRESSED DURING: 7 growth stages; CONTAINS InterPro DOMAIN/s: GNS1/SUR4 membrane protein (InterPro:IPR002076); BEST Arabidopsis thaliana protein match is: GNS1/SUR4 membrane protein family (TAIR:AT1G75000.1); Has 156 …
Solyc01g005400.3.1	36.7611	16.7167	24.5803	7.74991	5.74981	5.36371	3.36458	1.54277	5.89273	9.17881	2.38111	0.0103301	0.332154	0.556661	'(gnl|cdd|68610 : 246.0) no description available & (at1g70670 : 219.0) Caleosin-related family protein; CONTAINS InterPro DOMAIN/s: Caleosin related (InterPro:IPR007736); BEST Arabidopsis thaliana protein match is: Caleosin-related family protein (TAIR:AT1G70680.1); Has 341 Blast hits to 336 proteins in 61 species: Archae - 0; Bacteria - 0; Metazoa - 0; Fungi - 60; Plants - 278; Viruses - 0; Oth…
Solyc04g074470.1.1	1.96581	0.380312	0.181797	0.866369	1.79501	1.22745	0	0.555728	0	0.0929909	2.37732	0.229918	2.99871	0.00920508	'(at5g64260 : 362.0) EXORDIUM like 2 (EXL2); FUNCTIONS IN: molecular_function unknown; INVOLVED IN: biological_process unknown; LOCATED IN: cell wall, plant-type cell wall; EXPRESSED IN: 23 plant structures; EXPRESSED DURING: 13 growth stages; CONTAINS InterPro DOMAIN/s: Phosphate-induced protein 1 (InterPro:IPR006766); BEST Arabidopsis thaliana protein match is: EXORDIUM like 4 (TAIR:AT5G09440.1…
Solyc01g016970.1.1	2.55885	1.67554	1.45626	1.45738	0.497722	0	0.455868	0.267094	0.296184	0.446933	2.37167	0.00315321	0.83032	0.467176	' no hits & (original description: no original description)'
Solyc08g078850.3.1	24.9576	36.7238	31.2025	4.43798	8.35351	7.58848	4.60738	5.30079	8.27289	5.74901	2.37164	0.00040626	0.183365	0.581774	'(at4g17260 : 553.0) Lactate/malate dehydrogenase family protein; FUNCTIONS IN: in 6 functions; INVOLVED IN: response to salt stress, response to abscisic acid stimulus; LOCATED IN: plasma membrane; EXPRESSED IN: 24 plant structures; EXPRESSED DURING: 13 growth stages; CONTAINS InterPro DOMAIN/s: L-lactate dehydrogenase (InterPro:IPR011304), Lactate/malate dehydrogenase, C-terminal (InterPro:IPR0…
Solyc12g057150.1.1	119.735	70.8058	63.1588	5.32518	8.11802	6.01378	12.167	25.2473	7.0816	20.8749	2.37144	0.0072106	-1.33332	0.101357	' no hits & (original description: no original description)'
Solyc02g083400.3.1	207.26	199.115	186.526	46.3291	55.2887	37.2581	32.8339	40.7719	34.5461	44.6821	2.37086	1.41652e-06	0.276867	0.197196	'(at2g17730 : 319.0) Intrinsic thylakoid membrane protein that fixes RPOTmp on the stromal side of the thylakoid membrane.; NEP-interacting protein 2 (NIP2); CONTAINS InterPro DOMAIN/s: Zinc finger, RING-type (InterPro:IPR001841); BEST Arabidopsis thaliana protein match is: RING/U-box superfamily protein (TAIR:AT4G35840.1). & (reliability: 638.0) & (original description: no original description)'
Solyc08g068030.1.1	0.69093	0.935689	0.383382	0.365408	0.582369	0.431415	0	0	0.519832	0	2.36611	0.0454011	1.82274	0.0987898	'(at2g25730 : 115.0) unknown protein; LOCATED IN: cellular_component unknown; EXPRESSED IN: 23 plant structures; EXPRESSED DURING: 14 growth stages. & (reliability: 230.0) & (original description: no original description)'
Solyc00g053440.3.1	193.915	145.807	176.37	39.0032	45.2579	50.0881	33.8983	32.48	31.5153	36.1717	2.35973	7.95774e-05	0.418089	0.0122081	#N/A
Solyc01g104110.3.1	0.419697	0.324785	0.672766	0.369937	2.0046	0.174705	0	0	0.210511	0.158828	2.35512	0.0169881	3.20209	0.182568	'(at2g28680 : 213.0) RmlC-like cupins superfamily protein; FUNCTIONS IN: nutrient reservoir activity; INVOLVED IN: biological_process unknown; LOCATED IN: cellular_component unknown; EXPRESSED IN: petal, leaf whorl, sepal, male gametophyte, flower; EXPRESSED DURING: 4 anthesis, petal differentiation and expansion stage; CONTAINS InterPro DOMAIN/s: Cupin, RmlC-type (InterPro:IPR011051), Cupin 1 (I…
Solyc08g007200.3.1	13.117	12.2926	16.0257	3.43674	1.62291	1.20224	1.81159	2.77601	3.34996	2.86906	2.35398	0.000113943	-0.37221	0.413257	'(at5g47180 : 245.0) Plant VAMP (vesicle-associated membrane protein) family protein; FUNCTIONS IN: structural molecule activity; LOCATED IN: plasma membrane; EXPRESSED IN: 24 plant structures; EXPRESSED DURING: 15 growth stages; CONTAINS InterPro DOMAIN/s: PapD-like (InterPro:IPR008962), Major sperm protein (InterPro:IPR000535), Vesicle-associated membrane protein (InterPro:IPR016763); BEST Arab…
Solyc07g007140.3.1	23.9392	20.1768	21.4656	5.46253	8.37341	6.27014	4.1738	2.82259	5.9767	4.13271	2.35384	2.67664e-05	0.648183	0.0699738	'(at3g46920 : 583.0) Protein kinase superfamily protein with octicosapeptide/Phox/Bem1p domain; FUNCTIONS IN: protein serine/threonine/tyrosine kinase activity, protein kinase activity; INVOLVED IN: protein amino acid phosphorylation; LOCATED IN: chloroplast; EXPRESSED IN: 21 plant structures; EXPRESSED DURING: 10 growth stages; CONTAINS InterPro DOMAIN/s: Octicosapeptide/Phox/Bem1p (InterPro:IPR…
Solyc11g066620.2.1	189.981	160.772	157.011	49.7937	74.522	46.6757	27.2864	30.3894	39.8506	35.1692	2.35107	2.70255e-05	0.78084	0.0316443	'(at5g22850 : 641.0) Eukaryotic aspartyl protease family protein; FUNCTIONS IN: aspartic-type endopeptidase activity; INVOLVED IN: proteolysis; LOCATED IN: endomembrane system; EXPRESSED IN: 23 plant structures; EXPRESSED DURING: 13 growth stages; CONTAINS InterPro DOMAIN/s: Peptidase aspartic (InterPro:IPR021109), Peptidase aspartic, catalytic (InterPro:IPR009007), Peptidase A1 (InterPro:IPR0014…
Solyc06g071820.3.1	106.879	110.158	103.264	42.1455	30.1275	33.2701	21.0348	16.5915	22.5719	23.7713	2.34653	3.91964e-07	0.744932	0.0102158	'(at3g48360 : 386.0) encodes a protein (BT2) that is an essential component of the TAC1-mediated telomerase activation pathway. Acts redundantly with BT3 and BT1 during female gametophyte development and with BT3 during male gametophyte development. BT2 also mediates multiple responses to nutrients, stresses, and hormones.; BTB and TAZ domain protein 2 (BT2); CONTAINS InterPro DOMAIN/s: BTB/POZ (…
Solyc01g105550.1.1	0.392366	0.130129	0.0414695	0.237152	0.283471	0.419987	0	0	0.0843437	0.0636362	2.34524	0.161027	3.08323	0.00331916	'(gnl|cdd|66174 : 241.0) no description available & (at3g30280 : 191.0) HXXXD-type acyl-transferase family protein; FUNCTIONS IN: transferase activity, transferring acyl groups other than amino-acyl groups, transferase activity; INVOLVED IN: biological_process unknown; LOCATED IN: cellular_component unknown; CONTAINS InterPro DOMAIN/s: Transferase (InterPro:IPR003480); BEST Arabidopsis thaliana p…
Solyc03g097180.3.1	478.395	437.937	471.58	109.528	133.428	92.5506	81.5947	78.4931	101.967	102.427	2.34404	9.58394e-07	0.295537	0.158355	'(at1g65020 : 362.0) FUNCTIONS IN: molecular_function unknown; INVOLVED IN: biological_process unknown; LOCATED IN: endoplasmic reticulum, plasma membrane; EXPRESSED IN: 23 plant structures; EXPRESSED DURING: 13 growth stages; CONTAINS InterPro DOMAIN/s: NERD (InterPro:IPR011528); Has 69 Blast hits to 69 proteins in 27 species: Archae - 0; Bacteria - 18; Metazoa - 8; Fungi - 0; Plants - 36; Virus…
Solyc06g066520.1.1	11.7586	10.1544	13.6165	3.42478	7.61281	5.10749	3.35476	2.77491	1.28214	1.93471	2.34155	0.000213831	1.20363	0.0458564	'(at1g52140 : 85.5) unknown protein; BEST Arabidopsis thaliana protein match is: unknown protein (TAIR:AT3G16330.1); Has 114 Blast hits to 114 proteins in 15 species: Archae - 0; Bacteria - 0; Metazoa - 0; Fungi - 0; Plants - 114; Viruses - 0; Other Eukaryotes - 0 (source: NCBI BLink). & (reliability: 171.0) & (original description: no original description)'
Solyc05g050490.3.1	2.27697	0.854325	1.42935	0.729822	0.639736	0.689326	0.0799008	0.46814	0.103825	0.548343	2.34099	0.0224616	1.19361	0.0449728	'(at1g01910 : 545.0) P-loop containing nucleoside triphosphate hydrolases superfamily protein; FUNCTIONS IN: ATP binding; INVOLVED IN: anion transport; LOCATED IN: endomembrane system, membrane; EXPRESSED IN: 24 plant structures; EXPRESSED DURING: 15 growth stages; BEST Arabidopsis thaliana protein match is: P-loop containing nucleoside triphosphate hydrolases superfamily protein (TAIR:AT3G10350.…
Solyc09g082890.2.1	1.79001	1.02608	0.588586	0.210372	2.06756	0.331165	0.153543	0.269883	0.249397	0.2258	2.33677	0.0273779	1.9528	0.255812	'(gnl|cdd|35425 : 411.0) no description available & (at3g22910 : 396.0) ATPase E1-E2 type family protein / haloacid dehalogenase-like hydrolase family protein; FUNCTIONS IN: calcium-transporting ATPase activity, calmodulin binding; INVOLVED IN: cation transport, calcium ion transport, metabolic process, ATP biosynthetic process; LOCATED IN: membrane; EXPRESSED IN: 12 plant structures; EXPRESSED D…
Solyc12g005680.3.1	0.253917	0.27018	0.164375	0.0671436	0.160515	0	0	0.0861378	0.0238798	0.072068	2.33382	0.00394225	0.737296	0.535719	'(at4g13420 : 872.0) Encodes a protein of the KUP/HAK/KT potassium channel class that is upregulated in the roots by K levels.; high affinity K+ transporter 5 (HAK5); FUNCTIONS IN: potassium ion transmembrane transporter activity, potassium:sodium symporter activity; INVOLVED IN: potassium ion transport; LOCATED IN: membrane; EXPRESSED IN: 15 plant structures; EXPRESSED DURING: 8 growth stages; C…
Solyc10g081320.1.1	20.234	15.9652	9.04062	5.62328	4.94923	7.33271	0.643201	3.66086	3.16407	4.50425	2.33292	0.00876106	0.995707	0.0487586	'(at1g69560 : 219.0) Encodes LOF2 (LATERAL ORGAN FUSION2), a MYB-domain transcription factor expressed in organ boundaries. Functions in boundary specification, meristem initiation and maintenance, and organ patterning. Also see LOF1 (At1g26780).; myb domain protein 105 (MYB105); CONTAINS InterPro DOMAIN/s: SANT, DNA-binding (InterPro:IPR001005), Homeodomain-like (InterPro:IPR009057), Myb, DNA-bi…
Solyc01g090710.3.1	4.5692	2.02051	2.84924	1.3118	1.10036	0.489085	0.982636	0.0885736	0.834872	0.592847	2.33235	0.0130653	0.630403	0.320282	'(q7xdc8|mdhc_orysa : 575.0) Malate dehydrogenase, cytoplasmic (EC 1.1.1.37) (PP37) - Oryza sativa (Rice) & (at5g43330 : 553.0) Lactate/malate dehydrogenase family protein; FUNCTIONS IN: in 6 functions; INVOLVED IN: in 6 processes; LOCATED IN: plasma membrane; EXPRESSED IN: 25 plant structures; EXPRESSED DURING: 15 growth stages; CONTAINS InterPro DOMAIN/s: Malate dehydrogenase, NAD-dependent, cy…
Solyc10g006720.3.1	1.25082	0.362983	0.786593	0.099227	0.579859	0.078101	0	0	0.423484	0.213009	2.33009	0.0477894	0.665542	0.630481	'(at4g27290 : 838.0) S-locus lectin protein kinase family protein; FUNCTIONS IN: sugar binding, protein serine/threonine kinase activity, protein kinase activity, ATP binding; INVOLVED IN: protein amino acid phosphorylation, recognition of pollen; LOCATED IN: endomembrane system; CONTAINS InterPro DOMAIN/s: Curculin-like (mannose-binding) lectin (InterPro:IPR001480), Apple-like (InterPro:IPR00360…
Solyc02g062500.3.1	4930.95	3719.97	4732.42	1063.04	1364.35	1079.48	1054.69	692.42	885.837	945.12	2.31822	0.000111463	0.386041	0.0734678	'(at1g52820 : 276.0) 2-oxoglutarate (2OG) and Fe(II)-dependent oxygenase superfamily protein; FUNCTIONS IN: oxidoreductase activity; EXPRESSED IN: root; CONTAINS InterPro DOMAIN/s: Oxoglutarate/iron-dependent oxygenase (InterPro:IPR005123); BEST Arabidopsis thaliana protein match is: 2-oxoglutarate (2OG) and Fe(II)-dependent oxygenase superfamily protein (TAIR:AT4G03070.1); Has 7837 Blast hits to…
Solyc01g067295.1.1	0.853502	0.660486	0.315726	0	0.179849	0	0.247088	0	0	0.242245	2.31777	0.0260288	-1.02899	0.550339	' no hits & (original description: no original description)'
Solyc02g071090.3.1	67.3285	52.7818	47.0142	16.7145	16.3361	6.40927	10.0097	8.61378	6.14778	19.9337	2.31745	0.000811841	0.23499	0.682647	'(at4g18210 : 258.0) Member of a family of proteins related to PUP1, a purine transporter. May be involved in the transport of purine and purine derivatives such as cytokinins, across the plasma membrane.; purine permease 10 (PUP10); CONTAINS InterPro DOMAIN/s: Protein of unknown function DUF250 (InterPro:IPR004853); BEST Arabidopsis thaliana protein match is: Drug/metabolite transporter superfam…
Solyc12g017700.2.1	0.543903	0.642429	0.423578	0.181674	0.386058	0.357486	0.0662987	0.116534	0.150763	0.097499	2.31594	0.000652576	1.51683	0.0173818	'(gnl|cdd|36141 : 1183.0) no description available & (at1g32490 : 1088.0) Encodes a homolog of the yeast PRP2 protein, one of four related DEAH RNA helicases identified as essential cofactors for RNA splicing.; ENHANCED SILENCING PHENOTYPE 3 (ESP3); FUNCTIONS IN: helicase activity, ATP-dependent RNA helicase activity, ATP binding, ATP-dependent helicase activity, nucleic acid binding; INVOLVED IN…
Solyc03g006010.3.1	18.286	11.459	7.68339	2.26002	1.00518	2.35801	1.9564	1.0114	4.74792	2.31295	2.31504	0.0153781	-0.419626	0.558342	'(at1g17030 : 639.0) unknown protein; FUNCTIONS IN: molecular_function unknown; INVOLVED IN: biological_process unknown; LOCATED IN: endomembrane system; BEST Arabidopsis thaliana protein match is: unknown protein (TAIR:AT2G47010.2); Has 70 Blast hits to 70 proteins in 13 species: Archae - 0; Bacteria - 0; Metazoa - 0; Fungi - 0; Plants - 69; Viruses - 0; Other Eukaryotes - 1 (source: NCBI BLink)…
Solyc04g005610.3.1	18.6758	9.32638	12.9322	8.66055	7.987	1.37865	1.91762	2.24707	2.63024	4.17785	2.31442	0.00567044	1.1312	0.168905	'(at1g69490 : 315.0) Encodes a member of the NAC transcription factor gene family. It is expressed in floral primordia and upregulated by AP3 and PI. Its expression is associated with leaf senescence.; NAC-like, activated by AP3/PI (NAP); CONTAINS InterPro DOMAIN/s: No apical meristem (NAM) protein (InterPro:IPR003441); BEST Arabidopsis thaliana protein match is: NAC domain containing protein 25 …
Solyc07g042080.3.1	27.0777	19.2841	21.9042	6.24177	7.16244	3.95836	3.74865	4.57571	5.35313	4.70882	2.30757	0.000243309	0.332385	0.237207	'(at1g19110 : 748.0) inter-alpha-trypsin inhibitor heavy chain-related; FUNCTIONS IN: molecular_function unknown; INVOLVED IN: biological_process unknown; LOCATED IN: plasma membrane, membrane; EXPRESSED IN: 24 plant structures; EXPRESSED DURING: 15 growth stages; CONTAINS InterPro DOMAIN/s: von Willebrand factor, type A (InterPro:IPR002035); BEST Arabidopsis thaliana protein match is: unknown pr…
Solyc12g014140.2.1	0.745128	0.576621	0.424056	0.424384	0.144935	0.572623	0	0.23333	0.172495	0.0650727	2.30544	0.00546744	1.69304	0.0834767	'(at3g15030 : 225.0) Arabidopsis thaliana TCP family transcription factor. Regulated by miR319. Involved in heterchronic regulation of leaf differentiation.; TCP family transcription factor 4 (TCP4); FUNCTIONS IN: DNA binding, sequence-specific DNA binding transcription factor activity; INVOLVED IN: in 6 processes; LOCATED IN: cellular_component unknown; EXPRESSED IN: 19 plant structures; EXPRESS…
Solyc06g073033.1.1	3.65223	1.74961	2.95939	0.735821	0.146589	0	0.805575	0.471988	0.785089	0.197447	2.30237	0.00649266	-0.941827	0.335142	#N/A
Solyc01g102285.1.1	1083.11	796.417	942.22	291.026	219.538	225.431	200.082	139.974	187.755	237.824	2.2969	0.000153437	0.358077	0.138564	#N/A
Solyc06g065910.3.1	0.370141	0.286435	0.383382	0.117452	0.311983	0.0924461	0.0428622	0.100452	0.139241	0	2.29496	0.00157144	1.30023	0.191952	'(at2g25290 : 577.0) Octicosapeptide/Phox/Bem1p (PB1) domain-containing protein / tetratricopeptide repeat (TPR)-containing protein; FUNCTIONS IN: binding; INVOLVED IN: biological_process unknown; LOCATED IN: cellular_component unknown; CONTAINS InterPro DOMAIN/s: Octicosapeptide/Phox/Bem1p (InterPro:IPR000270), Tetratricopeptide-like helical (InterPro:IPR011990), Tetratricopeptide repeat-contain…
Solyc03g025460.3.1	0.147913	0.457852	0.218862	0.0521504	0.249344	0.246284	0.0570942	0	0.111285	0.0559751	2.293	0.0460525	1.70285	0.0921208	'(at3g49055 : 152.0) unknown protein; EXPRESSED IN: cotyledon; BEST Arabidopsis thaliana protein match is: unknown protein (TAIR:AT1G24560.1); Has 52205 Blast hits to 29376 proteins in 1994 species: Archae - 873; Bacteria - 6150; Metazoa - 27099; Fungi - 3784; Plants - 3062; Viruses - 130; Other Eukaryotes - 11107 (source: NCBI BLink). & (reliability: 304.0) & (original description: no original d…
Solyc01g096280.2.1	2.40255	1.38531	2.23058	1.69416	1.38974	1.05893	0.327312	0.319621	0.779749	0.213931	2.29019	0.0032446	1.75142	0.00617274	'(o48927|c78a3_soybn : 714.0) Cytochrome P450 78A3 (EC 1.14.-.-) - Glycine max (Soybean) & (at2g46660 : 696.0) member of CYP78A; "cytochrome P450, family 78, subfamily A, polypeptide 6" (CYP78A6); FUNCTIONS IN: electron carrier activity, monooxygenase activity, iron ion binding, oxygen binding, heme binding; INVOLVED IN: oxidation reduction; LOCATED IN: endomembrane system; EXPRESSED IN: 13 plant…
Solyc05g015652.1.1	0.343131	0.354044	0.253861	0.12098	0	0	0	0	0	0.259704	2.28767	0.026809	-0.68707	0.781158	'(atmg00810 : 119.0) hypothetical protein; DNA/RNA polymerases superfamily protein; CONTAINS InterPro DOMAIN/s: Reverse transcriptase, RNA-dependent DNA polymerase (InterPro:IPR013103); BEST Arabidopsis thaliana protein match is: cysteine-rich RLK (RECEPTOR-like protein kinase) 8 (TAIR:AT4G23160.1). & (gnl|cdd|87352 : 87.4) no description available & (reliability: 238.0) & (original description: …
Solyc03g112410.2.1	0.451408	0.87331	0.41746	0.477466	0.760962	0.845573	0.130682	0.153134	0	0.192181	2.2869	0.0174214	2.54537	0.00279567	'(at5g63110 : 640.0) RPD3-like histone deacetylase. HDA6 mutations specifically increase the expression of auxin-responsive transgenes, suggesting a role in transgene silencing.; histone deacetylase 6 (HDA6); FUNCTIONS IN: histone deacetylase activity; INVOLVED IN: response to salt stress, gene silencing, posttranscriptional gene silencing, response to abscisic acid stimulus, histone deacetylatio…
Solyc01g007870.3.1	2.39921	2.3208	2.07086	0.845904	3.03336	0	0.231524	0.2713	0.451272	0.907943	2.28175	0.000292761	1.47394	0.336141	'(at3g11600 : 84.0) unknown protein; FUNCTIONS IN: molecular_function unknown; INVOLVED IN: response to karrikin; EXPRESSED IN: 21 plant structures; EXPRESSED DURING: 12 growth stages; BEST Arabidopsis thaliana protein match is: unknown protein (TAIR:AT5G06270.1); Has 171 Blast hits to 171 proteins in 15 species: Archae - 0; Bacteria - 0; Metazoa - 0; Fungi - 0; Plants - 171; Viruses - 0; Other E…
Solyc01g108220.3.1	12.6958	11.1347	14.4024	0.895248	2.14021	0	1.96023	3.44551	1.27359	3.84363	2.27631	0.000221436	-1.37852	0.127409	' no hits & (original description: no original description)'
Solyc09g018170.3.1	3.9952	4.08791	4.20379	1.12689	2.46947	1.55219	0.411238	0.783071	0.434178	1.7639	2.27179	0.000353832	1.0169	0.143337	'(at3g51630 : 531.0) Encodes a member of the WNK family (9 members in all) of protein kinases, the structural design of which is clearly distinct from those of other known protein kinases, such as receptor-like kinases and mitogen-activated protein kinases.; with no lysine (K) kinase 5 (WNK5); CONTAINS InterPro DOMAIN/s: Protein kinase, catalytic domain (InterPro:IPR000719), Serine/threonine-prot…
Solyc03g025720.3.1	233.71	212.432	207.897	82.5713	125.063	96.5793	39.7845	32.877	61.9417	46.2115	2.2699	1.13865e-05	1.16561	0.00704032	'(at3g48990 : 787.0) AMP-dependent synthetase and ligase family protein; FUNCTIONS IN: catalytic activity, AMP binding; INVOLVED IN: response to cadmium ion; LOCATED IN: apoplast, chloroplast; EXPRESSED IN: 26 plant structures; EXPRESSED DURING: 15 growth stages; CONTAINS InterPro DOMAIN/s: AMP-binding, conserved site (InterPro:IPR020845), AMP-dependent synthetase/ligase (InterPro:IPR000873); BES…
Solyc10g076460.2.1	0.167602	0.259399	0.371994	0.177277	0.141268	0	0	0	0.126098	0.0951393	2.26763	0.0199629	0.940939	0.431112	'(at2g38300 : 154.0) myb-like HTH transcriptional regulator family protein; CONTAINS InterPro DOMAIN/s: Homeodomain-like (InterPro:IPR009057), Myb, DNA-binding (InterPro:IPR014778), Myb-like DNA-binding domain, SHAQKYF class (InterPro:IPR006447), HTH transcriptional regulator, Myb-type, DNA-binding (InterPro:IPR017930), Homeodomain-related (InterPro:IPR012287); BEST Arabidopsis thaliana protein m…
Solyc12g096250.2.1	2.45546	1.90017	1.89921	0.354164	0.423338	0.13938	0.129246	0.302902	0.797743	0.506852	2.26363	0.00081763	-0.506539	0.516821	'(at5g67150 : 327.0) HXXXD-type acyl-transferase family protein; FUNCTIONS IN: transferase activity, transferring acyl groups other than amino-acyl groups, transferase activity; INVOLVED IN: biological_process unknown; LOCATED IN: cellular_component unknown; EXPRESSED IN: 22 plant structures; EXPRESSED DURING: 13 growth stages; CONTAINS InterPro DOMAIN/s: Transferase (InterPro:IPR003480); BEST Ar…
Solyc01g095080.3.1	0.888187	0.687327	0.270576	0.0552622	1.10093	0.391469	0	0.141791	0.196542	0.177946	2.25329	0.0294174	1.99891	0.201572	'(q07262|1a1c_tobac : 875.0) 1-aminocyclopropane-1-carboxylate synthase (EC 4.4.1.14) (ACC synthase) (S-adenosyl-L-methionine methylthioadenosine-lyase) - Nicotiana tabacum (Common tobacco) & (at1g01480 : 672.0) a member of the 1-aminocyclopropane-1-carboxylate (ACC) synthase (S-adenosyl-L-methionine methylthioadenosine-lyase, EC 4.4.1.14) gene family, isolated from a flower-specific cDNA library…
Solyc01g104417.1.1	0.593958	0.344727	0.659147	0	0.625791	0	0	0	0.446873	0	2.25322	0.041646	0.900853	0.676613	#N/A
Solyc08g065555.1.1	0.110399	0.170865	0.163354	0.175157	0	0	0	0	0.12459	0	2.25041	0.0331737	0.906497	0.674838	#N/A
Solyc04g015590.3.1	6.40511	5.31067	7.27734	3.06481	1.15687	0.761778	1.05959	0.620813	1.8358	1.81793	2.24719	0.000385237	0.316931	0.655804	'(gnl|cdd|36715 : 156.0) no description available & (at1g61720 : 117.0) Negative regulator of flavonoid biosynthesis, mutants accumulate flavonoid pigments in their seed coat, putative oxidoreductase. It is thought that a ternary complex composed of TT2, TT8 and TTG1 is necessary for correct expression of BAN in seed endothelium.; BANYULS (BAN); FUNCTIONS IN: oxidoreductase activity, anthocyanidi…
Solyc06g030470.3.1	27.4108	8.38061	13.399	8.54261	9.95325	8.71042	2.69237	3.15493	3.54457	4.44564	2.24483	0.0425798	1.39039	0.000194855	'(at2g28150 : 258.0) FUNCTIONS IN: molecular_function unknown; INVOLVED IN: biological_process unknown; LOCATED IN: plasma membrane; CONTAINS InterPro DOMAIN/s: Protein of unknown function DUF966 (InterPro:IPR010369), Uncharacterised conserved protein UCP031043 (InterPro:IPR021182); BEST Arabidopsis thaliana protein match is: Domain of unknown function (DUF966) (TAIR:AT5G59790.1); Has 2510 Blast …
Solyc12g008890.2.1	160.881	152.21	160.507	35.0824	66.3485	40.414	33.425	33.6014	32.1679	34.1412	2.24364	5.22445e-08	0.504291	0.145481	'(at5g56900 : 184.0) CwfJ-like family protein / zinc finger (CCCH-type) family protein; FUNCTIONS IN: zinc ion binding, catalytic activity, nucleic acid binding; INVOLVED IN: biological_process unknown; LOCATED IN: cellular_component unknown; EXPRESSED IN: 22 plant structures; EXPRESSED DURING: 13 growth stages; CONTAINS InterPro DOMAIN/s: Zinc finger, CCCH-type (InterPro:IPR000571), Histidine tr…
Solyc01g099487.1.1	3.08497	5.87648	4.03805	1.00402	2.20021	0.592692	0.549598	0.966031	1.60687	0.538826	2.24306	0.00597304	0.467503	0.515558	#N/A
Solyc12g098400.2.1	0.522072	0.220368	0.280908	0	0.280027	0	0.10992	0	0.178541	0	2.24189	0.0340669	0.372231	0.829946	'(at1g20550 : 616.0) O-fucosyltransferase family protein; FUNCTIONS IN: molecular_function unknown; INVOLVED IN: biological_process unknown; LOCATED IN: mitochondrion; EXPRESSED IN: 21 plant structures; EXPRESSED DURING: 10 growth stages; CONTAINS InterPro DOMAIN/s: GDP-fucose protein O-fucosyltransferase (InterPro:IPR019378); BEST Arabidopsis thaliana protein match is: O-fucosyltransferase famil…
Solyc02g031710.3.1	63.5943	36.0339	46.8791	13.875	18.4278	12.0705	6.39593	10.3053	13.6209	11.0606	2.23891	0.00261085	0.515701	0.120018	'(at3g12920 : 184.0) SBP (S-ribonuclease binding protein) family protein; FUNCTIONS IN: zinc ion binding; INVOLVED IN: biological_process unknown; LOCATED IN: nucleus; EXPRESSED IN: 24 plant structures; EXPRESSED DURING: 13 growth stages; CONTAINS InterPro DOMAIN/s: Zinc finger, RING-type (InterPro:IPR001841), S-ribonuclease binding protein, SBP1, pollen (InterPro:IPR017066); BEST Arabidopsis tha…
Solyc02g080360.1.1	3.57364	5.09431	2.92222	0.596832	2.53654	0.469763	0.435607	1.27612	0.28302	1.28121	2.23795	0.00456993	0.552377	0.578068	' no hits & (original description: no original description)'
Solyc09g008830.3.1	979.503	1017.94	1349.97	75.6892	139.994	126.287	348.896	300.401	167.717	129.41	2.23753	0.000641696	-1.05358	0.113929	'(at3g10040 : 107.0) sequence-specific DNA binding transcription factors; BEST Arabidopsis thaliana protein match is: unknown protein (TAIR:AT1G76870.1); Has 3136 Blast hits to 1955 proteins in 249 species: Archae - 4; Bacteria - 147; Metazoa - 846; Fungi - 267; Plants - 330; Viruses - 57; Other Eukaryotes - 1485 (source: NCBI BLink). & (reliability: 214.0) & (original description: no original de…
Solyc01g073910.3.1	14.0834	13.6365	17.2459	1.83453	2.80683	3.29219	0.723037	1.60037	5.42841	4.96206	2.23746	0.000926046	-0.26533	0.726639	'(at5g06710 : 212.0) Homeobox-leucine zipper protein.; homeobox from Arabidopsis thaliana (HAT14); FUNCTIONS IN: DNA binding, sequence-specific DNA binding transcription factor activity; INVOLVED IN: regulation of transcription, DNA-dependent; LOCATED IN: nucleus; EXPRESSED IN: 18 plant structures; EXPRESSED DURING: 9 growth stages; BEST Arabidopsis thaliana protein match is: Homeobox-leucine zip…
Solyc02g068870.2.1	2.59099	1.60404	2.68367	0	0.873554	1.29424	0	0	1.94937	0	2.23416	0.038028	0.568259	0.735649	' no hits & (original description: no original description)'
Solyc07g062605.1.1	45.6163	53.3553	43.8802	7.87953	11.2221	10.1342	11.7834	9.89348	10.6848	8.27747	2.22861	2.84237e-05	-0.0600976	0.743785	#N/A
Solyc02g078690.2.1	0.677807	0.847307	0.810061	0.165446	0.219734	0.651109	0	0.212249	0.0392276	0.414354	2.22534	0.00376442	1.05324	0.341842	'(at1g11080 : 646.0) serine carboxypeptidase-like 31 (scpl31); FUNCTIONS IN: serine-type carboxypeptidase activity; INVOLVED IN: proteolysis; LOCATED IN: endomembrane system; EXPRESSED IN: 17 plant structures; EXPRESSED DURING: 4 anthesis, C globular stage, petal differentiation and expansion stage, E expanded cotyledon stage, D bilateral stage; CONTAINS InterPro DOMAIN/s: Peptidase S10, serine c…
Solyc11g056620.2.1	1.29023	1.67739	1.03092	0.491295	1.78351	0.257797	0	0.420184	0.194145	0.527327	2.22338	0.00415176	1.56453	0.241519	'(at4g12070 : 249.0) unknown protein; INVOLVED IN: biological_process unknown; LOCATED IN: plasma membrane; EXPRESSED IN: 22 plant structures; EXPRESSED DURING: 13 growth stages; Has 30201 Blast hits to 17322 proteins in 780 species: Archae - 12; Bacteria - 1396; Metazoa - 17338; Fungi - 3422; Plants - 5037; Viruses - 0; Other Eukaryotes - 2996 (source: NCBI BLink). & (reliability: 498.0) & (orig…
Solyc03g119530.3.1	837.311	1105.36	1020.34	206.196	259.932	253.161	274.709	236.045	171.395	165.408	2.22072	0.000128818	0.178296	0.452501	'(at3g02550 : 228.0) LOB domain-containing protein 41 (LBD41); CONTAINS InterPro DOMAIN/s: Lateral organ boundaries, LOB (InterPro:IPR004883), Asymmetric leaves, AS2/LOB (InterPro:IPR017414); BEST Arabidopsis thaliana protein match is: LOB domain-containing protein 40 (TAIR:AT1G67100.1); Has 601 Blast hits to 600 proteins in 23 species: Archae - 0; Bacteria - 0; Metazoa - 0; Fungi - 0; Plants - 6…
Solyc09g005560.3.1	6.58696	5.59064	9.74655	0.78662	1.34323	0.530695	0.492109	1.00915	2.23811	2.53293	2.22049	0.00489086	-0.822237	0.315257	'(at2g38250 : 151.0) Homeodomain-like superfamily protein; FUNCTIONS IN: sequence-specific DNA binding transcription factor activity; INVOLVED IN: regulation of transcription; LOCATED IN: nucleolus; EXPRESSED IN: stamen; EXPRESSED DURING: 4 anthesis, petal differentiation and expansion stage; CONTAINS InterPro DOMAIN/s: SANT, DNA-binding (InterPro:IPR001005), MYB-like (InterPro:IPR017877); BEST A…
Solyc07g040970.1.1	0.295252	0.456964	0.218438	0.156148	0.373292	0	0	0	0.111069	0.1676	2.21544	0.0214192	1.34095	0.348147	#N/A
Solyc04g076340.3.1	86.033	52.5912	68.181	18.3263	22.9128	19.0254	11.2425	12.1606	15.1707	21.0269	2.20991	0.00141924	0.431015	0.130689	' no hits & (original description: no original description)'
Solyc01g086660.2.1	754.037	740.213	690.553	202.281	331.867	197.479	130.641	162.244	165.405	173.328	2.20541	8.93162e-07	0.627092	0.0756817	' no hits & (original description: no original description)'
Solyc03g081230.1.1	6.16994	7.34559	10.0073	5.52209	7.80075	3.55615	1.2366	1.44905	2.23176	1.88589	2.2048	0.00155909	1.72596	0.0139202	'(at5g53730 : 200.0) Late embryogenesis abundant (LEA) hydroxyproline-rich glycoprotein family; CONTAINS InterPro DOMAIN/s: Late embryogenesis abundant protein, group 2 (InterPro:IPR004864); BEST Arabidopsis thaliana protein match is: Late embryogenesis abundant (LEA) hydroxyproline-rich glycoprotein family (TAIR:AT3G44220.1); Has 1807 Blast hits to 1807 proteins in 277 species: Archae - 0; Bacte…
Solyc03g115850.3.1	6.17427	3.82239	2.28398	1.38777	2.21176	2.12036	0.714979	0.523634	0.754863	1.57717	2.19716	0.0227869	1.09484	0.0346332	'(at5g61430 : 343.0) NAC domain containing protein 100 (NAC100); FUNCTIONS IN: sequence-specific DNA binding transcription factor activity; INVOLVED IN: multicellular organismal development, regulation of transcription; LOCATED IN: cellular_component unknown; EXPRESSED IN: 9 plant structures; EXPRESSED DURING: LP.04 four leaves visible, 4 anthesis, petal differentiation and expansion stage; CONTA…
Solyc04g072560.3.1	206.493	192.186	178.517	58.4365	62.6283	57.0642	44.6889	34.3249	45.0331	44.0309	2.19497	5.37918e-06	0.498832	0.00352759	'(at1g34220 : 355.0) Regulator of Vps4 activity in the MVB pathway protein; CONTAINS InterPro DOMAIN/s: Protein of unknown function DUF292, eukaryotic (InterPro:IPR005061); BEST Arabidopsis thaliana protein match is: Regulator of Vps4 activity in the MVB pathway protein (TAIR:AT4G35730.1); Has 35333 Blast hits to 34131 proteins in 2444 species: Archae - 798; Bacteria - 22429; Metazoa - 974; Fungi…
Solyc10g018140.2.1	1.30989	0.857715	1.04365	0.106577	0	0.251659	0.116681	0.136727	0.227427	0.457574	2.18989	0.00210899	-0.974268	0.346023	'(gnl|cdd|36715 : 150.0) no description available & (at2g45400 : 139.0) involved in the regulation of brassinosteroid metabolic pathway; BEN1; FUNCTIONS IN: coenzyme binding, oxidoreductase activity, acting on CH-OH group of donors, binding, catalytic activity; INVOLVED IN: regulation of brassinosteroid biosynthetic process, brassinosteroid metabolic process, response to light intensity, flavonoi…
Solyc03g113910.3.1	2.76372	3.47542	4.60058	0.730815	0.873554	3.0199	0.600071	0.937554	0.259916	1.37272	2.18869	0.00309592	0.959661	0.32117	'(at5g14920 : 93.2) Gibberellin-regulated family protein; INVOLVED IN: response to gibberellin stimulus; LOCATED IN: endomembrane system; EXPRESSED IN: 22 plant structures; EXPRESSED DURING: 13 growth stages; Has 177972 Blast hits to 67014 proteins in 2759 species: Archae - 778; Bacteria - 39574; Metazoa - 64340; Fungi - 23851; Plants - 18819; Viruses - 6445; Other Eukaryotes - 24165 (source: NCB…
Solyc01g066700.3.1	11.8341	8.71334	7.9903	3.03817	2.90526	1.72176	1.33047	1.40315	1.2102	4.43495	2.1831	0.00274405	0.286619	0.660929	'(at2g47650 : 435.0) encodes a protein similar to UDP-glucuronic acid decarboxylase. UDP-glucuronic acid decarboxylase produces UDP-xylose, which is a substrate for many cell wall carbohydrates including hemicellulose and pectin. UDP-xylose is also known to feedback regulate several cell wall biosynthetic enzymes.; UDP-xylose synthase 4 (UXS4); CONTAINS InterPro DOMAIN/s: NAD-dependent epimerase/…
Solyc12g100010.1.1	0.383271	0.315133	0.0354447	0.152023	0.181716	0.119657	0.110957	0.0325048	0.07209	0	2.18249	0.0968273	1.48778	0.029353	'(at1g45616 : 460.0) receptor like protein 6 (RLP6); INVOLVED IN: signal transduction, defense response; LOCATED IN: membrane; EXPRESSED IN: leaf; CONTAINS InterPro DOMAIN/s: Leucine-rich repeat-containing N-terminal domain, type 2 (InterPro:IPR013210), Leucine-rich repeat (InterPro:IPR001611); BEST Arabidopsis thaliana protein match is: receptor like protein 7 (TAIR:AT1G47890.1); Has 122755 Blas…
Solyc05g052750.3.1	25.8708	20.391	22.4719	5.47284	10.6607	4.54695	3.3287	4.6807	4.90212	7.28838	2.18171	0.000117953	0.448957	0.368562	'(at2g40095 : 158.0) Alpha/beta hydrolase related protein; CONTAINS InterPro DOMAIN/s: MENTAL domain (InterPro:IPR019498); BEST Arabidopsis thaliana protein match is: Alpha/beta hydrolase related protein (TAIR:AT3G55880.2); Has 87 Blast hits to 87 proteins in 13 species: Archae - 0; Bacteria - 0; Metazoa - 0; Fungi - 0; Plants - 87; Viruses - 0; Other Eukaryotes - 0 (source: NCBI BLink). & (relia…
Solyc06g072760.3.1	0.416257	0.193273	0.369555	0.176114	0.210512	0	0	0.225935	0.0626355	0	2.17755	0.0303196	0.837053	0.526686	'(gnl|cdd|36029 : 147.0) no description available & (at5g16830 : 139.0) member of SYP2 Gene Family. Over-expression of the gene in tobacco protoplasts leads to a disruption of vacuolar transport from the prevacuolar compartment (PVC) to the vacuole, but not from the Golgi apparatus to the plasma membrane.; syntaxin of plants 21 (SYP21); CONTAINS InterPro DOMAIN/s: Target SNARE coiled-coil domain …
Solyc03g119510.3.1	12.6198	8.94227	8.54918	2.0907	2.43497	1.89874	1.93676	2.2695	1.60152	3.10712	2.17105	0.00105424	-0.0576174	0.837568	' no hits & (original description: no original description)'
Solyc07g051820.3.1	22.3542	23.3205	27.7241	5.23432	4.71766	6.81914	6.00717	3.19543	4.72461	7.82674	2.16952	0.000132995	0.0397391	0.909918	'(at2g32540 : 655.0) encodes a gene similar to cellulose synthase; cellulose synthase-like B4 (CSLB04); FUNCTIONS IN: cellulose synthase activity, transferase activity, transferring glycosyl groups, transferase activity; INVOLVED IN: cellulose biosynthetic process, polysaccharide biosynthetic process; LOCATED IN: membrane; CONTAINS InterPro DOMAIN/s: Cellulose synthase (InterPro:IPR005150); BEST …
Solyc08g061857.1.1	1.8949	2.3462	2.10288	0.400857	0.798584	2.36634	0.438858	0.514256	0.71283	0.215128	2.16887	0.000165907	1.3377	0.223016	#N/A
Solyc12g056600.3.1	0.175721	0.475939	0.130005	0.185865	0.518389	0.658318	0	0	0.132207	0.0997481	2.16774	0.097009	2.96946	0.0241156	'(at1g52340 : 205.0) Encodes a cytosolic short-chain dehydrogenase/reductase involved in the conversion of xanthoxin to ABA-aldehyde during ABA biosynthesis. Mutants are insensitive to sucrose and glucose.; ABA DEFICIENT 2 (ABA2); CONTAINS InterPro DOMAIN/s: NAD(P)-binding domain (InterPro:IPR016040), Glucose/ribitol dehydrogenase (InterPro:IPR002347), Short-chain dehydrogenase/reductase SDR (Int…
Solyc06g008050.3.1	11.9704	9.76859	7.29959	2.99269	3.11859	2.17433	1.26015	0.984432	1.36456	5.02417	2.16502	0.00533613	0.355731	0.625357	'(at4g28720 : 634.0) Auxin biosynthetic gene regulated by RVE1. Overexpression leads to suppression of bri1 phenotype.; YUCCA 8 (YUC8); FUNCTIONS IN: NADP or NADPH binding, oxidoreductase activity, monooxygenase activity, FAD binding, flavin-containing monooxygenase activity; INVOLVED IN: brassinosteroid mediated signaling pathway, auxin biosynthetic process; EXPRESSED IN: 11 plant structures; EX…
Solyc02g081710.1.1	0.149363	0.115585	0.110504	0	0	0	0	0	0.112376	0	2.15534	0.0383877	NA	0.436588	#N/A
Solyc03g006530.3.1	0.0283706	0.0219547	0.0209896	0.0300083	0.0239129	0	0	0	0.0213451	0	2.15534	0.0383877	1.75199	0.259029	'(at4g04980 : 300.0) unknown protein; BEST Arabidopsis thaliana protein match is: unknown protein (TAIR:AT1G11070.1); Has 23100 Blast hits to 15699 proteins in 1063 species: Archae - 116; Bacteria - 2262; Metazoa - 8308; Fungi - 3268; Plants - 3181; Viruses - 958; Other Eukaryotes - 5007 (source: NCBI BLink). & (gnl|cdd|37135 : 82.4) no description available & (reliability: 600.0) & (original des…
Solyc11g045155.1.1	13.5422	18.3395	11.2714	12.5335	8.56083	8.45573	1.96023	4.59402	6.36795	0	2.15465	0.00569605	1.60835	0.0215562	#N/A
Solyc05g007950.3.1	0.659524	0.425313	1.13853	0.465064	2.59419	0.274537	0.127288	0	0.165401	0.374379	2.15188	0.0338898	2.73629	0.193401	'(at2g02990 : 316.0) member of the ribonuclease T2 family, responds to inorganic phosphate starvation, and inhibits production of anthocyanin. Also involved in wound-induced signaling independent of jasmonic acid.; ribonuclease 1 (RNS1); FUNCTIONS IN: ribonuclease activity, endoribonuclease activity; INVOLVED IN: cellular response to phosphate starvation, aging, response to wounding, anthocyanin …
Solyc07g062980.3.1	16.4187	15.2173	13.1359	5.04839	4.98845	5.2451	3.0951	3.36779	2.87276	4.11817	2.14961	4.17424e-05	0.598849	0.00322746	'(gnl|cdd|66763 : 118.0) no description available & (at2g47070 : 116.0) member of SPL gene family, encodes DNA binding proteins and putative transcription factors. All have the SBP-box, which encodes the SBP-domain, required for and sufficient for interaction with DNA.; squamosa promoter binding protein-like 1 (SPL1); FUNCTIONS IN: DNA binding, sequence-specific DNA binding transcription factor a…
Solyc02g067800.3.1	2.80184	1.21962	1.4899	0.740895	1.80811	1.53078	0.456261	0.297027	0.461127	0.447319	2.14476	0.0181401	1.71084	0.0176934	'(at3g27650 : 201.0) LOB domain-containing protein 25 (LBD25); CONTAINS InterPro DOMAIN/s: Lateral organ boundaries, LOB (InterPro:IPR004883); BEST Arabidopsis thaliana protein match is: Lateral organ boundaries (LOB) domain family protein (TAIR:AT5G63090.4); Has 960 Blast hits to 955 proteins in 25 species: Archae - 0; Bacteria - 0; Metazoa - 0; Fungi - 0; Plants - 960; Viruses - 0; Other Eukary…
Solyc09g009520.3.1	0.538816	0.0521206	0.249147	0.569919	1.36247	0.841088	0	0	0.253367	0	2.14434	0.182371	3.86743	0.00908436	'(at2g36290 : 461.0) alpha/beta-Hydrolases superfamily protein; FUNCTIONS IN: hydrolase activity; INVOLVED IN: biological_process unknown; LOCATED IN: endoplasmic reticulum; EXPRESSED IN: 24 plant structures; EXPRESSED DURING: 13 growth stages; CONTAINS InterPro DOMAIN/s: Alpha/beta hydrolase fold-1 (InterPro:IPR000073); BEST Arabidopsis thaliana protein match is: alpha/beta-Hydrolases superfamil…
Solyc07g052695.1.1	13.7679	11.353	10.8122	4.29719	5.18406	4.08694	1.4375	1.83761	2.63208	4.93265	2.14401	0.000574325	0.738921	0.119514	#N/A
Solyc10g079135.1.1	3.62738	3.36848	1.07347	1.15103	0.917231	0.905971	1.26015	0.492216	0.272912	0.411817	2.14232	0.0354826	0.702394	0.217034	#N/A
Solyc10g005080.3.1	3.22804	2.13749	2.85602	0.809596	1.68299	2.07792	0.539514	0.541889	0.876323	0.528939	2.14024	0.000705579	1.29318	0.0408267	'(at1g01060 : 162.0) LHY encodes a myb-related putative transcription factor involved in circadian rhythm along with another myb transcription factor CCA1; LATE ELONGATED HYPOCOTYL (LHY); FUNCTIONS IN: DNA binding, sequence-specific DNA binding transcription factor activity; INVOLVED IN: in 11 processes; EXPRESSED IN: 22 plant structures; EXPRESSED DURING: 13 growth stages; BEST Arabidopsis thali…
Solyc12g099770.2.1	1341.68	1265.99	1184.28	315.255	349.057	274.056	331.489	250.21	296.792	269.054	2.13943	3.21256e-06	0.124715	0.392497	'(at3g57090 : 198.0) Encodes a protein with similarity to yeast FIS proteins. These membrane anchored proteins bind DRP proteins and function during organelle division. FIS1B is expressed ubiquitously and appears to be involved in peroxisome division.; BIGYIN; FUNCTIONS IN: binding; INVOLVED IN: peroxisome fission, mitochondrion organization; LOCATED IN: mitochondrion, peroxisome, chloroplast; EX…
Solyc07g054060.3.1	335.925	272.703	436.894	185.462	78.667	104.554	87.8131	49.3546	48.0178	131.67	2.13736	0.00212928	0.633591	0.275119	' no hits & (original description: no original description)'
Solyc09g083390.2.1	0.206857	0.240116	0.11478	0.0546995	0.0217944	0.129161	0.0299425	0.140347	0	0	2.13699	0.0349763	0.687275	0.608448	'(at5g43630 : 123.0) Encodes a zinc knuckle protein that negatively regulates morning specific growth. The role of TZP in hypocotyl elongation was established through a QTL analysis of BayXSha RIL populations. The Bay-0 allele contains a deletion causing a frameshift mutation. TZP is under circadian control and acts to regulate morning-specific hypocotyl growth.; TZP; FUNCTIONS IN: DNA binding, z…
Solyc06g008820.3.1	98.5292	95.3458	93.7178	27.5603	34.2833	29.279	20.8298	17.2598	25.4956	24.2472	2.12624	8.11558e-07	0.468094	0.0286032	'(at3g05030 : 679.0) member of Sodium proton exchanger family; sodium hydrogen exchanger 2 (NHX2); FUNCTIONS IN: sodium:hydrogen antiporter activity, sodium ion transmembrane transporter activity; INVOLVED IN: cation transport, sodium ion transport, regulation of pH, transmembrane transport; LOCATED IN: endomembrane system, integral to membrane; EXPRESSED IN: 26 plant structures; EXPRESSED DURING…
Solyc08g077610.2.1	0.354509	0.394361	0.47538	0.0234358	0.0373509	0.110677	0.0256575	0.0901967	0.0833501	0.176082	2.12087	0.00115707	-0.715051	0.433853	'(at1g05490 : 514.0) chromatin remodeling 31 (chr31); FUNCTIONS IN: helicase activity, DNA binding, ATP binding, nucleic acid binding; INVOLVED IN: biological_process unknown; EXPRESSED IN: 13 plant structures; EXPRESSED DURING: 6 growth stages; CONTAINS InterPro DOMAIN/s: DEAD-like helicase, N-terminal (InterPro:IPR014001), DNA/RNA helicase, C-terminal (InterPro:IPR001650), Helicase, superfamily…
Solyc08g007080.3.1	88.789	78.9465	93.3831	36.4742	52.5731	36.8234	13.6584	11.2813	26.6221	28.5017	2.12053	0.000127809	1.06776	0.0238375	'(at4g18010 : 620.0) Encodes an inositol polyphosphate 5-phosphatase that appears to have Type I activity. It can dephosphorylate IP3(inositol(1,4,5)P3) and IP4 (inositol(1,3,4,5)P4), but it does not appear to be active against phosphatidylinositol 4,5 bisphosphate. Overexpression of this gene renders plants insensitive to ABA in germination and growth assays.; INOSITOL(1,4,5)P3 5-PHOSPHATASE II …
Solyc06g035960.3.1	17.4629	7.75439	8.56513	4.6306	6.02702	5.83154	1.68986	2.97027	2.08605	3.64482	2.11597	0.0223253	1.08122	0.00606148	'(at3g48990 : 729.0) AMP-dependent synthetase and ligase family protein; FUNCTIONS IN: catalytic activity, AMP binding; INVOLVED IN: response to cadmium ion; LOCATED IN: apoplast, chloroplast; EXPRESSED IN: 26 plant structures; EXPRESSED DURING: 15 growth stages; CONTAINS InterPro DOMAIN/s: AMP-binding, conserved site (InterPro:IPR020845), AMP-dependent synthetase/ligase (InterPro:IPR000873); BES…
Solyc03g121890.1.1	146.35	100.872	101.745	26.7655	37.417	27.7997	28.4469	20.0595	32.7775	26.3098	2.11254	0.000975202	0.188871	0.414107	' no hits & (original description: no original description)'
Solyc01g089910.3.1	0.188786	0.0730463	0.174588	0.0499209	0.119342	0.117877	0	0.064043	0.071018	0	2.10715	0.0330556	1.50318	0.0941116	'(at5g25260 : 515.0) SPFH/Band 7/PHB domain-containing membrane-associated protein family; FUNCTIONS IN: molecular_function unknown; INVOLVED IN: biological_process unknown; LOCATED IN: plasma membrane; EXPRESSED IN: cultured cell; CONTAINS InterPro DOMAIN/s: Band 7 protein (InterPro:IPR001107); BEST Arabidopsis thaliana protein match is: SPFH/Band 7/PHB domain-containing membrane-associated prot…
Solyc12g010320.2.1	924.339	679.597	844.649	308.861	273.624	301.406	163.458	175.61	188.882	230.928	2.10505	0.000172303	0.635039	0.00302621	'(at5g58070 : 282.0) Encodes a temperature-induced lipocalin TIL1. Involved in thermotolerance. Peripherally associated with plasma membrane.; temperature-induced lipocalin (TIL); FUNCTIONS IN: binding, transporter activity; INVOLVED IN: transport, response to cold, response to light stimulus, response to heat; LOCATED IN: mitochondrion, endoplasmic reticulum, plasma membrane, vacuole; EXPRESSED …
Solyc08g076050.3.1	1.98023	1.18638	1.53594	0.236481	0.296129	0.71794	0	0.433398	0.4806	0.543909	2.10458	0.00416957	0.193701	0.7975	'(at1g11330 : 493.0) S-locus lectin protein kinase family protein; FUNCTIONS IN: in 6 functions; INVOLVED IN: protein amino acid phosphorylation, recognition of pollen; LOCATED IN: plasma membrane; EXPRESSED IN: 21 plant structures; EXPRESSED DURING: 13 growth stages; CONTAINS InterPro DOMAIN/s: Curculin-like (mannose-binding) lectin (InterPro:IPR001480), Apple-like (InterPro:IPR003609), PAN-2 do…
Solyc04g080260.3.1	208.419	263.312	224.111	121.648	120.326	100.005	54.0173	40.4575	64.5727	56.7413	2.10418	7.23152e-05	1.07933	0.000807871	'(at2g16230 : 486.0) O-Glycosyl hydrolases family 17 protein; FUNCTIONS IN: cation binding, hydrolase activity, hydrolyzing O-glycosyl compounds, catalytic activity; INVOLVED IN: carbohydrate metabolic process; LOCATED IN: endomembrane system; EXPRESSED IN: root; CONTAINS InterPro DOMAIN/s: X8 (InterPro:IPR012946), Glycoside hydrolase, catalytic core (InterPro:IPR017853), Glycoside hydrolase, fam…
Solyc12g089300.2.1	95.7244	74.4245	32.0853	102.914	27.2734	25.8162	7.28582	2.74421	8.11491	44.6439	2.10249	0.0447277	1.72804	0.193989	' (original description: no original description)'
Solyc11g011770.2.1	5.53282	3.82285	3.801	1.67206	0.666212	0.987051	0	2.4132	0.892008	0.785176	2.10052	0.00708053	0.116295	0.89952	'(at5g16560 : 176.0) Encodes a KANADI protein (KAN) that regulates organ polarity in Arabidopsis. KAN is required for abaxial identity in both leaves and carpels, and encodes a nuclear-localized protein in the GARP family of putative transcription factors. Together with KAN2, this gene appears to be involved in the development of the carpel and the outer integument of the ovule.Along with KAN2 an…
Solyc10g054670.2.1	43.6886	28.4628	38.4002	15.7985	12.7468	12.124	7.99948	3.54685	13.3446	9.53841	2.09805	0.00141584	0.655341	0.113097	#N/A
Solyc11g066060.2.1	231.767	191.265	178.291	116.024	231.373	238.159	27.2322	50.3575	56.4886	54.0177	2.09171	0.000187655	2.05338	0.00739025	'(p09189|hsp7c_pethy : 1098.0) Heat shock cognate 70 kDa protein - Petunia hybrida (Petunia) & (at3g12580 : 1085.0) heat shock protein 70 (HSP70); FUNCTIONS IN: ATP binding; INVOLVED IN: in 9 processes; LOCATED IN: cytosol, mitochondrion, cell wall, plasma membrane; EXPRESSED IN: 23 plant structures; EXPRESSED DURING: 11 growth stages; CONTAINS InterPro DOMAIN/s: Heat shock protein 70, conserved …
Solyc06g062540.3.1	3.10343	4.65765	3.40926	0.198944	1.34754	4.93251	0.544509	1.53134	0.778305	0.640604	2.09145	0.00190334	1.30561	0.340769	'(at1g73010 : 370.0) phosphate starvation-induced gene 2 (PS2); FUNCTIONS IN: phosphatase activity; INVOLVED IN: metabolic process; LOCATED IN: cellular_component unknown; EXPRESSED IN: 19 plant structures; EXPRESSED DURING: 10 growth stages; CONTAINS InterPro DOMAIN/s: Pyridoxal phosphate phosphatase, PHOSPHO2 (InterPro:IPR016965), HAD-superfamily hydrolase, subfamily IB, PSPase-like (InterPro:I…
Solyc01g107853.1.1	1.76331	1.91036	1.82639	0.74604	0.891753	0	0	0	1.32666	0.400378	2.08619	0.0130404	0.338495	0.804044	#N/A
Solyc02g062460.3.1	1231.6	1011.23	1310.26	332.334	515.39	389.789	200.326	158.83	426.187	330.927	2.08543	0.000334004	0.563795	0.178952	'(at1g52820 : 280.0) 2-oxoglutarate (2OG) and Fe(II)-dependent oxygenase superfamily protein; FUNCTIONS IN: oxidoreductase activity; EXPRESSED IN: root; CONTAINS InterPro DOMAIN/s: Oxoglutarate/iron-dependent oxygenase (InterPro:IPR005123); BEST Arabidopsis thaliana protein match is: 2-oxoglutarate (2OG) and Fe(II)-dependent oxygenase superfamily protein (TAIR:AT4G03070.1); Has 7837 Blast hits to…
Solyc02g082450.3.1	13.759	16.4068	18.2767	9.26119	19.9788	18.9004	2.17267	2.03676	6.16405	4.8992	2.08036	0.000646	2.07133	0.0108637	'(at2g17500 : 499.0) Auxin efflux carrier family protein; FUNCTIONS IN: auxin:hydrogen symporter activity; INVOLVED IN: auxin polar transport, transmembrane transport; LOCATED IN: endomembrane system, integral to membrane; EXPRESSED IN: 19 plant structures; EXPRESSED DURING: 13 growth stages; CONTAINS InterPro DOMAIN/s: Auxin efflux carrier (InterPro:IPR004776); BEST Arabidopsis thaliana protein …
Solyc09g090620.1.1	7.49055	2.84917	4.13285	1.61145	0.749072	2.21963	1.17614	1.3782	0.573115	1.44136	2.07847	0.0263335	0.418611	0.409051	' no hits & (original description: no original description)'
Solyc06g082080.3.1	27.0622	10.8589	15.078	3.39252	6.6459	5.00668	3.48199	4.89625	3.46886	4.93097	2.07443	0.0216237	0.257755	0.416489	'(at1g07160 : 397.0) Protein phosphatase 2C family protein; FUNCTIONS IN: protein serine/threonine phosphatase activity, catalytic activity; INVOLVED IN: protein amino acid dephosphorylation; LOCATED IN: chloroplast, protein serine/threonine phosphatase complex; EXPRESSED IN: sperm cell; CONTAINS InterPro DOMAIN/s: Protein phosphatase 2C, manganese/magnesium aspartate binding site (InterPro:IPR00…
Solyc08g067490.1.1	0.245726	0.126771	0.121198	0.173274	0	0.409148	0.09485	0	0.0616253	0	2.07272	0.0356897	2.31117	0.192836	'(at3g62900 : 83.2) CW-type Zinc Finger; FUNCTIONS IN: zinc ion binding; INVOLVED IN: biological_process unknown; LOCATED IN: cellular_component unknown; EXPRESSED IN: trichome; CONTAINS InterPro DOMAIN/s: Zinc finger, CW-type (InterPro:IPR011124); BEST Arabidopsis thaliana protein match is: unknown protein (TAIR:AT1G02990.2); Has 30201 Blast hits to 17322 proteins in 780 species: Archae - 12; Ba…
Solyc03g083170.3.1	2.80319	2.37105	3.68962	0.792967	0.302211	1.38396	0.754904	0.973059	0.637612	0.444065	2.07259	0.00134873	0.234493	0.689379	'(at3g49250 : 335.0) Similar to hinge-domain region of structural maintenance of chromosomes (SMC)proteins.Putative chromosome architecture protein that can potentialy link nucleic acids in facilitating an RNA1-mediated epigenetic modification involving secondary siRNA and spreading of DNA methylation.; DEFECTIVE IN MERISTEM SILENCING 3 (DMS3); BEST Arabidopsis thaliana protein match is: gamma-ir…
Solyc06g075780.2.1	132.611	74.5708	87.1577	16.7029	22.6877	10.9805	12.2601	23.9847	20.1839	36.8744	2.07252	0.00539107	-0.474291	0.374194	'(at5g59820 : 111.0) Encodes a zinc finger protein involved in high light and cold acclimation. Overexpression of this putative transcription factor increases the expression level of 9 cold-responsive genes and represses the expression level of 15 cold-responsive genes, including CBF genes. Also, lines overexpressing this gene exhibits a small but reproducible increase in freeze tolerance. Becaus…
Solyc01g087980.3.1	94.4201	129.869	146.367	12.2726	14.8114	12.3896	18.4015	44.0387	14.0432	41.2363	2.06976	0.00186773	-1.16136	0.134975	' no hits & (original description: no original description)'
Solyc03g113070.3.1	6.07288	4.59736	3.87435	1.11712	1.66914	1.42883	0.764389	0.955428	1.8541	1.04917	2.06859	0.00179222	0.281744	0.463406	'(at3g47730 : 1338.0) member of ATH subfamily; ATP-binding cassette A2 (ABCA2); FUNCTIONS IN: ATPase activity, coupled to transmembrane movement of substances, transporter activity; INVOLVED IN: response to cyclopentenone; LOCATED IN: mitochondrion; EXPRESSED IN: 24 plant structures; EXPRESSED DURING: 15 growth stages; CONTAINS InterPro DOMAIN/s: ATPase, AAA+ type, core (InterPro:IPR003593), ABC …
Solyc01g081450.3.1	546.526	463.985	556.303	174.893	212.619	151.373	110.088	94.1363	141.118	154.26	2.06402	4.00504e-05	0.524235	0.0563681	' no hits & (original description: no original description)'
Solyc08g076880.3.1	29.0744	32.9991	56.7873	10.456	8.16873	5.80928	7.18253	6.04937	12.3956	12.3231	2.06212	0.0101964	-0.220197	0.58091	' no hits & (original description: no original description)'
Solyc02g082617.1.1	18.282	10.0212	18.41	5.37149	8.56083	10.1469	1.47017	2.75641	5.54011	5.18889	2.05818	0.00604783	1.10214	0.0481887	#N/A
Solyc08g079880.2.1	0.470839	0.0780773	0.124409	0.284582	0.340165	0.251992	0.038945	0	0.177122	0	2.05486	0.19845	2.43571	0.00705985	'(at1g04110 : 493.0) Initially identified as a mutation affecting stomatal development and distribution. Encodes a protein similar to serine proteases.; STOMATAL DENSITY AND DISTRIBUTION (SDD1); CONTAINS InterPro DOMAIN/s: Protease-associated PA (InterPro:IPR003137), Proteinase inhibitor, propeptide (InterPro:IPR009020), Peptidase S8/S53, subtilisin/kexin/sedolisin (InterPro:IPR000209), Peptidase…
Solyc02g092970.3.1	0.264497	0	0.293527	0.699413	0.111469	0.660604	0	0.179454	0	0	2.05175	0.195328	3.45063	0.0448322	'(at1g70490 : 329.0) A member of ARF GTPase family. A thaliana has 21 members of this family, known to be essential for vesicle coating and uncoating and functions in GTP-binding. Gene encoding ADP-ribosylation factor and similar to other ARFs and ARF-like proteins. The gene is shown to play a role in cell division, cell expansion and cellulose production using antisense construct.; ARFA1D; FUNCT…
Solyc02g092790.3.1	194.67	154.118	139.723	43.7917	46.8439	37.9489	38.8504	42.7576	35.0621	40.6359	2.04986	0.000300108	0.124181	0.279189	' no hits & (original description: no original description)'
Solyc07g052690.3.1	16.0641	10.4262	12.4982	4.60413	4.01835	7.50662	2.28027	1.12507	4.60052	4.58882	2.04528	0.00226224	0.77189	0.164025	'(p10538|amyb_soybn : 516.0) Beta-amylase (EC 3.2.1.2) (1,4-alpha-D-glucan maltohydrolase) - Glycine max (Soybean) & (at2g32290 : 471.0) beta-amylase 6 (BAM6); FUNCTIONS IN: cation binding, beta-amylase activity, catalytic activity; INVOLVED IN: cellulose biosynthetic process, carbohydrate metabolic process, polysaccharide catabolic process; LOCATED IN: chloroplast; EXPRESSED IN: 14 plant structu…
Solyc02g063430.3.1	16.5937	25.9407	11.1231	1.88473	19.7124	13.9075	4.77162	5.5914	3.68671	3.28731	2.04496	0.0141378	1.44919	0.15163	'(at5g65640 : 237.0) beta HLH protein 93 (bHLH093); FUNCTIONS IN: DNA binding, sequence-specific DNA binding transcription factor activity; INVOLVED IN: regulation of transcription; LOCATED IN: nucleus; EXPRESSED IN: 22 plant structures; EXPRESSED DURING: 13 growth stages; CONTAINS InterPro DOMAIN/s: Helix-loop-helix DNA-binding domain (InterPro:IPR001092), Helix-loop-helix DNA-binding (InterPro:…
Solyc08g081480.3.1	1.69874	0.968636	0.595321	0.283705	0.715914	0.334954	0.103533	0.242642	0.302702	0.406017	2.044	0.0326494	0.754319	0.24148	'(at4g23500 : 710.0) Pectin lyase-like superfamily protein; FUNCTIONS IN: polygalacturonase activity; INVOLVED IN: carbohydrate metabolic process; LOCATED IN: cell wall; CONTAINS InterPro DOMAIN/s: Pectin lyase fold/virulence factor (InterPro:IPR011050), Glycoside hydrolase, family 28 (InterPro:IPR000743), Pectin lyase fold (InterPro:IPR012334), Parallel beta-helix repeat (InterPro:IPR006626); BE…
Solyc02g088840.3.1	0.122075	0.188937	0.0451579	0.0645612	0.102895	0.152447	0	0	0.0459227	0.0692961	2.04323	0.0762331	1.88829	0.0462246	' no hits & (original description: no original description)'
Solyc02g084280.3.1	8.7803	9.18199	14.2209	3.76506	6.60064	1.77807	1.64879	1.28804	5.89184	1.61648	2.03851	0.00892499	0.632421	0.448449	' no hits & (original description: no original description)'
Solyc02g084285.1.1	4.73404	3.82998	5.57203	1.93465	2.26717	1.88104	0.498364	0.437989	1.94276	1.71009	2.0381	0.00238038	0.821543	0.125091	#N/A
Solyc01g098320.3.1	34.625	27.7349	28.2235	20.6892	18.2276	18.813	5.62746	8.24285	7.40388	8.27575	2.03113	9.01197e-05	1.3812	6.21641e-05	'(at3g57080 : 253.0) Non-catalytic subunit unique to Nuclear DNA-dependent RNA polymerase V; homologous to budding yeast RPB5.; NRPE5; FUNCTIONS IN: DNA-directed RNA polymerase activity, DNA binding; INVOLVED IN: transcription; LOCATED IN: DNA-directed RNA polymerase V complex; EXPRESSED IN: 21 plant structures; EXPRESSED DURING: 13 growth stages; CONTAINS InterPro DOMAIN/s: RNA polymerase, Rpb5,…
Solyc03g119300.3.1	0.819087	1.05642	1.81797	0.28879	0.575324	1.36383	0.158083	0.74097	0.308126	0	2.02838	0.0317973	1.29911	0.237204	'(at3g18290 : 1502.0) Encodes BRUTUS (BTS), a putative E3 ligase protein with metal ion binding and DNA binding domains, which negatively regulates the response to iron deficiency.; BRUTUS (BTS); FUNCTIONS IN: zinc ion binding; INVOLVED IN: cellular response to iron ion starvation, embryo development ending in seed dormancy; EXPRESSED IN: 23 plant structures; EXPRESSED DURING: 14 growth stages; C…
Solyc07g052240.3.1	37.9308	31.163	28.8654	10.6869	10.4673	9.21458	8.26537	9.71811	6.36795	7.96649	2.01488	0.000157962	0.325291	0.072108	'(at1g76160 : 789.0) SKU5 similar 5 (sks5); FUNCTIONS IN: oxidoreductase activity, copper ion binding; INVOLVED IN: oxidation reduction; LOCATED IN: apoplast, cell wall, plant-type cell wall; EXPRESSED IN: 24 plant structures; EXPRESSED DURING: 13 growth stages; CONTAINS InterPro DOMAIN/s: Multicopper oxidase, type 3 (InterPro:IPR011707), Cupredoxin (InterPro:IPR008972), Multicopper oxidase, type…
Solyc05g006645.1.1	10.1912	5.81464	7.47594	2.4665	5.02293	2.37278	1.30015	0.703166	4.67849	1.07857	2.01238	0.0118852	0.760822	0.350786	#N/A
Solyc02g070280.3.1	1.88864	4.09229	2.29775	1.73131	3.96203	1.57235	0.243004	0.854259	0.505226	1.14356	2.00708	0.0195643	1.81878	0.0526203	'(at4g21120 : 790.0) Encodes a member of the cationic amino acid transporter (CAT) subfamily of amino acid polyamine choline transporters. Mediates efficient uptake of Lys, Arg and Glu in a yeast system.; amino acid transporter 1 (AAT1); FUNCTIONS IN: arginine transmembrane transporter activity, L-lysine transmembrane transporter activity, cationic amino acid transmembrane transporter activity, L…
Solyc10g080560.2.1	6.41382	4.14746	4.61517	1.95158	1.40706	1.0972	1.01742	1.66911	0.661033	1.69572	2.00444	0.00209943	0.236371	0.566645	'(at3g12040 : 342.0) DNA-3-methyladenine glycosylase (MAG); FUNCTIONS IN: DNA binding, alkylbase DNA N-glycosylase activity, catalytic activity; INVOLVED IN: base-excision repair; LOCATED IN: cellular_component unknown; EXPRESSED IN: 22 plant structures; EXPRESSED DURING: 14 growth stages; CONTAINS InterPro DOMAIN/s: Methylpurine-DNA glycosylase (MPG) (InterPro:IPR003180), Formyl transferase, C-t…
Solyc02g089493.1.1	1.62075	1.56778	1.19909	0.285718	0.455363	1.01199	0.312803	0.183272	0.812929	0.153336	2.00019	0.00357135	0.676642	0.434917	#N/A
Solyc05g005320.1.1	112.993	119.248	116.002	48.1756	60.5946	39.2399	29.0359	18.735	37.9689	30.4487	1.99866	1.05897e-05	0.764265	0.0335691	' no hits & (original description: no original description)'
Solyc03g117160.3.1	10.6787	9.54927	12.2897	6.27511	4.80046	2.96346	1.0992	1.28804	4.46351	4.0412	1.993	0.00126324	0.781218	0.198772	' no hits & (original description: no original description)'
Solyc02g088240.3.1	5.96843	4.11144	3.80308	1.2407	1.25039	2.32648	0.918859	1.45123	0.804645	1.48836	1.98899	0.00225392	0.462052	0.284467	'(at3g29060 : 674.0) EXS (ERD1/XPR1/SYG1) family protein; LOCATED IN: integral to membrane; EXPRESSED IN: 6 plant structures; EXPRESSED DURING: L mature pollen stage, M germinated pollen stage, 4 anthesis, petal differentiation and expansion stage; CONTAINS InterPro DOMAIN/s: EXS, C-terminal (InterPro:IPR004342), SPX, N-terminal (InterPro:IPR004331); BEST Arabidopsis thaliana protein match is: EX…
Solyc05g050540.3.1	0.528993	0.511705	0.228298	0.233138	0.557345	0.440403	0	0.0598179	0.0663328	0.300283	1.98833	0.0381409	1.94434	0.0416189	'(at2g46570 : 803.0) putative laccase, a member of laccase family of genes (with 17 members in Arabidopsis).; laccase 6 (LAC6); FUNCTIONS IN: laccase activity; INVOLVED IN: oxidation reduction, lignin catabolic process; LOCATED IN: endomembrane system, apoplast; EXPRESSED IN: shoot, hypocotyl, root, flower, leaf; CONTAINS InterPro DOMAIN/s: Cupredoxin (InterPro:IPR008972), Multicopper oxidase, ty…
Solyc02g088205.1.1	7.07637	2.8991	8.93091	3.52229	2.80683	3.11892	2.89215	0	0.626355	2.83546	1.98818	0.0419141	0.987395	0.143812	#N/A
Solyc07g053760.3.1	27.586	23.167	26.845	9.86431	14.9286	12.3313	2.45029	4.14738	9.96466	9.52009	1.98798	0.00059337	0.924319	0.0704133	'(at4g28400 : 371.0) Protein phosphatase 2C family protein; FUNCTIONS IN: protein serine/threonine phosphatase activity, catalytic activity; LOCATED IN: cellular_component unknown; EXPRESSED IN: 22 plant structures; EXPRESSED DURING: 13 growth stages; CONTAINS InterPro DOMAIN/s: Protein phosphatase 2C-related (InterPro:IPR001932), Protein phosphatase 2C (InterPro:IPR015655), Protein phosphatase 2…
Solyc06g050520.2.1	3.19679	1.55499	1.82451	0	0.230958	0.228122	0.317304	0.619696	0.343594	0.933254	1.98576	0.0159268	-1.8547	0.078941	'(at2g40340 : 134.0) Encodes a member of the DREB subfamily A-2 of ERF/AP2 transcription factor family. The protein contains one AP2 domain. There are eight members in this subfamily including DREB2A AND DREB2B that are involved in response to drought.; DREB2C; CONTAINS InterPro DOMAIN/s: DNA-binding, integrase-type (InterPro:IPR016177), Pathogenesis-related transcriptional factor/ERF, DNA-bindin…
Solyc02g089490.3.1	18.2299	10.0766	21.435	5.16489	5.76209	4.87831	3.39271	3.53386	5.38826	4.43495	1.98535	0.00770429	0.331303	0.125659	' no hits & (original description: no original description)'
Solyc02g089620.3.1	113.777	57.5646	73.8199	50.1483	63.4311	72.7329	11.2408	20.6592	33.326	17.4007	1.98409	0.00967275	1.58808	0.00310324	'(at5g38710 : 526.0) Methylenetetrahydrofolate reductase family protein; FUNCTIONS IN: proline dehydrogenase activity; INVOLVED IN: oxidation reduction, proline catabolic process, glutamate biosynthetic process; EXPRESSED IN: 21 plant structures; EXPRESSED DURING: 12 growth stages; CONTAINS InterPro DOMAIN/s: Proline dehydrogenase (InterPro:IPR002872), Proline oxidase (InterPro:IPR015659); BEST A…
Solyc02g091690.3.1	74.4053	39.418	43.7764	22.2184	10.5065	9.99314	20.4933	8.8748	5.96271	17.8204	1.98313	0.0115313	0.0997779	0.864695	'(at5g65640 : 228.0) beta HLH protein 93 (bHLH093); FUNCTIONS IN: DNA binding, sequence-specific DNA binding transcription factor activity; INVOLVED IN: regulation of transcription; LOCATED IN: nucleus; EXPRESSED IN: 22 plant structures; EXPRESSED DURING: 13 growth stages; CONTAINS InterPro DOMAIN/s: Helix-loop-helix DNA-binding domain (InterPro:IPR001092), Helix-loop-helix DNA-binding (InterPro:…
Solyc07g055930.3.1	80.4457	66.2406	50.1753	45.368	19.5631	15.6516	7.90185	7.93665	8.73119	41.8442	1.98266	0.0106676	0.694022	0.454247	'(at3g58790 : 625.0) Encodes a protein with putative galacturonosyltransferase activity.; galacturonosyltransferase 15 (GAUT15); CONTAINS InterPro DOMAIN/s: Glycosyl transferase, family 8 (InterPro:IPR002495); BEST Arabidopsis thaliana protein match is: galacturonosyltransferase 14 (TAIR:AT5G15470.1); Has 1513 Blast hits to 1502 proteins in 296 species: Archae - 0; Bacteria - 573; Metazoa - 140; …
Solyc11g072600.2.1	9.34372	13.4401	5.62399	2.17763	5.02793	5.27385	2.07842	3.22345	1.66811	2.637	1.97917	0.0145785	0.792432	0.115063	'(at2g28550 : 295.0) related to AP2.7 (RAP2.7); CONTAINS InterPro DOMAIN/s: DNA-binding, integrase-type (InterPro:IPR016177), Pathogenesis-related transcriptional factor/ERF, DNA-binding (InterPro:IPR001471); BEST Arabidopsis thaliana protein match is: target of early activation tagged (EAT) 2 (TAIR:AT5G60120.1). & (q8l3u3|bbm1_brana : 121.0) Protein BABY BOOM 1 (BnBBM1) - Brassica napus (Rape) &…
Solyc06g069230.3.1	3.9809	3.95487	2.84571	1.79239	1.83641	2.6872	0.809842	0.912477	1.01186	0.916118	1.97751	0.00037819	1.20604	0.00488325	'(at3g18524 : 1444.0) Encodes a DNA mismatch repair homolog of human MutS gene, MSH6. MSH2 is involved in maintaining genome stability and repressing recombination of mismatched heteroduplexes.There are four MutS genes in Arabidopsis, MSH2, MSH3, MSH6, and MSH7, which all act as heterodimers and bind to 51-mer duplexes. MSH2 has different binding specificity to different mismatches in combination…
Solyc02g089515.1.1	42.259	24.7022	28.0444	11.7022	13.7585	11.3246	4.83057	7.62935	10.0977	9.6777	1.97441	0.00410898	0.605522	0.0429365	#N/A
Solyc02g063480.2.1	2.26608	1.03418	1.11768	0.430211	0.734625	1.45121	0.0672849	0.709602	0.393443	0.329831	1.9733	0.0305266	1.21731	0.155672	'(at1g03230 : 328.0) Eukaryotic aspartyl protease family protein; FUNCTIONS IN: aspartic-type endopeptidase activity; INVOLVED IN: response to salt stress; LOCATED IN: cell wall, plant-type cell wall; EXPRESSED IN: stem, root; CONTAINS InterPro DOMAIN/s: Peptidase aspartic (InterPro:IPR021109), Peptidase aspartic, catalytic (InterPro:IPR009007), Peptidase A1 (InterPro:IPR001461); BEST Arabidopsis…
Solyc12g096030.1.1	40.1115	66.5234	67.084	17.9828	18.0522	17.8306	13.6364	14.1815	15.8922	15.2909	1.97298	0.00218531	0.28366	0.00330796	'(at1g72820 : 400.0) Mitochondrial substrate carrier family protein; FUNCTIONS IN: binding; INVOLVED IN: transport, mitochondrial transport, transmembrane transport; LOCATED IN: mitochondrial inner membrane, membrane; EXPRESSED IN: 23 plant structures; EXPRESSED DURING: 13 growth stages; CONTAINS InterPro DOMAIN/s: Mitochondrial carrier protein (InterPro:IPR002067), Mitochondrial substrate carrie…
Solyc04g016420.3.1	11.8768	5.22929	7.87787	2.16592	3.79714	3.06861	1.65987	1.66718	1.23251	3.95212	1.96852	0.0173588	0.500588	0.335912	' no hits & (original description: no original description)'
Solyc07g062600.3.1	88.3242	114.418	78.7381	21.7173	22.4261	31.2538	22.0878	24.8934	23.4913	25.5169	1.96713	0.000558691	0.066673	0.693907	'(at3g14980 : 673.0) Acyl-CoA N-acyltransferase with RING/FYVE/PHD-type zinc finger protein; FUNCTIONS IN: DNA binding, zinc ion binding, N-acetyltransferase activity; INVOLVED IN: regulation of transcription, DNA-dependent, metabolic process; LOCATED IN: nucleus; EXPRESSED IN: 18 plant structures; EXPRESSED DURING: 8 growth stages; CONTAINS InterPro DOMAIN/s: GCN5-related N-acetyltransferase (In…
Solyc05g053520.3.1	1.35681	1.49996	2.58124	1.43513	0.490124	0.484107	0	1.05206	0.145831	0.660165	1.96432	0.0261582	0.789891	0.42436	'(at1g09815 : 133.0) polymerase delta 4 (POLD4); FUNCTIONS IN: DNA-directed DNA polymerase activity; INVOLVED IN: DNA replication; LOCATED IN: nucleus; EXPRESSED IN: 24 plant structures; EXPRESSED DURING: 15 growth stages; CONTAINS InterPro DOMAIN/s: DNA polymerase delta, subunit 4 (InterPro:IPR007218); Has 212 Blast hits to 212 proteins in 91 species: Archae - 0; Bacteria - 0; Metazoa - 52; Fung…
Solyc06g083710.2.1	0.526935	0.586171	0.341115	0.0696691	0.222071	0.329017	0.11441	0.134067	0.099112	0.149557	1.96354	0.00230245	0.735394	0.255075	'(at2g20320 : 847.0) DENN (AEX-3) domain-containing protein; CONTAINS InterPro DOMAIN/s: uDENN (InterPro:IPR005113), dDENN (InterPro:IPR005112), DENN (InterPro:IPR001194); BEST Arabidopsis thaliana protein match is: DENN (AEX-3) domain-containing protein (TAIR:AT5G35560.1); Has 1567 Blast hits to 1546 proteins in 147 species: Archae - 0; Bacteria - 2; Metazoa - 1072; Fungi - 78; Plants - 117; Vir…
Solyc02g061825.1.1	2.68695	2.59914	2.18669	3.26837	1.92505	1.67772	0.466722	0.364604	0.505393	1.2202	1.96228	0.00092917	1.84118	0.0175952	'(at5g41980 : 181.0) CONTAINS InterPro DOMAIN/s: Putative harbinger transposase-derived nuclease (InterPro:IPR006912); BEST Arabidopsis thaliana protein match is: unknown protein (TAIR:AT1G43722.1); Has 1807 Blast hits to 1807 proteins in 277 species: Archae - 0; Bacteria - 0; Metazoa - 736; Fungi - 347; Plants - 385; Viruses - 0; Other Eukaryotes - 339 (source: NCBI BLink). & (gnl|cdd|39785 : 16…
Solyc01g010490.3.1	9.90527	5.79756	6.2495	2.44642	1.73759	1.13022	0.582247	0.34114	2.1941	4.39543	1.96197	0.017167	-0.0844748	0.929633	'(gnl|cdd|35378 : 480.0) no description available & (at4g31500 : 416.0) Encodes an oxime-metabolizing enzyme in the biosynthetic pathway of glucosinolates. Is required for phytochrome signal transduction in red light. Mutation confers auxin overproduction.; "cytochrome P450, family 83, subfamily B, polypeptide 1" (CYP83B1); FUNCTIONS IN: oxidoreductase activity, acting on paired donors, with inco…
Solyc04g051280.3.1	5.62394	4.87177	7.98004	0.665887	0.636756	1.46752	1.74963	0.854259	2.11563	1.62004	1.95822	0.00289477	-0.779373	0.148686	' no hits & (original description: no original description)'
Solyc08g067570.1.1	1.48444	1.02782	0.751428	0.247915	0.197558	0	0	0.530079	0.235124	0.354796	1.95804	0.0149285	-0.915052	0.409226	'(at3g62900 : 89.7) CW-type Zinc Finger; FUNCTIONS IN: zinc ion binding; INVOLVED IN: biological_process unknown; LOCATED IN: cellular_component unknown; EXPRESSED IN: trichome; CONTAINS InterPro DOMAIN/s: Zinc finger, CW-type (InterPro:IPR011124); BEST Arabidopsis thaliana protein match is: unknown protein (TAIR:AT1G02990.2); Has 30201 Blast hits to 17322 proteins in 780 species: Archae - 12; Ba…
Solyc09g030370.3.1	15.9236	12.7111	14.9118	3.18648	3.08335	3.40379	4.90058	2.62793	3.02208	4.39737	1.95765	0.000131458	-0.212784	0.464037	'(at2g30310 : 380.0) GDSL-like Lipase/Acylhydrolase family protein; FUNCTIONS IN: hydrolase activity, acting on ester bonds, carboxylesterase activity; INVOLVED IN: lipid metabolic process; LOCATED IN: endomembrane system; EXPRESSED IN: pollen tube; CONTAINS InterPro DOMAIN/s: Lipase, GDSL (InterPro:IPR001087), Esterase, SGNH hydrolase-type (InterPro:IPR013830); BEST Arabidopsis thaliana protein …
Solyc01g101260.2.1	12.5266	9.16975	20.7895	10.743	13.412	9.30131	6.27274	0.918803	5.09436	2.30618	1.95683	0.0227171	1.61213	0.00822024	' no hits & (original description: no original description)'
Solyc08g079160.3.1	0.508851	0.354399	0.602347	0.322935	0.557569	0.381271	0.176775	0	0.0382843	0.28885	1.95529	0.0145677	1.73926	0.0300047	'(gnl|cdd|36562 : 663.0) no description available & (p49045|vpe_soybn : 645.0) Vacuolar-processing enzyme precursor (EC 3.4.22.-) (VPE) - Glycine max (Soybean) & (at1g62710 : 640.0) Encodes a vacuolar processing enzyme belonging to a novel group of cysteine proteases that is expressed specifically in seeds and is essential for the proper processing of storage proteins.; beta vacuolar processing e…
Solyc06g068900.3.1	17.5212	8.0483	13.5174	7.23466	2.92205	5.38234	1.302	1.65283	3.31321	7.23339	1.94861	0.0183736	0.617824	0.389916	'(at2g01670 : 186.0) nudix hydrolase homolog 17 (NUDT17); FUNCTIONS IN: hydrolase activity; INVOLVED IN: biological_process unknown; EXPRESSED IN: 23 plant structures; EXPRESSED DURING: 15 growth stages; CONTAINS InterPro DOMAIN/s: NUDIX hydrolase domain-like (InterPro:IPR015797), NUDIX hydrolase domain (InterPro:IPR000086); BEST Arabidopsis thaliana protein match is: nudix hydrolase homolog 18 (…
Solyc01g110110.3.1	37.4699	20.7647	28.5847	14.9531	19.204	20.9108	6.35751	4.37673	9.91334	9.42727	1.9445	0.00427353	1.28769	0.00392252	'(at4g39090 : 572.0) Similar to cysteine proteinases, induced by desiccation but not abscisic acid. Required for RRS1-R mediated resistance against Ralstonia solanacearum. Interacts with the R. solanacearum type III effector PopP2. RD19 associates with PopP2 to form a nuclear complex that is required for activation of the RRS1-RÃ±mediated resistance response.; RESPONSIVE TO DEHYDRATION 19 (RD19);…
Solyc09g061410.1.1	112.825	85.8274	99.9541	50.9278	65.4176	43.6747	19.4174	18.5278	37.4868	28.0113	1.94444	0.00031324	1.04445	0.014423	' no hits & (original description: no original description)'
Solyc08g075230.1.1	24.6261	18.7608	24.4497	6.07329	10.6473	7.96709	6.79679	4.15539	4.51196	8.25704	1.93093	0.000386047	0.472651	0.209801	'(at5g45320 : 134.0) FUNCTIONS IN: molecular_function unknown; INVOLVED IN: biological_process unknown; LOCATED IN: endomembrane system; EXPRESSED IN: inflorescence meristem, root, flower; EXPRESSED DURING: petal differentiation and expansion stage; CONTAINS InterPro DOMAIN/s: Late embryogenesis abundant protein, group 2 (InterPro:IPR004864); BEST Arabidopsis thaliana protein match is: unknown pr…
Solyc04g005695.1.1	0.514696	0.7966	0.380791	0	0	0	0.397344	0	0	0.194778	1.92987	0.0410247	NA	0.244738	#N/A
Solyc05g007470.3.1	16.1774	21.3106	21.3034	29.4048	23.1672	27.1978	6.18383	6.53582	3.3481	4.51725	1.92905	0.000349847	2.36929	6.64109e-05	'(gnl|cdd|35962 : 374.0) no description available & (at3g28580 : 354.0) P-loop containing nucleoside triphosphate hydrolases superfamily protein; FUNCTIONS IN: nucleoside-triphosphatase activity, ATPase activity, nucleotide binding, ATP binding; INVOLVED IN: response to abscisic acid stimulus; LOCATED IN: endoplasmic reticulum; EXPRESSED IN: 10 plant structures; EXPRESSED DURING: LP.04 four leave…
Solyc09g065610.2.1	415.305	337.704	318.402	97.8704	121.883	88.1403	84.7219	92.8536	77.7105	121.661	1.92212	0.000204071	0.123109	0.579331	'(at1g03070 : 96.3) Bax inhibitor-1 family protein; FUNCTIONS IN: glutamate binding; INVOLVED IN: biological_process unknown; LOCATED IN: cellular_component unknown; EXPRESSED IN: 24 plant structures; EXPRESSED DURING: 15 growth stages; CONTAINS InterPro DOMAIN/s: Inhibitor of apoptosis-promoting Bax1 related (InterPro:IPR006214); BEST Arabidopsis thaliana protein match is: Bax inhibitor-1 family…
Solyc09g083040.1.1	7.66258	5.92972	6.11369	1.43028	1.77295	1.12576	1.2179	0	3.16513	2.55863	1.92032	0.00389224	-0.266211	0.745182	'(at1g05760 : 81.3) Specifically restrict the long-distance movement of tobacco etch potyvirus (TEV) without involving either hypersensitive cell death or systemic acquired resistance; restricted tev movement 1 (RTM1); FUNCTIONS IN: sugar binding; INVOLVED IN: response to virus; LOCATED IN: cellular_component unknown; EXPRESSED IN: 22 plant structures; EXPRESSED DURING: 11 growth stages; CONTAINS…
Solyc03g113080.3.1	10.5741	7.32144	9.26418	1.76597	3.45951	3.64871	0.96669	2.35994	3.34971	2.92221	1.91562	0.00116168	0.301836	0.512376	#N/A
Solyc01g108210.3.1	3.12358	2.88504	3.80187	0.37302	0.764359	1.13246	0.641743	0.20509	0.795993	1.8303	1.91313	0.00365663	-0.198603	0.812546	'(at3g19270 : 662.0) Encodes a protein with ABA 8'-hydroxylase activity, involved in ABA catabolism. Member of the CYP707A gene family.; "cytochrome P450, family 707, subfamily A, polypeptide 4" (CYP707A4); CONTAINS InterPro DOMAIN/s: Cytochrome P450 (InterPro:IPR001128), Cytochrome P450, E-class, group I (InterPro:IPR002401), Cytochrome P450, conserved site (InterPro:IPR017972); BEST Arabidopsis…
Solyc05g012820.1.1	9.29726	7.07381	7.9767	6.19787	4.67553	4.48804	2.17133	0.848126	2.58637	3.01577	1.9128	0.000589382	1.24832	0.00898562	' no hits & (original description: no original description)'
Solyc05g015390.3.1	2545.1	2160.51	2223.38	655.043	602.593	537.269	643.949	580.367	611.736	622.218	1.91004	1.36445e-05	-0.0386995	0.638131	'(at1g67360 : 198.0) Rubber elongation factor protein (REF); INVOLVED IN: biological_process unknown; LOCATED IN: vacuole; EXPRESSED IN: 24 plant structures; EXPRESSED DURING: 15 growth stages; CONTAINS InterPro DOMAIN/s: Rubber elongation factor (InterPro:IPR008802); BEST Arabidopsis thaliana protein match is: Rubber elongation factor protein (REF) (TAIR:AT2G47780.1); Has 125 Blast hits to 125 p…
Solyc07g006890.1.1	130.644	144.265	178.67	27.8186	53.0158	29.8808	26.1299	28.8382	53.5895	52.6684	1.9073	0.000677333	-0.127193	0.771324	'(at5g63450 : 392.0) member of CYP94B; "cytochrome P450, family 94, subfamily B, polypeptide 1" (CYP94B1); FUNCTIONS IN: electron carrier activity, monooxygenase activity, iron ion binding, oxygen binding, heme binding; INVOLVED IN: oxidation reduction; LOCATED IN: endomembrane system; EXPRESSED IN: 10 plant structures; EXPRESSED DURING: 4 anthesis, petal differentiation and expansion stage; CONT…
Solyc07g053980.3.1	26.8896	25.1639	21.8736	6.36826	11.5713	8.64461	6.2815	5.13077	8.61095	6.25745	1.90714	7.05861e-05	0.431604	0.194139	'(at4g03550 : 2553.0) Encodes a callose synthase that is required for wound and papillary callose formation in response to fungal pathogens Erysiphe and Blumeria. Mutants are resistant to P. parasitica and exhibit an exaggerated PR1 response.Contributes to PAMP-induced basal defense.; glucan synthase-like 5 (GSL05); FUNCTIONS IN: transferase activity, transferring glycosyl groups, 1,3-beta-glucan…
Solyc01g008440.3.1	54.9202	57.4765	66.4535	21.2244	24.3679	15.2013	15.7479	12.0657	16.4923	19.3801	1.90474	5.26537e-05	0.347981	0.190571	'(at5g19450 : 859.0) calcium-dependent protein kinase (CDPK19) mRNA, complete; calcium-dependent protein kinase 19 (CDPK19); FUNCTIONS IN: in 6 functions; INVOLVED IN: protein amino acid phosphorylation; LOCATED IN: plasma membrane; EXPRESSED IN: 24 plant structures; EXPRESSED DURING: 13 growth stages; CONTAINS InterPro DOMAIN/s: Protein kinase, ATP binding site (InterPro:IPR017441), EF-Hand 1, c…
Solyc12g099180.2.1	2.71448	1.8818	1.42252	1.31596	1.95431	0.564971	0.39292	0.383687	0.468023	0.898843	1.90456	0.00828121	1.2544	0.0981495	'(at3g06560 : 489.0) Encodes a poly(A) polymerase. Located in the cytoplasm.; poly(A) polymerase 3 (PAPS3); FUNCTIONS IN: protein binding, polynucleotide adenylyltransferase activity; INVOLVED IN: RNA 3'-end processing, RNA polyadenylation, transcription; LOCATED IN: cytoplasm; EXPRESSED IN: 7 plant structures; EXPRESSED DURING: L mature pollen stage, M germinated pollen stage, 4 anthesis, petal …
Solyc06g073030.2.1	6.37206	3.5115	4.35714	0.919076	1.0579	1.92906	0.670802	0.65504	2.10651	1.64414	1.90316	0.00854562	0.0369131	0.950485	'(at5g54100 : 432.0) SPFH/Band 7/PHB domain-containing membrane-associated protein family; INVOLVED IN: biological_process unknown; LOCATED IN: mitochondrion; EXPRESSED IN: callus; CONTAINS InterPro DOMAIN/s: Band 7 protein (InterPro:IPR001107); BEST Arabidopsis thaliana protein match is: SPFH/Band 7/PHB domain-containing membrane-associated protein family (TAIR:AT4G27585.1); Has 1807 Blast hits …
Solyc06g050430.3.1	2.44599	1.35203	0.861729	0.615997	0.196349	0.872725	0	0.474153	0.525794	0.661174	1.90313	0.0446801	0.435689	0.563903	'(at2g40470 : 224.0) LOB domain-containing protein 15 (LBD15); CONTAINS InterPro DOMAIN/s: Lateral organ boundaries, LOB (InterPro:IPR004883); BEST Arabidopsis thaliana protein match is: LOB domain-containing protein 13 (TAIR:AT2G30340.1); Has 1010 Blast hits to 1005 proteins in 26 species: Archae - 0; Bacteria - 0; Metazoa - 2; Fungi - 2; Plants - 1006; Viruses - 0; Other Eukaryotes - 0 (source:…
Solyc10g079210.2.1	0.566357	0.474801	0.209506	0.299525	0	0.471509	0.218613	0.192129	0.035509	0	1.9018	0.0398266	1.20398	0.32173	'(at3g57200 : 677.0) unknown protein; BEST Arabidopsis thaliana protein match is: unknown protein (TAIR:AT2G41451.1); Has 94 Blast hits to 94 proteins in 31 species: Archae - 0; Bacteria - 12; Metazoa - 0; Fungi - 0; Plants - 77; Viruses - 0; Other Eukaryotes - 5 (source: NCBI BLink). & (reliability: 1280.0) & (original description: no original description)'
Solyc07g008280.3.1	32.8701	23.4179	32.4246	6.25447	14.2192	11.2936	4.63206	9.20377	9.94447	8.09531	1.89172	0.000718699	0.410126	0.323271	' no hits & (original description: no original description)'
Solyc01g102700.3.1	7.24417	8.64806	5.01196	3.32122	2.54241	2.34653	0.887545	3.28783	0.911478	2.44203	1.88832	0.00639631	0.540011	0.303075	'(at5g49760 : 992.0) Leucine-rich repeat protein kinase family protein; FUNCTIONS IN: kinase activity; INVOLVED IN: protein amino acid phosphorylation; LOCATED IN: plasma membrane, vacuole; EXPRESSED IN: 24 plant structures; EXPRESSED DURING: 13 growth stages; CONTAINS InterPro DOMAIN/s: Protein kinase, ATP binding site (InterPro:IPR017441), Protein kinase, catalytic domain (InterPro:IPR000719), …
Solyc01g007780.3.1	5.55913	4.41822	3.11242	2.06596	1.51967	1.12576	0.869926	0.611629	1.01736	2.21748	1.88772	0.00712138	0.413507	0.451193	'(at5g42560 : 207.0) Abscisic acid-responsive (TB2/DP1, HVA22) family protein; FUNCTIONS IN: molecular_function unknown; INVOLVED IN: biological_process unknown; LOCATED IN: cellular_component unknown; EXPRESSED IN: 24 plant structures; EXPRESSED DURING: 14 growth stages; CONTAINS InterPro DOMAIN/s: TB2/DP1/HVA22 related protein (InterPro:IPR004345); BEST Arabidopsis thaliana protein match is: HV…
Solyc04g007690.3.1	0.496254	0.448033	0.673103	0.48116	0.313711	2.68545	0	0.224463	0.217796	0.140849	1.88687	0.00546895	2.99242	0.175149	'(at1g70940 : 839.0) A regulator of auxin efflux and involved in differential growth. PIN3 is expressed in gravity-sensing tissues, with PIN3 protein accumulating predominantly at the lateral cell surface. PIN3 localizes to the plasma membrane and to vesicles. In roots, PIN3 is expressed without pronounced polarity in tiers two and three of the columella cells, at the basal side of vascular cells…
Solyc11g012930.2.1	180.075	106.479	236.547	139.877	70.916	71.3024	29.8803	17.3207	57.3632	84.1442	1.88597	0.0168555	0.99506	0.13191	'(at4g08300 : 410.0) nodulin MtN21 /EamA-like transporter family protein; LOCATED IN: membrane; EXPRESSED IN: 13 plant structures; EXPRESSED DURING: 7 growth stages; CONTAINS InterPro DOMAIN/s: Protein of unknown function DUF6, transmembrane (InterPro:IPR000620); BEST Arabidopsis thaliana protein match is: nodulin MtN21 /EamA-like transporter family protein (TAIR:AT1G44800.1); Has 3616 Blast hits…
Solyc05g055650.3.1	1.77564	1.23668	1.90484	2.81722	1.19732	1.10871	0.205619	0	1.06875	0.503972	1.88234	0.0141733	1.94157	0.0663985	' no hits & (original description: no original description)'
Solyc06g054150.1.1	48.1949	35.4835	30.276	16.297	17.6619	16.6241	5.99489	9.70096	8.90276	16.6526	1.88099	0.00311732	0.709255	0.0593426	'(at3g22530 : 133.0) unknown protein; FUNCTIONS IN: molecular_function unknown; INVOLVED IN: biological_process unknown; LOCATED IN: plasma membrane; EXPRESSED IN: 25 plant structures; EXPRESSED DURING: 15 growth stages; BEST Arabidopsis thaliana protein match is: unknown protein (TAIR:AT4G14830.1); Has 77 Blast hits to 77 proteins in 12 species: Archae - 0; Bacteria - 0; Metazoa - 0; Fungi - 0; …
Solyc09g005890.3.1	0.275	0.319215	0.169546	0.0484792	0	0	0	0	0.172417	0.104069	1.88095	0.0309142	-2.09674	0.353611	'(at2g37370 : 125.0) unknown protein; BEST Arabidopsis thaliana protein match is: unknown protein (TAIR:AT5G13560.1); Has 30201 Blast hits to 17322 proteins in 780 species: Archae - 12; Bacteria - 1396; Metazoa - 17338; Fungi - 3422; Plants - 5037; Viruses - 0; Other Eukaryotes - 2996 (source: NCBI BLink). & (reliability: 246.0) & (original description: no original description)'
Solyc02g079280.3.1	0.559596	0.216523	0.155254	1.03582	0.943342	1.04823	0	0.284753	0.0526277	0	1.88002	0.148513	3.58067	0.000114108	'(at4g21440 : 314.0) Encodes a MYB transcription factor involved in wounding and osmotic stress response. Member of the R2R3 factor gene family.; MYB-like 102 (MYB102); CONTAINS InterPro DOMAIN/s: SANT, DNA-binding (InterPro:IPR001005), Homeodomain-like (InterPro:IPR009057), Myb, DNA-binding (InterPro:IPR014778), HTH transcriptional regulator, Myb-type, DNA-binding (InterPro:IPR017930), Homeodoma…
Solyc11g062060.2.1	1.31336	1.97624	1.67344	1.69788	0.676502	0.911178	0.760435	0	0.713649	0.331347	1.87392	0.00618754	1.27884	0.111635	'(at3g57670 : 363.0) NO TRANSMITTING TRACT (NTT); CONTAINS InterPro DOMAIN/s: Zinc finger, C2H2-like (InterPro:IPR015880), Zinc finger, C2H2-type (InterPro:IPR007087); BEST Arabidopsis thaliana protein match is: WIP domain protein 4 (TAIR:AT3G20880.1); Has 16303 Blast hits to 11155 proteins in 263 species: Archae - 2; Bacteria - 36; Metazoa - 14565; Fungi - 231; Plants - 853; Viruses - 60; Other …
Solyc10g005210.3.1	55.8617	35.9998	53.6204	15.4513	26.3166	20.8262	16.6983	12.4209	13.6321	10.1785	1.87373	0.00136407	0.656985	0.0558465	'(at5g44680 : 333.0) DNA glycosylase superfamily protein; FUNCTIONS IN: DNA-3-methyladenine glycosylase I activity, catalytic activity; INVOLVED IN: DNA repair, base-excision repair; EXPRESSED IN: 21 plant structures; EXPRESSED DURING: 13 growth stages; CONTAINS InterPro DOMAIN/s: DNA glycosylase (InterPro:IPR011257), Methyladenine glycosylase (InterPro:IPR005019); BEST Arabidopsis thaliana prote…
Solyc02g083930.1.1	131.425	115.895	155.504	70.1278	31.7068	28.1858	44.1052	22.332	29.7171	50.4476	1.87329	0.00051046	0.241871	0.643247	' no hits & (original description: no original description)'
Solyc01g096750.1.1	0.575775	0.311896	0.447279	0.517661	0.31545	0.143805	0.0666746	0.0390648	0.151618	0.228787	1.87237	0.0106907	1.42189	0.10629	'(at2g27040 : 1240.0) AGO4 is a member of a class of PAZ/PIWI domain containing proteins involved in siRNA mediated gene silencing.Loss of function mutations have reduced site specific CpNpG and CpHpH methylation and increased susceptibility to bacterial pathogens.; ARGONAUTE 4 (AGO4); CONTAINS InterPro DOMAIN/s: Domain of unknown function DUF1785 (InterPro:IPR014811), Stem cell self-renewal prot…
Solyc01g080150.3.1	4.00111	2.08403	3.0171	8.05724	6.42062	11.3384	0.267304	0.522047	1.04203	1.48504	1.87163	0.0112757	3.37562	0.00157864	'(at5g19040 : 315.0) Encodes cytokinin synthase.; isopentenyltransferase 5 (IPT5); CONTAINS InterPro DOMAIN/s: tRNA isopentenyltransferase (InterPro:IPR002627); BEST Arabidopsis thaliana protein match is: isopentenyltransferase 7 (TAIR:AT3G23630.1); Has 1807 Blast hits to 1807 proteins in 277 species: Archae - 0; Bacteria - 0; Metazoa - 736; Fungi - 347; Plants - 385; Viruses - 0; Other Eukaryote…
Solyc02g079580.3.1	2.8179	2.41767	2.22075	0.680346	2.47841	1.98898	0.24828	0.664996	0.760467	1.0432	1.87151	0.000707607	1.33699	0.0877218	'(at1g61490 : 426.0) S-locus lectin protein kinase family protein; FUNCTIONS IN: in 6 functions; INVOLVED IN: protein amino acid phosphorylation, recognition of pollen; LOCATED IN: endomembrane system; EXPRESSED IN: stem, sperm cell; CONTAINS InterPro DOMAIN/s: Curculin-like (mannose-binding) lectin (InterPro:IPR001480), Protein kinase, ATP binding site (InterPro:IPR017441), PAN-2 domain (InterPr…
Solyc11g012785.1.1	0.954997	1.21722	1.12215	0.772449	0.568196	0.420916	0.390312	0.152456	0.211326	0.446439	1.87137	0.000626153	0.968217	0.0608327	#N/A
Solyc01g080260.3.1	9.07501	3.87787	3.88825	2.26236	4.22375	2.5184	1.34456	1.20241	2.00004	1.59573	1.87007	0.0385326	0.966804	0.0459207	'(at5g18980 : 932.0) ARM repeat superfamily protein; FUNCTIONS IN: binding; INVOLVED IN: biological_process unknown; LOCATED IN: cellular_component unknown; CONTAINS InterPro DOMAIN/s: Armadillo-like helical (InterPro:IPR011989), Armadillo (InterPro:IPR000225), Armadillo-type fold (InterPro:IPR016024); BEST Arabidopsis thaliana protein match is: ARM repeat superfamily protein (TAIR:AT3G06210.1); …
Solyc10g011985.1.1	0.530837	0.342325	0.327277	0.18716	0.298287	0	0.204902	0	0.133128	0.100443	1.86804	0.0113617	0.561861	0.581104	#N/A
Solyc06g053380.3.1	7.26728	4.87849	10.6236	2.59313	0.959403	1.53078	2.332	2.01978	0.98813	2.98212	1.86713	0.0136174	-0.296129	0.569301	'(at3g54420 : 294.0) encodes an EP3 chitinase that is expressed during somatic embryogenesis in 'nursing' cells surrounding the embryos but not in embryos themselves. The gene is also expressed in mature pollen and growing pollen tubes until they enter the receptive synergid, but not in endosperm and integuments as in carrot. Post-embryonically, expression is found in hydathodes, stipules, root e…
Solyc02g032780.1.1	36.715	73.0217	61.1804	11.2511	4.33826	11.141	22.6486	12.5715	7.48664	19.8674	1.8647	0.00845991	-0.81205	0.195548	' no hits & (original description: no original description)'
Solyc02g077260.3.1	3.26824	2.01034	0.495992	2.12732	2.26028	1.8837	0.0970412	0.34114	0.63049	1.04653	1.86396	0.107445	1.98301	0.00179192	'(at3g15050 : 185.0) IQ-domain 10 (IQD10); FUNCTIONS IN: calmodulin binding; INVOLVED IN: biological_process unknown; LOCATED IN: chloroplast; EXPRESSED IN: 9 plant structures; EXPRESSED DURING: 4 anthesis, petal differentiation and expansion stage; CONTAINS InterPro DOMAIN/s: IQ calmodulin-binding region (InterPro:IPR000048); BEST Arabidopsis thaliana protein match is: IQ-domain 9 (TAIR:AT2G3399…
Solyc06g072430.2.1	33.0347	19.7809	21.9271	7.90453	9.8063	12.5139	9.7356	6.56837	7.02817	4.0493	1.86377	0.00455192	0.557569	0.12854	' no hits & (original description: no original description)'
Solyc12g042400.1.1	3.48275	2.13104	2.33698	0.599688	0.989888	0.910306	0.797224	0.604476	1.00547	0.50574	1.86367	0.00370253	0.194439	0.550717	'(at2g29760 : 439.0) Encodes a chloroplast RNA editing factor.; ORGANELLE TRANSCRIPT PROCESSING 81 (OTP81); CONTAINS InterPro DOMAIN/s: Pentatricopeptide repeat (InterPro:IPR002885); BEST Arabidopsis thaliana protein match is: Tetratricopeptide repeat (TPR)-like superfamily protein (TAIR:AT1G08070.1); Has 39055 Blast hits to 14294 proteins in 286 species: Archae - 1; Bacteria - 14; Metazoa - 160;…
Solyc10g008330.3.1	0	0.106213	1.11699	1.01623	0.578434	0.6856	0.158938	0.186244	0.103264	0	1.86269	0.372254	2.76123	0.00299827	' no hits & (original description: no original description)'
Solyc08g016380.1.1	0	0.924681	0	0.31597	0.503578	0.746094	0	0	0	0.339143	1.8621	0.456059	2.62182	0.0293363	' no hits & (original description: no original description)'
Solyc01g005665.1.1	0	0.701767	0	0.719396	0.19109	0.566232	0	0	0	0.257386	1.8621	0.456059	2.93543	0.037142	#N/A
Solyc05g053050.1.1	2.03133	2.61993	2.75524	2.86479	0.856083	0	0.392047	0.918803	0.254718	1.15309	1.86094	0.00229757	0.867787	0.490451	' no hits & (original description: no original description)'
Solyc07g039310.1.1	4.49542	3.51702	2.77765	0.57477	1.58225	1.9741	0.629258	1.34067	0.594672	1.4021	1.85873	0.00316978	0.473634	0.416171	'(at4g29720 : 584.0) polyamine oxidase 5 (PAO5); FUNCTIONS IN: primary amine oxidase activity; LOCATED IN: endomembrane system; EXPRESSED IN: 22 plant structures; EXPRESSED DURING: 13 growth stages; CONTAINS InterPro DOMAIN/s: Amine oxidase (InterPro:IPR002937); BEST Arabidopsis thaliana protein match is: LSD1-like 3 (TAIR:AT4G16310.1); Has 3107 Blast hits to 2713 proteins in 458 species: Archae …
Solyc09g075590.1.1	0.485191	0.250312	0.358962	0	0	0	0	0.219459	0	0.183613	1.85615	0.0320604	NA	0.206111	' no hits & (original description: no original description)'
Solyc07g064140.1.1	9.03772	7.32692	8.91525	5.46253	4.71571	7.52417	0.996729	4.0879	1.29518	2.93158	1.85596	0.00151996	1.34192	0.0233814	#N/A
Solyc01g095030.3.1	51.4717	49.538	52.9621	23.3789	20.7574	22.3491	9.56499	14.7368	13.2921	19.1892	1.85417	2.48234e-05	0.642614	0.0222844	'(at5g52660 : 273.0) Homeodomain-like superfamily protein; CONTAINS InterPro DOMAIN/s: SANT, DNA-binding (InterPro:IPR001005), Homeodomain-like (InterPro:IPR009057), Myb, DNA-binding (InterPro:IPR014778), HTH transcriptional regulator, Myb-type, DNA-binding (InterPro:IPR017930), Myb-like DNA-binding domain, SHAQKYF class (InterPro:IPR006447); BEST Arabidopsis thaliana protein match is: Homeodomai…
Solyc06g066430.3.1	74.7992	114.364	102.997	11.1134	11.0173	10.3093	37.0078	25.0351	22.9152	22.8629	1.85316	0.00117687	-1.31775	0.0101201	'(at3g16490 : 234.0) IQ-domain 26 (IQD26); CONTAINS InterPro DOMAIN/s: IQ calmodulin-binding region (InterPro:IPR000048); BEST Arabidopsis thaliana protein match is: IQ-domain 27 (TAIR:AT1G51960.1); Has 778 Blast hits to 763 proteins in 39 species: Archae - 0; Bacteria - 0; Metazoa - 5; Fungi - 10; Plants - 755; Viruses - 0; Other Eukaryotes - 8 (source: NCBI BLink). & (reliability: 468.0) & (ori…
Solyc09g091910.2.1	0.182674	0.212045	0.168936	0.241524	0.192465	0.342183	0.052884	0	0	0.155542	1.85031	0.0287532	2.31188	0.0150725	'(at3g07130 : 820.0) Encodes PAP15, a purple acid phosphatase with phytase activity. Expression of PAP15 is developmentally and temporally regulated, with strong expression at the early stages of seedling growth and pollen germination. The expression is also organ/tissue-specific, with strongest expression in the vasculature, pollen grains, and roots. Recombinant PAP protein exhibits broad substr…
Solyc09g015430.3.1	3.98301	2.11906	4.78851	0.263308	0.419648	0	1.44135	2.02677	0.561878	0	1.84927	0.0272795	-2.14588	0.210704	' no hits & (original description: no original description)'
Solyc06g005260.3.1	392.523	304.296	242.491	187.509	169.057	155.345	86.3222	82.1865	76.2401	103.143	1.848	0.00171172	0.972291	0.000472878	'(at5g40370 : 160.0) Glutaredoxin family protein; FUNCTIONS IN: electron carrier activity, arsenate reductase (glutaredoxin) activity, protein disulfide oxidoreductase activity; INVOLVED IN: cell redox homeostasis; LOCATED IN: plasma membrane; EXPRESSED IN: 27 plant structures; EXPRESSED DURING: 15 growth stages; CONTAINS InterPro DOMAIN/s: Thioredoxin fold (InterPro:IPR012335), Glutaredoxin (Int…
Solyc04g074120.3.1	3.61499	3.64791	5.73413	1.10122	1.87695	1.87798	0.870718	1.21652	1.34902	1.37898	1.84754	0.00348719	0.427242	0.166882	'(at1g22260 : 280.0) One of two nearly identical proteins (ZYP1b) identified by similarity to transverse filament (TF) proteins. These proteins are involved in chromosome synapsis during meiosis I and localize to the synaptonemal complex (SC). Single mutants have reduced fertility and double mutants (induced by RNAi) have severely reduced fertility.; ZYP1a; BEST Arabidopsis thaliana protein match…
Solyc08g079840.2.1	1.39707	2.18928	1.292	0.812743	0.412144	0.523395	0.687564	0	0.367887	0.753393	1.84636	0.0132632	0.365907	0.590761	'(at5g67360 : 489.0) Encodes a subtilisin-like serine protease essential for mucilage release from seed coats.; ARA12; FUNCTIONS IN: serine-type endopeptidase activity; INVOLVED IN: proteolysis, seed coat development, mucilage metabolic process involved seed coat development, mucilage extrusion from seed coat; LOCATED IN: extracellular region, apoplast, cell wall, plant-type cell wall; EXPRESSED …
Solyc08g079590.2.1	8.92676	6.37072	7.9986	3.25227	4.4309	3.22045	1.14857	1.21131	3.58197	2.70255	1.84529	0.00190717	0.750005	0.116859	'(at4g22758 : 115.0) unknown protein; LOCATED IN: chloroplast; BEST Arabidopsis thaliana protein match is: unknown protein (TAIR:AT2G27830.1). & (reliability: 230.0) & (original description: no original description)'
Solyc11g013810.2.1	109.836	112.446	93.5577	39.4616	122.71	42.2787	27.5335	22.9323	44.7432	22.0945	1.84398	0.00021442	1.21654	0.161915	'(p08509|nia2_tobac : 1687.0) Nitrate reductase [NADH] 2 (EC 1.7.1.1) (NR2) - Nicotiana tabacum (Common tobacco) & (at1g37130 : 1430.0) Identified as a mutant resistant to chlorate. Encodes nitrate reductase structural gene. Involved in nitrate assimilation. Has nitrate reductase activity. Up-regulated by the fungus P. indica. Binds transcription factor At2g35940.; nitrate reductase 2 (NIA2); FUN…
Solyc06g066330.3.1	122.008	116.51	134.184	36.1109	44.3149	44.7656	32.3191	30.3437	37.3087	38.4686	1.8438	9.35602e-06	0.269911	0.0831227	'(at1g32230 : 295.0) Encodes a protein belonging to the (ADP-ribosyl)transferase domain-containing subfamily of WWE protein-protein interaction domain protein family. Superoxide radicals are necessary and sufficient to propagate cell death or lesion formation in rcd1 mutants. Without stress treatment, RCD1 is localized in the nucleus. Under high salt or oxidative stress, RCD1 is found not only in…
Solyc03g120550.3.1	170.232	114.152	99.905	49.2646	63.3728	43.6623	29.7933	29.0885	37.9228	46.3337	1.83982	0.00422432	0.541944	0.0631875	#N/A
Solyc05g006780.3.1	125.795	109.755	123.716	34.0266	45.4048	30.193	25.8891	29.8565	37.4466	40.8864	1.83701	2.60059e-05	0.124527	0.611145	'(at1g27100 : 460.0) Actin cross-linking protein; FUNCTIONS IN: molecular_function unknown; INVOLVED IN: biological_process unknown; LOCATED IN: vacuole; EXPRESSED IN: 23 plant structures; EXPRESSED DURING: 13 growth stages; CONTAINS InterPro DOMAIN/s: Protein of unknown function DUF569 (InterPro:IPR007679), Actin cross-linking (InterPro:IPR008999); BEST Arabidopsis thaliana protein match is: Pro…
Solyc02g062463.1.1	2584.82	2210.42	2440.29	832.316	1177.75	850.676	491.748	431.623	931.006	847.207	1.83633	0.000172315	0.49762	0.173499	#N/A
Solyc08g061480.3.1	22.5021	19.5067	26.2454	12.6158	12.7998	16.1232	4.05811	5.83985	8.41864	7.18935	1.83512	0.000412553	1.11866	0.00372604	'(at2g26310 : 371.0) Chalcone-flavanone isomerase family protein; FUNCTIONS IN: intramolecular lyase activity; INVOLVED IN: cellular amino acid derivative biosynthetic process; LOCATED IN: cellular_component unknown; CONTAINS InterPro DOMAIN/s: Chalcone isomerase, subgroup (InterPro:IPR003466), Chalcone isomerase (InterPro:IPR016087); BEST Arabidopsis thaliana protein match is: Chalcone-flavanone…
Solyc01g111440.3.1	354.454	242.432	381.595	98.5983	108.167	93.1273	77.7471	81.3265	94.5296	113.231	1.83045	0.00142298	0.124356	0.454598	#N/A
Solyc01g108250.3.1	253.163	199.012	214.627	62.9052	79.1876	67.2825	60.2312	59.5428	66.6545	63.8252	1.8289	7.89012e-05	0.157738	0.170449	'(at3g19240 : 850.0) Vacuolar import/degradation, Vid27-related protein; FUNCTIONS IN: molecular_function unknown; INVOLVED IN: N-terminal protein myristoylation; LOCATED IN: cellular_component unknown; EXPRESSED IN: 25 plant structures; EXPRESSED DURING: 15 growth stages; CONTAINS InterPro DOMAIN/s: WD40 repeat-like-containing domain (InterPro:IPR011046), Vacuolar import/degradation, Vid27-relat…
Solyc02g065070.3.1	32.1685	21.8069	22.6253	9.25493	9.18264	11.0339	6.30784	7.15875	5.77633	9.54414	1.82698	0.00157966	0.448935	0.0638351	'(p53681|crk_dauca : 877.0) CDPK-related protein kinase (EC 2.7.11.1) (PK421) - Daucus carota (Carrot) & (at3g50530 : 866.0) CDPK-related kinase; CDPK-related kinase (CRK); FUNCTIONS IN: in 6 functions; INVOLVED IN: protein amino acid phosphorylation; EXPRESSED IN: 24 plant structures; EXPRESSED DURING: 13 growth stages; CONTAINS InterPro DOMAIN/s: Protein kinase, ATP binding site (InterPro:IPR01…
Solyc07g006280.3.1	1404.82	1055.33	1228.32	275.716	260.272	224.457	258.575	362.618	306.949	460.587	1.82429	0.000293087	-0.453812	0.136498	'(at2g23810 : 273.0) Member of TETRASPANIN family; tetraspanin8 (TET8); FUNCTIONS IN: molecular_function unknown; INVOLVED IN: aging; LOCATED IN: plasma membrane, membrane; EXPRESSED IN: 25 plant structures; EXPRESSED DURING: 14 growth stages; CONTAINS InterPro DOMAIN/s: Tetraspanin (InterPro:IPR018499), Tetraspanin, conserved site (InterPro:IPR018503), Tetraspanin, subgroup (InterPro:IPR000301);…
Solyc07g007620.3.1	2.56144	1.33582	1.48308	0.588979	1.17336	1.52982	0.0644813	0.453357	0.879782	0.632175	1.8214	0.0199111	1.11274	0.112133	'(at5g20410 : 672.0) Encodes a type B monogalactosyldiacylglycerol (MGDG) synthase. Strongly induced by phosphate deprivation, and in non-photosynthetic tissues. Does not contribute to galactolipid synthesis under Pi-sufficient conditions but does under Pi starvation.; monogalactosyldiacylglycerol synthase 2 (MGD2); CONTAINS InterPro DOMAIN/s: Monogalactosyldiacylglycerol synthase (InterPro:IPR00…
Solyc01g080640.3.1	210.875	203.206	193.872	69.428	105.383	66.2526	58.0616	43.6033	70.1069	57.8852	1.81952	7.32016e-06	0.484969	0.121223	'(at2g47800 : 1789.0) Encodes a plasma membrane localized ATPase transporter involved in multidrug transport. The expression of this gene is upregulated by herbicide safeners such as benoxacor, fluxofenim and fenclorim.; multidrug resistance-associated protein 4 (MRP4); FUNCTIONS IN: ATPase activity, coupled to transmembrane movement of substances, folic acid transporter activity; INVOLVED IN: re…
Solyc03g119900.3.1	0.461667	1.07179	0.512337	0	0.0972821	0	0.267304	0.156614	0.0868356	0.262065	1.81949	0.0358472	-2.57485	0.0400789	' no hits & (original description: no original description)'
Solyc02g086517.1.1	1.44408	1.02438	1.86967	0.636432	1.82577	0.901678	0.278706	0	0.814856	0.546487	1.81837	0.0161809	1.45142	0.109509	#N/A
Solyc02g089497.1.1	23.9679	11.753	16.1522	4.26707	8.80085	5.92692	3.29759	6.44021	6.96308	2.96354	1.81443	0.0122503	0.365057	0.431373	#N/A
Solyc06g068970.3.1	73.0893	63.6561	69.0113	28.0698	27.1241	18.7171	16.1311	23.2094	11.4092	27.3258	1.81304	0.000152133	0.335958	0.343049	'(at1g73650 : 359.0) FUNCTIONS IN: oxidoreductase activity, acting on the CH-CH group of donors; INVOLVED IN: lipid metabolic process; LOCATED IN: plasma membrane; EXPRESSED IN: 24 plant structures; EXPRESSED DURING: 13 growth stages; CONTAINS InterPro DOMAIN/s: 3-oxo-5-alpha-steroid 4-dehydrogenase, C-terminal (InterPro:IPR001104), Protein of unknown function DUF1295 (InterPro:IPR010721); BEST A…
Solyc01g104930.2.1	2.1559	3.15133	1.41779	2.02698	1.41334	0.598283	0.832174	0	0.36045	1.35977	1.81272	0.0323942	1.07704	0.209177	'(at4g04910 : 150.0) N-ethylmaleimide sensitive factor; N-ethylmaleimide sensitive factor (NSF); FUNCTIONS IN: protein binding; LOCATED IN: vacuole; EXPRESSED IN: 26 plant structures; EXPRESSED DURING: 15 growth stages; CONTAINS InterPro DOMAIN/s: ATPase, AAA+ type, core (InterPro:IPR003593), ATPase, AAA-type, core (InterPro:IPR003959), ATPase, AAA-type, conserved site (InterPro:IPR003960), Aspar…
Solyc10g007800.3.1	0.122075	0.236171	0.0451579	0.387367	0.771709	0.457341	0.0706815	0.0828248	0	0	1.80897	0.131824	3.81147	0.00451471	'(at2g42840 : 111.0) Encodes a putative extracellular proline-rich protein is exclusively expressed in the L1 layer of vegetative, inflorescence and floral meristems and the protoderm of organ primordia.; protodermal factor 1 (PDF1); Has 74620 Blast hits to 36810 proteins in 1713 species: Archae - 153; Bacteria - 12776; Metazoa - 27126; Fungi - 11565; Plants - 10582; Viruses - 2385; Other Eukaryo…
Solyc06g073610.3.1	7.9457	6.7726	5.49514	3.04506	4.02805	2.01327	1.33349	1.64072	2.33925	2.41861	1.80143	0.000821218	0.64789	0.117091	'(p25011|ccnb1_soybn : 417.0) G2/mitotic-specific cyclin S13-6 (B-like cyclin) - Glycine max (Soybean) & (at5g06150 : 399.0) Encodes a cyclin whose expression is reduced in response to high salt.; CYC1BAT; CONTAINS InterPro DOMAIN/s: Cyclin, C-terminal (InterPro:IPR004367), Cyclin-like (InterPro:IPR011028), Cyclin, N-terminal (InterPro:IPR006671), Cyclin, A/B/D/E (InterPro:IPR014400), Cyclin (Int…
Solyc05g005490.3.1	242.023	206.721	209.576	105.333	65.9565	78.9778	39.7876	41.4999	56.8144	113.808	1.80092	0.000970567	0.405598	0.409494	'(p27141|cahc_tobac : 199.0) Carbonic anhydrase, chloroplast precursor (EC 4.2.1.1) (Carbonate dehydratase) - Nicotiana tabacum (Common tobacco) & (at5g14740 : 193.0) Encodes a beta carbonic anhydrase likely to be localized in the cytoplasm. Expression of its mRNA is seen in etiolated seedlings and points to a possible nonphotosynthetic role for this isoform.; carbonic anhydrase 2 (CA2); FUNCTION…
Solyc04g076640.2.1	2.97159	2.15684	2.24397	0.975452	1.72737	0.870142	0.498364	0.0556176	1.34143	0.93066	1.79837	0.00663573	0.753358	0.277772	'(at1g09890 : 907.0) Rhamnogalacturonate lyase family protein; CONTAINS InterPro DOMAIN/s: Rhamnogalacturonate lyase (InterPro:IPR010325), Carbohydrate-binding-like fold (InterPro:IPR013784), Galactose-binding domain-like (InterPro:IPR008979); BEST Arabidopsis thaliana protein match is: Rhamnogalacturonate lyase family protein (TAIR:AT1G09910.1); Has 301 Blast hits to 285 proteins in 64 species: …
Solyc11g011300.2.1	0.749017	1.59398	1.38538	0.277289	0.315665	1.30952	0.303576	0.508188	0.197237	0.42518	1.79336	0.0115484	0.822685	0.391532	'(at2g22620 : 691.0) Rhamnogalacturonate lyase family protein; CONTAINS InterPro DOMAIN/s: Rhamnogalacturonate lyase (InterPro:IPR010325), Carbohydrate-binding-like fold (InterPro:IPR013784), Galactose-binding domain-like (InterPro:IPR008979); BEST Arabidopsis thaliana protein match is: Rhamnogalacturonate lyase family protein (TAIR:AT4G37950.1). & (gnl|cdd|69561 : 227.0) no description available…
Solyc03g117960.3.1	4.34885	4.50526	4.92995	1.2118	1.71453	1.28471	1.16423	0.539353	1.84706	1.75193	1.79328	0.000378141	0.0825242	0.845861	'(at5g07400 : 706.0) forkhead-associated domain-containing protein / FHA domain-containing protein; FUNCTIONS IN: hydrolase activity, acting on acid anhydrides, in phosphorus-containing anhydrides, phosphoric diester hydrolase activity, zinc ion binding, nucleic acid binding; INVOLVED IN: DNA repair; LOCATED IN: nucleus; EXPRESSED IN: sperm cell, seed; EXPRESSED DURING: F mature embryo stage; CON…
Solyc01g006430.3.1	538.581	578.636	535.001	263.329	317.854	243.102	163.48	117.273	173.079	181.972	1.79279	7.52493e-06	0.7896	0.00593975	'(p48631|fd6e2_soybn : 625.0) Omega-6 fatty acid desaturase, endoplasmic reticulum isozyme 2 (EC 1.14.19.-) - Glycine max (Soybean) & (at3g12120 : 617.0) Major enzyme responsible for the synthesis of 18:2 fatty acids in the endoplasmic reticulum. Contains His-rich motifs, which contribute to the interaction with the electron donor cytochrome b5. Mutations in this gene suppress the low temperature…
Solyc09g014610.3.1	1.82925	1.21335	1.51446	0.506744	0.807625	0.108779	0.252174	0.118199	0.196609	1.18671	1.79274	0.0225997	0.113727	0.920304	'(at5g24030 : 611.0) Encodes a protein with ten predicted transmembrane helices. The SLAH3 protein has similarity to the SLAC1 protein involved in ion homeostasis in guard cells. Although it is not expressed in guard cells, it can complement an slac1-2 mutant suggesting that it performs a similar function. SLAH3:GFP localizes to the plasma membrane.; SLAC1 homologue 3 (SLAH3); FUNCTIONS IN: trans…
Solyc02g092490.3.1	34.4428	36.9955	31.4593	4.88317	3.89128	7.28245	9.77772	9.47928	8.63786	11.7929	1.78948	1.91903e-05	-0.890464	0.0108036	'(at2g23060 : 575.0) Acyl-CoA N-acyltransferases (NAT) superfamily protein; FUNCTIONS IN: N-acetyltransferase activity; INVOLVED IN: metabolic process; LOCATED IN: cellular_component unknown; EXPRESSED IN: embryo, leaf whorl, flower, pedicel, seed; EXPRESSED DURING: 4 anthesis, F mature embryo stage, petal differentiation and expansion stage, E expanded cotyledon stage, D bilateral stage; CONTAIN…
Solyc02g014860.3.1	42.4119	47.2788	47.6205	17.4163	20.1404	21.047	7.89657	15.6477	11.8878	17.6236	1.78691	9.95942e-05	0.558522	0.0679202	'(at5g23240 : 435.0) DNAJ heat shock N-terminal domain-containing protein; FUNCTIONS IN: unfolded protein binding, heat shock protein binding; INVOLVED IN: protein folding; LOCATED IN: chloroplast; EXPRESSED IN: 21 plant structures; EXPRESSED DURING: 11 growth stages; CONTAINS InterPro DOMAIN/s: Molecular chaperone, heat shock protein, Hsp40, DnaJ (InterPro:IPR015609), Heat shock protein DnaJ, N-…
Solyc08g048525.1.1	12.2991	17.1933	12.4749	3.77683	8.86179	11.3954	3.21601	3.49935	4.17897	5.4051	1.77948	0.00105315	0.975296	0.100958	#N/A
Solyc02g077250.2.1	0.214578	0.221402	0.370422	0.15131	0.120575	0	0	0.0970567	0.0538136	0.162407	1.7791	0.0230109	0.210593	0.834924	'(at3g15030 : 119.0) Arabidopsis thaliana TCP family transcription factor. Regulated by miR319. Involved in heterchronic regulation of leaf differentiation.; TCP family transcription factor 4 (TCP4); FUNCTIONS IN: DNA binding, sequence-specific DNA binding transcription factor activity; INVOLVED IN: in 6 processes; LOCATED IN: cellular_component unknown; EXPRESSED IN: 19 plant structures; EXPRESS…
Solyc12g098910.2.1	1.57342	1.8054	1.72604	1.83641	0.823156	0.677543	0.188484	0.957087	0.530662	0.307983	1.77834	0.00216293	1.16507	0.151926	'(at3g17510 : 581.0) Encodes a CBL-interacting protein kinase. Specifically interacts with ECT1 and ECT2.; CBL-interacting protein kinase 1 (CIPK1); CONTAINS InterPro DOMAIN/s: NAF/FISL domain (InterPro:IPR018451), Serine/threonine-protein kinase-like domain (InterPro:IPR017442), Protein kinase-like domain (InterPro:IPR011009), Serine/threonine-protein kinase, active site (InterPro:IPR008271), NA…
Solyc06g024380.1.1	0.479088	0	0.354447	0.760117	0.403813	0.598283	0	0.325048	0	0	1.77363	0.257363	2.8537	0.0111817	#N/A
Solyc07g065920.3.1	316.597	336.972	363.146	113.753	103.917	84.4095	114.667	61.8425	106.964	113.024	1.77357	5.04304e-05	0.0226562	0.927919	'(at1g55790 : 236.0) FUNCTIONS IN: metal ion binding; INVOLVED IN: metal ion transport; CONTAINS InterPro DOMAIN/s: Heavy metal transport/detoxification protein (InterPro:IPR006121); BEST Arabidopsis thaliana protein match is: Copper transport protein family (TAIR:AT3G20180.1). & (gnl|cdd|39376 : 196.0) no description available & (reliability: 472.0) & (original description: no original descripti…
Solyc03g116510.1.1	16.7477	12.3332	5.59574	29.1432	2.95986	4.72262	1.87682	5.13161	2.84525	3.68007	1.77244	0.0343492	1.85919	0.266775	' no hits & (original description: no original description)'
Solyc07g018390.2.1	6.11281	5.09431	5.21825	0.49736	1.98167	1.76161	0	2.87126	1.94576	1.60151	1.77065	0.00373152	-0.182923	0.822168	' no hits & (original description: no original description)'
Solyc11g010710.2.1	3.96745	2.38394	2.07195	1.72796	4.13091	2.09839	0.702657	1.07672	0.877934	0.635894	1.76994	0.0110428	1.68782	0.0347055	'(at5g10510 : 395.0) Encodes an AP2-domain transcription factor involved in root stem cell identity and root development.; AINTEGUMENTA-like 6 (AIL6); CONTAINS InterPro DOMAIN/s: DNA-binding, integrase-type (InterPro:IPR016177), Pathogenesis-related transcriptional factor/ERF, DNA-binding (InterPro:IPR001471); BEST Arabidopsis thaliana protein match is: AINTEGUMENTA-like 7 (TAIR:AT5G65510.1). & (…
Solyc03g116990.1.1	33.7017	28.581	34.4974	7.56892	14.2032	12.6836	7.75183	5.63811	11.4623	13.1033	1.76544	0.000289487	0.275471	0.480906	' no hits & (original description: no original description)'
Solyc01g102350.3.1	4.02849	3.58981	3.38684	4.45472	2.05789	1.82937	0.918859	1.24237	1.33176	0.831554	1.7626	6.83748e-05	1.36288	0.0639438	'(gnl|cdd|39488 : 611.0) no description available & (at3g05910 : 597.0) Pectinacetylesterase family protein; FUNCTIONS IN: carboxylesterase activity; INVOLVED IN: biological_process unknown; LOCATED IN: endomembrane system; EXPRESSED IN: 22 plant structures; EXPRESSED DURING: 13 growth stages; CONTAINS InterPro DOMAIN/s: Pectinacetylesterase (InterPro:IPR004963); BEST Arabidopsis thaliana protein…
Solyc09g008560.3.1	169.769	248.755	274.995	46.8411	64.6579	66.7646	93.3309	71.4557	69.0057	38.8673	1.76187	0.00269452	-0.198051	0.566568	'(at2g36690 : 445.0) 2-oxoglutarate (2OG) and Fe(II)-dependent oxygenase superfamily protein; FUNCTIONS IN: oxidoreductase activity, acting on paired donors, with incorporation or reduction of molecular oxygen, 2-oxoglutarate as one donor, and incorporation of one atom each of oxygen into both donors, oxidoreductase activity; INVOLVED IN: biosynthetic process; LOCATED IN: cellular_component unkno…
Solyc10g083635.1.1	2.50341	2.21402	1.85211	2.26964	1.80863	1.78642	1.2424	0	1.34534	0	1.75914	0.0218648	1.5954	0.0365855	#N/A
Solyc10g085040.1.1	319.427	219.485	253.419	89.5696	66.1324	67.5402	77.1842	84.7596	65.9083	84.3195	1.7588	0.000702785	-0.0686922	0.677021	'(at2g37970 : 254.0) SOUL-1; FUNCTIONS IN: binding; INVOLVED IN: N-terminal protein myristoylation, red or far-red light signaling pathway; LOCATED IN: plasma membrane, vacuole; EXPRESSED IN: 25 plant structures; EXPRESSED DURING: 15 growth stages; CONTAINS InterPro DOMAIN/s: SOUL haem-binding protein (InterPro:IPR006917); BEST Arabidopsis thaliana protein match is: SOUL heme-binding family prote…
Solyc02g091250.1.1	25.004	8.69976	15.9177	4.30539	3.26749	2.90464	2.69345	7.36445	5.97906	3.52088	1.75825	0.0376109	-0.485412	0.340251	'(at2g01300 : 95.1) unknown protein; BEST Arabidopsis thaliana protein match is: unknown protein (TAIR:AT1G15010.1); Has 73 Blast hits to 73 proteins in 12 species: Archae - 0; Bacteria - 0; Metazoa - 0; Fungi - 0; Plants - 73; Viruses - 0; Other Eukaryotes - 0 (source: NCBI BLink). & (reliability: 190.2) & (original description: no original description)'
Solyc01g090740.3.1	36.6975	32.7013	27.9729	18.0357	5.31146	7.40648	5.58022	6.79043	5.43832	20.6209	1.75631	0.0052483	0.0935644	0.910806	'(at1g02070 : 97.1) unknown protein; BEST Arabidopsis thaliana protein match is: unknown protein (TAIR:AT3G60520.1); Has 98 Blast hits to 98 proteins in 13 species: Archae - 0; Bacteria - 0; Metazoa - 0; Fungi - 0; Plants - 98; Viruses - 0; Other Eukaryotes - 0 (source: NCBI BLink). & (reliability: 194.2) & (original description: no original description)'
Solyc02g090870.1.1	20.2251	15.5538	10.9544	5.59808	9.13438	4.40621	4.66954	3.76185	3.93454	6.08018	1.75617	0.00525354	0.468212	0.24479	'(at3g50340 : 462.0) unknown protein; BEST Arabidopsis thaliana protein match is: unknown protein (TAIR:AT5G67020.1); Has 128 Blast hits to 128 proteins in 39 species: Archae - 0; Bacteria - 46; Metazoa - 0; Fungi - 3; Plants - 76; Viruses - 0; Other Eukaryotes - 3 (source: NCBI BLink). & (reliability: 924.0) & (original description: no original description)'
Solyc02g089660.2.1	14.8444	10.8828	14.4505	4.13192	3.62189	6.82963	2.71417	2.12032	7.93544	3.10447	1.75473	0.00426453	0.292667	0.638906	' no hits & (original description: no original description)'
Solyc02g089495.1.1	11.2586	4.54162	7.35478	2.66041	5.45147	7.47854	0.832174	3.08796	4.14517	1.08782	1.75402	0.0344654	1.18336	0.11069	#N/A
Solyc07g062970.3.1	695.983	608.231	619.131	257.945	246.842	227.453	198.863	147.56	189.486	225.117	1.75264	2.34259e-05	0.359409	0.0465178	'(at3g15260 : 399.0) Protein phosphatase 2C family protein; FUNCTIONS IN: protein serine/threonine phosphatase activity, catalytic activity; EXPRESSED IN: 23 plant structures; EXPRESSED DURING: 14 growth stages; CONTAINS InterPro DOMAIN/s: Protein phosphatase 2C-related (InterPro:IPR001932), Protein phosphatase 2C (InterPro:IPR015655), Protein phosphatase 2C, N-terminal (InterPro:IPR014045); BEST…
Solyc08g059710.3.1	0.661981	1.09774	0.699654	0.400111	0.996372	0.590484	0.328531	0.449136	0.1423	0.0536819	1.75185	0.0145696	1.44413	0.068699	'(at3g11760 : 291.0) unknown protein; FUNCTIONS IN: molecular_function unknown; INVOLVED IN: biological_process unknown; LOCATED IN: cellular_component unknown; EXPRESSED IN: 23 plant structures; EXPRESSED DURING: 14 growth stages; BEST Arabidopsis thaliana protein match is: unknown protein (TAIR:AT5G04860.1); Has 84 Blast hits to 73 proteins in 13 species: Archae - 0; Bacteria - 0; Metazoa - 0; …
Solyc02g089420.1.1	6.87399	5.86227	6.74624	0.741919	1.30068	1.4015	2.2743	0.571079	2.32201	2.54826	1.75136	0.000633714	-0.748625	0.22676	'(at3g30530 : 128.0) basic leucine-zipper 42 (bZIP42); FUNCTIONS IN: DNA binding, protein homodimerization activity, protein heterodimerization activity, sequence-specific DNA binding transcription factor activity; INVOLVED IN: regulation of transcription, DNA-dependent; EXPRESSED IN: inflorescence meristem, flower; EXPRESSED DURING: petal differentiation and expansion stage; CONTAINS InterPro DO…
Solyc09g056180.3.1	1.4649	3.02299	3.79327	4.64841	2.05789	1.21958	0.282726	0.331299	1.83691	0.831554	1.75008	0.0420318	1.68682	0.117215	'(gnl|cdd|48128 : 124.0) no description available & (at1g19570 : 103.0) Encodes a member of the dehydroascorbate reductase gene family. Critical for a mutualistic symbiosis between the host Arabidopsis and the root colonizing fungus Piriformospora indica.; dehydroascorbate reductase (DHAR1); FUNCTIONS IN: glutathione dehydrogenase (ascorbate) activity; INVOLVED IN: in 6 processes; LOCATED IN: mit…
Solyc12g010440.2.1	22.0234	15.4389	20.7026	2.57612	5.6781	4.65928	3.06036	7.31292	4.05469	8.64816	1.74878	0.00194617	-0.422484	0.438337	'(at2g13100 : 563.0) Major facilitator superfamily protein; FUNCTIONS IN: sugar:hydrogen symporter activity; INVOLVED IN: carbohydrate transport, transmembrane transport; EXPRESSED IN: 23 plant structures; EXPRESSED DURING: 15 growth stages; CONTAINS InterPro DOMAIN/s: Major facilitator superfamily (InterPro:IPR020846), Major facilitator superfamily MFS-1 (InterPro:IPR011701), Major facilitator s…
Solyc10g080370.1.1	975.272	591.27	415.562	201.024	186.133	144.132	165.283	240.664	145.884	234.549	1.74877	0.0217678	-0.150692	0.56675	' no hits & (original description: no original description)'
Solyc06g074710.1.1	12.4961	11.9221	8.02086	5.85432	12.4084	10.8309	2.77516	2.47767	2.53287	5.11764	1.74503	0.00285178	1.588	0.0161026	'(gnl|cdd|66174 : 249.0) no description available & (at5g48930 : 214.0) At5g48930 has been shown to encode for the hydroxycinnamoyl-Coenzyme A shikimate/quinate hydroxycinnamoyltransferase (HCT) both synthesizing and catabolizing the hydroxycinnamoylesters (coumaroyl/caffeoyl shikimate and quinate) involved in the phenylpropanoid pathway. Influence on the accumulation of flavonoids which in turn …
Solyc05g053070.3.1	1.49363	0.990729	0.789315	1.80554	1.79849	0.532924	0	0.579078	0.481609	0.242245	1.74419	0.0217734	2.08185	0.0412528	' no hits & (original description: no original description)'
Solyc03g006620.3.1	21.4682	15.7539	18.6214	4.8547	4.49256	4.99209	6.25789	5.82623	3.84305	6.30332	1.74389	0.000377503	-0.217522	0.316601	'(gnl|cdd|69095 : 169.0) no description available & (at1g61260 : 134.0) Protein of unknown function (DUF761); FUNCTIONS IN: molecular_function unknown; INVOLVED IN: biological_process unknown; LOCATED IN: endomembrane system; EXPRESSED IN: 12 plant structures; EXPRESSED DURING: 7 growth stages; CONTAINS InterPro DOMAIN/s: Protein of unknown function DUF761, plant (InterPro:IPR008480); BEST Arabid…
Solyc06g005390.1.1	5.66166	5.84173	6.34652	6.16996	1.59069	2.571	1.39071	2.09524	0.90356	2.7269	1.74173	0.000416101	0.952887	0.242675	'(o22582|h2b_goshi : 157.0) Histone H2B - Gossypium hirsutum (Upland cotton) & (at5g22880 : 155.0) Encodes a histone 2B (H2B) protein. This protein can be ubiquitinated in planta, and this modification depends on the HUB1 and HUB2 E3 ubiquitin ligases.; histone B2 (HTB2); FUNCTIONS IN: DNA binding; INVOLVED IN: nucleosome assembly; LOCATED IN: nucleolus, nucleus; EXPRESSED IN: 22 plant structures…
Solyc01g099520.3.1	113.931	100.469	115.164	30.1271	35.546	33.0877	38.0967	38.6497	28.0743	26.5712	1.74172	3.24897e-05	0.00317131	0.986329	'(at4g15800 : 119.0) Member of a diversely expressed predicted peptide family showing sequence similarity to tobacco Rapid Alkalinization Factor (RALF), and is believed to play an essential role in the physiology of Arabidopsis. Consists of a single exon and is characterized by a conserved C-terminal motif and N-terminal signal peptide.; ralf-like 33 (RALFL33); CONTAINS InterPro DOMAIN/s: Rapid A…
Solyc06g084370.1.1	32.3167	23.371	27.8939	20.7535	26.5904	18.7371	7.79638	5.22047	14.3279	6.11486	1.7358	0.00186216	1.39685	0.00727932	' no hits & (original description: no original description)'
Solyc08g062220.3.1	35.1408	32.6497	27.5469	10.1371	14.9489	21.3228	5.6766	3.51278	19.1453	9.94257	1.73159	0.00434271	0.692949	0.28329	'(at2g43820 : 536.0) Induced by Salicylic acid, virus, fungus and bacteria.Involved in the tryptophan synthesis pathway. Independent of NPR1 for their induction by salicylic acid. UGT74F1 transfers UDP:glucose to salicylic acid (forming a glucoside (SAG) and a glucose ester (SGE)), benzoic acid, and athranilate in vitro. UGT74F2 shows a weak ability to catalyze the formation of the p-aminobenzoat…
Solyc02g088380.3.1	33.2595	29.7509	28.4431	8.88944	14.1676	16.971	9.52507	7.03661	12.6462	7.51131	1.73154	0.000106158	0.539513	0.155561	'(at2g27035 : 140.0) Has been classified as a stellacyanin. Has also been classified as an early nodulin-like protein (ENODL), because it does not have a His residue involved in Cu binding. ENODLs are proteins having one plastocyanin-like (PCNL) domain lacking the amino acid residues necessary for Cu binding.; early nodulin-like protein 20 (ENODL20); FUNCTIONS IN: electron carrier activity, coppe…
Solyc02g084710.3.1	454.703	381.926	398.288	172.881	144.779	131.632	139.358	98.1537	120.723	138.08	1.73013	4.35295e-05	0.271435	0.153565	'(q07090|trxh2_tobac : 202.0) Thioredoxin H-type 2 (TRX-H2) - Nicotiana tabacum (Common tobacco) & (at3g51030 : 169.0) encodes a cytosolic thioredoxin that reduces disulfide bridges of target proteins by the reversible formation of a disulfide bridge between two neighboring Cys residues present in the active site. Thioredoxins have been found to regulate a variety of biological reactions in proka…
Solyc10g085920.2.1	3.85362	4.49364	6.87377	3.46188	3.64858	2.90062	0.855819	1.00285	2.46245	1.79795	1.72972	0.0103563	1.12525	0.0131131	'(at3g53520 : 664.0) Encodes an isoform of UDP-glucuronic acid decarboxylase, which is predicted to be membrane-bound by PSORT analysis. This enzyme produces UDP-xylose, which is a substrate for many cell wall carbohydrates including hemicellulose and pectin. UDP-xylose is also known to feedback regulate several cell wall biosynthetic enzymes.; UDP-glucuronic acid decarboxylase 1 (UXS1); CONTAINS…
Solyc03g006640.3.1	86.173	72.9486	95.5722	30.8861	37.0523	36.4654	23.1552	18.9503	29.8498	30.4487	1.72953	0.000244598	0.442938	0.0536633	'(at1g61340 : 98.6) F-box family protein; FUNCTIONS IN: molecular_function unknown; INVOLVED IN: biological_process unknown; EXPRESSED IN: 16 plant structures; EXPRESSED DURING: 10 growth stages; BEST Arabidopsis thaliana protein match is: F-box family protein (TAIR:AT4G21510.1). & (reliability: 191.8) & (original description: no original description)'
Solyc05g009550.3.1	261.333	201.177	237.235	49.7616	52.255	36.5987	55.5094	65.8511	64.4085	95.709	1.72885	0.000269619	-0.606898	0.0818795	'(at1g13340 : 219.0) Regulator of Vps4 activity in the MVB pathway protein; CONTAINS InterPro DOMAIN/s: Protein of unknown function DUF292, eukaryotic (InterPro:IPR005061); BEST Arabidopsis thaliana protein match is: Regulator of Vps4 activity in the MVB pathway protein (TAIR:AT1G34220.2); Has 628 Blast hits to 628 proteins in 152 species: Archae - 0; Bacteria - 0; Metazoa - 164; Fungi - 130; Pla…
Solyc07g042293.1.1	0.6094	0	0.150286	0.859438	0.342433	1.01469	0	0	0.305661	0	1.72851	0.366217	3.27335	0.0184346	#N/A
Solyc02g065315.1.1	2.8213	2.58023	4.55411	0	1.29709	1.28117	0	1.39213	1.15781	1.45592	1.72844	0.0168458	-0.220671	0.802828	#N/A
Solyc01g109810.2.1	133.686	155.348	330.917	83.327	81.1266	60.1658	65.2154	48.1488	54.7807	81.8002	1.72558	0.0416759	0.260908	0.297304	' no hits & (original description: no original description)'
Solyc03g026050.3.1	3.60677	1.89796	1.70779	1.22079	0.608013	0.720659	0.167065	0.783071	0.976901	0.982745	1.72463	0.0292196	0.224321	0.677007	'(q9xh44|cet1_tobac : 287.0) CEN-like protein 1 - Nicotiana tabacum (Common tobacco) & (at2g27550 : 240.0) encodes a protein similar to TFL1. overexpression leads to similar phenotype as TFL1 overexpression. expressed specifically in the hypocotyl and null mutation does not result in phenotypes exhibited by TFL1 null mutations.; centroradialis (ATC); CONTAINS InterPro DOMAIN/s: Phosphatidylethano…
Solyc01g095140.3.1	107.875	50.039	79.9267	10.8431	21.535	20.4828	4.56576	38.7353	29.427	23.4557	1.72117	0.0198125	-0.448554	0.507105	'(gnl|cdd|66818 : 220.0) no description available & (p46519|lea14_soybn : 191.0) Desiccation protectant protein Lea14 homolog - Glycine max (Soybean) & (at1g01470 : 168.0) Encodes late-embryogenesis abundant protein whose mRNA levels are induced in response to wounding and light stress. Might be involved in protection against dessication.; LATE EMBRYOGENESIS ABUNDANT 14 (LEA14); CONTAINS InterPro…
Solyc05g006640.3.1	22.4564	18.5414	18.8916	9.41525	13.8389	9.53654	4.36631	5.08407	8.90555	6.0147	1.7122	0.000314731	0.843182	0.035626	'(at1g59820 : 1910.0) Encodes a phospholipid translocase. Involved in secretory vesicle formation from trans-Golgi in peripheral columella cells at the root tip. Mutants have short primary roots and grow slower.; aminophospholipid ATPase 3 (ALA3); FUNCTIONS IN: phospholipid transporter activity, ATPase activity, coupled to transmembrane movement of ions, phosphorylative mechanism; INVOLVED IN: Go…
Solyc02g078900.3.1	40.5896	41.3428	37.8114	21.2703	30.5409	26.2699	6.92162	12.009	13.9793	15.9917	1.70703	9.88971e-05	1.09013	0.00775028	'(at2g29990 : 695.0) alternative NAD(P)H dehydrogenase 2 (NDA2); FUNCTIONS IN: NADH dehydrogenase activity, oxidoreductase activity, FAD binding; INVOLVED IN: oxidation reduction; LOCATED IN: intrinsic to mitochondrial inner membrane; EXPRESSED IN: 24 plant structures; EXPRESSED DURING: 13 growth stages; CONTAINS InterPro DOMAIN/s: FAD-dependent pyridine nucleotide-disulphide oxidoreductase (Inte…
Solyc01g080870.3.1	7.72458	5.74096	5.88468	9.54572	5.834	4.39342	2.78979	0.467012	2.30167	2.34438	1.70694	0.00266828	1.73813	0.0227621	'(at1g32450 : 822.0) Transmembrane nitrate transporter. Involved in xylem transport of nitrate from root to shoot. Induced in response to nitrate. Not involved in nitrate uptake. expressed in root pericycle cells.; nitrate transporter 1.5 (NRT1.5); CONTAINS InterPro DOMAIN/s: Oligopeptide transporter (InterPro:IPR000109), Major facilitator superfamily, general substrate transporter (InterPro:IPR0…
Solyc02g093910.3.1	60.0167	79.632	63.8174	12.5934	11.2642	16.0821	29.2628	23.5746	18.6468	11.655	1.70623	0.000900433	-0.642665	0.163908	'(at1g51540 : 529.0) Galactose oxidase/kelch repeat superfamily protein; CONTAINS InterPro DOMAIN/s: Galactose oxidase/kelch, beta-propeller (InterPro:IPR011043), Kelch repeat type 1 (InterPro:IPR006652), Kelch related (InterPro:IPR013089), Kelch-type beta propeller (InterPro:IPR015915); BEST Arabidopsis thaliana protein match is: Galactose oxidase/kelch repeat superfamily protein (TAIR:AT3G27220…
Solyc05g052410.2.1	8.58568	5.13619	6.75744	1.28813	2.1556	2.12914	1.97434	2.23091	1.19113	2.97259	1.70609	0.00398258	-0.171589	0.656003	'(at2g40350 : 118.0) encodes a member of the DREB subfamily A-2 of ERF/AP2 transcription factor family. The protein contains one AP2 domain. There are eight members in this subfamily including DREB2A AND DREB2B that are involved in response to drought.; Integrase-type DNA-binding superfamily protein; CONTAINS InterPro DOMAIN/s: DNA-binding, integrase-type (InterPro:IPR016177), Pathogenesis-relate…
Solyc12g010660.1.1	1.01567	1.65055	1.65314	0	0.941691	0	0.705684	0.413461	0.534908	0.115309	1.70263	0.00752245	-0.494866	0.687389	'(gnl|cdd|85132 : 227.0) no description available & (gnl|cdd|39857 : 219.0) no description available & (at1g50180 : 172.0) NB-ARC domain-containing disease resistance protein; FUNCTIONS IN: ATP binding; INVOLVED IN: apoptosis, defense response; LOCATED IN: cellular_component unknown; EXPRESSED IN: shoot; CONTAINS InterPro DOMAIN/s: NB-ARC (InterPro:IPR002182), Disease resistance protein (InterPro…
Solyc09g010970.3.1	31.4729	31.2905	29.5204	9.93049	9.98163	11.7243	10.2542	7.96232	8.3479	11.2644	1.70163	5.72723e-06	0.157141	0.347537	'(at4g33580 : 313.0) beta carbonic anhydrase 5 (BCA5); FUNCTIONS IN: carbonate dehydratase activity, zinc ion binding; INVOLVED IN: carbon utilization; LOCATED IN: chloroplast; EXPRESSED IN: 25 plant structures; EXPRESSED DURING: 13 growth stages; CONTAINS InterPro DOMAIN/s: Carbonic anhydrase, prokaryotic-like, conserved site (InterPro:IPR015892), Carbonic anhydrase (InterPro:IPR001765); BEST Ar…
Solyc02g068190.1.1	3.90641	3.26009	3.42846	1.78239	1.64631	1.05218	0.53219	0.935433	1.35427	1.5218	1.70142	0.000514795	0.459902	0.2622	'(at2g33730 : 866.0) P-loop containing nucleoside triphosphate hydrolases superfamily protein; FUNCTIONS IN: helicase activity, nucleic acid binding, ATP binding, ATP-dependent helicase activity; LOCATED IN: nucleus, cytoplasm; EXPRESSED IN: 25 plant structures; EXPRESSED DURING: 14 growth stages; CONTAINS InterPro DOMAIN/s: RNA helicase, DEAD-box type, Q motif (InterPro:IPR014014), DNA/RNA helic…
Solyc03g006300.2.1	2.08375	0.930939	1.63699	0.318109	0.688053	0.429225	0.398017	0.408098	0.371733	0.731655	1.69959	0.0155775	0.00328002	0.993943	'(at1g28440 : 1216.0) HAESA-like 1 (HSL1); FUNCTIONS IN: protein serine/threonine kinase activity, kinase activity, ATP binding; INVOLVED IN: transmembrane receptor protein tyrosine kinase signaling pathway, protein amino acid phosphorylation; EXPRESSED IN: 22 plant structures; EXPRESSED DURING: 13 growth stages; CONTAINS InterPro DOMAIN/s: Protein kinase, ATP binding site (InterPro:IPR017441), P…
Solyc09g015155.1.1	155.844	175.673	154.508	66.4044	91.9896	70.3998	47.8818	48.3636	54.7702	49.1914	1.69458	8.33338e-06	0.607593	0.0127245	#N/A
Solyc03g121050.3.1	102.015	109.244	119.161	28.0836	34.4198	24.1904	38.1509	37.6012	30.161	30.483	1.69154	2.0095e-05	-0.238764	0.207271	'(at1g51940 : 801.0) protein kinase family protein / peptidoglycan-binding LysM domain-containing protein; FUNCTIONS IN: kinase activity; INVOLVED IN: protein amino acid phosphorylation, cell wall macromolecule catabolic process; LOCATED IN: endomembrane system; EXPRESSED IN: 22 plant structures; EXPRESSED DURING: 13 growth stages; CONTAINS InterPro DOMAIN/s: Protein kinase, ATP binding site (Int…
Solyc11g007200.2.1	142.55	103.418	148.308	98.9485	125.033	105.697	27.8559	33.5484	58.9873	42.4822	1.69049	0.0014265	1.43234	0.00113941	'(at3g56240 : 99.0) CCH protein belongs to a family of eukaryotic proteins that participate in intracellular copper homeostasis by delivering this metal to the secretory pathway; mainly located along the vascular bundles of senescing leaves and petioles as well as in stem sieve elements; hypothesized to have a role in copper mobilization from decaying organs towards reproductive structures, as a …
Solyc06g051800.3.1	5.52415	3.5249	3.72846	2.87026	4.98292	2.90464	0.448908	0.526032	2.33329	1.98049	1.68765	0.0133693	1.43943	0.0399911	'(at2g39700 : 409.0) putative expansin. Naming convention from the Expansin Working Group (Kende et al, 2004. Plant Mol Bio). Involved in the formation of nematode-induced syncytia in roots of Arabidopsis thaliana.; expansin A4 (EXPA4); CONTAINS InterPro DOMAIN/s: Barwin-related endoglucanase (InterPro:IPR009009), Pollen allergen, N-terminal (InterPro:IPR014734), Expansin (InterPro:IPR002963), Ra…
Solyc10g018010.2.1	0.338556	0	0.125238	0.358099	0.14268	0.422787	0	0	0	0.192181	1.68605	0.336863	2.67979	0.0353912	' no hits & (original description: no original description)'
Solyc09g055765.1.1	18.6975	20.0067	18.7857	3.66238	4.08585	2.30611	2.40574	10.6498	4.51545	6.28957	1.68372	0.00150696	-0.83177	0.272574	#N/A
Solyc02g077190.2.1	1.42383	1.65276	1.68983	0.596135	0.900087	0.518605	0.10305	0.241508	0.758797	0.875592	1.68321	0.00556569	0.44096	0.502335	' no hits & (original description: no original description)'
Solyc02g089520.2.1	18.2696	14.4735	13.8373	6.35408	6.57722	5.56841	3.58579	4.87414	6.01072	4.92172	1.67927	0.00043199	0.347051	0.0944869	'(at5g15840 : 227.0) Encodes a protein showing similarities to zinc finger transcription factors, involved in regulation of flowering under long days. Acts upstream of FT and SOC1.; CONSTANS (CO); CONTAINS InterPro DOMAIN/s: Zinc finger, B-box (InterPro:IPR000315); BEST Arabidopsis thaliana protein match is: CONSTANS-like 2 (TAIR:AT3G02380.1); Has 2142 Blast hits to 1417 proteins in 117 species: …
Solyc06g063150.3.1	2.29789	1.95606	2.04008	1.49883	2.45333	0.573919	0.620888	0.675591	0.893241	0.434799	1.67697	0.000153296	1.20125	0.127783	'(at1g53730 : 431.0) STRUBBELIG-receptor family 6 (SRF6); FUNCTIONS IN: protein serine/threonine kinase activity, protein kinase activity, ATP binding; INVOLVED IN: transmembrane receptor protein tyrosine kinase signaling pathway, protein amino acid phosphorylation; LOCATED IN: plasma membrane; EXPRESSED IN: 22 plant structures; EXPRESSED DURING: 13 growth stages; CONTAINS InterPro DOMAIN/s: Prot…
Solyc10g085420.2.1	7.58453	5.86932	6.58719	1.04639	3.05744	4.11805	2.29118	1.34241	1.73671	2.99503	1.6755	0.000581647	0.390083	0.486613	'(at5g01750 : 285.0) Protein of unknown function (DUF567); FUNCTIONS IN: molecular_function unknown; INVOLVED IN: biological_process unknown; LOCATED IN: chloroplast; EXPRESSED IN: 23 plant structures; EXPRESSED DURING: 13 growth stages; CONTAINS InterPro DOMAIN/s: Protein of unknown function DUF567 (InterPro:IPR007612); BEST Arabidopsis thaliana protein match is: Protein of unknown function (DUF…
Solyc03g113920.3.1	42.4949	36.6519	52.3177	19.8996	23.8417	15.6081	8.98863	9.81882	17.9655	18.1477	1.67429	0.00156993	0.526919	0.15061	'(at5g62570 : 458.0) Calmodulin binding protein-like; FUNCTIONS IN: calmodulin binding; INVOLVED IN: biological_process unknown; LOCATED IN: cellular_component unknown; EXPRESSED IN: 22 plant structures; EXPRESSED DURING: 13 growth stages; CONTAINS InterPro DOMAIN/s: Calmodulin binding protein-like (InterPro:IPR012416); BEST Arabidopsis thaliana protein match is: Calmodulin-binding protein (TAIR:…
Solyc03g113400.3.1	68.7294	63.5283	58.052	26.7565	37.8961	20.5036	23.4344	14.5074	26.573	15.0638	1.67293	0.000181203	0.512768	0.187089	'(gnl|cdd|35426 : 1632.0) no description available & (q08436|pma3_nicpl : 1621.0) Plasma membrane ATPase 3 (EC 3.6.3.6) (Proton pump 3) - Nicotiana plumbaginifolia (Leadwort-leaved tobacco) & (at5g62670 : 1542.0) H(+)-ATPase 11 (HA11); FUNCTIONS IN: ATPase activity; INVOLVED IN: cation transport, metabolic process, ATP biosynthetic process; LOCATED IN: plasma membrane, membrane; EXPRESSED IN: 26 …
Solyc05g013180.3.1	0.795479	0.640208	1.01226	0.706775	0.590032	1.66889	0.331618	0.259061	0.071819	0.361243	1.67276	0.00523288	1.94956	0.0562696	'(at1g69480 : 306.0) EXS (ERD1/XPR1/SYG1) family protein; FUNCTIONS IN: molecular_function unknown; INVOLVED IN: biological_process unknown; LOCATED IN: integral to membrane, plasma membrane; EXPRESSED IN: stem, sepal, stamen, seed; EXPRESSED DURING: 4 anthesis, petal differentiation and expansion stage, E expanded cotyledon stage; CONTAINS InterPro DOMAIN/s: EXS, C-terminal (InterPro:IPR004342),…
Solyc10g084650.2.1	37.4619	36.4797	42.0636	10.49	14.144	10.5237	10.9517	12.4338	12.6528	12.4918	1.67227	1.11006e-05	-0.050005	0.726641	'(at2g37520 : 863.0) Acyl-CoA N-acyltransferase with RING/FYVE/PHD-type zinc finger domain; FUNCTIONS IN: DNA binding, zinc ion binding; INVOLVED IN: regulation of transcription, DNA-dependent; LOCATED IN: nucleus; EXPRESSED IN: 23 plant structures; EXPRESSED DURING: 15 growth stages; CONTAINS InterPro DOMAIN/s: Zinc finger, PHD-type, conserved site (InterPro:IPR019786), Zinc finger, PHD-type (In…
Solyc02g069810.2.1	13.2738	7.27117	8.88252	3.58888	0.534266	3.35249	3.15192	4.14878	1.96368	3.04781	1.67211	0.00824364	-0.304781	0.574439	'(at3g15605 : 190.0) nucleic acid binding; FUNCTIONS IN: nucleic acid binding; INVOLVED IN: biological_process unknown; LOCATED IN: cellular_component unknown; EXPRESSED IN: 8 plant structures; EXPRESSED DURING: 6 growth stages; CONTAINS InterPro DOMAIN/s: RNA recognition motif, RNP-1 (InterPro:IPR000504); BEST Arabidopsis thaliana protein match is: bromo-adjacent homology (BAH) domain-containing…
Solyc03g115230.3.1	88.7595	71.811	68.9221	26.0329	32.197	29.901	25.9215	24.3679	24.3406	21.3991	1.67194	0.000178419	0.291212	0.035217	'(at1g74310 : 1395.0) Encodes ClpB1, which belongs to the Casein lytic proteinase/heat shock protein 100 (Clp/Hsp100) family. Involved in refolding of proteins which form aggregates under heat stress. Also known as AtHsp101. AtHsp101 is a cytosolic heat shock protein required for acclimation to high temperature.; heat shock protein 101 (HSP101); FUNCTIONS IN: protein binding, ATPase activity, ATP…
Solyc04g009900.3.1	10.7134	8.29064	8.5503	7.67356	4.90612	7.79557	1.56298	1.60256	4.82356	3.54354	1.6716	0.0026471	1.23613	0.0244567	'(at1g08650 : 324.0) Encodes a phosphoenolpyruvate carboxylase kinase that is expressed at highest levels in leaves. Expression is induced by light.; phosphoenolpyruvate carboxylase kinase 1 (PPCK1); FUNCTIONS IN: protein serine/threonine kinase activity, kinase activity; INVOLVED IN: protein amino acid phosphorylation; LOCATED IN: cellular_component unknown; EXPRESSED IN: 20 plant structures; EX…
Solyc11g008030.2.1	10.132	10.016	10.6727	5.58713	4.66055	4.7062	1.53814	2.30539	3.4861	5.57606	1.67092	0.00113422	0.62755	0.161597	'(gnl|cdd|36477 : 489.0) no description available & (at4g12420 : 457.0) Encodes a protein of unknown function involved in directed root tip growth. It is a member of 19-member gene family and is distantly related structurally to the multiple-copper oxidases ascorbate oxidase and laccase, though it lacks the copper-binding domains. The protein is glycosylated and GPI-anchored. It is localized to t…
Solyc06g059860.3.1	21.6713	13.3156	19.6114	10.3298	17.4823	14.4026	3.23115	4.66974	7.83747	7.1804	1.66736	0.00386109	1.29625	0.0116631	'(at1g76980 : 87.4) FUNCTIONS IN: molecular_function unknown; INVOLVED IN: biological_process unknown; LOCATED IN: cellular_component unknown; BEST Arabidopsis thaliana protein match is: embryo defective 2170 (TAIR:AT1G21390.1); Has 61 Blast hits to 61 proteins in 18 species: Archae - 0; Bacteria - 8; Metazoa - 8; Fungi - 2; Plants - 40; Viruses - 3; Other Eukaryotes - 0 (source: NCBI BLink). & (…
Solyc08g061270.1.1	133.686	73.7275	79.1568	94.3454	67.133	125.21	29.1522	28.8598	37.3913	25.1314	1.66448	0.010225	1.66507	0.00608762	'(at1g72510 : 117.0) Protein of unknown function (DUF1677); CONTAINS InterPro DOMAIN/s: Protein of unknown function DUF1677, plant (InterPro:IPR012876); BEST Arabidopsis thaliana protein match is: Protein of unknown function (DUF1677) (TAIR:AT2G09970.1); Has 35333 Blast hits to 34131 proteins in 2444 species: Archae - 798; Bacteria - 22429; Metazoa - 974; Fungi - 991; Plants - 531; Viruses - 0; O…
Solyc06g061040.3.1	1.25701	1.26457	1.02298	2.06084	3.49638	2.04068	0.727809	0.17057	0.236434	0.356772	1.6638	0.00407832	2.76379	0.0039952	'(at1g32380 : 561.0) Encodes a P-dependent phosphoribosyl pyrophosphate (PRPP) synthase.; phosphoribosyl pyrophosphate (PRPP) synthase 2 (PRS2); FUNCTIONS IN: magnesium ion binding, ribose phosphate diphosphokinase activity; INVOLVED IN: cellular biosynthetic process, nucleotide biosynthetic process, nucleoside metabolic process, ribonucleoside monophosphate biosynthetic process; LOCATED IN: chlo…
Solyc01g010150.3.1	7.74757	6.12678	6.73607	2.81136	4.38528	2.9661	2.35752	1.45801	2.29757	2.56812	1.66244	0.000208559	0.642356	0.0623239	'(at1g69040 : 656.0) ACT-domain containing protein involved in feedback regulation of amino acid metabolism; ACT domain repeat 4 (ACR4); FUNCTIONS IN: amino acid binding; INVOLVED IN: regulation of cellular amino acid metabolic process, response to cytokinin stimulus; LOCATED IN: cytosol; EXPRESSED IN: 22 plant structures; EXPRESSED DURING: 13 growth stages; CONTAINS InterPro DOMAIN/s: Amino acid…
Solyc10g083340.2.1	0.671415	0.614046	0.361263	0.710173	2.52092	0.609788	0.141363	0	0.275536	0.277185	1.66145	0.0200289	2.88329	0.0890103	'(at3g04030 : 325.0) Homeodomain-like superfamily protein; FUNCTIONS IN: sequence-specific DNA binding transcription factor activity; INVOLVED IN: regulation of transcription; EXPRESSED IN: 9 plant structures; EXPRESSED DURING: 4 anthesis, 4 leaf senescence stage, petal differentiation and expansion stage; CONTAINS InterPro DOMAIN/s: Homeodomain-like (InterPro:IPR009057), Myb, DNA-binding (InterP…
Solyc01g109330.3.1	4.52634	3.07557	3.51211	2.4522	2.55894	2.20584	0.511365	0.823927	1.6612	1.69203	1.66021	0.00401066	1.0373	0.0193995	'(at1g49380 : 294.0) cytochrome c biogenesis protein family; FUNCTIONS IN: molecular_function unknown; INVOLVED IN: cytochrome complex assembly; LOCATED IN: chloroplast; EXPRESSED IN: 22 plant structures; EXPRESSED DURING: 13 growth stages; CONTAINS InterPro DOMAIN/s: ResB-like (InterPro:IPR007816); Has 1416 Blast hits to 1414 proteins in 516 species: Archae - 0; Bacteria - 1016; Metazoa - 2; Fun…
Solyc08g081700.1.1	1.92361	2.28251	2.37193	0.542575	1.72946	0.960879	1.03952	0.870079	0.578904	0.291184	1.65778	0.0011822	0.632951	0.324188	' no hits & (original description: no original description)'
Solyc12g088090.2.1	5.61763	4.08639	3.74051	4.0405	9.65934	5.3316	0	0	1.60608	4.08173	1.65611	0.0565079	2.15748	0.0427641	'(q6ep49|mad27_orysa : 132.0) MADS-box transcription factor 27 (OsMADS27) (RMADS218) - Oryza sativa (Rice) & (at3g57230 : 123.0) MADS-box transcription factor. Expressed in leaf, root and stem, with higher RNA accumulation in guard cells and trichomes.; AGAMOUS-like 16 (AGL16); FUNCTIONS IN: sequence-specific DNA binding transcription factor activity; INVOLVED IN: regulation of transcription, DNA…
Solyc01g107100.3.1	36.3947	60.2584	80.7785	5.5953	12.4845	5.28483	26.2181	24.1186	13.8503	11.0504	1.65278	0.0177514	-1.27208	0.0719064	' no hits & (original description: no original description)'
Solyc01g107740.3.1	127.171	94.301	109.413	28.5431	37.879	30.7803	27.4351	36.7617	45.2417	30.8777	1.65269	0.000442378	-0.114581	0.626973	'(at4g34150 : 204.0) Calcium-dependent lipid-binding (CaLB domain) family protein; CONTAINS InterPro DOMAIN/s: C2 membrane targeting protein (InterPro:IPR018029), C2 calcium/lipid-binding domain, CaLB (InterPro:IPR008973), C2 calcium-dependent membrane targeting (InterPro:IPR000008); BEST Arabidopsis thaliana protein match is: soybean gene regulated by cold-2 (TAIR:AT1G09070.1); Has 30201 Blast h…
Solyc07g045160.3.1	14.3388	19.6109	18.8962	11.5329	12.4636	9.20183	4.03577	4.79669	5.16927	8.42206	1.6518	0.00112639	0.981115	0.0115255	'(at4g26270 : 762.0) phosphofructokinase 3 (PFK3); CONTAINS InterPro DOMAIN/s: Pyrophosphate-dependent phosphofructokinase TP0108 (InterPro:IPR012004), Phosphofructokinase (InterPro:IPR000023); BEST Arabidopsis thaliana protein match is: phosphofructokinase 7 (TAIR:AT5G56630.1); Has 30201 Blast hits to 17322 proteins in 780 species: Archae - 12; Bacteria - 1396; Metazoa - 17338; Fungi - 3422; Pla…
Solyc06g074040.1.1	0.242983	0.752133	0.629186	1.28505	1.43363	0.910306	0.140687	0	0.274218	0.275858	1.64859	0.0573977	2.80834	0.00102248	'(at3g44220 : 253.0) Late embryogenesis abundant (LEA) hydroxyproline-rich glycoprotein family; CONTAINS InterPro DOMAIN/s: Late embryogenesis abundant protein, group 2 (InterPro:IPR004864); BEST Arabidopsis thaliana protein match is: Late embryogenesis abundant (LEA) hydroxyproline-rich glycoprotein family (TAIR:AT5G22200.1); Has 838 Blast hits to 838 proteins in 28 species: Archae - 0; Bacteria…
Solyc02g088130.1.1	27.423	20.4354	21.04	16.1145	38.0957	22.8305	4.70456	6.20192	6.87738	11.5309	1.64788	0.00169167	1.80903	0.0236738	' no hits & (original description: no original description)'
Solyc01g010870.3.1	94.4007	98.7281	101.222	35.3134	49.6123	43.6581	25.2304	25.9678	35.7457	38.3265	1.64753	1.99982e-05	0.4527	0.0798362	'(at1g26850 : 986.0) S-adenosyl-L-methionine-dependent methyltransferases superfamily protein; LOCATED IN: Golgi apparatus, membrane; EXPRESSED IN: 25 plant structures; EXPRESSED DURING: 15 growth stages; CONTAINS InterPro DOMAIN/s: Protein of unknown function DUF248, methyltransferase putative (InterPro:IPR004159); BEST Arabidopsis thaliana protein match is: S-adenosyl-L-methionine-dependent met…
Solyc03g007890.3.1	33.0272	18.1444	18.386	5.90483	4.34113	8.00596	6.5063	8.21058	7.18088	7.72814	1.64639	0.0124828	-0.283774	0.238542	'(p51819|hsp83_iponi : 1083.0) Heat shock protein 83 - Ipomoea nil (Japanese morning glory) (Pharbitis nil) & (at5g52640 : 1056.0) Encodes a cytosolic heat shock protein AtHSP90.1. AtHSP90.1 interacts with disease resistance signaling components SGT1b and RAR1 and is required for RPS2-mediated resistance.; heat shock protein 90.1 (HSP90.1); FUNCTIONS IN: unfolded protein binding, ATP binding; INV…
Solyc02g022925.1.1	1.37666	1.30207	0.679001	0.161792	0.773569	1.52814	0	0.622683	0.460334	0.347316	1.64617	0.0254843	1.1994	0.260626	#N/A
Solyc02g077240.3.1	638.5	924.897	677.15	235.067	319.129	241.995	256.417	223.575	284.89	189.802	1.64579	0.00134164	0.153127	0.456797	'(p51850|pdc1_pea : 1029.0) Pyruvate decarboxylase isozyme 1 (EC 4.1.1.1) (PDC) - Pisum sativum (Garden pea) & (at5g54960 : 944.0) pyruvate decarboxylase-2; pyruvate decarboxylase-2 (PDC2); FUNCTIONS IN: pyruvate decarboxylase activity, magnesium ion binding, carboxy-lyase activity, thiamin pyrophosphate binding, catalytic activity; INVOLVED IN: response to hypoxia; LOCATED IN: cellular_component…
Solyc06g075110.3.1	130.296	115.466	131.936	46.2391	42.3628	35.3049	36.6786	43.2465	42.0481	39.0059	1.6454	9.35952e-06	0.0374198	0.754724	'(at2g28310 : 628.0) Protein of unknown function (DUF707); FUNCTIONS IN: molecular_function unknown; INVOLVED IN: biological_process unknown; EXPRESSED IN: 22 plant structures; EXPRESSED DURING: 13 growth stages; CONTAINS InterPro DOMAIN/s: Protein of unknown function DUF707 (InterPro:IPR007877); BEST Arabidopsis thaliana protein match is: Protein of unknown function (DUF707) (TAIR:AT1G08040.2); …
Solyc04g017593.1.1	7.7279	6.62102	6.53416	5.83858	10.9337	9.65057	2.23722	1.87256	2.28415	2.50671	1.64539	4.35788e-05	1.98484	0.00375564	#N/A
Solyc10g085800.2.1	3.32804	1.81233	2.27982	2.34677	1.87008	1.23142	0.570942	0.501774	0.834634	1.25944	1.64347	0.010915	1.19781	0.0290853	'(at2g27930 : 200.0) PLATZ transcription factor family protein; CONTAINS InterPro DOMAIN/s: Protein of unknown function DUF597 (InterPro:IPR006734); BEST Arabidopsis thaliana protein match is: PLATZ transcription factor family protein (TAIR:AT1G32700.1); Has 406 Blast hits to 406 proteins in 26 species: Archae - 0; Bacteria - 0; Metazoa - 0; Fungi - 0; Plants - 406; Viruses - 0; Other Eukaryotes …
Solyc03g083160.2.1	2.15881	1.27284	1.90139	0.326204	0.259944	0.770259	0.595212	0.557978	0.773435	0.350128	1.64302	0.00419657	-0.33215	0.519147	' no hits & (original description: no original description)'
Solyc05g014550.1.1	11.1723	6.05203	7.06342	2.79317	2.65386	1.26836	1.88182	2.20513	2.59812	3.68988	1.64216	0.0107681	-0.212524	0.590662	'(at5g14280 : 215.0) DNA-binding storekeeper protein-related; FUNCTIONS IN: transcription regulator activity; INVOLVED IN: biological_process unknown; LOCATED IN: integral to membrane; CONTAINS InterPro DOMAIN/s: Protein of unknown function DUF573 (InterPro:IPR007592), TRAM/LAG1/CLN8 homology domain (InterPro:IPR006634); BEST Arabidopsis thaliana protein match is: TRAM, LAG1 and CLN8 (TLC) lipid-…
Solyc05g055567.1.1	0.0843578	0.0979209	0.062411	0.0446137	0	0	0	0.0572344	0	0.0478857	1.63395	0.0400156	-0.821443	0.625552	#N/A
Solyc06g065370.3.1	1614.79	1269.75	1281.93	507.628	524.793	461.746	428.902	371.033	514.856	475.768	1.63345	0.00024452	0.153968	0.262224	'(at1g71950 : 112.0) Proteinase inhibitor, propeptide; FUNCTIONS IN: identical protein binding, serine-type endopeptidase activity; INVOLVED IN: negative regulation of catalytic activity; LOCATED IN: plasma membrane; EXPRESSED IN: 24 plant structures; EXPRESSED DURING: 15 growth stages; CONTAINS InterPro DOMAIN/s: Proteinase inhibitor, propeptide (InterPro:IPR009020), Proteinase inhibitor I9, sub…
Solyc09g011390.3.1	1.20913	1.00252	0.638969	1.3246	3.89459	0.539269	0.350042	0.175791	0.162448	0.539284	1.63051	0.0141499	2.64492	0.117677	#N/A
Solyc07g066020.3.1	16.3309	13.0927	13.6048	5.8521	8.60588	7.40989	3.77603	3.30044	5.55017	5.91716	1.62939	0.000361383	0.652914	0.0472914	'(at5g23810 : 477.0) Encodes nonfunctional amino acid transporter. AAP7 is the most distantly related member of the AAP family, a group of well characterized amino acid transporters within the ATF1 superfamily. Expression of this gene has not been detected with RNA gel blots or promoter GUS studies.; amino acid permease 7 (AAP7); CONTAINS InterPro DOMAIN/s: Amino acid transporter, transmembrane (…
Solyc09g031790.3.1	7.66541	6.17908	5.61208	4.22287	3.97082	2.99142	1.20203	2.27534	2.46307	2.44759	1.62889	0.000897896	0.830212	0.0185852	'(at2g30350 : 253.0) Excinuclease ABC, C subunit, N-terminal; FUNCTIONS IN: nuclease activity; INVOLVED IN: DNA repair; LOCATED IN: intracellular; EXPRESSED IN: 24 plant structures; EXPRESSED DURING: 15 growth stages; CONTAINS InterPro DOMAIN/s: Excinuclease ABC, C subunit, N-terminal (InterPro:IPR000305); Has 35333 Blast hits to 34131 proteins in 2444 species: Archae - 798; Bacteria - 22429; Met…
Solyc10g009610.2.1	0.0256611	0	0.018985	0.515706	0.443398	0.544773	0	0	0.0193066	0	1.62448	0.29505	6.69849	7.06332e-06	'(q6i581|gh35_orysa : 787.0) Probable indole-3-acetic acid-amido synthetase GH3.5 (EC 6.3.2.-) (Auxin-responsive GH3-like protein 5) (OsGH3-5) - Oryza sativa (Rice) & (at2g46370 : 761.0) Encodes a jasmonate-amido synthetase that is a member of the GH3 family of proteins. JAR1 catalyzes the formation of a biologically active jasmonyl-isoleucine (JA-Ile) conjugate. JA-Ile promotes the interaction b…
Solyc11g010490.2.1	37.1143	34.4923	37.3449	12.8851	16.646	14.366	12.4351	10.5354	13.0979	11.0492	1.62439	2.54656e-06	0.312901	0.0564719	'(at4g24610 : 1228.0) unknown protein; FUNCTIONS IN: molecular_function unknown; INVOLVED IN: biological_process unknown; EXPRESSED IN: 20 plant structures; EXPRESSED DURING: 12 growth stages; BEST Arabidopsis thaliana protein match is: unknown protein (TAIR:AT5G65440.1). & (reliability: 2456.0) & (original description: no original description)'
Solyc04g072030.1.1	91.8007	96.6486	77.3382	62.4158	66.0108	65.1066	23.7925	20.5406	41.9098	28.7845	1.62333	0.000463167	1.16564	0.00143516	'(at1g60500 : 684.0) Dynamin related protein 4C (DRP4C); FUNCTIONS IN: GTP binding, GTPase activity; INVOLVED IN: biological_process unknown; LOCATED IN: cellular_component unknown; EXPRESSED IN: egg cell; CONTAINS InterPro DOMAIN/s: Dynamin GTPase effector (InterPro:IPR003130), Dynamin, GTPase domain (InterPro:IPR001401), GTPase effector domain, GED (InterPro:IPR020850), Dynamin central region (…
Solyc07g064960.2.1	0.410647	0.264818	0.202541	0.289568	0.173063	0	0.158509	0.092871	0.0514928	0.0777013	1.62109	0.0193963	0.69672	0.468689	'(at4g26770 : 513.0) Phosphatidate cytidylyltransferase family protein; FUNCTIONS IN: phosphatidate cytidylyltransferase activity; INVOLVED IN: phospholipid biosynthetic process; LOCATED IN: membrane; EXPRESSED IN: petal, leaf whorl, flower, pollen tube; EXPRESSED DURING: 4 anthesis, petal differentiation and expansion stage; CONTAINS InterPro DOMAIN/s: Phosphatidate cytidylyltransferase (InterPr…
Solyc02g089650.3.1	9.99121	11.3268	19.3507	11.0392	6.22215	11.9207	4.27419	2.2452	4.54853	6.57462	1.6199	0.0184811	1.14106	0.0326419	'(at1g61600 : 285.0) Protein of unknown function (DUF1262); FUNCTIONS IN: molecular_function unknown; INVOLVED IN: biological_process unknown; LOCATED IN: membrane; EXPRESSED IN: leaf; CONTAINS InterPro DOMAIN/s: Protein of unknown function DUF1262 (InterPro:IPR010683); BEST Arabidopsis thaliana protein match is: Protein of unknown function (DUF1262) (TAIR:AT1G13540.1); Has 103 Blast hits to 96 p…
Solyc01g099680.3.1	2309.53	1874.8	2087.6	723.384	823.51	698.154	698.462	656.461	671.735	694.761	1.61959	4.22201e-05	0.137426	0.102799	'(gnl|cdd|69288 : 225.0) no description available & (at3g05500 : 204.0) Rubber elongation factor protein (REF); INVOLVED IN: biological_process unknown; LOCATED IN: vacuole; EXPRESSED IN: 24 plant structures; EXPRESSED DURING: 15 growth stages; CONTAINS InterPro DOMAIN/s: Rubber elongation factor (InterPro:IPR008802); BEST Arabidopsis thaliana protein match is: Rubber elongation factor protein (R…
Solyc08g062450.1.1	27.1483	17.425	17.0135	5.91202	5.92258	1.19657	3.14377	7.36776	6.9687	9.24646	1.61938	0.00711807	-0.621277	0.296478	#N/A
Solyc07g063930.3.1	15.0204	14.8656	13.6829	18.4273	9.25844	9.44252	2.24815	2.21844	4.72791	9.7444	1.61699	0.00580008	1.3862	0.0675971	'(at3g20660 : 341.0) organic cation/carnitine transporter4 (4-Oct); FUNCTIONS IN: carbohydrate transmembrane transporter activity, sugar:hydrogen symporter activity; INVOLVED IN: transport, transmembrane transport; LOCATED IN: chloroplast thylakoid membrane, membrane; EXPRESSED IN: 13 plant structures; EXPRESSED DURING: 6 growth stages; CONTAINS InterPro DOMAIN/s: Sugar transporter, conserved sit…
Solyc08g079000.3.1	2.5677	0.22078	0.211075	2.41415	2.16425	2.13769	0.660753	0	0.64395	0	1.61606	0.375456	2.77894	0.00045225	' no hits & (original description: no original description)'
Solyc01g090590.3.1	70.987	62.1525	61.8932	23.1111	24.934	24.5449	19.9297	17.1937	23.983	23.9	1.61311	3.59826e-05	0.187239	0.202216	'(at2g44970 : 625.0) alpha/beta-Hydrolases superfamily protein; FUNCTIONS IN: hydrolase activity, acting on ester bonds; INVOLVED IN: intracellular protein transport, GPI anchor metabolic process; LOCATED IN: intrinsic to endoplasmic reticulum membrane; EXPRESSED IN: 25 plant structures; EXPRESSED DURING: 15 growth stages; CONTAINS InterPro DOMAIN/s: PGAP1-like (InterPro:IPR012908); Has 178 Blast…
Solyc09g005510.1.1	0.651069	0.671777	0.481685	0	0	1.08407	0	0.294488	0	0.492773	1.61175	0.0441454	0.87658	0.643456	' no hits & (original description: no original description)'
Solyc03g097970.3.1	631.886	570.781	581.225	265.986	253.473	249.088	203.699	173.936	198.979	202.311	1.61051	3.27379e-06	0.395684	0.00119696	'(at3g17780 : 167.0) FUNCTIONS IN: molecular_function unknown; INVOLVED IN: intracellular protein transport; LOCATED IN: endomembrane system, integral to membrane, endoplasmic reticulum; EXPRESSED IN: 23 plant structures; EXPRESSED DURING: 13 growth stages; CONTAINS InterPro DOMAIN/s: B-cell receptor-associated 31-like (InterPro:IPR008417); BEST Arabidopsis thaliana protein match is: B-cell recep…
Solyc02g082557.1.1	6.77112	7.16628	8.25097	2.31711	2.93754	2.48698	1.84492	2.02677	3.67093	2.14791	1.61019	0.000487903	0.0910982	0.774174	#N/A
Solyc10g079890.2.1	214.005	164.283	191.217	76.7918	92.3866	84.6193	57.7723	59.7155	63.7542	67.7143	1.60886	0.000143548	0.442825	0.00456584	'(at3g10300 : 289.0) Calcium-binding EF-hand family protein; FUNCTIONS IN: calcium ion binding; INVOLVED IN: biological_process unknown; LOCATED IN: cellular_component unknown; EXPRESSED IN: 22 plant structures; EXPRESSED DURING: 14 growth stages; CONTAINS InterPro DOMAIN/s: EF-Hand 1, calcium-binding site (InterPro:IPR018247), EF-HAND 2 (InterPro:IPR018249), Calcium-binding EF-hand (InterPro:IPR…
Solyc04g007560.3.1	119.807	128.013	109.511	37.5236	53.5405	37.2555	41.3072	35.289	45.08	34.8844	1.60558	2.41312e-05	0.128057	0.528473	'(at1g15130 : 1003.0) Endosomal targeting BRO1-like domain-containing protein; CONTAINS InterPro DOMAIN/s: BRO1 (InterPro:IPR004328); Has 26948 Blast hits to 15985 proteins in 1003 species: Archae - 32; Bacteria - 2662; Metazoa - 9770; Fungi - 4642; Plants - 6039; Viruses - 612; Other Eukaryotes - 3191 (source: NCBI BLink). & (gnl|cdd|37431 : 504.0) no description available & (gnl|cdd|86235 : 383…
Solyc01g068500.3.1	2.88305	1.93538	2.00449	0.661333	0.849056	0.433776	0.321789	0.801282	0.810149	1.06475	1.60144	0.00467018	-0.2098	0.648273	'(at3g54510 : 776.0) Early-responsive to dehydration stress protein (ERD4); LOCATED IN: membrane; EXPRESSED IN: 18 plant structures; EXPRESSED DURING: 8 growth stages; CONTAINS InterPro DOMAIN/s: Protein of unknown function DUF221 (InterPro:IPR003864); BEST Arabidopsis thaliana protein match is: hypothetical protein 1 (TAIR:AT3G01100.1); Has 30201 Blast hits to 17322 proteins in 780 species: Arch…
Solyc06g009050.3.1	422.881	220.875	267.638	164.792	101.197	101.391	107.813	44.4514	90.0947	158.194	1.60112	0.0172553	0.290319	0.528476	'(at2g47710 : 202.0) Adenine nucleotide alpha hydrolases-like superfamily protein; FUNCTIONS IN: molecular_function unknown; INVOLVED IN: response to stress; LOCATED IN: vacuole; EXPRESSED IN: 23 plant structures; EXPRESSED DURING: 13 growth stages; CONTAINS InterPro DOMAIN/s: UspA (InterPro:IPR006016), Rossmann-like alpha/beta/alpha sandwich fold (InterPro:IPR014729), Universal stress protein A …
Solyc05g006120.3.1	31.8224	28.4679	31.5544	9.95276	13.4311	11.2192	9.74641	6.2879	11.5619	12.7763	1.60086	0.000117677	0.192563	0.476964	'(at1g10520 : 646.0) DNA polymerase lambda (POLL); FUNCTIONS IN: DNA binding, DNA-directed DNA polymerase activity, catalytic activity, nucleotidyltransferase activity; INVOLVED IN: DNA repair, DNA replication; LOCATED IN: intracellular; EXPRESSED IN: cultured cell; CONTAINS InterPro DOMAIN/s: Nucleotidyl transferase domain (InterPro:IPR002934), DNA-directed DNA polymerase, family X, beta-like (I…
Solyc04g080960.3.1	1255.73	1181.59	1123.73	447.313	543.292	337.438	295.136	365.832	399.189	506.865	1.59932	4.79984e-05	0.176314	0.511422	'(at4g39090 : 506.0) Similar to cysteine proteinases, induced by desiccation but not abscisic acid. Required for RRS1-R mediated resistance against Ralstonia solanacearum. Interacts with the R. solanacearum type III effector PopP2. RD19 associates with PopP2 to form a nuclear complex that is required for activation of the RRS1-RÃ±mediated resistance response.; RESPONSIVE TO DEHYDRATION 19 (RD19);…
Solyc09g090350.3.1	14.5438	16.3392	7.01299	7.05823	4.29772	4.10251	4.2005	0.835839	2.93509	8.7414	1.59613	0.0415412	0.302478	0.666923	'(at3g23410 : 770.0) Encodes a fatty alcohol oxidase.; fatty alcohol oxidase 3 (FAO3); CONTAINS InterPro DOMAIN/s: FAD-dependent pyridine nucleotide-disulphide oxidoreductase (InterPro:IPR013027), Glucose-methanol-choline oxidoreductase, N-terminal (InterPro:IPR000172), Glucose-methanol-choline oxidoreductase, C-terminal (InterPro:IPR007867), Long-chain fatty alcohol dehydrogenase (InterPro:IPR01…
Solyc04g076440.1.1	1.57294	1.39111	1.49621	1.66374	0.946994	0	0	0.609825	0.338121	1.02043	1.59516	0.0121417	0.822483	0.464011	' no hits & (original description: no original description)'
Solyc05g011890.1.1	21.8504	13.9354	12.3194	6.21626	6.35076	12.232	5.32229	4.29411	4.30828	7.35649	1.59165	0.00926423	0.63574	0.175075	'(gnl|cdd|36797 : 336.0) no description available & (at2g03760 : 326.0) Encodes a brassinosteroid sulfotransferase. In vitro experiements show that this enzyme has a preference for 24-epibrassinosteroids, particularly 24-epicathasterone, but does not act on castasterone and brassinolide. It is differentially expressed during development, being more abundant in young seedlings and actively growing…
Solyc04g080040.3.1	1.15267	0.866513	1.04771	0.38318	0.499659	0.740288	0.190684	0.134067	0.396448	0.635619	1.59159	0.00637807	0.673587	0.264854	'(at1g75100 : 175.0) Contains a J-domain at the C-terminus which is similar to the J-domain of auxilin, a clathrin-uncoating factor in cow, yeast and worm. Arabidopsis contains 6 other proteins similar to auxilin. Expressed in leaves and stems, but not in roots. Localized in the cytoplasm. Required for the chloroplast accumulation response, but not for the avoidance response. No molecular functio…
Solyc04g009910.3.1	153.537	221.445	312.599	113.323	46.2685	60.9087	92.7585	64.2006	41.2313	106.287	1.59023	0.0151443	-0.0505194	0.918116	'(at1g08650 : 319.0) Encodes a phosphoenolpyruvate carboxylase kinase that is expressed at highest levels in leaves. Expression is induced by light.; phosphoenolpyruvate carboxylase kinase 1 (PPCK1); FUNCTIONS IN: protein serine/threonine kinase activity, kinase activity; INVOLVED IN: protein amino acid phosphorylation; LOCATED IN: cellular_component unknown; EXPRESSED IN: 20 plant structures; EX…
Solyc02g090360.3.1	37.8284	12.7958	32.7268	4.43472	7.02814	6.58888	6.00071	12.2734	6.52153	12.1941	1.58711	0.0396934	-0.61995	0.193504	'(at5g66920 : 780.0) SKU5 similar 17 (sks17); FUNCTIONS IN: oxidoreductase activity, copper ion binding; INVOLVED IN: response to karrikin; LOCATED IN: cell wall, plant-type cell wall; EXPRESSED IN: 21 plant structures; EXPRESSED DURING: 13 growth stages; CONTAINS InterPro DOMAIN/s: Multicopper oxidase, type 3 (InterPro:IPR011707), Cupredoxin (InterPro:IPR008972), Multicopper oxidase, type 2 (Int…
Solyc12g099900.1.1	98.2101	132.561	101.138	37.0507	53.0716	43.1351	38.7449	38.0549	33.4826	37.0635	1.58662	0.00051259	0.270045	0.126844	'(at1g50420 : 630.0) Encodes a scarecrow-like protein (SCL3) Putative transcription factors interacting with the gene product of VHA-B1 (vacuolar ATPase subunit B1; as shown through yeast two-hybrid assay).; scarecrow-like 3 (SCL3); CONTAINS InterPro DOMAIN/s: Transcription factor GRAS (InterPro:IPR005202); BEST Arabidopsis thaliana protein match is: SCARECROW-like 21 (TAIR:AT2G04890.1); Has 3106…
Solyc12g010110.2.1	14.7662	16.1126	19.0458	5.04094	7.16146	7.61016	5.42834	3.76356	8.39099	4.59018	1.58598	0.000939364	0.252644	0.472101	'(at5g58160 : 533.0) actin binding; FUNCTIONS IN: actin binding; INVOLVED IN: cellular component organization, actin cytoskeleton organization; EXPRESSED IN: 8 plant structures; EXPRESSED DURING: 4 anthesis, petal differentiation and expansion stage; CONTAINS InterPro DOMAIN/s: Actin-binding FH2/DRF autoregulatory (InterPro:IPR003104), C2 calcium/lipid-binding domain, CaLB (InterPro:IPR008973), A…
Solyc07g065330.3.1	1.85041	1.35239	0.83661	0.543673	0.173296	0.256753	0.47617	0	0.386717	0.933674	1.58394	0.0433924	-0.468619	0.633462	'(at5g61750 : 206.0) RmlC-like cupins superfamily protein; FUNCTIONS IN: manganese ion binding, nutrient reservoir activity; INVOLVED IN: response to salt stress; LOCATED IN: endomembrane system, apoplast; EXPRESSED IN: inflorescence meristem, hypocotyl, flower; EXPRESSED DURING: petal differentiation and expansion stage; CONTAINS InterPro DOMAIN/s: Cupin, RmlC-type (InterPro:IPR011051), Cupin 1 …
Solyc01g107830.3.1	14.3542	8.33104	5.87304	7.18883	9.71571	8.55532	2.95924	2.50851	3.84531	3.39507	1.58319	0.0311346	1.41751	0.000628025	#N/A
Solyc06g068590.3.1	1.64784	1.65195	2.49368	0.831868	0.631329	0.561221	0.563784	0.152456	1.01436	0.85036	1.58155	0.0107106	0.0646356	0.904169	'(at1g79640 : 620.0) Protein kinase superfamily protein; FUNCTIONS IN: protein serine/threonine kinase activity, protein kinase activity, kinase activity, ATP binding; INVOLVED IN: protein amino acid phosphorylation; LOCATED IN: cellular_component unknown; EXPRESSED IN: 23 plant structures; EXPRESSED DURING: 14 growth stages; CONTAINS InterPro DOMAIN/s: Protein kinase, ATP binding site (InterPro:…
Solyc12g087870.2.1	1.41318	0.846656	1.78751	0.24109	0.653205	0.227713	0.211156	0.0618584	0.857443	0.672807	1.5814	0.0372754	-0.269491	0.771988	'(at1g28220 : 314.0) Member of a family of proteins related to PUP1, a purine transporter. May be involved in the transport of purine and purine derivatives such as cytokinins, across the plasma membrane.; purine permease 3 (PUP3); CONTAINS InterPro DOMAIN/s: Protein of unknown function DUF6, transmembrane (InterPro:IPR000620), Protein of unknown function DUF250 (InterPro:IPR004853); BEST Arabido…
Solyc06g076030.3.1	2.65286	1.75965	1.28976	1.1224	1.4694	1.32515	0.351086	0.102851	0.969449	1.11867	1.58058	0.0350862	1.03877	0.0756551	'(at3g55370 : 139.0) Encodes a nuclear localized Dof domain containing transcription factor expressed primarily in roots. Responsive to salicylic acid. Transgenic overexpressors have yellow leaves and short, defective roots.; OBF-binding protein 3 (OBP3); CONTAINS InterPro DOMAIN/s: Zinc finger, Dof-type (InterPro:IPR003851); BEST Arabidopsis thaliana protein match is: DNA binding with one finger…
Solyc05g009430.3.1	4.99078	1.76168	2.65591	5.55671	6.49442	4.15497	0.608348	0.712865	1.58101	1.29225	1.58049	0.0577425	2.36501	0.00098584	'(at1g68290 : 406.0) Encodes a putative endonuclease but no demonstrable endonuclease activity, either towards single stranded DNA or mismatches, has been seen in vitro.; endonuclease 2 (ENDO 2); FUNCTIONS IN: endonuclease activity, nucleic acid binding; INVOLVED IN: DNA catabolic process; LOCATED IN: endomembrane system; EXPRESSED IN: 23 plant structures; EXPRESSED DURING: 14 growth stages; CONT…
Solyc08g007890.3.1	9.18423	7.9434	9.99239	1.71431	7.28581	1.34932	5.00485	2.19926	1.21939	3.68007	1.57896	0.00281634	0.189156	0.830895	' no hits & (original description: no original description)'
Solyc09g074050.3.1	13.3422	29.4385	20.6643	13.2822	24.6318	12.7989	4.81148	4.57313	8.64883	10.3254	1.57674	0.0211642	1.25359	0.0433046	'(at4g02940 : 480.0) oxidoreductase, 2OG-Fe(II) oxygenase family protein; FUNCTIONS IN: oxidoreductase activity; INVOLVED IN: response to karrikin; EXPRESSED IN: 22 plant structures; EXPRESSED DURING: 13 growth stages; CONTAINS InterPro DOMAIN/s: Oxoglutarate/iron-dependent oxygenase (InterPro:IPR005123); BEST Arabidopsis thaliana protein match is: oxidoreductase, 2OG-Fe(II) oxygenase family prot…
Solyc02g080510.1.1	446.133	625.271	618.93	399.748	284.327	214.763	146.023	132.661	156.338	321.277	1.57532	0.00343689	0.664143	0.171072	'(at1g11700 : 124.0) Protein of unknown function, DUF584; FUNCTIONS IN: molecular_function unknown; INVOLVED IN: biological_process unknown; LOCATED IN: chloroplast; EXPRESSED IN: 21 plant structures; EXPRESSED DURING: 11 growth stages; CONTAINS InterPro DOMAIN/s: Protein of unknown function DUF584 (InterPro:IPR007608); BEST Arabidopsis thaliana protein match is: Protein of unknown function, DUF5…
Solyc02g093520.3.1	160.797	151.416	152.305	51.5903	56.6091	53.7702	45.9243	41.7934	59.8303	60.7535	1.5721	1.49425e-05	0.0520875	0.756059	'(at5g14420 : 563.0) RING domain ligase2 (RGLG2); CONTAINS InterPro DOMAIN/s: Zinc finger, RING-type (InterPro:IPR001841), Copine (InterPro:IPR010734), von Willebrand factor, type A (InterPro:IPR002035); BEST Arabidopsis thaliana protein match is: RING domain ligase1 (TAIR:AT3G01650.1); Has 35333 Blast hits to 34131 proteins in 2444 species: Archae - 798; Bacteria - 22429; Metazoa - 974; Fungi - …
Solyc08g078440.3.1	37.8304	40.6172	33.8143	14.0747	18.3678	16.6171	9.45378	11.296	13.9772	15.6178	1.57199	0.000122319	0.37773	0.108394	'(at5g47400 : 786.0) unknown protein; FUNCTIONS IN: molecular_function unknown; LOCATED IN: endomembrane system; EXPRESSED IN: 23 plant structures; EXPRESSED DURING: 13 growth stages; Has 1807 Blast hits to 1807 proteins in 277 species: Archae - 0; Bacteria - 0; Metazoa - 736; Fungi - 347; Plants - 385; Viruses - 0; Other Eukaryotes - 339 (source: NCBI BLink). & (reliability: 1572.0) & (original …
Solyc01g080460.3.1	377.905	364.247	374.605	174.824	160.294	140.032	120.719	103.544	136.713	140.824	1.56917	2.74761e-06	0.336309	0.0538595	'(q42910|ppdk_mescr : 1595.0) Pyruvate, phosphate dikinase, chloroplast precursor (EC 2.7.9.1) (Pyruvate, orthophosphate dikinase) - Mesembryanthemum crystallinum (Common ice plant) & (at4g15530 : 1544.0) Encodes a dual-targeted protein believed to act as a pyruvate, orthophosphate dikinase. These enzymes are normally associated with C4 photosynthesis which does not occur in Arabidopsis. However,…
Solyc01g081545.1.1	29.9342	35.1527	42.3109	13.3055	22.8747	25.8908	11.3298	9.16696	19.1915	8.59526	1.5684	0.00233495	0.777428	0.10105	#N/A
Solyc10g081830.2.1	91.0789	69.6986	89.3682	33.7664	29.6217	24.8157	25.6748	18.2263	31.9782	36.6607	1.56737	0.000696255	0.0635149	0.817296	'(at3g02920 : 248.0) RPA32B; FUNCTIONS IN: nucleic acid binding; INVOLVED IN: biological_process unknown; EXPRESSED IN: 24 plant structures; EXPRESSED DURING: 15 growth stages; CONTAINS InterPro DOMAIN/s: Replication protein A, subunit RPA32 (InterPro:IPR014646), Nucleic acid-binding, OB-fold (InterPro:IPR012340), Nucleic acid-binding, OB-fold-like (InterPro:IPR016027), Nucleic acid binding, OB-f…
Solyc09g060070.2.1	3.13048	2.42254	3.60274	0.735821	2.05225	0	1.20836	0.943976	0.785089	1.18468	1.56633	0.00128618	-0.149076	0.852374	' no hits & (original description: no original description)'
Solyc02g082690.3.1	15.7164	12.9072	12.0015	6.69527	5.07158	6.73253	3.92976	2.67803	5.10643	6.58517	1.56561	0.00120388	0.430719	0.203185	'(at4g35560 : 871.0) Transducin/WD40 repeat-like superfamily protein; FUNCTIONS IN: molecular_function unknown; LOCATED IN: CUL4 RING ubiquitin ligase complex; EXPRESSED IN: 19 plant structures; EXPRESSED DURING: 7 growth stages; CONTAINS InterPro DOMAIN/s: WD40 repeat-like-containing domain (InterPro:IPR011046), WD40 repeat (InterPro:IPR001680), WD40/YVTN repeat-like-containing domain (InterPro:…
Solyc06g084100.3.1	4.56875	3.1276	3.64014	2.8809	3.18439	1.0972	1.32265	1.073	1.52037	1.19698	1.56377	0.0010839	0.90133	0.102732	#N/A
Solyc02g092517.1.1	1.42383	3.2137	2.89686	0.753013	2.00019	2.07442	0.412198	0.483016	1.42832	1.07765	1.56249	0.0283198	0.920311	0.160016	#N/A
Solyc08g013690.2.1	2.17379	0.644245	1.67668	2.98416	2.76784	6.58438	0.374908	0.12552	1.4267	0.105017	1.56027	0.119484	3.01688	0.022004	'(at1g01030 : 216.0) NGATHA3 (NGA3); CONTAINS InterPro DOMAIN/s: Transcriptional factor B3 (InterPro:IPR003340); BEST Arabidopsis thaliana protein match is: AP2/B3-like transcriptional factor family protein (TAIR:AT4G01500.1); Has 1380 Blast hits to 1379 proteins in 72 species: Archae - 0; Bacteria - 0; Metazoa - 0; Fungi - 0; Plants - 1380; Viruses - 0; Other Eukaryotes - 0 (source: NCBI BLink).…
Solyc06g065820.3.1	1.11476	0.479255	0.641463	0.262024	0.1044	1.85614	0.143432	0.168074	0.279568	0.421861	1.55708	0.0384525	1.54872	0.350871	'(at5g25190 : 157.0) encodes a member of the ERF (ethylene response factor) subfamily B-6 of ERF/AP2 transcription factor family. The protein contains one AP2 domain. There are 12 members in this subfamily including RAP2.11.; Integrase-type DNA-binding superfamily protein; CONTAINS InterPro DOMAIN/s: DNA-binding, integrase-type (InterPro:IPR016177), Pathogenesis-related transcriptional factor/ERF…
Solyc01g108047.1.1	22.1204	21.8193	25.5854	10.2981	11.9484	12.6447	4.96071	7.60972	11.4271	7.51629	1.55659	0.000447386	0.561913	0.0759508	#N/A
Solyc02g087470.3.1	1.45095	1.87138	1.43129	0	2.44595	0	0.280033	0.328144	1.27359	0.274545	1.5555	0.0207715	0.596867	0.72467	' no hits & (original description: no original description)'
Solyc03g082730.1.1	16.9278	10.1522	22.8559	6.26674	9.27423	14.7975	5.8807	2.87126	3.82077	10.0895	1.55483	0.028674	0.835897	0.175892	' no hits & (original description: no original description)'
Solyc12g006820.2.1	5.6426	4.43852	6.10134	2.52506	1.56792	1.08407	1.61558	1.809	1.28292	2.63985	1.55417	0.00118539	-0.0900574	0.830289	'(at2g26640 : 808.0) Encodes KCS11, a member of the 3-ketoacyl-CoA synthase family involved in the biosynthesis of VLCFA (very long chain fatty acids).; 3-ketoacyl-CoA synthase 11 (KCS11); FUNCTIONS IN: transferase activity, transferring acyl groups other than amino-acyl groups, catalytic activity; INVOLVED IN: response to cold, response to light stimulus, response to osmotic stress; LOCATED IN: …
Solyc03g006600.1.1	0.448089	0.404548	0.27626	0.868918	0.251789	1.11914	0.259443	0	0.168563	0.0847859	1.55351	0.0253456	2.54199	0.0406593	' no hits & (original description: no original description)'
Solyc08g062290.3.1	3.87331	4.66258	3.50242	19.5741	14.5099	11.8237	0.996729	0.583985	2.91415	0.977193	1.55252	0.0117305	3.48362	0.000935899	' no hits & (original description: no original description)'
Solyc02g090170.3.1	0.48431	0.642489	0.460685	0.65863	0.641479	2.24641	0.0801185	0.0938832	0.312324	0.235645	1.55177	0.00804949	2.71143	0.0766354	'(at4g33280 : 130.0) AP2/B3-like transcriptional factor family protein; FUNCTIONS IN: DNA binding, sequence-specific DNA binding transcription factor activity; INVOLVED IN: regulation of transcription, DNA-dependent; LOCATED IN: vacuole; CONTAINS InterPro DOMAIN/s: Transcriptional factor B3 (InterPro:IPR003340); BEST Arabidopsis thaliana protein match is: AP2/B3-like transcriptional factor family…
Solyc11g005380.2.1	43.5652	30.3457	49.5397	15.2156	11.262	10.868	13.7532	13.5459	14.3279	14.588	1.54995	0.00231856	-0.174978	0.237445	'(at1g76880 : 212.0) Duplicated homeodomain-like superfamily protein; CONTAINS InterPro DOMAIN/s: SANT, DNA-binding (InterPro:IPR001005), MYB-like (InterPro:IPR017877); BEST Arabidopsis thaliana protein match is: Duplicated homeodomain-like superfamily protein (TAIR:AT1G76890.2); Has 4096 Blast hits to 3293 proteins in 319 species: Archae - 0; Bacteria - 232; Metazoa - 1014; Fungi - 378; Plants -…
Solyc09g075060.3.1	8.16161	8.65512	7.8477	5.75517	8.43112	4.59849	2.64122	2.61024	2.95655	3.02623	1.54957	2.78858e-06	1.1567	0.0154683	'(gnl|cdd|35845 : 628.0) no description available & (at1g02850 : 619.0) beta glucosidase 11 (BGLU11); FUNCTIONS IN: cation binding, hydrolase activity, hydrolyzing O-glycosyl compounds, catalytic activity; INVOLVED IN: carbohydrate metabolic process; LOCATED IN: endomembrane system; EXPRESSED IN: 24 plant structures; EXPRESSED DURING: 13 growth stages; CONTAINS InterPro DOMAIN/s: Glycoside hydrol…
Solyc12g094520.2.1	61.5737	62.6793	45.6564	21.9522	26.5107	26.3764	19.3542	16.5734	21.142	20.3823	1.54843	0.000539855	0.365532	0.0229309	'(at1g20510 : 759.0) OPC-8:0 CoA ligase1 (OPCL1); FUNCTIONS IN: 4-coumarate-CoA ligase activity; INVOLVED IN: phenylpropanoid metabolic process, jasmonic acid biosynthetic process, response to wounding; LOCATED IN: peroxisome; EXPRESSED IN: 22 plant structures; EXPRESSED DURING: 13 growth stages; CONTAINS InterPro DOMAIN/s: AMP-binding, conserved site (InterPro:IPR020845), AMP-dependent synthetas…
Solyc12g096280.2.1	51.8374	42.1166	47.7086	20.6752	23.6634	16.9912	16.4216	14.4321	16.004	17.7314	1.54813	5.86217e-05	0.340335	0.0630301	'(at4g31150 : 325.0) endonuclease V family protein; FUNCTIONS IN: endonuclease activity; INVOLVED IN: DNA repair; LOCATED IN: cellular_component unknown; EXPRESSED IN: 22 plant structures; EXPRESSED DURING: 13 growth stages; CONTAINS InterPro DOMAIN/s: Endonuclease V (InterPro:IPR007581); Has 35333 Blast hits to 34131 proteins in 2444 species: Archae - 798; Bacteria - 22429; Metazoa - 974; Fungi …
Solyc11g066400.1.1	8.52128	8.7923	10.2525	3.00439	5.22355	3.43962	4.18626	2.68633	3.75601	1.95439	1.54646	0.000476311	0.306067	0.409455	'(at2g28200 : 151.0) C2H2-type zinc finger family protein; FUNCTIONS IN: sequence-specific DNA binding transcription factor activity, zinc ion binding, nucleic acid binding; INVOLVED IN: regulation of transcription; LOCATED IN: intracellular; EXPRESSED IN: 20 plant structures; EXPRESSED DURING: 11 growth stages; CONTAINS InterPro DOMAIN/s: Zinc finger, C2H2-like (InterPro:IPR015880), Zinc finger,…
Solyc05g012230.3.1	1.75789	1.36035	1.6859	1.03298	0.658525	0.16261	0.753936	0.530079	0.391874	0.517411	1.54621	0.000567837	0.172665	0.773013	'(at5g61040 : 89.7) unknown protein; BEST Arabidopsis thaliana protein match is: unknown protein (TAIR:AT5G08010.1); Has 1807 Blast hits to 1807 proteins in 277 species: Archae - 0; Bacteria - 0; Metazoa - 736; Fungi - 347; Plants - 385; Viruses - 0; Other Eukaryotes - 339 (source: NCBI BLink). & (reliability: 179.4) & (original description: no original description)'
Solyc06g076300.3.1	6.03651	4.59723	3.96981	2.83777	4.76499	5.26489	0.998609	1.30019	1.65807	2.71955	1.54421	0.0052371	1.36164	0.0184471	'(at5g59480 : 337.0) Haloacid dehalogenase-like hydrolase (HAD) superfamily protein; FUNCTIONS IN: hydrolase activity; LOCATED IN: cellular_component unknown; EXPRESSED IN: 24 plant structures; EXPRESSED DURING: 15 growth stages; CONTAINS InterPro DOMAIN/s: Pyrimidine 5-nucleotidase (InterPro:IPR010237), HAD-superfamily hydrolase, subfamily IA, variant 3 (InterPro:IPR006402); BEST Arabidopsis tha…
Solyc11g068900.1.1	192.562	182.656	182.302	67.1959	62.041	69.0935	60.2943	69.8487	71.1376	54.1772	1.54097	3.59112e-06	0.0498582	0.677409	'(gnl|cdd|70773 : 120.0) no description available & (at2g27260 : 81.3) Late embryogenesis abundant (LEA) hydroxyproline-rich glycoprotein family; CONTAINS InterPro DOMAIN/s: Late embryogenesis abundant protein, group 2 (InterPro:IPR004864); BEST Arabidopsis thaliana protein match is: hydroxyproline-rich glycoprotein family protein (TAIR:AT3G52460.1); Has 868 Blast hits to 868 proteins in 31 speci…
Solyc01g105120.3.1	23.3379	18.956	24.5595	9.79507	10.6066	22.103	6.91847	7.54973	9.88905	6.31655	1.53903	0.000348708	0.885654	0.118387	'(at5g64170 : 131.0) dentin sialophosphoprotein-related; FUNCTIONS IN: molecular_function unknown; INVOLVED IN: biological_process unknown; LOCATED IN: cellular_component unknown; EXPRESSED IN: 17 plant structures; EXPRESSED DURING: 9 growth stages; BEST Arabidopsis thaliana protein match is: unknown protein (TAIR:AT3G54500.2); Has 181 Blast hits to 169 proteins in 40 species: Archae - 2; Bacteri…
Solyc02g067280.1.1	3.047	4.91237	5.07214	1.61145	3.21031	0.63418	0.294035	1.3782	2.86558	1.44136	1.53902	0.0183966	0.282918	0.729512	' no hits & (original description: no original description)'
Solyc02g086630.2.1	2.32951	3.78568	3.44692	0.739196	1.1781	0.581817	0.539514	0.948306	1.57738	1.32235	1.53895	0.00587807	-0.396965	0.428716	' no hits & (original description: no original description)'
Solyc02g079150.2.1	0.152962	0.828592	0.792168	1.13254	1.28928	1.14611	0.354259	0	0.460334	0	1.53767	0.155278	2.54598	0.00113581	'(at4g21510 : 97.1) F-box family protein; CONTAINS InterPro DOMAIN/s: F-box domain, cyclin-like (InterPro:IPR001810); BEST Arabidopsis thaliana protein match is: F-box family protein (TAIR:AT4G05010.1); Has 30201 Blast hits to 17322 proteins in 780 species: Archae - 12; Bacteria - 1396; Metazoa - 17338; Fungi - 3422; Plants - 5037; Viruses - 0; Other Eukaryotes - 2996 (source: NCBI BLink). & (rel…
Solyc01g095320.3.1	144.277	174.572	140.771	34.0499	18.7008	18.5226	36.9447	67.0147	42.489	64.8379	1.53628	0.000533078	-1.15273	0.0339671	'(at2g46240 : 108.0) A member of Arabidopsis BAG (Bcl-2-associated athanogene) proteins, plant homologs of mammalian regulators of apoptosis. Expression of BAG6 in leaves was strongly induced by heat stress. Knockout mutants exhibited enhanced susceptibility to fungal pathogen Botrytis cinerea. Plant BAG proteins are multi-functional and remarkably similar to their animal counterparts, as they re…
Solyc04g015520.3.1	39.3404	44.2759	65.0702	40.1095	50.1259	37.3415	10.0591	11.4473	18.4754	28.4479	1.53462	0.0110915	1.31371	0.00788251	'(at2g41870 : 140.0) Remorin family protein; CONTAINS InterPro DOMAIN/s: Remorin, C-terminal (InterPro:IPR005516); BEST Arabidopsis thaliana protein match is: Remorin family protein (TAIR:AT3G57540.1); Has 469 Blast hits to 467 proteins in 36 species: Archae - 0; Bacteria - 7; Metazoa - 9; Fungi - 6; Plants - 437; Viruses - 0; Other Eukaryotes - 10 (source: NCBI BLink). & (gnl|cdd|67381 : 111.0) …
Solyc03g123650.2.1	2.50782	1.6981	2.31922	0	1.32112	0	1.08902	0.850744	0.70755	0.355891	1.53455	0.00344602	-0.769708	0.483802	' no hits & (original description: no original description)'
Solyc08g082200.3.1	3.34835	3.67078	3.63328	2.12499	2.21076	4.87831	1.48633	1.06016	1.21761	1.14042	1.53404	1.38095e-05	1.32476	0.0604893	'(at5g41880 : 631.0) POLA3; FUNCTIONS IN: DNA primase activity; INVOLVED IN: DNA replication, synthesis of RNA primer, DNA replication; EXPRESSED IN: 20 plant structures; EXPRESSED DURING: 14 growth stages; CONTAINS InterPro DOMAIN/s: DNA primase, small subunit (InterPro:IPR002755), DNA primase, small subunit, eukaryotic/archaeal (InterPro:IPR014052); Has 510 Blast hits to 504 proteins in 249 spe…
Solyc10g011730.3.1	233.743	256.789	218.995	32.3761	29.3179	47.7807	159.101	72.6862	64.9007	30.0119	1.53393	0.0058914	-1.16233	0.22682	' no hits & (original description: no original description)'
Solyc10g085030.1.1	33.1361	24.5618	16.5314	17.0545	6.52763	21.5621	5.43965	9.99199	8.78777	10.0895	1.52844	0.0121508	0.810996	0.161664	'(at2g37970 : 245.0) SOUL-1; FUNCTIONS IN: binding; INVOLVED IN: N-terminal protein myristoylation, red or far-red light signaling pathway; LOCATED IN: plasma membrane, vacuole; EXPRESSED IN: 25 plant structures; EXPRESSED DURING: 15 growth stages; CONTAINS InterPro DOMAIN/s: SOUL haem-binding protein (InterPro:IPR006917); BEST Arabidopsis thaliana protein match is: SOUL heme-binding family prote…
Solyc01g109890.3.1	73.4786	53.1521	76.3619	33.5124	33.9655	35.1699	18.8217	22.157	24.1193	28.7422	1.52819	0.00111043	0.544463	0.00753583	'(at4g39150 : 402.0) DNAJ heat shock N-terminal domain-containing protein; FUNCTIONS IN: unfolded protein binding, heat shock protein binding; INVOLVED IN: protein folding; LOCATED IN: cellular_component unknown; EXPRESSED IN: 22 plant structures; EXPRESSED DURING: 14 growth stages; CONTAINS InterPro DOMAIN/s: Molecular chaperone, heat shock protein, Hsp40, DnaJ (InterPro:IPR015609), Heat shock p…
Solyc06g060090.3.1	92.253	81.1346	98.2785	33.6268	38.0237	39.7662	30.3073	28.2419	34.0972	32.9622	1.52794	4.45945e-05	0.242068	0.0467514	'(at1g21660 : 233.0) Chaperone DnaJ-domain superfamily protein; FUNCTIONS IN: heat shock protein binding; LOCATED IN: cellular_component unknown; EXPRESSED IN: 24 plant structures; EXPRESSED DURING: 15 growth stages; CONTAINS InterPro DOMAIN/s: Heat shock protein DnaJ, N-terminal (InterPro:IPR001623); BEST Arabidopsis thaliana protein match is: Chaperone DnaJ-domain superfamily protein (TAIR:AT4G…
Solyc04g078750.3.1	80.6048	61.3357	47.7543	20.666	26.6026	31.4127	28.7623	18.1399	22.02	18.8589	1.52673	0.00458359	0.257146	0.319034	'(at1g45688 : 271.0) unknown protein; FUNCTIONS IN: molecular_function unknown; INVOLVED IN: biological_process unknown; LOCATED IN: plasma membrane; EXPRESSED IN: 22 plant structures; EXPRESSED DURING: 13 growth stages; BEST Arabidopsis thaliana protein match is: unknown protein (TAIR:AT5G42860.1); Has 35333 Blast hits to 34131 proteins in 2444 species: Archae - 798; Bacteria - 22429; Metazoa - …
Solyc01g094170.3.1	91.222	97.0487	85.5793	25.0435	30.5877	29.7056	33.5674	28.2997	37.2504	27.6339	1.52642	2.08764e-05	-0.155724	0.337494	'(q6dw73|dgdg2_lotja : 664.0) Digalactosyldiacylglycerol synthase 2, chloroplast (EC 2.4.1.241) - Lotus japonicus & (at4g00550 : 620.0) encodes a UDP-galactose-dependent digalactosyldiacylglycerol(DGDG) synthase. Located in chloroplast outer membrane.; digalactosyl diacylglycerol deficient 2 (DGD2); CONTAINS InterPro DOMAIN/s: Glycosyl transferase, group 1 (InterPro:IPR001296); BEST Arabidopsis t…
Solyc08g066100.3.1	186.155	239.833	201.206	45.4057	53.2275	48.1015	88.1518	64.5776	83.1646	55.0076	1.52342	0.000392884	-0.572284	0.0524695	'(at4g26270 : 750.0) phosphofructokinase 3 (PFK3); CONTAINS InterPro DOMAIN/s: Pyrophosphate-dependent phosphofructokinase TP0108 (InterPro:IPR012004), Phosphofructokinase (InterPro:IPR000023); BEST Arabidopsis thaliana protein match is: phosphofructokinase 7 (TAIR:AT5G56630.1); Has 30201 Blast hits to 17322 proteins in 780 species: Archae - 12; Bacteria - 1396; Metazoa - 17338; Fungi - 3422; Pla…
Solyc03g044820.3.1	8.20644	10.7586	8.78571	7.45473	7.81216	6.26946	3.91301	4.19226	3.34136	1.42492	1.52338	0.00165095	1.15763	0.00511657	'(q40708|pir7a_orysa : 106.0) Probable esterase PIR7A (EC 3.1.-.-) - Oryza sativa (Rice) & (at2g23570 : 102.0) Encodes a protein with similarity to SABP2, a methyl salicylate esterase from tobacco. However, this protein is truncated and lacks one of the residues of the predicted catalytic triad, suggesting that it does not have this enzymatic activity.; methyl esterase 19 (MES19); CONTAINS InterP…
Solyc01g088400.3.1	4.99699	7.23928	5.07257	5.00888	2.42426	2.68474	1.37934	2.32592	0.961749	3.36427	1.52284	0.00798885	0.748244	0.203864	'(at1g02205 : 790.0) Expression of the CER1 gene associated with production of stem epicuticular wax and pollen fertility. Biochemical studies showed that cer1 mutants are blocked in the conversion of stem wax C30 aldehydes to C29 alkanes, and they also lack the secondary alcohols and ketones. These suggested the CER1 protein is an aldehyde decarbonylase, but the exact molecular function of this …
Solyc01g104413.1.1	3.58471	1.50261	3.31512	0	1.13305	1.49219	0.345923	1.41874	1.79801	0.339143	1.5217	0.0484987	-0.15666	0.869482	#N/A
Solyc11g070070.2.1	7.35022	6.14764	4.88868	2.90563	3.31669	3.33779	2.14938	1.00746	2.17851	3.20302	1.52166	0.00406351	0.578105	0.110713	'(at3g19360 : 228.0) Zinc finger (CCCH-type) family protein; CONTAINS InterPro DOMAIN/s: Zinc finger, CCCH-type (InterPro:IPR000571); BEST Arabidopsis thaliana protein match is: Zinc finger (CCCH-type) family protein (TAIR:AT1G32360.1); Has 1128 Blast hits to 788 proteins in 142 species: Archae - 0; Bacteria - 0; Metazoa - 454; Fungi - 86; Plants - 385; Viruses - 0; Other Eukaryotes - 203 (source…
Solyc01g097110.2.1	1.18416	0.484364	0.675835	0.196823	0.342205	0.507006	0.195893	0.229548	0.356367	0.307285	1.5211	0.0366904	0.35684	0.417495	'(at4g14970 : 997.0) unknown protein; FUNCTIONS IN: molecular_function unknown; INVOLVED IN: biological_process unknown; LOCATED IN: chloroplast; EXPRESSED IN: 14 plant structures; EXPRESSED DURING: 6 growth stages; Has 257 Blast hits to 164 proteins in 70 species: Archae - 0; Bacteria - 4; Metazoa - 189; Fungi - 0; Plants - 38; Viruses - 0; Other Eukaryotes - 26 (source: NCBI BLink). & (gnl|cdd|…
Solyc08g082610.3.1	1120.03	996.509	1250.76	543.064	828.311	622.1	297.01	351.627	483.339	433.266	1.52024	0.000242417	0.763938	0.0251063	'(p37707|b2_dauca : 303.0) B2 protein - Daucus carota (Carrot) & (at5g42050 : 267.0) DCD (Development and Cell Death) domain protein; CONTAINS InterPro DOMAIN/s: Development/cell death domain (InterPro:IPR013989), Kelch related (InterPro:IPR013089); BEST Arabidopsis thaliana protein match is: DCD (Development and Cell Death) domain protein (TAIR:AT3G27090.1); Has 30201 Blast hits to 17322 protein…
Solyc04g009800.3.1	141.923	132.718	120.913	48.1773	58.6534	49.2525	34.3546	33.2711	59.7405	56.7133	1.51858	0.000321513	0.177023	0.526284	'(at5g04870 : 863.0) A calcium-dependent protein kinase that can phosphorylate phenylalanine ammonia lyase (PAL), a key enzyme in pathogen defense.; calcium dependent protein kinase 1 (CPK1); FUNCTIONS IN: protein binding, calmodulin-dependent protein kinase activity, kinase activity; INVOLVED IN: protein amino acid phosphorylation, N-terminal protein myristoylation; LOCATED IN: peroxisome, membr…
Solyc01g088200.3.1	0.517385	0.615971	0.986396	0.315722	0.519956	0.745509	0.207391	0.270024	0.374292	0.135551	1.51743	0.0184153	1.09455	0.0665477	'(at1g04580 : 566.0) Encodes aldehyde oxidase AAO4 preferentially expressed in developing seeds.; aldehyde oxidase 4 (AO4); CONTAINS InterPro DOMAIN/s: Aldehyde oxidase/xanthine dehydrogenase (InterPro:IPR016208), Ferredoxin (InterPro:IPR001041), Molybdopterin dehydrogenase, FAD-binding (InterPro:IPR002346), Beta-grasp fold, ferredoxin-type (InterPro:IPR012675), [2Fe-2S]-binding (InterPro:IPR0028…
Solyc03g123550.1.1	14.7934	10.4228	7.84099	6.77275	3.34989	1.65438	2.30114	1.49805	2.32569	9.27484	1.5171	0.0473379	0.0281085	0.976939	' no hits & (original description: no original description)'
Solyc03g120650.3.1	0.623457	0.877208	0.71285	0	0.38218	0.566232	0.328164	0.384544	0.127928	0.193039	1.51359	0.00371279	0.290841	0.726749	'(at1g79860 : 515.0) Encodes a member of KPP-like gene family, homolog of KPP (kinase partner protein) gene in tomato. Also a member of the RopGEF (guanine nucleotide exchange factor) family, containing the novel PRONE domain (plant-specific Rop nucleotide exchanger), which is exclusively active towards members of the Rop subfamily. Coexpression of AtPRK2a with AtRopGEF12 resulted in isotropic po…
Solyc10g076290.2.1	6.38548	4.73796	5.41895	4.76759	5.98371	2.43915	1.2179	0.968413	2.09125	3.45415	1.51235	0.00573829	1.18567	0.0741783	'(at5g01720 : 678.0) RNI-like superfamily protein; FUNCTIONS IN: ubiquitin-protein ligase activity; INVOLVED IN: ubiquitin-dependent protein catabolic process; LOCATED IN: endomembrane system; EXPRESSED IN: 17 plant structures; EXPRESSED DURING: 8 growth stages; CONTAINS InterPro DOMAIN/s: Leucine-rich repeat, cysteine-containing subtype (InterPro:IPR006553); BEST Arabidopsis thaliana protein mat…
Solyc08g063040.3.1	5.2053	4.02814	2.81785	3.35718	3.42433	2.53672	0.58807	0.689102	1.91038	2.45031	1.511	0.0216654	1.13994	0.035407	'(at1g03840 : 328.0) MGP is a nuclear-localized putative transcription factor with three zinc finger domains. MGP can interact with three proteins implicated in root patterning: SCR, SHR, and JKD in Y2H assays, and these interactions depend on the first zinc finger in MGP. MGP appears to be a direct transcriptional target of SHR and SCR, based on promoter binding assays, though it is not expresse…
Solyc12g011420.2.1	85.7942	80.9788	92.5418	38.3037	28.2877	37.0086	27.274	25.3375	29.454	39.266	1.51079	6.63765e-05	0.187107	0.394279	'(at3g14590 : 703.0) NTMC2T6.2; CONTAINS InterPro DOMAIN/s: C2 membrane targeting protein (InterPro:IPR018029), C2 calcium/lipid-binding domain, CaLB (InterPro:IPR008973), C2 calcium-dependent membrane targeting (InterPro:IPR000008); BEST Arabidopsis thaliana protein match is: Calcium-dependent lipid-binding (CaLB domain) family protein (TAIR:AT1G53590.1). & (gnl|cdd|34643 : 135.0) no description…
Solyc09g073030.3.1	30.4092	13.4134	36.6715	24.2843	36.6526	23.9242	6.16241	6.60218	11.0962	13.8094	1.51049	0.0377606	1.58671	0.0059625	' no hits & (original description: no original description)'
Solyc01g049925.1.1	8.16161	4.44452	5.1437	1.91839	3.31222	5.28483	1.75021	2.46108	3.4114	0.686362	1.51009	0.0220533	0.754792	0.237049	#N/A
Solyc04g081350.3.1	6.63501	4.78894	5.19203	2.36184	3.06512	2.54947	1.62532	1.73141	3.11997	1.30374	1.50968	0.00298976	0.450926	0.218389	'(at1g47870 : 224.0) Member of the E2F transcription factors, (cell cycle genes), key components of the cyclin D/retinoblastoma/E2F pathway. AtE2Fc is regulated by a balance between gene expression and ubiquitin-proteasome proteolysis. AtE2Fc might play a role in cell division and during the transition from skotomorphogenesis to photomorphogenesis. E2Fc has been shown to interact with DPB in its …
Solyc11g011120.2.1	126.848	116.527	131.745	49.1509	57.725	45.871	36.4501	31.978	63.7627	43.7118	1.50761	0.000299849	0.211403	0.467111	'(at5g37710 : 559.0) alpha/beta-Hydrolases superfamily protein; FUNCTIONS IN: triglyceride lipase activity, calmodulin binding; INVOLVED IN: lipid catabolic process, lipid metabolic process; LOCATED IN: plasma membrane; EXPRESSED IN: 22 plant structures; EXPRESSED DURING: 13 growth stages; CONTAINS InterPro DOMAIN/s: Lipase, class 3 (InterPro:IPR002921), Mono-/di-acylglycerol lipase, N-terminal (…
Solyc11g030730.2.1	1.36569	1.48741	1.19749	0.802513	2.17431	0.757984	0	0.754993	0.342499	0.803946	1.50608	0.0136075	1.38898	0.147047	'(gnl|cdd|35378 : 453.0) no description available & (at5g07990 : 389.0) Required for flavonoid 3' hydroxylase activity.; TRANSPARENT TESTA 7 (TT7); CONTAINS InterPro DOMAIN/s: Cytochrome P450 (InterPro:IPR001128), Cytochrome P450, E-class, group I (InterPro:IPR002401), Cytochrome P450, conserved site (InterPro:IPR017972); BEST Arabidopsis thaliana protein match is: cytochrome P450, family 706, su…
Solyc12g015860.2.1	138.137	114.288	107.511	65.7734	76.9975	77.1	46.034	37.6696	49.9039	35.6348	1.50369	0.00030069	0.792604	0.00173718	'(o64905|fpps_helan : 547.0) Farnesyl pyrophosphate synthetase (FPP synthetase) (FPS) (Farnesyl diphosphate synthetase) [Includes: Dimethylallyltranstransferase (EC 2.5.1.1); Geranyltranstransferase (EC 2.5.1.10)] - Helianthus annuus (Common sunflower) & (at5g47770 : 544.0) Encodes a protein with farnesyl diphosphate synthase activity.; farnesyl diphosphate synthase 1 (FPS1); FUNCTIONS IN: dimeth…
Solyc11g011990.2.1	73.4076	95.7844	99.0984	30.1506	32.3072	30.2402	34.6913	28.6344	28.2654	34.5612	1.50367	0.000442739	-0.0295184	0.782497	'(at4g22260 : 459.0) Similar to mitochondrial alternative oxidase. im mutants have a variegated phenotype and fail to differentiate chloroplasts in the majority of their cells under high light intensity continuous illumination. The white tissues of immutans accumulate phytoene, a non-colored C40 carotenoid intermediate. This suggests that immutans controls, either directly or indirectly, the acti…
Solyc12g098190.2.1	86.8357	66.5982	67.6859	28.2926	40.0268	21.5428	25.4755	26.9592	24.9371	26.7367	1.50178	0.000346112	0.202735	0.428021	'(at2g02360 : 221.0) phloem protein 2-B10 (PP2-B10); CONTAINS InterPro DOMAIN/s: F-box domain, cyclin-like (InterPro:IPR001810), F-box domain, Skp2-like (InterPro:IPR022364); BEST Arabidopsis thaliana protein match is: F-box family protein (TAIR:AT2G02240.1); Has 572 Blast hits to 558 proteins in 38 species: Archae - 0; Bacteria - 0; Metazoa - 5; Fungi - 0; Plants - 567; Viruses - 0; Other Eukary…
Solyc10g055420.2.1	5.60979	2.74179	1.09219	9.05658	7.46584	8.11161	1.70951	0.400641	0.666413	1.676	1.49977	0.143837	2.88298	5.29454e-05	' no hits & (original description: no original description)'
Solyc03g007800.3.1	1.60781	1.86632	1.50866	0.871052	1.27256	1.56709	0.29517	0.452307	0.781856	0.823634	1.49751	0.00172011	1.07225	0.0354728	'(at5g52910 : 490.0) homolog of Drosophila timeless; TIMELESS (ATIM); CONTAINS InterPro DOMAIN/s: Timeless C-terminal (InterPro:IPR007725), Timeless protein (InterPro:IPR006906); Has 1807 Blast hits to 1807 proteins in 277 species: Archae - 0; Bacteria - 0; Metazoa - 736; Fungi - 347; Plants - 385; Viruses - 0; Other Eukaryotes - 339 (source: NCBI BLink). & (gnl|cdd|37185 : 386.0) no description …
Solyc06g011530.3.1	33.9858	31.8926	52.4554	17.354	21.4021	23.4159	9.95195	13.782	19.5447	12.6396	1.49651	0.00795418	0.567981	0.0621614	'(gnl|cdd|37579 : 114.0) no description available & (gnl|cdd|81700 : 107.0) no description available & (at2g26800 : 97.8) Aldolase superfamily protein; FUNCTIONS IN: hydroxymethylglutaryl-CoA lyase activity, catalytic activity; INVOLVED IN: leucine metabolic process, metabolic process; LOCATED IN: mitochondrion; EXPRESSED IN: 25 plant structures; EXPRESSED DURING: 15 growth stages; CONTAINS Inter…
Solyc02g082420.3.1	165.177	215.942	154.837	54.8224	51.1884	51.3228	74.8728	89.1571	43.6237	45.9155	1.49477	0.00250834	-0.273514	0.445652	'(at1g76410 : 148.0) ATL8; FUNCTIONS IN: zinc ion binding; EXPRESSED IN: 22 plant structures; EXPRESSED DURING: 13 growth stages; CONTAINS InterPro DOMAIN/s: Zinc finger, RING-type (InterPro:IPR001841), Zinc finger, C3HC4 RING-type (InterPro:IPR018957); BEST Arabidopsis thaliana protein match is: RING/U-box superfamily protein (TAIR:AT1G20823.1); Has 9001 Blast hits to 8977 proteins in 267 specie…
Solyc04g007685.1.1	7.09137	6.3728	6.43114	3.38743	5.97715	3.99933	1.32448	0.93122	3.27003	3.89557	1.49347	0.00460602	0.919383	0.109076	#N/A
Solyc10g080690.2.1	24.1016	30.6314	17.7445	1.61269	3.01507	10.6917	14.8715	11.6972	4.10313	3.66165	1.49295	0.0186009	-0.749214	0.430939	'(at3g54950 : 353.0) patatin-like protein 6 (PLA IIIA); CONTAINS InterPro DOMAIN/s: Acyl transferase/acyl hydrolase/lysophospholipase (InterPro:IPR016035), Patatin (InterPro:IPR002641); BEST Arabidopsis thaliana protein match is: PATATIN-like protein 6 (TAIR:AT2G39220.1); Has 1058 Blast hits to 1055 proteins in 202 species: Archae - 0; Bacteria - 325; Metazoa - 24; Fungi - 32; Plants - 544; Virus…
Solyc06g060017.1.1	1.75115	1.46806	1.29557	0.154353	0.553502	0.182236	0.168986	0.594054	0.548961	0.828368	1.49183	0.00429881	-0.850798	0.27409	#N/A
Solyc01g087590.3.1	1.78456	1.06533	1.73523	0.701098	0.21488	1.14611	0.472345	0.276748	0.383611	1.04195	1.49121	0.0170268	0.338358	0.654738	'(at5g13700 : 711.0) Encodes a protein with polyamine oxidase activity. The mRNA of this gene is only expressed in very low amounts in the organs where it was detected (light-grown plants).; polyamine oxidase 1 (PAO1); FUNCTIONS IN: FAD binding, polyamine oxidase activity; INVOLVED IN: oxidation reduction; LOCATED IN: endomembrane system; EXPRESSED IN: 12 plant structures; EXPRESSED DURING: L mat…
Solyc04g064820.3.1	43.0632	36.1219	36.4489	13.4995	18.2425	15.9381	13.2807	13.5641	14.8063	13.223	1.49041	5.21055e-05	0.212302	0.136396	'(at1g77140 : 912.0) A peripheral membrane protein that associates with microsomal membranes, likely to function in the transport of proteins to the vacuole. It is a member of Sec1p protein family. It may be involved in the regulation of vesicle fusion reactions through interaction with t-SNAREs at the Golgi trans face.; vacuolar protein sorting 45 (VPS45); CONTAINS InterPro DOMAIN/s: Sec1-like p…
Solyc03g093340.3.1	29.4364	20.6059	20.9469	7.60565	5.30317	4.77038	6.76541	5.33597	9.2138	12.3727	1.4904	0.00398595	-0.515141	0.254136	'(at4g25170 : 153.0) Uncharacterised conserved protein (UCP012943); FUNCTIONS IN: molecular_function unknown; INVOLVED IN: biological_process unknown; EXPRESSED IN: 23 plant structures; EXPRESSED DURING: 13 growth stages; CONTAINS InterPro DOMAIN/s: Uncharacterised conserved protein UCP012943 (InterPro:IPR016606); BEST Arabidopsis thaliana protein match is: Uncharacterised conserved protein (UCP0…
Solyc02g078910.3.1	4.86045	5.12313	6.69589	1.59549	1.48331	2.9302	1.6497	1.13713	1.51318	3.61529	1.4904	0.00703358	0.0175202	0.975989	'(at1g11190 : 455.0) Encodes a bifunctional nuclease that acts on both RNA and DNA involved in nucleic acid degradation to facilitate nucleotide and phosphate recovery during senescence. It has mismatch-specific endonuclease activity with wide recognition of single base mismatches as well as the ability to cleave indel types of mismatches (heteroduplexes with loops).; bifunctional nuclease i (BFN…
Solyc03g114350.1.1	1.66359	1.76168	2.78547	0.648283	0.738002	0.656048	0.912522	0.356432	0.790504	0.894637	1.48709	0.0108767	-0.11746	0.726229	'(gnl|cdd|71256 : 92.9) no description available & (at1g23710 : 91.3) Protein of unknown function (DUF1645); CONTAINS InterPro DOMAIN/s: Protein of unknown function DUF1645 (InterPro:IPR012442); BEST Arabidopsis thaliana protein match is: Protein of unknown function (DUF1645) (TAIR:AT1G70420.1); Has 288 Blast hits to 282 proteins in 52 species: Archae - 0; Bacteria - 6; Metazoa - 16; Fungi - 11; …
Solyc02g070890.3.1	1.43235	0.839721	0.240842	1.1248	2.43288	1.40929	0.125656	0.147244	0.751091	0.17247	1.48562	0.172718	2.46863	0.0156159	'(at5g46330 : 1093.0) Encodes a leucine-rich repeat serine/threonine protein kinase that is expressed ubiquitously. FLS2 is involved in MAP kinase signalling relay involved in innate immunity. Essential in the perception of flagellin, a potent elicitor of the defense response. FLS2 is directed for degradation by the bacterial ubiquitin ligase AvrPtoB.; FLAGELLIN-SENSITIVE 2 (FLS2); FUNCTIONS IN: …
Solyc10g078320.2.1	6.78482	6.98073	6.3126	3.07175	4.28908	6.16207	1.8154	1.88317	3.0164	2.85938	1.48342	0.000134921	0.913197	0.0533656	'(at3g56690 : 896.0) encodes a protein similar to ATPases and binds to calmodulin in vitro. This is a single-copy gene and is expressed in all tissues examined.; Cam interacting protein 111 (CIP111); FUNCTIONS IN: ATPase activity, calmodulin binding; LOCATED IN: chloroplast thylakoid membrane, chloroplast; EXPRESSED IN: 16 plant structures; EXPRESSED DURING: 6 growth stages; CONTAINS InterPro DOM…
Solyc04g077870.3.1	14.9054	12.8485	10.1779	6.86621	7.00776	5.17571	3.32488	4.0655	3.41878	7.28475	1.48294	0.0037695	0.4893	0.191864	'(at1g27770 : 1620.0) Encodes a chloroplast envelope Ca2+-ATPase with an N-terminal autoinhibitor.; autoinhibited Ca2+-ATPase 1 (ACA1); FUNCTIONS IN: calcium channel activity, calcium-transporting ATPase activity, calmodulin binding; INVOLVED IN: cation transport, calcium ion transport, ATP biosynthetic process; LOCATED IN: endoplasmic reticulum, plasma membrane, chloroplast inner membrane; EXPRE…
Solyc12g089240.2.1	18.3128	26.7352	21.0628	5.45288	3.4373	5.5731	6.77171	10.963	3.58921	10.2206	1.48253	0.00447814	-0.709955	0.202726	'(at4g39070 : 170.0) B-box zinc finger family protein; FUNCTIONS IN: sequence-specific DNA binding transcription factor activity, zinc ion binding; INVOLVED IN: response to karrikin, response to chitin, regulation of transcription; LOCATED IN: intracellular; EXPRESSED IN: 16 plant structures; EXPRESSED DURING: 10 growth stages; CONTAINS InterPro DOMAIN/s: Zinc finger, B-box (InterPro:IPR000315); …
Solyc09g091670.3.1	4.04965	5.03653	2.75532	2.14171	3.78669	2.14479	0.450107	1.70497	1.99268	1.50858	1.48095	0.0137181	0.928311	0.0893277	'(q949g3|pdr1_nicpl : 2433.0) Pleiotropic drug resistance protein 1 (NpPDR1) - Nicotiana plumbaginifolia (Leadwort-leaved tobacco) & (at1g15520 : 1964.0) ABC transporter family involved in ABA transport and resistance to lead. Localizes to plasma membrane. Upregulated by lead. Expressed in leaves, flowers, stomata and roots.; pleiotropic drug resistance 12 (PDR12); CONTAINS InterPro DOMAIN/s: ATP…
Solyc01g098950.2.1	2.58221	1.58195	3.74122	2.50366	2.53923	1.88104	1.12132	0.583985	0.728536	1.34364	1.48045	0.0297205	1.2892	0.00415607	'(at3g04120 : 379.0) encodes cytosolic GADPH (C subunit) involved in the glycolytic pathway but also interacts with H2O2 potentially placing it in a signalling cascade induced by ROS.; glyceraldehyde-3-phosphate dehydrogenase C subunit 1 (GAPC1); FUNCTIONS IN: glyceraldehyde-3-phosphate dehydrogenase (phosphorylating) activity, copper ion binding, glyceraldehyde-3-phosphate dehydrogenase activity…
Solyc01g007100.3.1	18.3003	23.2658	25.6278	7.81182	9.36512	9.30457	7.64415	6.47419	8.62992	9.42356	1.47757	0.000739638	0.134225	0.406372	'(q6dw74|dgdg1_lotja : 1135.0) Digalactosyldiacylglycerol synthase 1, chloroplast precursor (EC 2.4.1.241) - Lotus japonicus & (at3g11670 : 1051.0) Responsible for the final assembly of galactolipids in photosynthetic membranes. Provides stability to the PS I core complex (e.g. subunits PsaD, PsaE).; DIGALACTOSYL DIACYLGLYCEROL DEFICIENT 1 (DGD1); BEST Arabidopsis thaliana protein match is: digal…
Solyc07g009470.2.1	2.03133	3.30938	3.5594	1.13084	0.991253	1.06809	0.866629	1.01552	1.287	1.0924	1.47749	0.00560191	-0.00269781	0.986122	' no hits & (original description: no original description)'
Solyc03g115920.3.1	234.753	173.583	206.714	66.8903	164.029	127.793	68.2383	54.9982	112.1	59.2861	1.47687	0.00167793	0.698997	0.166051	'(at3g14250 : 175.0) RING/U-box superfamily protein; FUNCTIONS IN: zinc ion binding; EXPRESSED IN: egg cell; CONTAINS InterPro DOMAIN/s: Zinc finger, C6HC-type (InterPro:IPR002867), Zinc finger, RING-type (InterPro:IPR001841); BEST Arabidopsis thaliana protein match is: RING/U-box superfamily protein (TAIR:AT3G53690.1); Has 3093 Blast hits to 3074 proteins in 222 species: Archae - 0; Bacteria - 0…
Solyc08g081457.1.1	195.068	156.04	171.281	69.5134	61.9401	47.0039	52.9263	47.8318	62.4808	87.1599	1.47593	0.0005088	-0.07361	0.801077	#N/A
Solyc10g080100.2.1	12.1565	10.4451	10.9565	4.40943	5.4058	5.09674	4.051	3.59979	4.93498	3.50825	1.47518	5.84226e-05	0.304985	0.0933924	'(at2g41740 : 1135.0) Encodes a protein with high homology to animal villin.; villin 2 (VLN2); FUNCTIONS IN: actin binding, protein binding; INVOLVED IN: cytoskeleton organization; LOCATED IN: cellular_component unknown; EXPRESSED IN: 24 plant structures; EXPRESSED DURING: 15 growth stages; CONTAINS InterPro DOMAIN/s: Gelsolin (InterPro:IPR007122), Villin headpiece (InterPro:IPR003128), Gelsolin …
Solyc00g019950.1.1	0.265882	0.411507	2.26215	2.8123	2.129	0.996094	0.30789	0.901967	0.20004	0	1.47504	0.332171	2.48928	0.0224517	'(atmg00070 : 352.0) NADH dehydrogenase subunit 9; NADH dehydrogenase subunit 9 (NAD9); CONTAINS InterPro DOMAIN/s: NADH:ubiquinone oxidoreductase, 30kDa subunit (InterPro:IPR001268), NADH:ubiquinone oxidoreductase, 30kDa subunit, conserved site (InterPro:IPR020396). & (p80261|ndus3_soltu : 350.0) NADH-ubiquinone oxidoreductase 27 kDa subunit (EC 1.6.5.3) (EC 1.6.99.3) (Complex I-27kD) (CI-27kD) …
Solyc04g071580.3.1	122.984	101.494	137.871	42.2713	57.6925	55.6976	52.4149	38.9493	52.9924	29.8299	1.47178	0.000921903	0.252816	0.332283	' no hits & (original description: no original description)'
Solyc01g016400.1.1	1.25391	1.21293	1.85538	0.331573	0.264223	0	0	0.425372	0.9434	0.711783	1.46984	0.0267419	-1.38904	0.262769	' no hits & (original description: no original description)'
Solyc03g119240.3.1	0.715789	0.262382	0.390207	0.438326	0.412799	0.376368	0.0872507	0.102241	0.170064	0.299392	1.46927	0.0696276	1.31252	0.00907681	'(at1g18390 : 539.0) Protein kinase superfamily protein; FUNCTIONS IN: protein serine/threonine kinase activity, protein kinase activity, kinase activity, ATP binding; INVOLVED IN: protein amino acid phosphorylation; EXPRESSED IN: 22 plant structures; EXPRESSED DURING: 13 growth stages; CONTAINS InterPro DOMAIN/s: Protein kinase, ATP binding site (InterPro:IPR017441), Protein kinase, catalytic do…
Solyc09g056370.1.1	0.27903	0.215928	2.06436	2.95137	2.11669	0.696901	0.646231	0.378628	0.209932	0	1.46653	0.353147	2.63808	0.0375065	#N/A
Solyc11g056310.1.1	1.20913	0.748551	1.07347	2.04628	3.05744	2.41592	0.280033	0	0.909707	0.274545	1.46471	0.0527419	2.77551	0.00141359	#N/A
Solyc08g077180.3.1	35.1375	33.651	27.3864	15.2084	20.739	21.2849	12.3991	11.0897	12.3632	10.6179	1.4644	0.000176447	0.71557	0.00726313	'(q40546|kpyg_tobac : 934.0) Pyruvate kinase isozyme G, chloroplast precursor (EC 2.7.1.40) - Nicotiana tabacum (Common tobacco) & (at1g32440 : 770.0) encodes a chloroplast pyruvate kinase beta subunit. The enzyme is less active than the other chloroplast pyruvate kinase beta subunit encoded by AT5G52920. Involved in seed oil biosynthesis. Can partially complement the AT5G52920 mutant.; plastidia…
Solyc07g047640.2.1	4.69285	4.21523	4.40193	3.63418	6.78085	3.55811	2.32899	0.909706	1.57622	1.61737	1.46415	0.000551705	1.53429	0.02393	'(at3g07870 : 122.0) F-box and associated interaction domains-containing protein; CONTAINS InterPro DOMAIN/s: F-box domain, cyclin-like (InterPro:IPR001810), F-box domain, Skp2-like (InterPro:IPR022364), F-box associated domain, type 3 (InterPro:IPR013187), F-box associated interaction domain (InterPro:IPR017451); BEST Arabidopsis thaliana protein match is: F-box and associated interaction domain…
Solyc01g098520.3.1	33.5066	29.9806	34.2791	9.13707	13.9003	14.3835	10.0032	9.94581	14.5741	12.7791	1.46247	7.19607e-05	0.0769727	0.751428	' no hits & (original description: no original description)'
Solyc01g096740.3.1	2.43012	1.59124	1.82094	1.15339	3.20374	2.25659	0.613324	0.803248	0.703209	0.707416	1.4622	0.00216854	1.64113	0.0297983	'(at5g13750 : 565.0) zinc induced facilitator-like 1 (ZIFL1); FUNCTIONS IN: tetracycline:hydrogen antiporter activity; INVOLVED IN: response to karrikin; LOCATED IN: integral to membrane; EXPRESSED IN: 24 plant structures; EXPRESSED DURING: 15 growth stages; CONTAINS InterPro DOMAIN/s: Major facilitator superfamily (InterPro:IPR020846), Tetracycline resistance protein, TetA (InterPro:IPR001958), …
Solyc01g098525.1.1	25.3917	23.9068	23.169	9.40011	9.63093	9.5127	4.90058	11.485	8.59673	10.0895	1.46206	0.000327994	0.117897	0.675008	#N/A
Solyc02g063320.3.1	4.77606	4.86558	7.15646	2.81364	2.85361	2.41592	1.6802	2.0509	2.41072	1.99045	1.4616	0.00324439	0.4063	0.0264075	'(at3g03440 : 302.0) ARM repeat superfamily protein; FUNCTIONS IN: binding; INVOLVED IN: biological_process unknown; LOCATED IN: chloroplast; EXPRESSED IN: 18 plant structures; EXPRESSED DURING: 13 growth stages; CONTAINS InterPro DOMAIN/s: Armadillo-like helical (InterPro:IPR011989), Armadillo (InterPro:IPR000225), Armadillo-type fold (InterPro:IPR016024); BEST Arabidopsis thaliana protein match…
Solyc01g107810.3.1	104.287	88.2368	102.808	35.4338	88.6207	48.3629	25.0794	31.2702	49.3449	37.3058	1.46136	0.00039394	0.684924	0.200334	'(at4g34131 : 490.0) UDP-glucosyl transferase 73B3 (UGT73B3); FUNCTIONS IN: transferase activity, transferring hexosyl groups, quercetin 3-O-glucosyltransferase activity, UDP-glycosyltransferase activity, UDP-glucosyltransferase activity; INVOLVED IN: response to cyclopentenone, response to other organism; LOCATED IN: endomembrane system; CONTAINS InterPro DOMAIN/s: UDP-glucuronosyl/UDP-glucosylt…
Solyc10g011740.3.1	276.923	217.331	276.742	92.1084	117.352	88.1042	63.9378	72.6101	113.597	123.241	1.46109	0.00104456	0.0875727	0.771148	'(at4g27960 : 288.0) ubiquitin conjugating enzyme; ubiquitin conjugating enzyme 9 (UBC9); FUNCTIONS IN: ubiquitin-protein ligase activity; INVOLVED IN: ubiquitin-dependent protein catabolic process; LOCATED IN: endomembrane system; EXPRESSED IN: male gametophyte, pollen tube; EXPRESSED DURING: L mature pollen stage, M germinated pollen stage; CONTAINS InterPro DOMAIN/s: Ubiquitin-conjugating enzy…
Solyc05g015290.1.1	1.53889	3.27491	2.56169	1.22079	0.810684	3.36308	0.891015	1.30512	1.15781	0.218388	1.46091	0.0275514	1.00968	0.264673	' no hits & (original description: no original description)'
Solyc03g044980.1.1	3.9942	3.09093	4.85473	2.11238	3.36662	2.85025	0.660753	2.32282	0.8586	1.94341	1.46029	0.0108956	0.940763	0.0665022	' no hits & (original description: no original description)'
Solyc02g064680.3.1	92.1633	57.4042	74.4416	22.2669	33.7219	26.1646	19.5542	30.1567	23.8704	35.1703	1.45756	0.00380326	0.0103929	0.969835	'(at4g37640 : 1692.0) Encodes a calmodulin-regulated Ca(2+)-pump located in the endoplasmic reticulum. Belongs to plant 2B ATPase's with an N-terminal autoinhibitor.; calcium ATPase 2 (ACA2); FUNCTIONS IN: calcium-transporting ATPase activity, calmodulin binding, calcium ion transmembrane transporter activity; INVOLVED IN: transport; LOCATED IN: endoplasmic reticulum, plasma membrane, endoplasmic…
Solyc07g006600.1.1	61.9776	47.0108	62.821	68.5876	32.6784	29.6633	17.2311	6.85398	19.412	39.9861	1.45629	0.0110762	1.06427	0.147422	' no hits & (original description: no original description)'
Solyc03g083320.3.1	0	0.170125	0	0.116266	0.0926496	0.274537	0	0	0.0827006	0	1.45566	0.529612	2.96244	0.0472558	'(at5g24270 : 298.0) encodes a calcium sensor that is essential for K+ nutrition, K+/Na+ selectivity, and salt tolerance. The protein is similar to calcineurin B. Lines carrying recessive mutations are hypersensitive to Na+ and Li+ stresses and is unable to grow in low K+. The growth defect is rescued by extracellular calcium.; SALT OVERLY SENSITIVE 3 (SOS3); CONTAINS InterPro DOMAIN/s: Recoverin…
Solyc02g079920.3.1	0.421189	0.698441	0.53419	0.381859	0.0507158	0.15028	0.278706	0.163294	0.226349	0.136622	1.45383	0.00621096	-0.0507627	0.941607	'(at5g54630 : 458.0) zinc finger protein-related; FUNCTIONS IN: sequence-specific DNA binding transcription factor activity; INVOLVED IN: regulation of transcription; LOCATED IN: intracellular; EXPRESSED IN: 21 plant structures; EXPRESSED DURING: 13 growth stages; CONTAINS InterPro DOMAIN/s: Zinc finger, C2H2-like (InterPro:IPR015880), Zinc finger, C2H2-type (InterPro:IPR007087); BEST Arabidopsis…
Solyc11g007000.2.1	13.8161	14.3243	10.6952	6.48867	6.2048	7.32771	2.96506	5.50124	5.25757	5.20827	1.45158	0.000942432	0.495727	0.0502118	'(at5g56090 : 617.0) Encodes a homolog of COX15. Microarray analysis show a 3.2 fold increase in transcription after treatment with rotenone, an electron transport chain inhibitor.; cytochrome c oxidase 15 (COX15); FUNCTIONS IN: molecular_function unknown; INVOLVED IN: protein complex assembly; LOCATED IN: membrane; EXPRESSED IN: 21 plant structures; EXPRESSED DURING: 13 growth stages; CONTAINS I…
Solyc02g086840.3.1	0.991586	0.630318	0.524008	0.299665	0.268645	0.265347	0.205045	0.240273	0.31973	0.281437	1.45108	0.0137298	0.0870124	0.620281	'(at3g27960 : 745.0) Tetratricopeptide repeat (TPR)-like superfamily protein; FUNCTIONS IN: binding; INVOLVED IN: pollen tube growth; LOCATED IN: plasma membrane; EXPRESSED IN: 24 plant structures; EXPRESSED DURING: 14 growth stages; CONTAINS InterPro DOMAIN/s: Tetratricopeptide TPR-1 (InterPro:IPR001440), Tetratricopeptide-like helical (InterPro:IPR011990), Tetratricopeptide repeat-containing (I…
Solyc01g104620.3.1	108.549	122.809	140.423	70.5008	35.3134	34.8799	38.2245	37.0393	46.3268	59.8164	1.45026	0.000511289	0.0483691	0.89969	' no hits & (original description: no original description)'
Solyc04g008500.3.1	23.137	22.4743	30.9785	10.2206	8.68752	9.11718	10.1327	7.86713	10.9857	8.41047	1.44931	0.00117915	-0.00111819	0.994168	'(at2g02080 : 305.0) indeterminate(ID)-domain 4 (IDD4); FUNCTIONS IN: sequence-specific DNA binding transcription factor activity; LOCATED IN: intracellular; EXPRESSED IN: 20 plant structures; EXPRESSED DURING: 13 growth stages; CONTAINS InterPro DOMAIN/s: Zinc finger, C2H2-like (InterPro:IPR015880), Zinc finger, C2H2-type (InterPro:IPR007087), Zinc finger, double-stranded RNA binding (InterPro:I…
Solyc09g060100.3.1	1.17618	2.73058	3.48073	0.804992	0.758111	0.345602	1.20178	1.03271	0.832865	0.549837	1.44525	0.0462943	-0.50724	0.249778	'(at4g13150 : 349.0) unknown protein; Has 83 Blast hits to 82 proteins in 37 species: Archae - 0; Bacteria - 51; Metazoa - 0; Fungi - 0; Plants - 30; Viruses - 0; Other Eukaryotes - 2 (source: NCBI BLink). & (reliability: 698.0) & (original description: no original description)'
Solyc04g007100.3.1	26.9553	23.6477	22.7591	9.20416	9.08227	7.98031	8.69903	7.65669	10.2808	9.30034	1.44461	6.11477e-05	-0.037189	0.765937	'(at3g25800 : 857.0) one of three genes encoding the protein phosphatase 2A regulatory subunit; protein phosphatase 2A subunit A2 (PP2AA2); FUNCTIONS IN: protein phosphatase type 2A regulator activity; INVOLVED IN: response to cadmium ion, regulation of phosphorylation; LOCATED IN: plasma membrane; EXPRESSED IN: 25 plant structures; EXPRESSED DURING: 15 growth stages; CONTAINS InterPro DOMAIN/s: …
Solyc04g077740.1.1	1.05506	1.14304	0.936683	2.15752	2.07499	1.75673	0.407251	0.572661	0.476273	0.0798537	1.44419	0.00463826	2.3782	0.000178182	'(at1g27461 : 244.0) unknown protein; Has 30201 Blast hits to 17322 proteins in 780 species: Archae - 12; Bacteria - 1396; Metazoa - 17338; Fungi - 3422; Plants - 5037; Viruses - 0; Other Eukaryotes - 2996 (source: NCBI BLink). & (reliability: 488.0) & (original description: no original description)'
Solyc08g062490.3.1	13.2863	8.9108	8.73753	3.74755	8.46128	2.94967	0.854753	3.60577	3.99848	6.704	1.44371	0.0180747	0.41461	0.559259	#N/A
Solyc07g005210.3.1	911.507	698.084	992.006	131.111	131.749	97.8547	367.227	248.04	257.902	402.341	1.44336	0.001444	-1.40711	0.00815097	'(at5g58070 : 263.0) Encodes a temperature-induced lipocalin TIL1. Involved in thermotolerance. Peripherally associated with plasma membrane.; temperature-induced lipocalin (TIL); FUNCTIONS IN: binding, transporter activity; INVOLVED IN: transport, response to cold, response to light stimulus, response to heat; LOCATED IN: mitochondrion, endoplasmic reticulum, plasma membrane, vacuole; EXPRESSED …
Solyc03g118440.2.1	3.76173	2.18327	1.66984	0.198944	0.317068	0	1.30682	0.510446	0.84906	1.06767	1.44313	0.0358869	-2.44021	0.0164216	'(at5g03050 : 94.4) unknown protein; Has 33 Blast hits to 33 proteins in 10 species: Archae - 0; Bacteria - 0; Metazoa - 0; Fungi - 0; Plants - 33; Viruses - 0; Other Eukaryotes - 0 (source: NCBI BLink). & (reliability: 188.8) & (original description: no original description)'
Solyc06g048633.1.1	11.8302	7.14526	9.17937	2.74678	6.32334	2.88264	4.67783	1.17461	2.38798	5.56889	1.44278	0.0156226	0.20674	0.744984	#N/A
Solyc04g077220.3.1	22.9962	18.7597	21.7631	8.9187	11.6298	6.22214	7.10122	3.64054	11.5344	8.92011	1.44085	0.00183646	0.194316	0.653404	'(at4g37790 : 179.0) Encodes homeobox protein HAT22, member of the HD-Zip II family.; HAT22; FUNCTIONS IN: sequence-specific DNA binding transcription factor activity; INVOLVED IN: regulation of transcription, DNA-dependent, response to cytokinin stimulus; LOCATED IN: nucleus; EXPRESSED IN: 22 plant structures; EXPRESSED DURING: 13 growth stages; CONTAINS InterPro DOMAIN/s: Homeobox, conserved si…
Solyc04g054340.1.1	380.271	563.752	898.806	135.566	52.2312	117.021	354.942	230.521	142.369	178.797	1.43837	0.0379438	-1.15752	0.0870027	' no hits & (original description: no original description)'
Solyc03g097440.3.1	7.40891	0.834963	0.798259	4.79326	4.72907	8.2641	0.333184	0.976066	1.67767	1.46994	1.43567	0.356797	2.41171	0.00566719	'(at5g50700 : 401.0) Encodes a hydroxysteroid dehydrogenase HSD1. Two copies of HSD1 (At5g50600 and At5g50700) exist in the Arabidopsis genome as a result of an exact 33-kb duplication on chromosome 5 encompassing seven genes. There are five homologs of HSD1 in Arabidopsis (HSD2-At3g47350, HSD3-At3g47360, HSD4-At5g50590, HSD4-At5g50690 and HSD6-At5g50770; HSD4 has two copies due to the same gene …
Solyc02g082615.1.1	0.634792	0.687731	0.751428	0.268575	1.71217	0.31709	0.294035	0.344551	0.0955192	0.288272	1.43549	0.00164209	1.58338	0.259393	#N/A
Solyc09g089650.1.1	21.7023	22.3366	19.9096	11.248	8.04864	13.0088	4.02099	10.0126	7.18435	10.3482	1.43357	0.000767192	0.448436	0.233534	' no hits & (original description: no original description)'
Solyc04g008650.3.1	4.1887	3.38487	2.93441	1.45069	3.53056	3.33292	0.386323	0.754492	2.70522	1.34667	1.43197	0.0224157	1.09412	0.131847	'(at1g10850 : 729.0) Leucine-rich repeat protein kinase family protein; FUNCTIONS IN: protein serine/threonine kinase activity, protein kinase activity, ATP binding; INVOLVED IN: transmembrane receptor protein tyrosine kinase signaling pathway, protein amino acid phosphorylation; LOCATED IN: endomembrane system; EXPRESSED IN: 22 plant structures; EXPRESSED DURING: 13 growth stages; CONTAINS Inter…
Solyc08g068050.3.1	11.0276	10.2842	10.0414	4.36658	6.33959	5.50847	3.73274	3.0695	4.08456	4.62262	1.4305	2.96775e-05	0.479189	0.0553864	'(at5g25580 : 210.0) BEST Arabidopsis thaliana protein match is: DDT domain superfamily (TAIR:AT1G18950.1); Has 178 Blast hits to 178 proteins in 75 species: Archae - 0; Bacteria - 4; Metazoa - 51; Fungi - 33; Plants - 60; Viruses - 1; Other Eukaryotes - 29 (source: NCBI BLink). & (reliability: 420.0) & (original description: no original description)'
Solyc03g096900.3.1	6.15556	6.65615	6.09925	3.02292	3.86812	3.84352	1.90932	1.64072	1.69536	4.11817	1.42913	0.00270206	0.612169	0.156131	'(gnl|cdd|30665 : 197.0) no description available & (at1g54130 : 173.0) RELA/SPOT homolog 3 (RSH3); FUNCTIONS IN: GTP diphosphokinase activity; INVOLVED IN: guanosine tetraphosphate metabolic process; LOCATED IN: chloroplast; EXPRESSED IN: 25 plant structures; EXPRESSED DURING: 15 growth stages; CONTAINS InterPro DOMAIN/s: Metal-dependent phosphohydrolase, HD subdomain (InterPro:IPR006674), Metal…
Solyc05g014633.1.1	0.995752	1.79799	1.35061	0.877694	1.25894	1.24349	0.576539	0.225197	0.874032	0.376826	1.42873	0.0192475	1.13467	0.0258907	#N/A
Solyc11g005150.2.1	39.3229	38.3632	35.9379	9.89778	9.34956	6.17111	13.332	13.7678	15.0695	14.145	1.42773	1.88751e-06	-0.732588	0.00330031	'(at1g62440 : 429.0) encodes a paralog of LRX1 (LEUCINE-RICH REPEAT/EXTENSIN 1) which acts synergistically with LRX1 in root hair cell morphogenesis.; leucine-rich repeat/extensin 2 (LRX2); CONTAINS InterPro DOMAIN/s: Leucine-rich repeat-containing N-terminal domain, type 2 (InterPro:IPR013210), Leucine-rich repeat (InterPro:IPR001611); BEST Arabidopsis thaliana protein match is: leucine-rich rep…
Solyc05g046120.3.1	4.44838	2.69405	2.59606	1.28588	2.28227	1.65618	0.927858	0.899807	1.30962	1.69387	1.42637	0.0139083	0.527915	0.165602	'(at5g54650 : 555.0) Encodes a protein with similarity to formins that is involved in cytokinesis. Loss of function mutations exhibit delayed cellularization during endosperm development. FH5 is expressed in the endosperm and the protein localizes to the cell plate. FH5 was shown to be a maternally expressed imprinted gene.; formin homology5 (Fh5); CONTAINS InterPro DOMAIN/s: Actin-binding FH2/DR…
Solyc05g055690.2.1	0	0.0223036	0.0213232	0.0304852	0.121465	0.0719841	0	0	0.0216843	0	1.4236	0.349638	3.78339	0.0293986	'(at3g44340 : 1098.0) homologous to yeast and animal Sec24 proteins; expression in yeast cells enhances their survival under oxidative stress conditions.; clone eighty-four (CEF); FUNCTIONS IN: transporter activity, zinc ion binding; INVOLVED IN: response to oxidative stress, vesicle-mediated transport; LOCATED IN: COPII vesicle coat, chloroplast; EXPRESSED IN: 24 plant structures; EXPRESSED DURI…
Solyc02g086280.3.1	1.26507	1.18876	0.969369	0.382312	1.4852	0.451374	0.156958	0.490464	0.849815	0.205176	1.4228	0.0167347	0.860886	0.370327	#N/A
Solyc04g072590.2.1	0.314448	0.304171	0.2908	0.08315	0.198781	0.196341	0.0910325	0.213344	0.059145	0.0892483	1.4212	0.00557769	0.494088	0.410602	'(at5g02930 : 97.1) F-box/RNI-like superfamily protein; CONTAINS InterPro DOMAIN/s: F-box domain, cyclin-like (InterPro:IPR001810), F-box domain, Skp2-like (InterPro:IPR022364); BEST Arabidopsis thaliana protein match is: F-box/RNI-like superfamily protein (TAIR:AT5G02910.1); Has 2185 Blast hits to 2152 proteins in 42 species: Archae - 0; Bacteria - 2; Metazoa - 16; Fungi - 0; Plants - 2164; Viru…
Solyc04g080160.3.1	81.0237	69.4149	66.4579	35.1576	40.1692	40.7915	26.4484	24.0666	27.6958	29.8412	1.42032	9.21565e-05	0.518907	0.00238762	'(at5g42970 : 567.0) encodes subunit 4 of COP9 signalosome complex. sequence is similar to a subunit of the 19S regulatory particle of the 26S proteasome. recessive mutation causes derepression of photomorphogenesis.; CONSTITUTIVE PHOTOMORPHOGENIC 8 (COP8); FUNCTIONS IN: protein binding; INVOLVED IN: cullin deneddylation, negative regulation of photomorphogenesis, G2 phase of mitotic cell cycle, …
Solyc03g116580.3.1	134.233	124.761	135.215	82.5085	72.6721	79.5949	54.4046	47.5111	48.6247	45.9317	1.41968	2.75309e-06	0.671994	0.000298798	'(at4g35670 : 169.0) Pectin lyase-like superfamily protein; FUNCTIONS IN: polygalacturonase activity; INVOLVED IN: carbohydrate metabolic process; LOCATED IN: endomembrane system; EXPRESSED IN: petal, leaf whorl, flower, carpel; EXPRESSED DURING: 4 anthesis, petal differentiation and expansion stage; CONTAINS InterPro DOMAIN/s: Pectin lyase fold/virulence factor (InterPro:IPR011050), Pectin lyase…
Solyc12g068070.2.1	131.963	139.625	148.38	41.376	47.953	42.7382	50.4121	46.2398	57.3392	55.5237	1.41827	1.06856e-05	-0.250741	0.0583239	'(gnl|cdd|72813 : 243.0) no description available & (at3g05270 : 189.0) Plant protein of unknown function (DUF869); EXPRESSED IN: 22 plant structures; EXPRESSED DURING: 13 growth stages; CONTAINS InterPro DOMAIN/s: Protein of unknown function DUF869, plant (InterPro:IPR008587); BEST Arabidopsis thaliana protein match is: Plant protein of unknown function (DUF869) (TAIR:AT1G21810.1); Has 30201 Bla…
Solyc04g078870.3.1	43.5798	44.1924	42.9008	14.7906	19.1492	17.9915	14.9093	18.3554	13.8558	18.0956	1.4177	6.02594e-06	0.0864107	0.585274	'(at5g09890 : 813.0) Protein kinase family protein; FUNCTIONS IN: kinase activity; INVOLVED IN: protein amino acid phosphorylation; LOCATED IN: cytosol; EXPRESSED IN: 22 plant structures; EXPRESSED DURING: 13 growth stages; CONTAINS InterPro DOMAIN/s: Protein kinase, ATP binding site (InterPro:IPR017441), Serine/threonine-protein kinase domain (InterPro:IPR002290), Serine/threonine-protein kinase…
Solyc01g095510.3.1	14.5987	14.0008	13.0623	8.05064	15.6177	9.97236	2.31182	4.31747	6.94685	7.22451	1.41713	0.00173346	1.10862	0.0505081	'(at4g27940 : 422.0) manganese tracking factor for mitochondrial SOD2 (MTM1); FUNCTIONS IN: binding; INVOLVED IN: transport, mitochondrial transport, transmembrane transport; LOCATED IN: mitochondrial inner membrane, membrane; EXPRESSED IN: 19 plant structures; EXPRESSED DURING: 9 growth stages; CONTAINS InterPro DOMAIN/s: Mitochondrial substrate carrier (InterPro:IPR001993), Mitochondrial substr…
Solyc10g085120.2.1	0	0.074571	0.0891162	0.101926	0.0406111	0.120338	0	0	0.0543753	0.0273503	1.41712	0.273612	2.10055	0.0455455	'(at3g47570 : 736.0) Leucine-rich repeat protein kinase family protein; FUNCTIONS IN: protein serine/threonine kinase activity, kinase activity, ATP binding; INVOLVED IN: transmembrane receptor protein tyrosine kinase signaling pathway, protein amino acid phosphorylation; LOCATED IN: plasma membrane; EXPRESSED IN: 13 plant structures; EXPRESSED DURING: 8 growth stages; CONTAINS InterPro DOMAIN/s:…
Solyc01g006650.2.1	0.460969	0.862079	0.397882	0.609473	0.485675	0.287828	0.222417	0.260629	0.289014	0.087223	1.41702	0.042483	1.10161	0.0479977	'(gnl|cdd|68447 : 454.0) no description available & (at1g73730 : 441.0) Encodes a putative transcription factor involved in ethylene signalling. Isolated DNA binding domain has been shown to bind DNA in vitro.; ETHYLENE-INSENSITIVE3-like 3 (EIL3); FUNCTIONS IN: DNA binding, sequence-specific DNA binding transcription factor activity; INVOLVED IN: ethylene mediated signaling pathway, cellular resp…
Solyc02g078210.3.1	36.3052	36.2221	29.6798	11.9785	32.1493	23.1483	10.8914	12.0556	14.1732	13.9466	1.41608	0.000144766	0.812749	0.109519	'(at2g33770 : 814.0) Encodes a ubiquitin-conjugating E2 enzyme. UBC24 mRNA accumulation is suppressed by miR399f, miR399b and miR399c. Involved in phosphate starvation response.; phosphate 2 (PHO2); CONTAINS InterPro DOMAIN/s: Ubiquitin-conjugating enzyme/RWD-like (InterPro:IPR016135), Ubiquitin-conjugating enzyme, E2 (InterPro:IPR000608); BEST Arabidopsis thaliana protein match is: ubiquitin-con…
Solyc12g044620.2.1	1.25989	1.42496	1.29062	1.07635	1.42953	1.08924	0.392795	0.591786	0.401035	0.605151	1.41284	0.000153803	1.26775	0.00199339	'(at4g12540 : 167.0) unknown protein; Has 29 Blast hits to 26 proteins in 11 species: Archae - 2; Bacteria - 0; Metazoa - 0; Fungi - 0; Plants - 27; Viruses - 0; Other Eukaryotes - 0 (source: NCBI BLink). & (reliability: 334.0) & (original description: no original description)'
Solyc10g080030.2.1	0.883189	0.512595	0.326708	0.934172	0.837472	0.551461	0.255683	0.149805	0.332241	0.125336	1.412	0.0602186	1.84355	0.00409743	'(at3g57390 : 120.0) encodes a MADS-box containing protein likely to be a transcription factor that is expressed in endosperm and developing gametophytes. The protein sequence is most similar to that of AGL15, which is expressed in developing embryos.; AGAMOUS-like 18 (AGL18); FUNCTIONS IN: sequence-specific DNA binding transcription factor activity; INVOLVED IN: regulation of transcription, DNA-…
Solyc07g063860.3.1	160.438	166.365	175.751	65.4526	83.2302	66.2366	63.3809	61.2536	63.1134	64.0604	1.41199	1.18106e-06	0.186508	0.136674	'(at5g54530 : 188.0) Protein of unknown function, DUF538; INVOLVED IN: biological_process unknown; LOCATED IN: endomembrane system; EXPRESSED IN: 16 plant structures; EXPRESSED DURING: 6 growth stages; CONTAINS InterPro DOMAIN/s: Protein of unknown function DUF538 (InterPro:IPR007493); BEST Arabidopsis thaliana protein match is: Protein of unknown function, DUF538 (TAIR:AT1G61667.1); Has 418 Blas…
Solyc02g071520.3.1	0.322776	0.333042	0.159201	1.02422	0.362747	0.806161	0.124591	0	0.161897	0.122149	1.41105	0.04309	2.83914	0.0134094	'(at3g14770 : 224.0) Nodulin MtN3 family protein; FUNCTIONS IN: molecular_function unknown; INVOLVED IN: biological_process unknown; LOCATED IN: endomembrane system, integral to membrane, membrane; EXPRESSED IN: 22 plant structures; EXPRESSED DURING: 13 growth stages; CONTAINS InterPro DOMAIN/s: MtN3/saliva-related transmembrane protein, conserved region (InterPro:IPR018169), RAG1-activating prot…
Solyc12g005750.1.1	24.0067	14.8264	12.8084	7.81308	10.5065	6.3418	6.68261	4.07197	6.77318	8.38609	1.40985	0.0173522	0.343565	0.288771	'(at4g15248 : 81.6) B-box type zinc finger family protein; FUNCTIONS IN: zinc ion binding; INVOLVED IN: biological_process unknown; LOCATED IN: intracellular; CONTAINS InterPro DOMAIN/s: Zinc finger, B-box (InterPro:IPR000315); BEST Arabidopsis thaliana protein match is: B-box type zinc finger family protein (TAIR:AT3G21890.1); Has 35333 Blast hits to 34131 proteins in 2444 species: Archae - 798;…
Solyc09g010710.3.1	7.07637	4.70299	4.12669	2.55366	3.01734	2.91099	1.83169	1.46858	2.12961	2.55192	1.40983	0.00917281	0.502727	0.0374529	'(at3g09430 : 245.0) unknown protein; Has 17 Blast hits to 17 proteins in 7 species: Archae - 0; Bacteria - 0; Metazoa - 0; Fungi - 0; Plants - 17; Viruses - 0; Other Eukaryotes - 0 (source: NCBI BLink). & (reliability: 490.0) & (original description: no original description)'
Solyc01g087090.3.1	371.972	409.832	565.767	110.918	87.8318	97.186	213.08	164.221	142.162	157.614	1.40801	0.00319431	-0.778999	0.013676	' no hits & (original description: no original description)'
Solyc04g078280.3.1	14.5867	10.4518	12.3906	14.2859	10.018	8.09592	3.12803	3.66544	7.72283	4.29341	1.40772	0.00439934	1.19954	0.0265092	' no hits & (original description: no original description)'
Solyc03g006630.3.1	6.72593	5.72941	7.44485	2.81259	3.95521	2.34399	2.47545	1.98099	2.94207	2.60451	1.40738	0.000342828	0.280408	0.300357	'(at4g21540 : 590.0) Encodes a sphingosine kinase, also has enzyme activity towards other plant long-chain sphingoid bases. Involved in guard cell ABA signalling and seed germination.; sphingosine kinase 1 (SPHK1); FUNCTIONS IN: diacylglycerol kinase activity, sphinganine kinase activity, D-erythro-sphingosine kinase activity; INVOLVED IN: activation of protein kinase C activity by G-protein coup…
Solyc03g120805.1.1	1.31791	1.97175	0.975036	0.278797	0.296222	1.0972	0.712195	0.238444	0.594929	0.598488	1.40713	0.0229161	0.0564562	0.936785	#N/A
Solyc06g052100.2.1	0.671738	1.24759	0.993952	0.284206	0.339715	0	0.311148	0.546907	0.303236	0.30505	1.40546	0.0118523	-0.817747	0.220029	'(at1g76940 : 117.0) RNA-binding (RRM/RBD/RNP motifs) family protein; FUNCTIONS IN: nucleotide binding, nucleic acid binding; INVOLVED IN: biological_process unknown; EXPRESSED IN: 23 plant structures; EXPRESSED DURING: 15 growth stages; CONTAINS InterPro DOMAIN/s: RNA recognition motif, RNP-1 (InterPro:IPR000504), Nucleotide-binding, alpha-beta plait (InterPro:IPR012677); BEST Arabidopsis thalia…
Solyc11g005690.2.1	4.14057	4.25763	3.97255	1.89982	2.59757	2.4555	1.05091	1.48801	1.86344	1.82451	1.40539	0.000108435	0.574144	0.0445677	'(at3g18730 : 619.0) Encodes a protein with an important role in cell division control and plant morphogenesis and may also play a role in genome maintenance. May be involved in mitosis through interaction with TSA1. In cells synchronized for cell division, TSA1 and TSK relocalize to ends of spindle microtubules that are ahead of separating chromatids during metaphase and anaphase of mitosis.; TO…
Solyc04g006970.3.1	240.347	266.107	222.134	132.191	102.647	116.295	76.4923	72.7386	108.553	109.3	1.40403	0.000216768	0.350948	0.125576	'(at1g68750 : 1548.0) Encodes one of four Arabidopsis phosphoenolpyruvate (PEP) carboxylase proteins. But, it is more similar to bacterial PEP carboxylase than plant PEP carboxylase. Efforts to express this enzyme and to demonstrate its enzymatic activity in E.coli failed.; phosphoenolpyruvate carboxylase 4 (PPC4); CONTAINS InterPro DOMAIN/s: Pyruvate/Phosphoenolpyruvate kinase, catalytic core (I…
Solyc03g116460.3.1	47.8897	37.7314	30.025	14.2322	18.6582	19.5132	12.8169	9.12914	17.1989	19.136	1.40366	0.00523254	0.261679	0.376647	'(at1g15410 : 299.0) aspartate-glutamate racemase family; FUNCTIONS IN: racemase and epimerase activity, acting on amino acids and derivatives; INVOLVED IN: metabolic process, cellular amino acid metabolic process; LOCATED IN: chloroplast; EXPRESSED IN: 22 plant structures; EXPRESSED DURING: 13 growth stages; CONTAINS InterPro DOMAIN/s: Asp/Glu/hydantoin racemase (InterPro:IPR015942), Aspartate r…
Solyc03g116465.1.1	52.8993	39.026	36.2668	9.69852	16.0515	21.1393	11.8431	13.3992	17.7772	21.6204	1.40285	0.00326217	-0.0481247	0.894753	#N/A
Solyc12g088680.2.1	14.5095	13.3031	13.8851	10.6763	14.4896	12.2109	4.2005	4.70815	6.76347	5.37153	1.40162	7.0367e-05	1.24379	0.0014449	'(at3g57870 : 286.0) Encodes a SUMO liagse that directs the attachment of the small protein SUMO to target proteins via an isopeptide bond. This enzyme is localized to the nucleus and plants with reduced levels of this protein show higher sensitivity to ABA in root growth inhibition assays. It has high similarity to the yeast UBC9 SUMO ligase and is sometimes referred to by that name.; sumo conju…
Solyc01g010290.3.1	34.187	38.056	34.1764	18.2016	32.2965	30.7539	12.3991	12.6612	12.0838	16.5843	1.40104	4.24417e-05	1.01176	0.0179194	'(at2g03530 : 535.0) Mediate high-affinity uracil and 5-FU (a toxic uracil analogue) transport when expressed in yeast and Xenopus oocytes.Involved in allantoin transport.; ureide permease 2 (UPS2); FUNCTIONS IN: uracil:cation symporter activity; LOCATED IN: plasma membrane; EXPRESSED IN: 25 plant structures; EXPRESSED DURING: 10 growth stages; BEST Arabidopsis thaliana protein match is: ureide p…
Solyc03g113220.3.1	514.581	455.167	444.026	221.339	307.711	248.794	144.756	162.999	189.769	216.708	1.40012	9.85955e-05	0.538125	0.035688	'(at5g62740 : 508.0) HYPERSENSITIVE-INDUCED RESPONSE PROTEIN 1 (HIR1); INVOLVED IN: N-terminal protein myristoylation; LOCATED IN: plasma membrane, vacuole, membrane; EXPRESSED IN: 25 plant structures; EXPRESSED DURING: 15 growth stages; CONTAINS InterPro DOMAIN/s: Band 7 protein (InterPro:IPR001107); BEST Arabidopsis thaliana protein match is: SPFH/Band 7/PHB domain-containing membrane-associate…
Solyc10g078285.1.1	122.855	158.604	143.05	49.5052	67.6128	53.6318	54.1267	54.383	54.851	51.3145	1.39868	0.000164195	0.0847653	0.518673	#N/A
Solyc12g009610.2.1	436.258	439.795	506.956	135.8	142.713	133.11	213.164	165.248	170.393	150.586	1.39868	8.85649e-05	-0.34974	0.0663816	'(at5g52580 : 902.0) RabGAP/TBC domain-containing protein; FUNCTIONS IN: RAB GTPase activator activity; INVOLVED IN: regulation of Rab GTPase activity; LOCATED IN: intracellular; EXPRESSED IN: 22 plant structures; EXPRESSED DURING: 13 growth stages; CONTAINS InterPro DOMAIN/s: RabGAP/TBC (InterPro:IPR000195), Protein of unknown function DUF3548 (InterPro:IPR021935); BEST Arabidopsis thaliana prot…
Solyc08g079090.3.1	30.7183	21.788	15.6152	11.5648	5.94127	12.6036	7.65233	9.40179	7.62346	9.77578	1.3985	0.0128975	0.220619	0.478144	'(at4g12420 : 896.0) Encodes a protein of unknown function involved in directed root tip growth. It is a member of 19-member gene family and is distantly related structurally to the multiple-copper oxidases ascorbate oxidase and laccase, though it lacks the copper-binding domains. The protein is glycosylated and GPI-anchored. It is localized to the plasma membrane and the cell wall. The gene is e…
Solyc01g108040.1.1	22.4044	24.8508	31.3095	8.16256	10.2814	11.8132	5.76539	9.12047	14.9834	9.89168	1.39757	0.00366561	0.0209589	0.954425	' no hits & (original description: no original description)'
Solyc03g033815.1.1	0	0.517091	0.24718	0.706775	1.40803	0.834447	0.386888	0	0	0	1.39721	0.393752	3.3454	0.00892285	#N/A
Solyc06g073245.1.1	6.93569	3.82073	9.56679	2.98416	2.17984	2.34881	1.08902	2.87126	3.27242	3.06956	1.39521	0.0389712	-0.0404974	0.914111	#N/A
Solyc02g084240.3.1	428.698	427.971	492.556	209.079	153.461	143.046	104.56	174.284	140.238	266.813	1.39111	0.00160053	-0.0249943	0.94994	' no hits & (original description: no original description)'
Solyc12g044760.2.1	4.02814	5.2881	3.83164	0.608667	0.970065	2.51516	2.1657	1.07367	2.0565	1.38828	1.39105	0.00270302	-0.292233	0.619753	'(at5g13500 : 442.0) unknown protein; FUNCTIONS IN: molecular_function unknown; INVOLVED IN: biological_process unknown; LOCATED IN: endomembrane system; EXPRESSED IN: 22 plant structures; EXPRESSED DURING: 13 growth stages; BEST Arabidopsis thaliana protein match is: unknown protein (TAIR:AT5G25265.1); Has 35333 Blast hits to 34131 proteins in 2444 species: Archae - 798; Bacteria - 22429; Metazo…
Solyc06g009330.3.1	15.7696	17.7879	18.6868	4.87675	8.27922	8.67825	7.42825	6.25633	7.64154	5.23441	1.39103	0.000107657	0.132345	0.619591	'(at4g01840 : 403.0) Encodes AtTPK5, a member of the Arabidopsis thaliana K+ channel family of AtTPK/KCO proteins. AtTPK5 is targeted to the vacuolar membrane. May form homomeric ion channels in vivo.; Ca2+ activated outward rectifying K+ channel 5 (KCO5); FUNCTIONS IN: outward rectifier potassium channel activity; INVOLVED IN: potassium ion transport; LOCATED IN: plant-type vacuole membrane; EXP…
Solyc01g068280.3.1	9.08337	8.09571	10.6751	3.9977	4.4001	3.85932	3.36109	2.63514	4.39891	3.76935	1.39065	0.00066676	0.206379	0.287922	'(at5g63950 : 979.0) chromatin remodeling 24 (CHR24); FUNCTIONS IN: helicase activity, DNA binding, nucleic acid binding, ATP binding; INVOLVED IN: response to cadmium ion; EXPRESSED IN: 22 plant structures; EXPRESSED DURING: 7 growth stages; CONTAINS InterPro DOMAIN/s: DEAD-like helicase, N-terminal (InterPro:IPR014001), DNA/RNA helicase, C-terminal (InterPro:IPR001650), Helicase, superfamily 1/…
Solyc03g114320.3.1	33.4851	24.3804	24.7221	10.9487	15.6929	15.2689	10.3777	9.61538	11.1853	10.8447	1.38978	0.00108939	0.411168	0.0480062	'(at1g27500 : 189.0) Tetratricopeptide repeat (TPR)-like superfamily protein; FUNCTIONS IN: binding; LOCATED IN: cellular_component unknown; EXPRESSED IN: cultured cell; CONTAINS InterPro DOMAIN/s: Tetratricopeptide-like helical (InterPro:IPR011990), Tetratricopeptide repeat-containing (InterPro:IPR013026), Tetratricopeptide repeat (InterPro:IPR019734); BEST Arabidopsis thaliana protein match is:…
Solyc04g007590.2.1	0.640127	0.330243	0.210484	1.35416	2.45794	0.710566	0	0.386052	0.0535122	0.161497	1.38928	0.159432	3.32663	0.0270393	'(at3g30340 : 280.0) nodulin MtN21 /EamA-like transporter family protein; LOCATED IN: endomembrane system, membrane; EXPRESSED IN: 19 plant structures; EXPRESSED DURING: 9 growth stages; CONTAINS InterPro DOMAIN/s: Protein of unknown function DUF6, transmembrane (InterPro:IPR000620); BEST Arabidopsis thaliana protein match is: nodulin MtN21 /EamA-like transporter family protein (TAIR:AT4G01440.1)…
Solyc08g005890.3.1	31.545	25.0423	31.8945	13.9972	14.3409	14.813	10.1732	11.6695	11.3507	11.8675	1.38854	0.000217749	0.352559	0.00142143	'(at5g67150 : 332.0) HXXXD-type acyl-transferase family protein; FUNCTIONS IN: transferase activity, transferring acyl groups other than amino-acyl groups, transferase activity; INVOLVED IN: biological_process unknown; LOCATED IN: cellular_component unknown; EXPRESSED IN: 22 plant structures; EXPRESSED DURING: 13 growth stages; CONTAINS InterPro DOMAIN/s: Transferase (InterPro:IPR003480); BEST Ar…
Solyc07g006160.3.1	29.7244	24.3279	26.7622	19.6635	21.6569	27.0533	8.401	8.34033	9.89306	14.528	1.38832	0.000590405	1.14715	0.00429465	'(at4g28070 : 707.0) AFG1-like ATPase family protein; FUNCTIONS IN: ATPase activity, ATP binding; INVOLVED IN: biological_process unknown; LOCATED IN: cellular_component unknown; CONTAINS InterPro DOMAIN/s: ATPase, AFG1-like (InterPro:IPR005654); BEST Arabidopsis thaliana protein match is: AFG1-like ATPase family protein (TAIR:AT4G30490.1); Has 35333 Blast hits to 34131 proteins in 2444 species: …
Solyc03g098240.3.1	181.78	147.547	179.641	53.9285	53.5264	56.3575	38.4058	29.7287	122.979	68.1995	1.38792	0.0109275	-0.247609	0.69872	'(at5g17330 : 756.0) Encodes one of two isoforms of glutamate decarboxylase.; glutamate decarboxylase (GAD); FUNCTIONS IN: calmodulin binding, glutamate decarboxylase activity; INVOLVED IN: response to cadmium ion; EXPRESSED IN: 13 plant structures; EXPRESSED DURING: 6 growth stages; CONTAINS InterPro DOMAIN/s: Pyridoxal phosphate-dependent transferase, major domain (InterPro:IPR015424), Pyridoxa…
Solyc05g050280.3.1	3.69014	1.66579	1.82007	1.81218	1.9995	1.86524	0.45784	1.13261	1.12376	0.947607	1.38566	0.0503483	1.04759	0.00390466	'(q6i581|gh35_orysa : 801.0) Probable indole-3-acetic acid-amido synthetase GH3.5 (EC 6.3.2.-) (Auxin-responsive GH3-like protein 5) (OsGH3-5) - Oryza sativa (Rice) & (at2g46370 : 780.0) Encodes a jasmonate-amido synthetase that is a member of the GH3 family of proteins. JAR1 catalyzes the formation of a biologically active jasmonyl-isoleucine (JA-Ile) conjugate. JA-Ile promotes the interaction b…
Solyc08g078695.1.1	34.8985	30.0795	29.6476	14.5107	21.4021	20.1375	11.0089	15.8396	11.7701	9.70015	1.38469	0.000249549	0.629174	0.0383638	#N/A
Solyc06g075130.3.1	0.277126	0.402104	0.281914	0.146562	0.116792	0.173037	0.120342	0.188023	0.10425	0.0786554	1.38327	0.00644854	0.244141	0.495333	'(at2g28320 : 977.0) Pleckstrin homology (PH) and lipid-binding START domains-containing protein; FUNCTIONS IN: phosphoinositide binding; INVOLVED IN: signal transduction; LOCATED IN: plasma membrane; EXPRESSED IN: 24 plant structures; EXPRESSED DURING: 15 growth stages; CONTAINS InterPro DOMAIN/s: Protein of unknown function DUF1336 (InterPro:IPR009769), Pleckstrin homology-type (InterPro:IPR011…
Solyc08g063045.1.1	9.07859	5.3789	5.66719	4.35121	3.58694	4.96007	2.46398	0.384973	3.41521	4.02614	1.38272	0.0294659	0.740922	0.1447	#N/A
Solyc08g081385.1.1	37.4114	50.4608	46.6863	14.6206	22.4152	18.3875	10.7871	23.038	16.0517	18.9338	1.38257	0.00157746	0.102896	0.736982	#N/A
Solyc09g007270.3.1	695.388	500.552	512.528	242.68	235.252	192.528	209.69	213.594	236.401	214.079	1.38242	0.00120478	0.032945	0.748891	'(gnl|cdd|29386 : 411.0) no description available & (at3g09640 : 384.0) Encodes a cytosolic ascorbate peroxidase APX2. Ascorbate peroxidases are enzymes that scavenge hydrogen peroxide in plant cells. Eight types of APX have been described for Arabidopsis: three cytosolic (APX1, APX2, APX6), two chloroplastic types (stromal sAPX, thylakoid tAPX), and three microsomal (APX3, APX4, APX5) isoforms.;…
Solyc08g079700.2.1	444.354	434.083	398.744	86.1246	107.936	98.4808	199.887	217.498	111.684	124.733	1.38108	0.000539142	-0.745174	0.0928152	'(at4g12040 : 150.0) A20/AN1-like zinc finger family protein; FUNCTIONS IN: DNA binding, zinc ion binding; INVOLVED IN: biological_process unknown; LOCATED IN: cellular_component unknown; EXPRESSED IN: 23 plant structures; EXPRESSED DURING: 15 growth stages; CONTAINS InterPro DOMAIN/s: Zinc finger, AN1-type (InterPro:IPR000058), Zinc finger, A20-type (InterPro:IPR002653); BEST Arabidopsis thalian…
Solyc02g082300.3.1	6.97787	7.2748	6.95501	2.66524	4.00268	5.32518	2.58122	2.76167	2.77079	2.75069	1.38002	1.29325e-07	0.557638	0.103507	'(at4g25320 : 97.4) AT hook motif DNA-binding family protein; FUNCTIONS IN: DNA binding; INVOLVED IN: biological_process unknown; LOCATED IN: cellular_component unknown; EXPRESSED IN: 22 plant structures; EXPRESSED DURING: 13 growth stages; CONTAINS InterPro DOMAIN/s: Protein of unknown function DUF296 (InterPro:IPR005175), AT hook, DNA-binding motif (InterPro:IPR017956); BEST Arabidopsis thalian…
Solyc03g113405.1.1	130.692	128.5	106.3	62.7132	70.3914	51.6589	50.6101	39.2136	52.9142	44.6047	1.3792	0.000167902	0.395038	0.052585	#N/A
Solyc02g078215.1.1	39.1455	42.028	43.3115	10.0715	25.2663	29.9474	15.1101	15.7919	24.1451	8.80831	1.37813	0.0011946	0.446984	0.396171	#N/A
Solyc08g065610.3.1	1257.7	1223.31	1383.22	631.512	570.367	330.089	368.305	309.597	487.207	817.248	1.378	0.00240748	0.0432067	0.926193	'(p49043|vpe_citsi : 737.0) Vacuolar-processing enzyme precursor (EC 3.4.22.-) (VPE) - Citrus sinensis (Sweet orange) & (at4g32940 : 715.0) Encodes a vacuolar processing enzyme belonging to a novel group of cysteine proteinases that is expressed in vegetative organs and is upregulated in association with various types of cell death and under stressed conditions. They are essential in processing s…
Solyc06g066600.3.1	31.6364	23.2838	25.544	12.992	14.5725	13.921	8.90472	11.485	10.4062	10.4879	1.37781	0.000638156	0.42207	0.00506763	'(at1g79820 : 607.0) SUPPRESSOR OF G PROTEIN BETA1 (SGB1); FUNCTIONS IN: carbohydrate transmembrane transporter activity, sugar:hydrogen symporter activity; INVOLVED IN: transport, transmembrane transport; LOCATED IN: integral to membrane, membrane; EXPRESSED IN: 20 plant structures; EXPRESSED DURING: 13 growth stages; CONTAINS InterPro DOMAIN/s: Sugar transporter, conserved site (InterPro:IPR005…
Solyc01g108060.2.1	2.39544	2.96596	2.48113	0	2.42288	2.39313	0.554783	1.30019	1.08135	1.08782	1.37767	0.00111041	0.674193	0.429409	' no hits & (original description: no original description)'
Solyc01g099140.3.1	4.65856	2.17887	3.18145	3.35718	2.15747	3.19647	0.770656	0.833592	1.38657	2.15042	1.37757	0.0342996	1.17578	0.0217457	'(at4g14950 : 489.0) SNARE associated Golgi protein family; FUNCTIONS IN: molecular_function unknown; INVOLVED IN: biological_process unknown; LOCATED IN: endoplasmic reticulum; EXPRESSED IN: 19 plant structures; EXPRESSED DURING: 9 growth stages; CONTAINS InterPro DOMAIN/s: SNARE associated Golgi protein (InterPro:IPR015414); BEST Arabidopsis thaliana protein match is: unknown protein (TAIR:AT1G…
Solyc05g046300.3.1	78.5481	89.7081	103.014	41.9177	44.5043	36.8951	39.5711	29.2225	30.1734	40.5467	1.37436	0.000479401	0.237005	0.181653	'(at2g38670 : 508.0) Encodes a mitochondrial ethanolamine-phosphate cytidylyltransferase, involved in phosphatidylethanolamine (PE) biosynthesis.; phosphorylethanolamine cytidylyltransferase 1 (PECT1); CONTAINS InterPro DOMAIN/s: Rossmann-like alpha/beta/alpha sandwich fold (InterPro:IPR014729), Cytidyltransferase-related (InterPro:IPR004821), Cytidylyltransferase (InterPro:IPR004820); BEST Arabi…
Solyc07g064720.3.1	1.29341	0.948232	1.25909	0.720039	2.6394	3.57045	0.630638	0.092373	0.614601	0.463708	1.37364	0.00923337	2.35881	0.0487361	'(gnl|cdd|58514 : 330.0) no description available & (at5g55050 : 244.0) GDSL-like Lipase/Acylhydrolase superfamily protein; FUNCTIONS IN: hydrolase activity, acting on ester bonds, lipase activity, carboxylesterase activity; INVOLVED IN: lipid metabolic process; LOCATED IN: endomembrane system; EXPRESSED IN: 17 plant structures; EXPRESSED DURING: 10 growth stages; CONTAINS InterPro DOMAIN/s: Lipa…
Solyc01g020345.1.1	1.43052	1.52214	4.1011	2.83705	1.95934	2.67963	0.621201	0.242642	1.34534	1.42106	1.37336	0.133491	1.45724	0.0114519	#N/A
Solyc02g088690.3.1	146.766	109.091	88.8228	50.4831	65.7159	60.655	36.8459	44.1054	48.5127	48.145	1.37159	0.00471022	0.408892	0.031879	'(gnl|cdd|37877 : 617.0) no description available & (at3g29360 : 604.0) UDP-glucose 6-dehydrogenase family protein; FUNCTIONS IN: in 6 functions; INVOLVED IN: oxidation reduction, metabolic process; LOCATED IN: cytosol, nucleus; EXPRESSED IN: 25 plant structures; EXPRESSED DURING: 16 growth stages; CONTAINS InterPro DOMAIN/s: UDP-glucose/GDP-mannose dehydrogenase, N-terminal (InterPro:IPR001732),…
Solyc01g009750.3.1	1403.8	1312.83	1311.81	542.904	541.931	484.129	517.974	481.449	532.861	546.945	1.36921	1.3022e-06	0.00880131	0.896671	' no hits & (original description: no original description)'
Solyc05g015060.3.1	35.246	32.8029	27.6964	25.9199	37.135	47.2705	8.75463	8.77297	15.3772	16.515	1.36915	0.00145368	1.57364	0.00793899	'(gnl|cdd|35962 : 483.0) no description available & (at3g50940 : 449.0) P-loop containing nucleoside triphosphate hydrolases superfamily protein; FUNCTIONS IN: nucleoside-triphosphatase activity, ATPase activity, nucleotide binding, ATP binding; LOCATED IN: endomembrane system; CONTAINS InterPro DOMAIN/s: ATPase, AAA-type, core (InterPro:IPR003959), ATPase, AAA+ type, core (InterPro:IPR003593), A…
Solyc06g073940.3.1	27.8128	25.5443	33.989	21.9856	19.8591	21.3851	9.43647	6.89102	11.1069	17.6986	1.3676	0.00356391	0.901464	0.0168924	'(at5g22090 : 100.0) Protein of unknown function (DUF3049); FUNCTIONS IN: molecular_function unknown; INVOLVED IN: biological_process unknown; LOCATED IN: chloroplast; CONTAINS InterPro DOMAIN/s: Protein of unknown function DUF3049 (InterPro:IPR021410); BEST Arabidopsis thaliana protein match is: Protein of unknown function (DUF3049) (TAIR:AT4G02810.1). & (reliability: 200.0) & (original descript…
Solyc12g089220.2.1	51.4909	50.4316	61.1844	15.3828	9.54148	15.3146	21.0285	17.1742	19.0447	27.0422	1.36743	0.000329705	-0.651731	0.0513673	'(at1g75380 : 333.0) Encodes a nucleases AtBBD1 involved in ABA-mediated callose deposition.; bifunctional nuclease in basal defense response 1 (BBD1); CONTAINS InterPro DOMAIN/s: Protein of unknown function DUF151 (InterPro:IPR003729), UvrB/UvrC protein (InterPro:IPR001943); BEST Arabidopsis thaliana protein match is: Wound-responsive family protein (TAIR:AT1G19660.2); Has 843 Blast hits to 843 …
Solyc02g069240.1.1	8.59947	9.12778	7.7808	3.07293	3.77107	2.7573	2.35497	3.15379	3.19126	4.4857	1.36702	0.000380906	-0.0426346	0.874752	'(at3g05320 : 538.0) O-fucosyltransferase family protein; CONTAINS InterPro DOMAIN/s: GDP-fucose protein O-fucosyltransferase (InterPro:IPR019378); Has 30201 Blast hits to 17322 proteins in 780 species: Archae - 12; Bacteria - 1396; Metazoa - 17338; Fungi - 3422; Plants - 5037; Viruses - 0; Other Eukaryotes - 2996 (source: NCBI BLink). & (reliability: 1076.0) & (original description: no original …
Solyc01g081060.3.1	453.444	281.255	319.579	175.924	64.3962	100.943	129.532	81.9583	121.01	212.707	1.36642	0.0108448	-0.26088	0.619052	'(at1g32170 : 426.0) xyloglucan endotransglycosylase-related protein (XTR4); xyloglucan endotransglucosylase/hydrolase 30 (XTH30); FUNCTIONS IN: hydrolase activity, acting on glycosyl bonds, xyloglucan:xyloglucosyl transferase activity, hydrolase activity, hydrolyzing O-glycosyl compounds; INVOLVED IN: carbohydrate metabolic process, cellular glucan metabolic process; LOCATED IN: endomembrane sys…
Solyc09g098150.3.1	235.893	197.107	205.291	114.192	128.464	129.421	73.9671	77.2555	96.6645	82.2647	1.36612	9.45791e-05	0.587512	0.00223454	'(at1g79340 : 506.0) metacaspase 4 (MC4); FUNCTIONS IN: cysteine-type peptidase activity; INVOLVED IN: proteolysis; LOCATED IN: plasma membrane; EXPRESSED IN: 26 plant structures; EXPRESSED DURING: 15 growth stages; CONTAINS InterPro DOMAIN/s: Peptidase C14, caspase catalytic (InterPro:IPR011600); BEST Arabidopsis thaliana protein match is: metacaspase 5 (TAIR:AT1G79330.1); Has 1195 Blast hits to…
Solyc01g079170.3.1	2.4808	1.80685	2.21326	1.23483	1.4145	2.00459	0.168986	0.495045	1.20771	1.49106	1.36601	0.0207516	0.883819	0.144916	'(at2g47180 : 525.0) galactinol synthase 1 (GolS1); FUNCTIONS IN: transferase activity, transferring hexosyl groups, transferase activity, transferring glycosyl groups; INVOLVED IN: response to high light intensity, carbohydrate biosynthetic process, response to hydrogen peroxide, response to heat; LOCATED IN: cellular_component unknown; EXPRESSED IN: 19 plant structures; EXPRESSED DURING: 11 gro…
Solyc01g010410.3.1	7.51207	5.94923	5.85022	3.06677	4.70253	2.41383	2.69617	2.08638	3.17296	2.04484	1.36445	0.000837835	0.441169	0.228856	'(at1g26610 : 175.0) C2H2-like zinc finger protein; FUNCTIONS IN: sequence-specific DNA binding transcription factor activity, zinc ion binding, nucleic acid binding; INVOLVED IN: regulation of transcription; LOCATED IN: intracellular; EXPRESSED IN: 23 plant structures; EXPRESSED DURING: 14 growth stages; CONTAINS InterPro DOMAIN/s: Zinc finger, C2H2-like (InterPro:IPR015880), Zinc finger, C2H2-t…
Solyc08g008290.3.1	793.604	607.373	600.402	317.765	324.329	243.898	231.961	224.885	303.47	276.286	1.36417	0.000851033	0.188541	0.293797	' no hits & (original description: no original description)'
Solyc03g006430.3.1	10.0001	10.1275	10.3579	4.46091	5.31387	7.1671	2.21533	3.48091	4.74325	5.38042	1.36142	0.000692803	0.51389	0.17312	'(at1g28240 : 675.0) Protein of unknown function (DUF616); CONTAINS InterPro DOMAIN/s: Protein of unknown function DUF616 (InterPro:IPR006852); BEST Arabidopsis thaliana protein match is: Protein of unknown function (DUF616) (TAIR:AT1G53040.2); Has 322 Blast hits to 322 proteins in 41 species: Archae - 14; Bacteria - 34; Metazoa - 0; Fungi - 4; Plants - 225; Viruses - 1; Other Eukaryotes - 44 (so…
Solyc08g061890.3.1	3.20255	4.0125	5.50032	1.12914	1.31754	1.04744	1.10373	1.60377	2.72502	1.16867	1.36081	0.015371	-0.502756	0.328639	' no hits & (original description: no original description)'
Solyc08g078550.1.1	0.782377	0.385284	1.10504	0.376155	0.479598	1.06585	0.247088	0.289539	0.321073	0.322994	1.35981	0.0461957	1.11771	0.114505	'(at4g16640 : 352.0) Matrixin family protein; FUNCTIONS IN: metallopeptidase activity, metalloendopeptidase activity, zinc ion binding; INVOLVED IN: proteolysis, metabolic process; LOCATED IN: anchored to membrane; EXPRESSED IN: 10 plant structures; EXPRESSED DURING: 4 anthesis, C globular stage, petal differentiation and expansion stage; CONTAINS InterPro DOMAIN/s: Peptidase M10, metallopeptidas…
Solyc12g010655.1.1	3.57071	2.45618	2.64174	2.09824	0.668814	1.98181	0.45943	2.15345	1.59199	0.300283	1.35927	0.0327741	0.491047	0.51576	'(at4g23160 : 82.0) Encodes a cysteine-rich receptor-like protein kinase.; cysteine-rich RLK (RECEPTOR-like protein kinase) 8 (CRK8); FUNCTIONS IN: kinase activity; INVOLVED IN: protein amino acid phosphorylation; CONTAINS InterPro DOMAIN/s: Protein kinase, ATP binding site (InterPro:IPR017441), Reverse transcriptase, RNA-dependent DNA polymerase (InterPro:IPR013103), Serine/threonine-protein kin…
Solyc05g050000.3.1	36.7262	22.3747	29.4703	11.9888	13.7442	11.974	14.3248	11.5252	10.398	9.84425	1.35735	0.00441252	0.125348	0.450429	'(at5g51130 : 293.0) S-adenosyl-L-methionine-dependent methyltransferases superfamily protein; FUNCTIONS IN: protein methyltransferase activity, methyltransferase activity; INVOLVED IN: protein amino acid methylation; LOCATED IN: cytoplasm; EXPRESSED IN: 22 plant structures; EXPRESSED DURING: 13 growth stages; CONTAINS InterPro DOMAIN/s: Ribosomal L11 methyltransferase, PrmA (InterPro:IPR010456),…
Solyc10g081540.2.1	13.766	12.3656	11.5521	5.83969	7.07252	6.86421	4.70343	4.48841	4.81256	5.6329	1.35538	6.02927e-05	0.425223	0.0117992	'(at3g59630 : 543.0) diphthamide synthesis DPH2 family protein; FUNCTIONS IN: molecular_function unknown; INVOLVED IN: peptidyl-diphthamide biosynthetic process from peptidyl-histidine; LOCATED IN: cellular_component unknown; EXPRESSED IN: 19 plant structures; EXPRESSED DURING: 7 growth stages; CONTAINS InterPro DOMAIN/s: Diphthamide synthesis, DPH1/DHP2 (InterPro:IPR002728), Diphthamide synthesi…
Solyc01g073660.3.1	27.6747	17.7966	17.2202	14.7245	16.6617	16.5499	3.99784	7.85819	7.91804	12.8964	1.35532	0.0160426	0.968162	0.0169677	'(at2g44280 : 572.0) Major facilitator superfamily protein; FUNCTIONS IN: molecular_function unknown; INVOLVED IN: biological_process unknown; LOCATED IN: cellular_component unknown; BEST Arabidopsis thaliana protein match is: Major facilitator superfamily protein (TAIR:AT3G60070.1); Has 255 Blast hits to 249 proteins in 88 species: Archae - 0; Bacteria - 68; Metazoa - 102; Fungi - 0; Plants - 63…
Solyc06g009110.3.1	15.3926	19.2274	10.5361	7.75597	12.5654	11.6544	2.38596	6.74301	7.56859	6.88	1.35254	0.0151632	0.854602	0.0510985	'(at4g33490 : 431.0) Eukaryotic aspartyl protease family protein; FUNCTIONS IN: aspartic-type endopeptidase activity; INVOLVED IN: proteolysis; LOCATED IN: endomembrane system; EXPRESSED IN: 22 plant structures; EXPRESSED DURING: 13 growth stages; CONTAINS InterPro DOMAIN/s: Peptidase aspartic (InterPro:IPR021109), Peptidase aspartic, catalytic (InterPro:IPR009007), Peptidase A1 (InterPro:IPR0014…
Solyc05g009160.3.1	54.034	41.4822	46.1475	22.9002	27.2437	25.1221	17.6847	15.3134	18.4117	22.5604	1.35249	0.000464927	0.440092	0.0243838	'(at1g68370 : 604.0) DnaJ-like protein with homology to coiled coils found in cytoskeleton-interacting proteins.; ALTERED RESPONSE TO GRAVITY 1 (ARG1); CONTAINS InterPro DOMAIN/s: Molecular chaperone, heat shock protein, Hsp40, DnaJ (InterPro:IPR015609), Heat shock protein DnaJ, N-terminal (InterPro:IPR001623), Heat shock protein DnaJ (InterPro:IPR003095), Heat shock protein DnaJ, conserved site …
Solyc01g010295.1.1	15.1141	16.3746	12.9711	6.71436	17.5803	8.30474	1.40017	5.74252	5.45824	10.6386	1.35096	0.0129479	0.9033	0.220317	#N/A
Solyc02g073571.1.1	2.98726	3.08227	4.29738	1.57985	1.67859	4.14497	1.53744	1.12598	1.24862	1.5073	1.35083	0.00242318	0.86511	0.178746	#N/A
Solyc02g085230.3.1	7.02375	8.14369	6.91071	4.85068	4.53675	8.62051	2.29191	2.16163	3.63191	3.48009	1.34782	0.000511396	1.05384	0.0472752	'(at1g63810 : 1164.0) CONTAINS InterPro DOMAIN/s: Nrap protein (InterPro:IPR005554); Has 396 Blast hits to 382 proteins in 182 species: Archae - 3; Bacteria - 2; Metazoa - 142; Fungi - 146; Plants - 43; Viruses - 0; Other Eukaryotes - 60 (source: NCBI BLink). & (gnl|cdd|67428 : 724.0) no description available & (gnl|cdd|37265 : 622.0) no description available & (reliability: 2328.0) & (original d…
[truncated: 2,830 more rows]
