# Supplementary material for: Autophagy modulates the metabolism and growth of tomato fruit during development
Source: Hortic Res. 2022 Jun 13;9:uhac129. doi: 10.1093/hr/uhac129 (PMC9343920; doi:10.1093/hr/uhac129)
Supplement: Web_Material_uhac129 [file web_material_uhac129.zip › Supplementary Data Set S3.xlsx]

## Sheet: Supplemental Data Set S3
Supplementary Data Set S3: Differentially expressed genes between WT and ATG4 RNAi line plants in red rip fruit.
Tomato gene ID	RNAi-13-1	RNAi-13-2	RNAi-13-3	RNAi-27-1	RNAi-27-2	RNAi-27-3	WT-1	WT-2	WT-3	WT-4	Log2 FC(RF13/WT)	t test(RF13/WT)	Log2 FC(RF27/WT)	t test(RF27/WT)	annontation
Solyc01g073970.3.1	0.45894	2.09697	1.01211	0	0.292908	2.47864	0.176043	0	0	0	4.75617	0.0370233	4.39173	0.237745	'(gnl|cdd|36956 : 197.0) no description available & (at4g40030 : 189.0) Histone superfamily protein; FUNCTIONS IN: DNA binding; INVOLVED IN: nucleosome assembly; LOCATED IN: nucleosome; EXPRESSED IN: 25 plant structures; EXPRESSED DURING: 16 growth stages; CONTAINS InterPro DOMAIN/s: Histone H3 (InterPro:IPR000164), Histone-fold (InterPro:IPR009072), Histone core (InterPro:IPR007125); BEST Arabid…
Solyc10g079135.1.1	0.449106	6.15612	0	1.61852	0.573262	2.42552	0.344541	0	0	0	4.6759	0.258746	4.15934	0.0251392	#N/A
Solyc04g015390.2.1	0	0.7076	0.0683051	0.167433	0.0494191	0.119484	0	0	0	0.0463287	4.48094	0.24812	3.27496	0.0249922	'(at1g11320 : 299.0) unknown protein; FUNCTIONS IN: molecular_function unknown; INVOLVED IN: biological_process unknown; LOCATED IN: mitochondrion, plastid; EXPRESSED IN: 7 plant structures; EXPRESSED DURING: C globular stage, F mature embryo stage, petal differentiation and expansion stage, E expanded cotyledon stage, D bilateral stage; Has 46 Blast hits to 46 proteins in 14 species: Archae - 0;…
Solyc03g096620.2.1	0.108032	0.493618	0.381194	0	0.068949	0.0833513	0.0828792	0	0	0	3.98292	0.0267354	1.29287	0.39927	'(at3g48880 : 187.0) RNI-like superfamily protein; CONTAINS InterPro DOMAIN/s: F-box domain, cyclin-like (InterPro:IPR001810); BEST Arabidopsis thaliana protein match is: RNI-like superfamily protein (TAIR:AT4G11580.1); Has 401 Blast hits to 392 proteins in 43 species: Archae - 0; Bacteria - 0; Metazoa - 52; Fungi - 0; Plants - 349; Viruses - 0; Other Eukaryotes - 0 (source: NCBI BLink). & (relia…
Solyc03g025330.3.1	0.357243	0.612114	0.157568	0.193119	0.171001	0.275628	0	0	0.0522711	0.053436	3.82929	0.0259195	3.01247	0.00213788	'(at3g49070 : 248.0) Protein of unknown function (DUF677); INVOLVED IN: N-terminal protein myristoylation; EXPRESSED IN: 13 plant structures; EXPRESSED DURING: LP.04 four leaves visible, 4 anthesis, LP.10 ten leaves visible, petal differentiation and expansion stage, D bilateral stage; CONTAINS InterPro DOMAIN/s: Protein of unknown function DUF677 (InterPro:IPR007749); BEST Arabidopsis thaliana p…
Solyc02g084840.3.1	0.198971	0.909131	1.22863	0.143413	0.380965	0	0	0	0.116452	0.119047	3.72573	0.0382798	1.56992	0.304194	' no hits & (original description: no original description)'
Solyc11g066000.1.1	0.64158	0	0.282978	1.04048	0.511841	0.247502	0	0	0.0938746	0	3.71499	0.130988	4.67601	0.0327763	' no hits & (original description: no original description)'
Solyc02g086408.1.1	0	0.608656	0.117508	0.864126	0.340071	0.205553	0	0	0.0779637	0	3.63446	0.217143	4.59153	0.0451564	#N/A
Solyc02g068400.3.1	0	0	0.46028	1.08125	1.20718	1.15741	0.050037	0	0	0	3.61648	0.325213	6.52075	4.52886e-07	'(at4g20050 : 546.0) Encodes a polygalacturonase that plays a direct role in degrading the pollen mother cell wall during microspore development.; QUARTET 3 (QRT3); FUNCTIONS IN: polygalacturonase activity; INVOLVED IN: microsporogenesis, pollen exine formation; LOCATED IN: endomembrane system; EXPRESSED IN: 16 plant structures; EXPRESSED DURING: 7 growth stages; CONTAINS InterPro DOMAIN/s: Pecti…
Solyc12g088895.1.1	0	2.46446	0.271881	0.4443	0.393415	0.713389	0.236449	0	0.0901933	0	3.4815	0.261337	2.66255	0.00932468	#N/A
Solyc10g006450.3.1	0.0935637	0.106877	0.247606	0	0	0.108282	0	0	0	0.0559805	3.41569	0.0285411	1.36684	0.549353	'(at3g20580 : 764.0) COBRA-like protein 10 precursor (COBL10); CONTAINS InterPro DOMAIN/s: Glycosyl-phosphatidyl inositol-anchored, plant (InterPro:IPR006918); BEST Arabidopsis thaliana protein match is: COBRA-like protein 11 precursor (TAIR:AT4G27110.1); Has 377 Blast hits to 368 proteins in 29 species: Archae - 0; Bacteria - 0; Metazoa - 0; Fungi - 0; Plants - 377; Viruses - 0; Other Eukaryotes…
Solyc00g072800.3.1	0.181719	0.830305	0.6412	0	0.347934	0	0	0	0	0.21745	3.34156	0.0352775	1.09316	0.61927	' no hits & (original description: no original description)'
Solyc07g053040.2.1	0.351911	0.26799	0.36217	0	0	0.0452523	0	0	0.0686546	0.0701846	3.23745	0.000370508	-1.20231	0.497817	'(at4g03220 : 388.0) Protein with RNI-like/FBD-like domains; CONTAINS InterPro DOMAIN/s: F-box domain, cyclin-like (InterPro:IPR001810), FBD (InterPro:IPR013596), F-box domain, Skp2-like (InterPro:IPR022364), FBD-like (InterPro:IPR006566); BEST Arabidopsis thaliana protein match is: F-box/RNI-like superfamily protein (TAIR:AT3G59210.4); Has 1478 Blast hits to 1464 proteins in 18 species: Archae -…
Solyc10g079980.1.1	0.0666047	0.152164	0.058754	0.0960139	0.0425088	0	0	0	0	0.0398506	3.21497	0.0306681	2.21249	0.223347	'(p56725|zox_phavu : 489.0) Zeatin O-xylosyltransferase (EC 2.4.2.40) (Zeatin O-beta-D-xylosyltransferase) - Phaseolus vulgaris (Kidney bean) (French bean) & (at2g36770 : 180.0) UDP-Glycosyltransferase superfamily protein; FUNCTIONS IN: transferase activity, transferring hexosyl groups, UDP-glycosyltransferase activity, transferase activity, transferring glycosyl groups; INVOLVED IN: metabolic pr…
Solyc06g083085.1.1	0	1.15841	1.34187	0.730945	0.647231	0.782427	0.388997	0	0	0	3.09929	0.103158	2.88864	0.00345407	#N/A
Solyc06g075510.3.1	0.131263	0	0.0289477	0.0236527	0.0837752	0.0506372	0.0251752	0	0	0	3.08493	0.226074	3.06548	0.0362878	'(at2g28550 : 310.0) related to AP2.7 (RAP2.7); CONTAINS InterPro DOMAIN/s: DNA-binding, integrase-type (InterPro:IPR016177), Pathogenesis-related transcriptional factor/ERF, DNA-binding (InterPro:IPR001471); BEST Arabidopsis thaliana protein match is: target of early activation tagged (EAT) 2 (TAIR:AT5G60120.1). & (q8l3u3|bbm1_brana : 142.0) Protein BABY BOOM 1 (BnBBM1) - Brassica napus (Rape) &…
Solyc01g066453.1.1	0.487402	0	0.429952	0.52696	0.466609	0.7521	0	0	0	0.14581	3.06843	0.103955	3.99666	0.00132908	#N/A
Solyc03g096760.1.1	1.11283	3.17794	1.22707	0.401049	0	0.214648	0.426864	0	0	0.499366	2.9897	0.0399067	-0.174113	0.893174	' no hits & (original description: no original description)'
Solyc03g033250.1.1	0.911229	2.60222	0.401911	1.80618	0.58157	1.75762	0	0	0.666646	0	2.96919	0.111688	3.05155	0.0260703	#N/A
Solyc12g088800.2.1	0.392151	1.04522	0.74951	0.847957	0.417135	0.60512	0	0	0.229515	0.15642	2.91748	0.0143586	2.69181	0.00827469	'(at5g42930 : 512.0) alpha/beta-Hydrolases superfamily protein; FUNCTIONS IN: triglyceride lipase activity; INVOLVED IN: lipid metabolic process; LOCATED IN: cellular_component unknown; CONTAINS InterPro DOMAIN/s: Lipase, class 3 (InterPro:IPR002921); BEST Arabidopsis thaliana protein match is: alpha/beta-Hydrolases superfamily protein (TAIR:AT1G56630.1); Has 1515 Blast hits to 1509 proteins in 3…
Solyc09g037125.1.1	0.504344	0	0	1.09055	1.82402	1.03766	0	0	0.0983927	0	2.77282	0.363579	5.74301	0.0018017	#N/A
Solyc01g111550.3.1	0.151141	0.345295	0.466642	0.163408	0.192925	0.174917	0.0579756	0	0.0884588	0.045215	2.74422	0.0188635	1.88596	0.00242447	'(at2g20980 : 373.0) Similar to MCM10, which in other organism was shown to be involved in the initiation of DNA replication.; minichromosome maintenance 10 (MCM10); CONTAINS InterPro DOMAIN/s: Zinc finger, Mcm10/DnaG-type (InterPro:IPR015408); Has 35333 Blast hits to 34131 proteins in 2444 species: Archae - 798; Bacteria - 22429; Metazoa - 974; Fungi - 991; Plants - 531; Viruses - 0; Other Eukar…
Solyc08g074250.2.1	0.0351649	0.0803371	0.12408	0.101384	0.0673294	0.0271311	0.0269775	0	0	0.0210397	2.73394	0.0320317	2.44312	0.0431911	'(gnl|cdd|39857 : 310.0) no description available & (gnl|cdd|85132 : 240.0) no description available & (at1g50180 : 228.0) NB-ARC domain-containing disease resistance protein; FUNCTIONS IN: ATP binding; INVOLVED IN: apoptosis, defense response; LOCATED IN: cellular_component unknown; EXPRESSED IN: shoot; CONTAINS InterPro DOMAIN/s: NB-ARC (InterPro:IPR002182), Disease resistance protein (InterPro…
Solyc04g074640.3.1	0.0958458	0.218968	0.845484	0.759915	0.48937	0.295795	0.07353	0	0.112192	0.0573459	2.6701	0.157374	3.08329	0.0112009	'(at4g09010 : 441.0) Encodes a protein that was initially believed to act as a microsomal ascorbate peroxidase APX4 but to date, no evidence of enzymatic activity has been found.; ascorbate peroxidase 4 (APX4); FUNCTIONS IN: peroxidase activity, heme binding; INVOLVED IN: oxidation reduction, response to oxidative stress; LOCATED IN: in 7 components; EXPRESSED IN: 22 plant structures; EXPRESSED D…
Solyc10g079550.2.1	0.74851	1.71003	0.660283	0.269753	0.955437	1.01063	0.430676	0	0	0.223922	2.66736	0.0355933	2.18716	0.0554364	'(at3g57090 : 177.0) Encodes a protein with similarity to yeast FIS proteins. These membrane anchored proteins bind DRP proteins and function during organelle division. FIS1B is expressed ubiquitously and appears to be involved in peroxisome division.; BIGYIN; FUNCTIONS IN: binding; INVOLVED IN: peroxisome fission, mitochondrion organization; LOCATED IN: mitochondrion, peroxisome, chloroplast; EX…
Solyc03g006270.3.1	1.01411	0.992922	0.255593	0.208841	0.55477	0.782427	0.222284	0	0.16958	0.0866795	2.65631	0.0325679	2.10689	0.046997	'(at5g60860 : 373.0) RAB GTPase homolog A1F (RABA1f); FUNCTIONS IN: GTP binding; INVOLVED IN: protein transport, small GTPase mediated signal transduction; EXPRESSED IN: 23 plant structures; EXPRESSED DURING: 15 growth stages; CONTAINS InterPro DOMAIN/s: Ras GTPase (InterPro:IPR001806), Small GTP-binding protein (InterPro:IPR005225), Small GTPase (InterPro:IPR020851), Ras (InterPro:IPR013753), Ra…
Solyc06g065930.3.1	0.212415	0	0.374755	0.153103	0.406706	0.163887	0	0	0.12432	0	2.65475	0.153603	2.95636	0.0438435	'(at2g25310 : 215.0) FUNCTIONS IN: carbohydrate binding; INVOLVED IN: biological_process unknown; LOCATED IN: endomembrane system; EXPRESSED IN: 22 plant structures; EXPRESSED DURING: 13 growth stages; CONTAINS InterPro DOMAIN/s: Carbohydrate-binding-like fold (InterPro:IPR013784), Protein of unknown function DUF2012 (InterPro:IPR019008); BEST Arabidopsis thaliana protein match is: Protein of unk…
Solyc04g078730.2.1	0.0580026	0.0331279	0	0.0731619	0.0462735	0.190193	0.0111245	0	0.00848682	0	2.63129	0.138502	4.39582	0.0455157	'(at5g67090 : 472.0) Subtilisin-like serine endopeptidase family protein; FUNCTIONS IN: identical protein binding, serine-type endopeptidase activity; INVOLVED IN: proteolysis, negative regulation of catalytic activity; LOCATED IN: endomembrane system; EXPRESSED IN: 9 plant structures; EXPRESSED DURING: 4 anthesis, petal differentiation and expansion stage, D bilateral stage; CONTAINS InterPro DO…
Solyc06g052100.2.1	0.332671	0.380007	0.586918	0	0.212319	0	0	0	0	0.298563	2.53699	0.02234	-0.076762	0.972392	'(at1g76940 : 117.0) RNA-binding (RRM/RBD/RNP motifs) family protein; FUNCTIONS IN: nucleotide binding, nucleic acid binding; INVOLVED IN: biological_process unknown; EXPRESSED IN: 23 plant structures; EXPRESSED DURING: 15 growth stages; CONTAINS InterPro DOMAIN/s: RNA recognition motif, RNP-1 (InterPro:IPR000504), Nucleotide-binding, alpha-beta plait (InterPro:IPR012677); BEST Arabidopsis thalia…
Solyc10g006640.3.1	0.243701	0.927925	0	0.351307	0.570299	0.37605	0.18696	0	0.0475437	0.0486033	2.46413	0.235543	2.61153	0.00480248	'(at3g20640 : 181.0) basic helix-loop-helix (bHLH) DNA-binding superfamily protein; FUNCTIONS IN: sequence-specific DNA binding transcription factor activity; INVOLVED IN: regulation of transcription; LOCATED IN: nucleus, chloroplast; CONTAINS InterPro DOMAIN/s: Helix-loop-helix DNA-binding domain (InterPro:IPR001092), Helix-loop-helix DNA-binding (InterPro:IPR011598); BEST Arabidopsis thaliana p…
Solyc03g096093.1.1	0.368407	0.420828	0.108328	0.0885129	0.117563	0.14212	0.0942103	0.131751	0	0	2.40498	0.0430121	1.03887	0.212535	#N/A
Solyc06g064660.3.1	0.290192	0	0.0426644	0.557767	0.246944	0.858262	0	0	0.0849204	0	2.38575	0.311636	4.70655	0.016227	'(at1g33770 : 625.0) Protein kinase superfamily protein; FUNCTIONS IN: protein serine/threonine kinase activity, protein kinase activity, kinase activity, ATP binding; INVOLVED IN: protein amino acid phosphorylation, N-terminal protein myristoylation; LOCATED IN: cellular_component unknown; EXPRESSED IN: 7 plant structures; EXPRESSED DURING: 6 growth stages; CONTAINS InterPro DOMAIN/s: Protein ki…
Solyc05g007610.3.1	0.0281697	0	0	0.0473761	0.107872	0.0652022	0.00720366	0	0	0	2.38238	0.393973	5.35062	0.00521314	'(gnl|cdd|39857 : 268.0) no description available & (gnl|cdd|85132 : 232.0) no description available & (at1g50180 : 213.0) NB-ARC domain-containing disease resistance protein; FUNCTIONS IN: ATP binding; INVOLVED IN: apoptosis, defense response; LOCATED IN: cellular_component unknown; EXPRESSED IN: shoot; CONTAINS InterPro DOMAIN/s: NB-ARC (InterPro:IPR002182), Disease resistance protein (InterPro…
Solyc08g077860.3.1	0	0.087694	0	0.0830011	0.14699	0.236925	0	0	0.0224657	0	2.37979	0.394213	4.7924	0.0108035	'(at2g19170 : 622.0) Encodes a novel subtilisin-like serine protease.; subtilisin-like serine protease 3 (SLP3); FUNCTIONS IN: serine-type peptidase activity; INVOLVED IN: proteolysis, negative regulation of catalytic activity; LOCATED IN: middle lamella-containing extracellular matrix; EXPRESSED IN: 22 plant structures; EXPRESSED DURING: 13 growth stages; CONTAINS InterPro DOMAIN/s: Protease-ass…
Solyc03g097420.3.1	0.917881	1.04849	1.21454	0.330793	1.02518	0.354091	0	0	0.268605	0.549181	2.37468	0.00409171	1.47929	0.196992	'(at4g24960 : 138.0) Homologous to a eukaryote specific ABA- and stress-inducible gene first isolated from barley. Groups in one subfamily with ATHVA22E. Along with other members of the ATHVA22 family, it may be involved in regulation of autophagy during development.; HVA22 homologue D (HVA22D); FUNCTIONS IN: molecular_function unknown; INVOLVED IN: in 7 processes; LOCATED IN: cellular_component …
Solyc04g071605.1.1	2.69464	1.36803	4.48992	1.72642	1.14652	0.924008	0	0	1.66471	0.537413	2.3725	0.0487927	1.20099	0.21637	#N/A
Solyc07g039310.1.1	0.733947	0.419191	0.539531	0.440842	0.702636	0.424702	0.0469219	0	0.357966	0.0365943	2.35391	0.0149355	2.2437	0.0208367	'(at4g29720 : 584.0) polyamine oxidase 5 (PAO5); FUNCTIONS IN: primary amine oxidase activity; LOCATED IN: endomembrane system; EXPRESSED IN: 22 plant structures; EXPRESSED DURING: 13 growth stages; CONTAINS InterPro DOMAIN/s: Amine oxidase (InterPro:IPR002937); BEST Arabidopsis thaliana protein match is: LSD1-like 3 (TAIR:AT4G16310.1); Has 3107 Blast hits to 2713 proteins in 458 species: Archae …
Solyc10g084557.1.1	0.582174	0.665013	0.256777	0.209808	0.371559	0.898342	0.223313	0	0.170365	0	2.34872	0.0231793	2.32526	0.0883396	#N/A
Solyc10g051140.2.1	0.237264	0.135512	0.156973	0.726807	0.719282	0.732233	0	0	0.0347159	0.106469	2.32276	0.0157866	4.3626	2.80706e-06	'(at5g55390 : 515.0) Encodes EDM2 (enhanced downy mildew 2). The predicted protein bears typical features of transcriptional regulators. EDM2 contains two putative bipartite nuclear localization signals (NLS) two zinc-finger-like motifs, a Proline-rich region and a large aspartic acid-rich region. Both zinc-finger-like stretches resemble the PHD (plant homeodomain) finger motif. Mutations in EDM2…
Solyc02g079430.3.1	0	1.62003	0	0.681482	1.50858	0.72948	0.181337	0	0.138342	0.141425	2.2279	0.392684	3.07762	0.0133735	'(at5g54470 : 120.0) B-box type zinc finger family protein; FUNCTIONS IN: sequence-specific DNA binding transcription factor activity, zinc ion binding; INVOLVED IN: response to cold, regulation of transcription; LOCATED IN: intracellular; EXPRESSED IN: 11 plant structures; EXPRESSED DURING: 4 anthesis, F mature embryo stage, petal differentiation and expansion stage, E expanded cotyledon stage, …
Solyc10g078670.2.1	0	0	0.196216	0.908509	0.567854	0.40044	0.0568817	0	0	0	2.20144	0.412257	5.45921	0.00469505	'(at5g06839 : 476.0) bZIP transcription factor family protein; FUNCTIONS IN: DNA binding, sequence-specific DNA binding transcription factor activity; INVOLVED IN: regulation of transcription, DNA-dependent; EXPRESSED IN: leaf whorl, root, flower, seed; EXPRESSED DURING: 4 anthesis, petal differentiation and expansion stage, E expanded cotyledon stage; CONTAINS InterPro DOMAIN/s: Basic-leucine zi…
Solyc09g031522.1.1	0.216065	0	0	0.233601	0.137898	0.500108	0	0	0.0632283	0	2.18786	0.413758	4.20007	0.0312426	#N/A
Solyc01g081370.3.1	0.163311	0	0	0.117711	0.0521147	0.0630006	0	0	0.0477907	0	2.18786	0.413758	2.69949	0.0310939	'(at1g64830 : 383.0) Eukaryotic aspartyl protease family protein; FUNCTIONS IN: aspartic-type endopeptidase activity; INVOLVED IN: proteolysis; LOCATED IN: endomembrane system; EXPRESSED IN: sperm cell; CONTAINS InterPro DOMAIN/s: Peptidase aspartic (InterPro:IPR021109), Peptidase aspartic, catalytic (InterPro:IPR009007), Peptidase A1 (InterPro:IPR001461), Peptidase aspartic, active site (InterPr…
Solyc04g079330.2.1	0	0.296783	0	0.14045	0.207274	0.100228	0.0498303	0	0.0380153	0	2.1714	0.402422	2.76534	0.00841379	'(gnl|cdd|36496 : 495.0) no description available & (gnl|cdd|84781 : 465.0) no description available & (at3g63470 : 417.0) serine carboxypeptidase-like 40 (scpl40); FUNCTIONS IN: serine-type carboxypeptidase activity; INVOLVED IN: proteolysis; LOCATED IN: endomembrane system; EXPRESSED IN: 8 plant structures; EXPRESSED DURING: 4 anthesis, C globular stage, petal differentiation and expansion stag…
Solyc04g078210.2.1	0.349305	0.266005	0.205421	0.125885	0.260091	0.0898342	0.0446627	0	0.204438	0	2.13522	0.0255483	1.34869	0.238289	'(gnl|cdd|37260 : 257.0) no description available & (at5g56510 : 241.0) Encodes a member of the Arabidopsis Pumilio (APUM) proteins containing PUF domain (eight repeats of approximately 36 amino acids each). PUF proteins regulate both mRNA stability and translation through sequence-specific binding to the 3' UTR of target mRNA transcripts.; pumilio 12 (PUM12); FUNCTIONS IN: RNA binding, binding; …
Solyc01g017600.3.1	0.553151	0.21062	0.487951	0.199349	0.647231	1.06695	0	0	0.215829	0.165479	2.12992	0.0328014	2.74224	0.0566555	'(at1g55230 : 347.0) Family of unknown function (DUF716) ; INVOLVED IN: biological_process unknown; LOCATED IN: endomembrane system; CONTAINS InterPro DOMAIN/s: Protein of unknown function DUF716 (InterPro:IPR006904); BEST Arabidopsis thaliana protein match is: Family of unknown function (DUF716) (TAIR:AT1G55240.1); Has 423 Blast hits to 422 proteins in 52 species: Archae - 0; Bacteria - 0; Metaz…
Solyc03g063470.1.1	1.66811	2.05204	0.679148	1.3873	0.655157	0.693006	0.393761	0.275332	0.450598	0.23032	2.11934	0.0227156	1.43385	0.0398356	'(at2g07749 : 196.0) Mitovirus RNA-dependent RNA polymerase; CONTAINS InterPro DOMAIN/s: RNA-dependent RNA polymerase, mitoviral (InterPro:IPR008686); BEST Arabidopsis thaliana protein match is: Mitovirus RNA-dependent RNA polymerase (TAIR:ATMG01110.1); Has 35333 Blast hits to 34131 proteins in 2444 species: Archae - 798; Bacteria - 22429; Metazoa - 974; Fungi - 991; Plants - 531; Viruses - 0; Ot…
Solyc06g075920.1.1	0.0822969	0	0.0725966	0.652493	0.945432	1.14292	0	0	0.048166	0	2.10023	0.188061	6.2455	0.00066196	' no hits & (original description: no original description)'
Solyc02g063350.1.1	0.645974	0.983854	0.949722	3.88002	1.78654	1.82745	0.165191	0	0	0.64416	2.08732	0.0223278	3.62594	0.0127543	'(at1g18210 : 132.0) Calcium-binding EF-hand family protein; FUNCTIONS IN: calcium ion binding; INVOLVED IN: biological_process unknown; LOCATED IN: plasma membrane, vacuole; EXPRESSED IN: 25 plant structures; EXPRESSED DURING: 13 growth stages; CONTAINS InterPro DOMAIN/s: EF-Hand 1, calcium-binding site (InterPro:IPR018247), EF-HAND 2 (InterPro:IPR018249), EF-hand-like domain (InterPro:IPR011992…
Solyc04g051730.1.1	0.184564	0.281101	0.10854	0	0	0	0	0	0.0720134	0.110427	2.06918	0.0401109	NA	0.219569	'(at4g39490 : 578.0) member of CYP96A; "cytochrome P450, family 96, subfamily A, polypeptide 10" (CYP96A10); FUNCTIONS IN: electron carrier activity, monooxygenase activity, iron ion binding, heme binding; INVOLVED IN: oxidation reduction; LOCATED IN: endomembrane system; EXPRESSED IN: 6 plant structures; EXPRESSED DURING: 4 anthesis, C globular stage; CONTAINS InterPro DOMAIN/s: Cytochrome P450 …
Solyc08g061240.2.1	0.14829	0	0.130811	0.106883	0.283927	0.114411	0	0	0	0.0887239	2.06843	0.193077	2.92456	0.045014	'(at4g33180 : 231.0) alpha/beta-Hydrolases superfamily protein; FUNCTIONS IN: catalytic activity; EXPRESSED IN: 24 plant structures; EXPRESSED DURING: 13 growth stages; CONTAINS InterPro DOMAIN/s: Epoxide hydrolase-like (InterPro:IPR000639), Alpha/beta hydrolase fold-1 (InterPro:IPR000073); BEST Arabidopsis thaliana protein match is: alpha/beta-Hydrolases superfamily protein (TAIR:AT5G21950.1); H…
Solyc08g078840.3.1	0.403044	0.460393	0	0.726259	0.643082	2.17675	0.154602	0	0	0.120573	2.06478	0.153481	4.10285	0.0451647	' no hits & (original description: no original description)'
Solyc04g045540.1.1	1.07662	0.737891	0.949722	0.698403	0.137426	0.747592	0.247786	0	0.252047	0.386496	2.056	0.00261749	1.25217	0.166976	'(q2vec3|ycf1_soltu : 439.0) Putative membrane protein ycf1 (RF1) - Solanum tuberosum (Potato) & (atcg01000 : 351.0) hypothetical protein; YCF1.1; LOCATED IN: endomembrane system; EXPRESSED IN: guard cell; CONTAINS InterPro DOMAIN/s: Ycf1 (InterPro:IPR008896); BEST Arabidopsis thaliana protein match is: Ycf1 protein (TAIR:ATCG01130.1). & (gnl|cdd|86942 : 330.0) no description available & (reliabi…
Solyc03g044050.2.1	1.41975	1.85345	2.14698	0.146189	0	0.782427	0.466797	0	0.949648	0.364054	2.0211	0.00546322	-0.524091	0.676818	#N/A
Solyc10g012090.1.1	0	0	0.609492	0.996013	0.881942	0.533082	0	0	0.202192	0	2.00692	0.435674	3.9909	0.00222999	' no hits & (original description: no original description)'
Solyc12g017360.2.1	0	0	0.167564	0.136914	0.363701	0.366393	0	0	0.0555874	0	2.00692	0.435674	4.37825	0.00860305	'(gnl|cdd|87420 : 126.0) no description available & (at1g79480 : 118.0) Carbohydrate-binding X8 domain superfamily protein; LOCATED IN: endomembrane system; CONTAINS InterPro DOMAIN/s: X8 (InterPro:IPR012946); BEST Arabidopsis thaliana protein match is: O-Glycosyl hydrolases family 17 protein (TAIR:AT5G67460.1); Has 30201 Blast hits to 17322 proteins in 780 species: Archae - 12; Bacteria - 1396; …
Solyc06g008770.2.1	0	0.0584389	0	0.0368744	0.0489768	0.0592072	0.019624	0	0	0	1.98935	0.438005	3.30098	0.00275896	#N/A
Solyc08g065590.2.1	0	0.0909131	0	0.315509	0.228579	0.245623	0.0305289	0	0	0	1.98935	0.438005	5.10811	0.000126633	'(gnl|cdd|36562 : 462.0) no description available & (p49043|vpe_citsi : 390.0) Vacuolar-processing enzyme precursor (EC 3.4.22.-) (VPE) - Citrus sinensis (Sweet orange) & (at4g32940 : 379.0) Encodes a vacuolar processing enzyme belonging to a novel group of cysteine proteinases that is expressed in vegetative organs and is upregulated in association with various types of cell death and under stre…
Solyc08g079050.2.1	0	0	0.210889	0.172314	0.0762896	0.0922252	0	0	0	0.0715189	1.97512	0.43992	2.66769	0.0325277	'(at4g22600 : 187.0) unknown protein; Has 26 Blast hits to 26 proteins in 8 species: Archae - 0; Bacteria - 0; Metazoa - 0; Fungi - 0; Plants - 26; Viruses - 0; Other Eukaryotes - 0 (source: NCBI BLink). & (reliability: 374.0) & (original description: no original description)'
Solyc02g014490.3.1	0.41639	0.475638	0.771351	0	0	0	0.0319442	0	0.341181	0.199306	1.95398	0.0258034	NA	0.187156	'(at5g58170 : 575.0) SHV3-like 5 (SVL5); FUNCTIONS IN: phosphoric diester hydrolase activity, glycerophosphodiester phosphodiesterase activity; INVOLVED IN: glycerol metabolic process, lipid metabolic process; LOCATED IN: anchored to membrane; EXPRESSED IN: 14 plant structures; EXPRESSED DURING: L mature pollen stage, M germinated pollen stage, 4 anthesis, C globular stage, petal differentiation …
Solyc06g074360.3.1	0.198971	0.454566	0.702073	0.43024	1.46037	0.690813	0.305289	0	0.058226	0.119047	1.90519	0.0705308	2.83441	0.0409402	'(at1g08290 : 117.0) WIP domain protein 3 (WIP3); CONTAINS InterPro DOMAIN/s: Zinc finger, C2H2-like (InterPro:IPR015880), Zinc finger, C2H2-type (InterPro:IPR007087); BEST Arabidopsis thaliana protein match is: WIP domain protein 5 (TAIR:AT1G51220.1); Has 40394 Blast hits to 17903 proteins in 213 species: Archae - 0; Bacteria - 0; Metazoa - 38493; Fungi - 119; Plants - 685; Viruses - 0; Other Eu…
Solyc07g017930.1.1	0.0893108	0.204038	0	0.128746	0.171001	0.206721	0	0	0.0522711	0.053436	1.88758	0.232971	2.67544	0.00281541	' no hits & (original description: no original description)'
Solyc11g011240.1.1	0.0858946	0.196233	0.530391	0.309553	0.603021	0.265084	0.197687	0	0	0.102784	1.85021	0.178557	2.38566	0.0293134	'(at4g36810 : 426.0) Encodes a protein with geranylgeranyl pyrophosphate synthase activity involved in isoprenoid biosynthesis. The enzyme appears to be targeted to the chloroplast in epidermal cells and guard cells of leaves, and in etioplasts in roots.; geranylgeranyl pyrophosphate synthase 1 (GGPS1); FUNCTIONS IN: farnesyltranstransferase activity; INVOLVED IN: isoprenoid biosynthetic process;…
Solyc07g008410.3.1	0.918396	0.645585	0.934783	0	0	0.0545061	0.0541974	0	0.41347	0.464953	1.83689	0.0140214	-3.68176	0.19235	'(at3g26590 : 503.0) MATE efflux family protein; FUNCTIONS IN: antiporter activity, drug transmembrane transporter activity, transporter activity; INVOLVED IN: drug transmembrane transport, transmembrane transport; LOCATED IN: plasma membrane, vacuole, membrane; EXPRESSED IN: 22 plant structures; EXPRESSED DURING: 13 growth stages; CONTAINS InterPro DOMAIN/s: Multi antimicrobial extrusion protein…
Solyc00g023600.2.1	0.36135	0	0.956272	2.34406	1.15311	0.557591	0.277217	0	0	0.216201	1.83209	0.259535	3.45378	0.0406083	' no hits & (original description: no original description)'
Solyc10g006440.3.1	0.278824	0.159249	0	0.150727	0.177953	0.107562	0	0	0.0815939	0.0834122	1.82369	0.211813	1.81765	0.0251667	'(at4g27100 : 629.0) Ypt/Rab-GAP domain of gyp1p superfamily protein; FUNCTIONS IN: RAB GTPase activator activity; INVOLVED IN: regulation of Rab GTPase activity; LOCATED IN: intracellular; CONTAINS InterPro DOMAIN/s: RabGAP/TBC (InterPro:IPR000195); BEST Arabidopsis thaliana protein match is: Ypt/Rab-GAP domain of gyp1p superfamily protein (TAIR:AT5G54780.1); Has 35333 Blast hits to 34131 protei…
Solyc11g063570.1.1	0.731103	0.835132	0.322464	0.52696	0.233304	0.282037	0.28044	0	0.213947	0.218715	1.82025	0.0295765	0.962632	0.168383	' no hits & (original description: no original description)'
Solyc07g019505.1.1	0.602249	0.825533	0.318757	1.56271	0.384371	0.371728	0.184811	0.258454	0	0.216201	1.82017	0.0307672	2.22905	0.13121	#N/A
Solyc06g066270.2.1	0.0448785	0.0512644	0.0989718	0	0.0286426	0	0.0344295	0	0.0131331	0.0268515	1.80571	0.0402639	-0.962372	0.485655	'(at2g45550 : 456.0) member of CYP76C; "cytochrome P450, family 76, subfamily C, polypeptide 4" (CYP76C4); FUNCTIONS IN: electron carrier activity, monooxygenase activity, iron ion binding, oxygen binding, heme binding; INVOLVED IN: oxidation reduction; EXPRESSED IN: stem, root, carpel; EXPRESSED DURING: 4 anthesis; CONTAINS InterPro DOMAIN/s: Cytochrome P450 (InterPro:IPR001128), Cytochrome P450…
Solyc01g017720.2.1	0.982419	0	0	0.354051	0.627005	1.13696	0.376841	0	0	0	1.79742	0.466071	2.90572	0.0400178	' no hits & (original description: no original description)'
Solyc05g016390.3.1	0.846392	0	0.319983	1.13296	1.15755	0.559736	0.0927609	0	0.212301	0.144688	1.78987	0.251356	3.07893	0.00456674	'(gnl|cdd|87420 : 129.0) no description available & (at5g67460 : 125.0) O-Glycosyl hydrolases family 17 protein; FUNCTIONS IN: cation binding, hydrolase activity, hydrolyzing O-glycosyl compounds, catalytic activity; INVOLVED IN: carbohydrate metabolic process; LOCATED IN: endomembrane system; EXPRESSED IN: 21 plant structures; EXPRESSED DURING: 13 growth stages; CONTAINS InterPro DOMAIN/s: X8 (I…
Solyc03g115180.2.1	0.957485	1.64059	1.05578	0.63262	0.814789	0.800299	0.42849	0	0.420291	0.572877	1.77688	0.0134331	1.07592	0.0509627	' no hits & (original description: no original description)'
Solyc01g104850.3.1	0	0	0.289477	0.0946108	0.125663	0.151912	0	0	0.0384122	0.0785364	1.72261	0.458293	2.08518	0.0151624	'(at5g42240 : 694.0) serine carboxypeptidase-like 42 (scpl42); FUNCTIONS IN: serine-type carboxypeptidase activity; INVOLVED IN: proteolysis; LOCATED IN: cell wall; EXPRESSED IN: 23 plant structures; EXPRESSED DURING: 13 growth stages; CONTAINS InterPro DOMAIN/s: Peptidase S10, serine carboxypeptidase (InterPro:IPR001563), Peptidase S10, serine carboxypeptidase, active site (InterPro:IPR018202); …
Solyc02g085090.1.1	0.314374	0	0.184879	0.075531	0.334403	0.323403	0.0803928	0	0.0613314	0.0626982	1.70326	0.204711	2.25796	0.0469242	'(at2g18260 : 301.0) member of SYP11 Gene Family; syntaxin of plants 112 (SYP112); FUNCTIONS IN: SNAP receptor activity; INVOLVED IN: intracellular protein transport, response to cold, cellular membrane fusion; LOCATED IN: nucleus; EXPRESSED IN: sperm cell, flower; EXPRESSED DURING: petal differentiation and expansion stage; CONTAINS InterPro DOMAIN/s: Target SNARE coiled-coil domain (InterPro:IP…
Solyc02g062710.1.1	0.138797	0	0.0612183	0.200082	0.0442918	0.160631	0	0	0.0406168	0.041522	1.69901	0.260931	2.71684	0.0401197	'(at5g67150 : 299.0) HXXXD-type acyl-transferase family protein; FUNCTIONS IN: transferase activity, transferring acyl groups other than amino-acyl groups, transferase activity; INVOLVED IN: biological_process unknown; LOCATED IN: cellular_component unknown; EXPRESSED IN: 22 plant structures; EXPRESSED DURING: 13 growth stages; CONTAINS InterPro DOMAIN/s: Transferase (InterPro:IPR003480); BEST Ar…
Solyc10g085310.1.1	0.293808	0.671228	1.16629	0.635307	0.750062	0.453369	0.2254	0.315217	0.257936	0.0878947	1.68068	0.0759133	1.46765	0.00811027	'(at2g38310 : 228.0) Encodes a member of the PYR (pyrabactin resistance )/PYL(PYR1-like)/RCAR (regulatory components of ABA receptor) family proteins with 14 members. PYR/PYL/RCAR family proteins function as abscisic acid sensors. Mediate ABA-dependent regulation of protein phosphatase 2Cs ABI1 and ABI2.; PYR1-like 4 (PYL4); CONTAINS InterPro DOMAIN/s: Polyketide cyclase/dehydrase (InterPro:IPR01…
Solyc12g009110.2.1	1.44442	1.55289	2.54834	0	0.0542275	0	0	0	1.09402	1.22007	1.67595	0.0498088	-5.00024	0.216802	'(at4g35160 : 213.0) O-methyltransferase family protein; FUNCTIONS IN: methyltransferase activity, O-methyltransferase activity, protein dimerization activity; LOCATED IN: cytosol; CONTAINS InterPro DOMAIN/s: Winged helix-turn-helix transcription repressor DNA-binding (InterPro:IPR011991), Plant methyltransferase dimerisation (InterPro:IPR012967), O-methyltransferase, family 2 (InterPro:IPR001077…
Solyc01g095950.1.1	0.542024	0.61915	0.478136	0.390677	0.172967	0.209097	0.207912	0	0.317232	0.162151	1.66913	0.00699925	0.584094	0.41343	'(q2vei4|rpob_soltu : 154.0) DNA-directed RNA polymerase beta chain (EC 2.7.7.6) (PEP) (Plastid-encoded RNA polymerase subunit beta) (RNA polymerase subunit beta) - Solanum tuberosum (Potato) & (atcg00190 : 141.0) Chloroplast DNA-dependent RNA polymerase B subunit. The transcription of this gene is regulated by a nuclear encoded RNA polymerase. This gene has been transferred to mitochondrial geno…
Solyc06g072080.3.1	1.2575	0	2.21855	1.81274	1.60513	0.970209	0	0	0.735977	0.752378	1.63877	0.243082	1.97491	0.0216055	#N/A
Solyc09g075140.3.1	0.623405	1.22076	0.707045	0.0641906	0.454712	0.343558	0.0683225	0.191095	0.573353	0.266423	1.62977	0.0355594	0.0651237	0.939919	'(at3g62860 : 526.0) alpha/beta-Hydrolases superfamily protein; FUNCTIONS IN: catalytic activity; LOCATED IN: plasma membrane; EXPRESSED IN: 15 plant structures; EXPRESSED DURING: LP.06 six leaves visible, LP.04 four leaves visible, 4 anthesis, C globular stage, petal differentiation and expansion stage; BEST Arabidopsis thaliana protein match is: alpha/beta-Hydrolases superfamily protein (TAIR:A…
Solyc04g016330.3.1	0.946503	0	0.417469	0.682215	0.949273	0.88675	0.207465	0.145067	0.237412	0	1.6242	0.252402	2.5088	0.000655873	'(at2g41540 : 811.0) Encodes a protein with NAD-dependent glycerol-3-phosphate (G3P) dehydrogenase which was shown to complement an Escherichia coli strain: BB20-14, auxotrophic for glycerol/G3P due to a loss-of-function mutation in the gpsA gene.; GPDHC1; CONTAINS InterPro DOMAIN/s: 6-phosphogluconate dehydrogenase, C-terminal-like (InterPro:IPR008927), Dehydrogenase, multihelical (InterPro:IPR0…
Solyc05g050490.3.1	1.96484	1.171	2.63754	0.615742	0.545222	1.58186	0.524301	0.366611	0.899972	0.715577	1.6188	0.0189556	0.545049	0.398139	'(at1g01910 : 545.0) P-loop containing nucleoside triphosphate hydrolases superfamily protein; FUNCTIONS IN: ATP binding; INVOLVED IN: anion transport; LOCATED IN: endomembrane system, membrane; EXPRESSED IN: 24 plant structures; EXPRESSED DURING: 15 growth stages; BEST Arabidopsis thaliana protein match is: P-loop containing nucleoside triphosphate hydrolases superfamily protein (TAIR:AT3G10350.…
Solyc04g051280.3.1	26.1372	46.6542	57.664	8.23974	3.5817	4.89114	3.70737	2.89895	21.1974	28.9137	1.61673	0.0431605	-1.34782	0.317199	' no hits & (original description: no original description)'
Solyc00g014820.2.1	2.19331	1.2527	3.38587	1.58088	1.98309	1.83324	1.12176	0.392188	0.748814	0.765501	1.58883	0.0386248	1.24876	0.00357094	#N/A
Solyc09g050040.1.1	2.50386	1.27117	1.22707	3.80997	1.42047	2.36113	1.49403	0.596959	0.162827	0	1.56521	0.0911177	2.16707	0.0381807	'(p51409|rm05_soltu : 191.0) Mitochondrial 60S ribosomal protein L5 - Solanum tuberosum (Potato) & (atmg00210 : 150.0) encodes a mitochondrial ribosomal protein L5, a constituent of the large subunit of the ribosomal complex; ribosomal protein L5 (RPL5); CONTAINS InterPro DOMAIN/s: Ribosomal protein L5 (InterPro:IPR002132), Ribosomal protein L5, N-terminal (InterPro:IPR020927); BEST Arabidopsis t…
Solyc06g071300.1.1	17.7585	25.2197	31.5424	7.43778	6.12646	5.92494	1.84106	3.08961	13.0622	15.7942	1.55621	0.0274717	-0.378759	0.659586	' no hits & (original description: no original description)'
Solyc06g005280.1.1	0.104966	0.119902	0	0.302628	0.167481	0.0809857	0.0402635	0	0	0.0628029	1.54054	0.236132	2.83376	0.0393738	'(gnl|cdd|37555 : 470.0) no description available & (gnl|cdd|86233 : 452.0) no description available & (at5g59730 : 451.0) A member of EXO70 gene family, putative exocyst subunits, conserved in land plants. Arabidopsis thaliana contains 23 putative EXO70 genes, which can be classified into eight clusters on the phylogenetic tree.; exocyst subunit exo70 family protein H7 (EXO70H7); INVOLVED IN: ex…
Solyc09g091770.1.1	0.224553	0	0.79234	0.80926	0.429946	0.693006	0.344541	0	0	0.134353	1.50143	0.36373	2.42751	0.0114116	' no hits & (original description: no original description)'
Solyc12g042840.2.1	0.36135	0.825533	1.11565	2.47429	0.807179	2.78796	0.138608	0	0.951695	0	1.49353	0.190705	2.89187	0.0296775	'(at1g15380 : 247.0) Lactoylglutathione lyase / glyoxalase I family protein; CONTAINS InterPro DOMAIN/s: Glyoxalase/bleomycin resistance protein/dioxygenase (InterPro:IPR004360); BEST Arabidopsis thaliana protein match is: Lactoylglutathione lyase / glyoxalase I family protein (TAIR:AT1G80160.1); Has 35333 Blast hits to 34131 proteins in 2444 species: Archae - 798; Bacteria - 22429; Metazoa - 974…
Solyc06g076470.3.1	2.08195	0.951276	1.83655	1.80074	0.797252	2.57009	0.798604	0.893462	0.121851	0.498264	1.48964	0.0315847	1.57541	0.0613159	' no hits & (original description: no original description)'
Solyc11g063510.1.1	48.1768	84.8798	68.4293	110.942	20.3247	10.3951	5.32472	16.6451	33.4535	41.0388	1.47768	0.021475	0.969457	0.453161	#N/A
Solyc09g082150.1.1	12.575	22.8523	13.1096	3.0899	4.92484	6.61506	5.04282	4.29268	5.18529	8.72075	1.47741	0.0187993	-0.252758	0.54741	' no hits & (original description: no original description)'
Solyc05g054690.3.1	2.51499	2.87285	3.32783	1.81274	2.4077	0.970209	0	2.69826	0.735977	0.752378	1.47287	0.0475297	0.725171	0.413953	#N/A
Solyc09g012040.1.1	0	0.435281	0.336144	0.274658	0.364803	0.147001	0.146169	0	0.111512	0.113997	1.46851	0.217746	1.49637	0.0480359	' no hits & (original description: no original description)'
Solyc11g005420.2.1	0.155631	0	0.274573	0.112175	0.297983	0.240151	0.119395	0	0.0910863	0	1.44636	0.28537	2.04247	0.0382067	' no hits & (original description: no original description)'
Solyc01g108745.1.1	0	0.750746	0.483134	0.868475	0.6991	0.507078	0.168069	0	0.256438	0.196615	1.40529	0.246146	2.15496	0.00437661	#N/A
Solyc10g074800.2.1	0	0	0.328837	0.268687	0.15861	0.191741	0.0953274	0	0.072725	0	1.3835	0.513811	2.29615	0.00925193	'(at1g30050 : 191.0) unknown protein; BEST Arabidopsis thaliana protein match is: unknown protein (TAIR:AT5G01970.1); Has 246 Blast hits to 244 proteins in 61 species: Archae - 0; Bacteria - 8; Metazoa - 78; Fungi - 10; Plants - 117; Viruses - 0; Other Eukaryotes - 33 (source: NCBI BLink). & (reliability: 382.0) & (original description: no original description)'
Solyc04g039810.1.1	2.24553	3.84757	2.97127	2.83241	0.179144	0.433129	0.861352	0.602289	0.821403	2.35118	1.38229	0.0288102	-0.0135415	0.99035	' (original description: no original description)'
Solyc12g056760.2.1	1.91497	0.364575	3.09696	2.07039	2.74991	2.09309	0.367277	0.342418	1.68117	0.381918	1.37037	0.211936	1.7331	0.0135822	'(at1g71780 : 194.0) unknown protein; FUNCTIONS IN: molecular_function unknown; INVOLVED IN: biological_process unknown; LOCATED IN: endoplasmic reticulum; EXPRESSED IN: 25 plant structures; EXPRESSED DURING: 15 growth stages; Has 34 Blast hits to 34 proteins in 11 species: Archae - 0; Bacteria - 0; Metazoa - 0; Fungi - 0; Plants - 34; Viruses - 0; Other Eukaryotes - 0 (source: NCBI BLink). & (re…
Solyc03g006900.2.1	0.41788	0.146874	0.141779	0.23169	0.266702	0.372013	0.0246604	0	0.244573	0.0961629	1.36633	0.210057	1.66726	0.0435278	'(at5g51800 : 844.0) Protein kinase superfamily protein; FUNCTIONS IN: protein kinase activity, ATP binding; INVOLVED IN: protein amino acid phosphorylation; LOCATED IN: cellular_component unknown; EXPRESSED IN: shoot apex, embryo; EXPRESSED DURING: E expanded cotyledon stage, D bilateral stage; CONTAINS InterPro DOMAIN/s: Serine/threonine-protein kinase-like domain (InterPro:IPR017442), Protein …
Solyc11g063540.1.1	1.66556	2.85383	1.37741	1.12546	0.996565	0.803153	0.479162	1.34019	0.548327	0.685113	1.36484	0.0424151	0.353432	0.428387	'(at2g07749 : 180.0) Mitovirus RNA-dependent RNA polymerase; CONTAINS InterPro DOMAIN/s: RNA-dependent RNA polymerase, mitoviral (InterPro:IPR008686); BEST Arabidopsis thaliana protein match is: Mitovirus RNA-dependent RNA polymerase (TAIR:ATMG01110.1); Has 35333 Blast hits to 34131 proteins in 2444 species: Archae - 798; Bacteria - 22429; Metazoa - 974; Fungi - 991; Plants - 531; Viruses - 0; Ot…
Solyc01g021730.2.1	1.30004	1.62003	2.81489	4.34445	1.96116	4.10333	0.906686	0.507191	0.622537	0.989972	1.33723	0.0368561	2.19719	0.00859998	' no hits & (original description: no original description)'
Solyc02g080550.1.1	7.63044	15.3405	7.80801	5.49983	3.11676	2.11939	3.27815	2.61967	5.00179	5.47848	1.32521	0.042211	-0.194275	0.676159	' no hits & (original description: no original description)'
Solyc01g066150.1.1	0.238162	1.0882	0	6.69479	5.32004	5.51255	0	0	0.278779	0.427488	1.32423	0.421819	5.04829	2.48632e-05	' no hits & (original description: no original description)'
Solyc07g047640.2.1	1.03754	2.37034	2.19659	5.3096	2.71495	6.00377	0.318387	1.33577	1.03231	0.310387	1.31816	0.0610918	2.64186	0.00699067	'(at3g07870 : 122.0) F-box and associated interaction domains-containing protein; CONTAINS InterPro DOMAIN/s: F-box domain, cyclin-like (InterPro:IPR001810), F-box domain, Skp2-like (InterPro:IPR022364), F-box associated domain, type 3 (InterPro:IPR013187), F-box associated interaction domain (InterPro:IPR017451); BEST Arabidopsis thaliana protein match is: F-box and associated interaction domain…
Solyc03g063480.2.1	2.95698	5.68882	5.35418	12.0027	3.77445	0.960603	1.07456	2.00365	1.82173	2.60725	1.31412	0.0184297	1.5718	0.242855	#N/A
Solyc11g027830.2.1	1.37143	2.1691	1.58202	0.608303	1.1446	0.569754	0.647459	0.679091	1.17312	0.252476	1.31134	0.0191526	0.170258	0.764001	'(at1g35340 : 240.0) ATP-dependent protease La (LON) domain protein; FUNCTIONS IN: ATP-dependent peptidase activity; INVOLVED IN: proteolysis; EXPRESSED IN: 22 plant structures; EXPRESSED DURING: 14 growth stages; CONTAINS InterPro DOMAIN/s: Peptidase S16, lon N-terminal (InterPro:IPR003111). & (reliability: 480.0) & (original description: no original description)'
Solyc05g013495.1.1	0.395439	0	0.959279	0.427534	1.07261	0.762743	0.379211	0	0.11572	0.236597	1.30405	0.335034	2.04422	0.0262606	#N/A
Solyc03g025855.1.1	5.18199	7.89246	9.44713	4.23305	3.0868	3.99811	1.59019	1.48256	4.04383	5.16743	1.28956	0.0318639	0.29687	0.559169	#N/A
Solyc10g079900.2.1	0.686134	1.14002	1.21052	0.359671	0.517528	0.385004	0.622087	0	0.474588	0.559805	1.28941	0.0396877	0.0228598	0.970838	' no hits & (original description: no original description)'
Solyc03g118440.2.1	1.16435	1.59603	2.25964	0.335693	0.44587	0.718673	0.178651	0.499677	0.954044	1.11463	1.28487	0.043511	-0.457633	0.520294	'(at5g03050 : 94.4) unknown protein; Has 33 Blast hits to 33 proteins in 10 species: Archae - 0; Bacteria - 0; Metazoa - 0; Fungi - 0; Plants - 33; Viruses - 0; Other Eukaryotes - 0 (source: NCBI BLink). & (reliability: 188.8) & (original description: no original description)'
Solyc06g060710.3.1	0.559717	0.639359	0.493743	0.537906	0.714451	0.431844	0.286265	0.200167	0.163793	0.279072	1.28025	0.00117226	1.27289	0.00815537	'(at2g35710 : 534.0) Nucleotide-diphospho-sugar transferases superfamily protein; FUNCTIONS IN: transferase activity, transferring hexosyl groups, transferase activity, transferring glycosyl groups; INVOLVED IN: carbohydrate biosynthetic process, biosynthetic process; LOCATED IN: endomembrane system; EXPRESSED IN: 11 plant structures; EXPRESSED DURING: 7 growth stages; BEST Arabidopsis thaliana p…
Solyc12g013520.2.1	0	0.386136	0.447289	0.365472	0.323616	0.521618	0.259332	0	0.0989217	0.101126	1.2744	0.275761	1.81313	0.0161645	' no hits & (original description: no original description)'
Solyc03g111030.3.1	0.952649	1.28024	1.97732	0.484691	0.536475	0.951185	0.386917	0.480972	0.721546	0.737626	1.27042	0.0298368	0.176444	0.658457	'(at5g50350 : 117.0) unknown protein; FUNCTIONS IN: molecular_function unknown; INVOLVED IN: response to oxidative stress; LOCATED IN: chloroplast; EXPRESSED IN: 22 plant structures; EXPRESSED DURING: 13 growth stages; Has 1807 Blast hits to 1807 proteins in 277 species: Archae - 0; Bacteria - 0; Metazoa - 736; Fungi - 347; Plants - 385; Viruses - 0; Other Eukaryotes - 339 (source: NCBI BLink). &…
Solyc11g065045.1.1	3.92968	26.933	10.3995	14.1621	15.0481	18.1914	3.01473	8.43205	9.19971	2.35118	1.25837	0.246862	1.45849	0.00780386	#N/A
Solyc07g038190.3.1	5.69126	6.1915	3.82509	2.5394	2.76747	3.76374	3.3266	1.16304	2.22062	2.10796	1.24796	0.0126714	0.455751	0.237875	' no hits & (original description: no original description)'
Solyc01g006460.2.1	0.391743	0	1.29588	2.61182	0.562547	3.47583	0.450801	0	0.401234	0.117193	1.21513	0.39724	3.19353	0.0433454	'(at1g51130 : 238.0) Nse4, component of Smc5/6 DNA repair complex; CONTAINS InterPro DOMAIN/s: Nse4 (InterPro:IPR014854); BEST Arabidopsis thaliana protein match is: Nse4, component of Smc5/6 DNA repair complex (TAIR:AT3G20760.1); Has 297 Blast hits to 295 proteins in 132 species: Archae - 0; Bacteria - 0; Metazoa - 72; Fungi - 132; Plants - 74; Viruses - 0; Other Eukaryotes - 19 (source: NCBI BL…
Solyc01g009550.1.1	0.714487	0.816152	0.63027	2.05994	1.36801	0.826883	0.822199	0	0.209084	0.213744	1.2105	0.115132	2.18796	0.0289824	' (original description: no original description)'
Solyc11g056250.1.1	161.048	236.885	220.396	571.65	139.041	57.4466	33.4265	67.4564	101.035	158.725	1.19284	0.0258525	1.50583	0.28061	#N/A
Solyc10g055545.1.1	0.561382	0	0	1.21389	0.358289	0.649693	0	0	0.328561	0	1.18786	0.593504	3.17258	0.036063	'(at4g35020 : 80.5) A member of ROP GTPase gene family; Encodes a Rho-like GTP binding protein.; RAC-like 3 (RAC3); FUNCTIONS IN: GTP binding, GTPase activity; INVOLVED IN: protein transport, small GTPase mediated signal transduction; LOCATED IN: in 6 components; EXPRESSED IN: 22 plant structures; EXPRESSED DURING: 13 growth stages; CONTAINS InterPro DOMAIN/s: Ras GTPase (InterPro:IPR001806), Sma…
Solyc10g074550.2.1	2.02822	0	0	2.92378	1.94169	1.56485	0	0	1.18706	0	1.18786	0.593504	2.85254	0.0128347	' no hits & (original description: no original description)'
Solyc03g113510.2.1	0.386922	0.662967	0.170658	0.348604	0.740831	0.970209	0.222626	0.207558	0.226454	0.0578753	1.18753	0.135764	1.9424	0.0242563	'(at1g16770 : 323.0) unknown protein; FUNCTIONS IN: molecular_function unknown; INVOLVED IN: biological_process unknown; LOCATED IN: cellular_component unknown; Has 103 Blast hits to 103 proteins in 50 species: Archae - 0; Bacteria - 4; Metazoa - 0; Fungi - 65; Plants - 32; Viruses - 0; Other Eukaryotes - 2 (source: NCBI BLink). & (reliability: 646.0) & (original description: no original descript…
Solyc01g080890.2.1	886.382	959.954	1025.07	176.577	133.843	138.136	269.12	139.849	667.091	633.558	1.16312	0.0208513	-1.51528	0.135117	' no hits & (original description: no original description)'
Solyc01g057270.3.1	0.134348	0.306929	0.0395041	0.548729	0.257233	0.725584	0.103068	0	0.18347	0	1.16169	0.339841	2.83323	0.0174888	'(gnl|cdd|35740 : 524.0) no description available & (at5g09410 : 498.0) calmodulin-binding protein, similar to another ethylene-upregulated calmodulin-binding protein ER1 GI:11612392 from (Nicotiana tabacum); ethylene induced calmodulin binding protein (EICBP.B); FUNCTIONS IN: calmodulin binding, transcription regulator activity, transcription activator activity; INVOLVED IN: response to freezing…
Solyc03g077910.3.1	1.96484	1.16377	1.34808	5.87463	6.82739	6.00766	0.223313	0.156149	0.766643	1.52391	1.16062	0.110514	3.2239	6.0929e-05	'(at5g15050 : 604.0) Core-2/I-branching beta-1,6-N-acetylglucosaminyltransferase family protein; FUNCTIONS IN: transferase activity, transferring glycosyl groups, acetylglucosaminyltransferase activity; INVOLVED IN: carbohydrate biosynthetic process; LOCATED IN: membrane; EXPRESSED IN: 23 plant structures; EXPRESSED DURING: 13 growth stages; CONTAINS InterPro DOMAIN/s: Glycosyl transferase, famil…
Solyc08g079010.1.1	0.19772	0	0	0.285023	0.12619	0.152549	0	0	0	0.118298	1.15606	0.60197	2.66769	0.0325277	'(at1g62520 : 173.0) unknown protein; BEST Arabidopsis thaliana protein match is: unknown protein (TAIR:AT4G12450.1); Has 388 Blast hits to 388 proteins in 26 species: Archae - 0; Bacteria - 1; Metazoa - 0; Fungi - 8; Plants - 376; Viruses - 0; Other Eukaryotes - 3 (source: NCBI BLink). & (reliability: 346.0) & (original description: no original description)'
Solyc06g009240.3.1	0	0.0896646	0.103865	0.792085	0.375734	0.484499	0	0	0.0229706	0.0939299	1.14231	0.393967	4.23618	0.00468161	'(gnl|cdd|36863 : 531.0) no description available & (at2g13620 : 464.0) member of Putative Na+/H+ antiporter family; cation/hydrogen exchanger 15 (CHX15); FUNCTIONS IN: monovalent cation:hydrogen antiporter activity, sodium:hydrogen antiporter activity; INVOLVED IN: cation transport; LOCATED IN: integral to membrane; EXPRESSED IN: male gametophyte, flower, pollen tube; EXPRESSED DURING: L mature …
Solyc03g007860.1.1	11.3242	9.26727	6.56023	2.92378	1.40233	1.30404	1.03733	3.26402	6.52883	5.76419	1.12539	0.0474734	-1.14441	0.200719	'(at5g52780 : 112.0) Protein of unknown function (DUF3464); FUNCTIONS IN: molecular_function unknown; INVOLVED IN: biological_process unknown; LOCATED IN: chloroplast thylakoid membrane, chloroplast; EXPRESSED IN: 20 plant structures; EXPRESSED DURING: 13 growth stages; CONTAINS InterPro DOMAIN/s: Protein of unknown function DUF3464 (InterPro:IPR021855); BEST Arabidopsis thaliana protein match is…
Solyc05g046320.1.1	2.36235	1.24546	0.9618	0.91685	1.62369	2.38346	0.836457	0.779843	0.63813	0.543626	1.12268	0.0743717	1.23044	0.0485532	' no hits & (original description: no original description)'
Solyc02g083510.3.1	0.241826	0.276236	2.13322	2.17878	1.92925	0.839604	0.556566	0	0.566136	0.506409	1.11764	0.423626	2.01769	0.0222364	'(at4g35100 : 404.0) a member of the plasma membrane intrinsic protein PIP. functions as aquaporin. Salt-stress-inducible MIP; plasma membrane intrinsic protein 3 (PIP3); CONTAINS InterPro DOMAIN/s: Major intrinsic protein, conserved site (InterPro:IPR022357), Aquaporin (InterPro:IPR012269), Major intrinsic protein (InterPro:IPR000425); BEST Arabidopsis thaliana protein match is: plasma membrane …
Solyc10g078880.2.1	0	0	0.120573	0.236445	0.191918	0.653836	0.0419441	0	0	0.0327121	1.10662	0.576231	4.2726	0.039651	'(gnl|cdd|35436 : 1678.0) no description available & (at5g45140 : 1667.0) Encodes a subunit of RNA polymerase III (aka RNA polymerase C).; nuclear RNA polymerase C2 (NRPC2); FUNCTIONS IN: DNA-directed RNA polymerase activity, ribonucleoside binding, DNA binding; INVOLVED IN: transcription; LOCATED IN: cellular_component unknown; EXPRESSED IN: 22 plant structures; EXPRESSED DURING: 13 growth stage…
Solyc06g073760.3.1	0.4998	0.570917	1.63129	1.65712	0.956956	1.19541	0.536804	0.428975	0.234015	0.47846	1.10211	0.188179	1.59767	0.0063624	'(at5g20950 : 981.0) Glycosyl hydrolase family protein; FUNCTIONS IN: hydrolase activity, hydrolyzing O-glycosyl compounds; INVOLVED IN: carbohydrate metabolic process; LOCATED IN: cell wall, membrane, plant-type cell wall; EXPRESSED IN: 25 plant structures; EXPRESSED DURING: 13 growth stages; CONTAINS InterPro DOMAIN/s: Glycoside hydrolase, family 3, N-terminal (InterPro:IPR001764), Glycoside hy…
Solyc06g051250.1.1	4.74527	2.71024	3.48829	6.69803	3.28093	2.13568	1.06179	2.12127	1.62008	2.01107	1.09853	0.0191695	1.24517	0.105006	'(at3g11110 : 81.3) RING/U-box superfamily protein; FUNCTIONS IN: zinc ion binding; EXPRESSED IN: stem, cotyledon, leaf whorl, leaf, stamen; EXPRESSED DURING: LP.06 six leaves visible, LP.04 four leaves visible, LP.10 ten leaves visible, petal differentiation and expansion stage, LP.08 eight leaves visible; CONTAINS InterPro DOMAIN/s: Zinc finger, RING-type (InterPro:IPR001841), Zinc finger, C3HC…
Solyc09g074610.3.1	0	0.265024	0.204663	0.250841	0.444225	0.537016	0.0889957	0	0.203684	0	1.09742	0.3875	2.48874	0.0137359	'(at4g09350 : 246.0) Chaperone DnaJ-domain superfamily protein; FUNCTIONS IN: heat shock protein binding; INVOLVED IN: protein folding; LOCATED IN: chloroplast; EXPRESSED IN: 21 plant structures; EXPRESSED DURING: 13 growth stages; CONTAINS InterPro DOMAIN/s: Molecular chaperone, heat shock protein, Hsp40, DnaJ (InterPro:IPR015609), Heat shock protein DnaJ, N-terminal (InterPro:IPR001623), Heat s…
Solyc00g014800.1.1	3.25876	3.06555	3.72013	4.28316	2.32451	3.54954	2.35296	2.46792	0.224383	1.26161	1.08644	0.0402088	1.10255	0.0694089	' no hits & (original description: no original description)'
Solyc02g082310.2.1	0.0795884	0.181826	0.280829	0.401557	0.304772	0.307028	0.0610578	0	0.279485	0	1.08614	0.34796	1.98827	0.0285376	'(gnl|cdd|36401 : 107.0) no description available & (gnl|cdd|29142 : 95.7) no description available & (at1g49100 : 86.3) Leucine-rich repeat protein kinase family protein; FUNCTIONS IN: kinase activity; INVOLVED IN: protein amino acid phosphorylation; LOCATED IN: endomembrane system; CONTAINS InterPro DOMAIN/s: Protein kinase, ATP binding site (InterPro:IPR017441), Serine/threonine-protein kinase…
Solyc09g082890.2.1	0.574574	0.187523	0.651663	1.59739	1.41445	1.77323	0	0.352253	0.0960806	0.441998	1.08216	0.208368	2.84116	0.00026792	'(gnl|cdd|35425 : 411.0) no description available & (at3g22910 : 396.0) ATPase E1-E2 type family protein / haloacid dehalogenase-like hydrolase family protein; FUNCTIONS IN: calcium-transporting ATPase activity, calmodulin binding; INVOLVED IN: cation transport, calcium ion transport, metabolic process, ATP biosynthetic process; LOCATED IN: membrane; EXPRESSED IN: 12 plant structures; EXPRESSED D…
Solyc03g013250.3.1	9.49054	12.1961	8.89513	24.797	11.1678	24.7129	3.18538	1.27276	8.85255	6.03322	1.07583	0.0540823	2.06432	0.0154338	'(at3g29280 : 216.0) unknown protein; Has 24 Blast hits to 24 proteins in 9 species: Archae - 0; Bacteria - 0; Metazoa - 0; Fungi - 0; Plants - 24; Viruses - 0; Other Eukaryotes - 0 (source: NCBI BLink). & (reliability: 432.0) & (original description: no original description)'
Solyc10g048030.2.1	0.85544	1.46574	0.754609	0.154145	0.136491	0.165002	0.492201	0.458887	0.750997	0.255911	1.06662	0.0600932	-1.68838	0.0378333	' (original description: no original description)'
Solyc11g073220.2.1	3.59285	2.28004	6.95498	4.8196	4.33131	4.77404	0.99534	0.642442	3.44624	3.10505	1.06255	0.182472	1.18094	0.029223	'(at1g07745 : 316.0) Is a suppressor of SNI1. Encodes a member of the RecA/RAD51 family of DNA recombination and repair proteins. Both RAD51 and SNI1 have a dual role in pathogen-related gene transcription and somatic homologous recombination.; homolog of RAD51 D (RAD51D); FUNCTIONS IN: nucleoside-triphosphatase activity, DNA-dependent ATPase activity, DNA binding, nucleotide binding, ATP binding…
Solyc07g048010.3.1	6.84055	9.97519	7.31814	6.50406	5.20182	7.6359	4.68958	1.24919	6.21832	3.30907	1.05698	0.0379584	0.737642	0.120519	'(at5g59440 : 319.0) Encodes thymidylate kinase which exists in two isoforms in plants. The longer variant of 263 amino acids with a N-terminal extension that is required for localization to the mitochondrion. The second isoform of 224 residues is localized to the cytoplasm and nucleoplasm. Peak of expression occurs during G1/S phase transition.; ZEUS1 (ZEU1); FUNCTIONS IN: thymidylate kinase act…
Solyc09g072930.1.1	0.324935	0.185585	1.00322	0.761165	1.34798	0.940125	0	0.348612	0.332806	0.29162	1.05259	0.31206	2.06293	0.0068524	'(at3g23880 : 126.0) F-box and associated interaction domains-containing protein; FUNCTIONS IN: molecular_function unknown; INVOLVED IN: biological_process unknown; LOCATED IN: nucleus; EXPRESSED IN: 16 plant structures; EXPRESSED DURING: 10 growth stages; CONTAINS InterPro DOMAIN/s: F-box domain, cyclin-like (InterPro:IPR001810), F-box domain, Skp2-like (InterPro:IPR022364), F-box associated dom…
Solyc02g092285.1.1	0.725479	1.65742	1.27993	2.26593	2.16076	1.11947	0.371044	0	1.27381	0.723441	1.04415	0.170064	1.64268	0.0364792	#N/A
Solyc04g055250.3.1	0.436631	1.49628	0.77033	1.41621	1.25401	1.17907	0.167485	0.936894	0.127774	0.522485	1.03855	0.236278	1.54846	0.014507	'(at4g39900 : 97.1) unknown protein; Has 30201 Blast hits to 17322 proteins in 780 species: Archae - 12; Bacteria - 1396; Metazoa - 17338; Fungi - 3422; Plants - 5037; Viruses - 0; Other Eukaryotes - 2996 (source: NCBI BLink). & (reliability: 194.2) & (original description: no original description)'
Solyc08g007120.3.1	0.094691	1.08165	0.668238	1.43327	0.664777	1.09587	0.363221	0	0.49878	0.33993	1.03297	0.297347	1.82501	0.0191597	'(gnl|cdd|36316 : 174.0) no description available & (at1g32740 : 173.0) SBP (S-ribonuclease binding protein) family protein; FUNCTIONS IN: zinc ion binding; INVOLVED IN: biological_process unknown; LOCATED IN: cellular_component unknown; EXPRESSED IN: 11 plant structures; EXPRESSED DURING: M germinated pollen stage, 4 anthesis, C globular stage, petal differentiation and expansion stage; CONTAINS…
Solyc01g100510.3.1	2.43266	2.35129	4.70452	5.26019	2.50802	5.26974	0.646014	1.20458	1.97137	2.40716	1.02218	0.0994216	1.48065	0.026713	'(at1g23380 : 229.0) homeodomain transcription factor KNAT6, belonging to class I of KN transcription factor family (which also includes KNAT1 and KNAT2). Expression is increased in as and bop1 leaf mutants.; KNOTTED1-like homeobox gene 6 (KNAT6); FUNCTIONS IN: DNA binding, transcription activator activity, sequence-specific DNA binding transcription factor activity; INVOLVED IN: meristem mainten…
Solyc08g077950.1.1	32.554	47.4884	28.2623	12.9393	14.6918	16.0376	10.6092	14.0073	24.4823	22.1499	1.0192	0.0325314	-0.291228	0.448503	' no hits & (original description: no original description)'
Solyc01g005300.3.1	28.4002	45.5274	37.4616	13.4035	15.2692	16.6498	11.5275	15.3206	21.4868	24.9624	1.01882	0.0184307	-0.278495	0.419245	'(at1g68050 : 890.0) Encodes FKF1, a flavin-binding kelch repeat F box protein, is clock-controlled, regulates transition to flowering. Forms a complex with GI on the CO promoter to regulate CO expression.; "flavin-binding, kelch repeat, f box 1" (FKF1); FUNCTIONS IN: ubiquitin-protein ligase activity, signal transducer activity; INVOLVED IN: response to blue light, positive regulation of flower …
Solyc03g112755.1.1	0.345466	0.157849	0.304746	0.398405	0.74965	0.799623	0	0	0.24263	0.289376	1.01806	0.243743	2.28728	0.0140987	#N/A
Solyc02g089480.1.1	0.515367	1.7661	0	4.45757	4.27597	0.795253	0.593062	0	0.60326	0.308352	1.01555	0.450829	3.07788	0.039412	' no hits & (original description: no original description)'
Solyc03g033360.2.1	0.38949	0.254235	0.932577	0.521364	0.816772	0.601014	0.128059	0.119392	0.293088	0.499366	1.01513	0.247964	1.31401	0.0301321	'(at2g17760 : 372.0) Eukaryotic aspartyl protease family protein; FUNCTIONS IN: aspartic-type endopeptidase activity; INVOLVED IN: proteolysis; LOCATED IN: anchored to membrane; EXPRESSED IN: 22 plant structures; EXPRESSED DURING: 13 growth stages; CONTAINS InterPro DOMAIN/s: Peptidase aspartic (InterPro:IPR021109), Peptidase aspartic, catalytic (InterPro:IPR009007), Peptidase A1 (InterPro:IPR001…
Solyc01g049920.1.1	0	0	0.74951	0.612413	1.35569	0.98332	0	0	0.497282	0	1.00692	0.644172	2.98431	0.0139517	' no hits & (original description: no original description)'
Solyc04g064765.1.1	0	0	0.274573	14.134	18.8722	27.6173	0	0	0.182173	0	1.00692	0.644172	8.79347	0.00171256	#N/A
Solyc10g081340.1.1	0	0	0.112275	0.091738	0.0812315	0.0981993	0	0	0.0744916	0	1.00692	0.644172	2.27908	0.0239675	'(at5g04190 : 80.1) Encodes phytochrome kinase substrate 4, a phytochrome signaling component involved in phototropism.; phytochrome kinase substrate 4 (PKS4); Has 1807 Blast hits to 1807 proteins in 277 species: Archae - 0; Bacteria - 0; Metazoa - 736; Fungi - 347; Plants - 385; Viruses - 0; Other Eukaryotes - 339 (source: NCBI BLink). & (reliability: 160.2) & (original description: no original …
Solyc01g006890.3.1	0.943943	0.562569	5.75636	3.66808	2.7765	2.18487	0.818621	2.11352	1.32111	0.58933	0.999803	0.443183	1.24853	0.0269852	'(at3g11760 : 765.0) unknown protein; FUNCTIONS IN: molecular_function unknown; INVOLVED IN: biological_process unknown; LOCATED IN: cellular_component unknown; EXPRESSED IN: 23 plant structures; EXPRESSED DURING: 14 growth stages; BEST Arabidopsis thaliana protein match is: unknown protein (TAIR:AT5G04860.1); Has 84 Blast hits to 73 proteins in 13 species: Archae - 0; Bacteria - 0; Metazoa - 0; …
Solyc06g062580.3.1	0.0746732	0	0.164679	0.618959	0.381267	0.230453	0.057287	0.0801145	0	0.022339	0.99844	0.417188	3.36069	0.0123749	'(at3g13750 : 1358.0) beta-galactosidase, glycosyl hydrolase family 35; beta galactosidase 1 (BGAL1); FUNCTIONS IN: beta-galactosidase activity; INVOLVED IN: carbohydrate metabolic process; LOCATED IN: cell wall, plant-type cell wall; EXPRESSED IN: 27 plant structures; EXPRESSED DURING: 13 growth stages; CONTAINS InterPro DOMAIN/s: Glycoside hydrolase, family 35, conserved site (InterPro:IPR01980…
Solyc04g010155.1.1	1.39615	0.659921	1.14665	3.26183	3.9944	2.2658	0.0738678	0.309907	1.23978	0.518484	0.995351	0.187299	2.56732	0.0036707	' no hits & (original description: no original description)'
Solyc08g080670.2.1	0	0.303684	0.293149	0.814393	0.80596	0.410236	0.101978	0.142614	0.116698	0.0397663	0.98856	0.309032	2.75506	0.00398288	'(p25871|olpa_tobac : 469.0) Osmotin-like protein precursor (Pathogenesis-related protein PR-5d) - Nicotiana tabacum (Common tobacco) & (at4g11650 : 292.0) osmotin-like protein; osmotin 34 (OSM34); INVOLVED IN: defense response to fungus, incompatible interaction, response to salt stress, defense response to bacterium, incompatible interaction, response to other organism; LOCATED IN: endomembrane…
Solyc02g069540.2.1	0	0.220989	0.0853289	0.278884	0.432151	0.223894	0.148417	0	0	0.0578753	0.985373	0.490533	2.5952	0.0113609	' no hits & (original description: no original description)'
Solyc10g080817.1.1	0.215817	0.493053	0.126919	0.207408	0.321394	0.388528	0.110379	0.154362	0.0842079	0.215211	0.982072	0.220497	1.11637	0.0316568	#N/A
Solyc08g045880.1.1	0	0	0.21009	0.858306	0.304003	0.551255	0	0	0	0.142496	0.975125	0.653691	4.00305	0.0125123	' no hits & (original description: no original description)'
Solyc06g074570.1.1	0	0	0.152373	0.498006	0.440971	0.13327	0	0	0	0.103349	0.975125	0.653691	3.79008	0.0207856	' no hits & (original description: no original description)'
Solyc12g005300.2.1	0.184384	0.21062	0.16265	0.465147	0.647231	0.782427	0	0	0.323744	0.0551597	0.972578	0.36896	2.73718	0.00647101	'(gnl|cdd|70680 : 236.0) no description available & (at5g43860 : 184.0) Encodes a chlorophyllase, the first enzyme in chlorophyll degradation. It catalyzes the hydrolysis of the ester bond to chlorophyllide and phytol. AtCLH2 has a typical signal sequence for the chloroplast. Gene expression does not respond to methyljasmonate, a known promoter of senescence and chlorophyll degradation.; chloroph…
Solyc05g053690.2.1	0.193263	0.29435	0.483035	0.417897	0.596169	0.670995	0.0741327	0.207345	0.207371	0.173448	0.966508	0.106068	1.76229	0.0028877	'(at1g04860 : 553.0) Encodes a ubiquitin-specific protease.; ubiquitin-specific protease 2 (UBP2); FUNCTIONS IN: ubiquitin-specific protease activity; INVOLVED IN: ubiquitin-dependent protein catabolic process; LOCATED IN: proteasome complex, chloroplast; EXPRESSED IN: 24 plant structures; EXPRESSED DURING: 13 growth stages; CONTAINS InterPro DOMAIN/s: Zinc finger, UBP-type (InterPro:IPR001607), …
Solyc04g077295.1.1	1.14318	0	0	1.23596	0.547205	1.54351	0	0.61324	0.167268	0	0.965604	0.62936	2.50664	0.0286128	#N/A
Solyc03g093340.3.1	4.72952	6.67367	5.64454	6.9181	4.97165	6.01014	2.56119	2.08936	2.36099	4.66075	0.961531	0.021723	1.0319	0.0151228	'(at4g25170 : 153.0) Uncharacterised conserved protein (UCP012943); FUNCTIONS IN: molecular_function unknown; INVOLVED IN: biological_process unknown; EXPRESSED IN: 23 plant structures; EXPRESSED DURING: 13 growth stages; CONTAINS InterPro DOMAIN/s: Uncharacterised conserved protein UCP012943 (InterPro:IPR016606); BEST Arabidopsis thaliana protein match is: Uncharacterised conserved protein (UCP0…
Solyc01g007890.2.1	1.33123	0.467892	0.903319	0.0738088	0	0.158014	0.235679	0.659183	0.539397	0.42888	0.951563	0.122262	-2.5916	0.0185305	' no hits & (original description: no original description)'
Solyc03g113460.1.1	0.353229	0.268994	0.311594	0.933529	0.45088	0.545061	0.090329	0	0.344559	0.211342	0.946131	0.160147	1.99312	0.0248628	'(at3g29250 : 236.0) NAD(P)-binding Rossmann-fold superfamily protein; FUNCTIONS IN: oxidoreductase activity; INVOLVED IN: oxidation reduction, metabolic process; LOCATED IN: cellular_component unknown; EXPRESSED IN: 6 plant structures; EXPRESSED DURING: 4 anthesis; CONTAINS InterPro DOMAIN/s: NAD(P)-binding domain (InterPro:IPR016040), Glucose/ribitol dehydrogenase (InterPro:IPR002347), Short-ch…
Solyc03g113880.3.1	0.520487	0.951276	1.10193	1.57565	1.12944	1.60631	0.559023	0.446731	0.487402	0.311415	0.927222	0.0500001	1.67154	0.000978819	'(at3g47830 : 307.0) DNA glycosylase superfamily protein; FUNCTIONS IN: catalytic activity; INVOLVED IN: DNA repair, base-excision repair; CONTAINS InterPro DOMAIN/s: DNA glycosylase (InterPro:IPR011257), HhH-GPD domain (InterPro:IPR003265); BEST Arabidopsis thaliana protein match is: demeter-like 1 (TAIR:AT2G36490.1); Has 4804 Blast hits to 4804 proteins in 1691 species: Archae - 231; Bacteria -…
Solyc06g035790.3.1	1.78403	2.53358	3.31762	3.85764	2.46186	3.57132	0.258934	1.24153	1.86252	1.99057	0.927211	0.0990397	1.30063	0.0207357	'(at4g00750 : 824.0) S-adenosyl-L-methionine-dependent methyltransferases superfamily protein; CONTAINS InterPro DOMAIN/s: Protein of unknown function DUF248, methyltransferase putative (InterPro:IPR004159); BEST Arabidopsis thaliana protein match is: S-adenosyl-L-methionine-dependent methyltransferases superfamily protein (TAIR:AT2G45750.1); Has 1807 Blast hits to 1807 proteins in 277 species: A…
Solyc12g007290.1.1	0	1.47578	0.379889	1.0088	0.824555	0.747592	0.412977	0	0.441082	0.450912	0.922961	0.489396	1.39892	0.0140195	' no hits & (original description: no original description)'
Solyc01g049925.1.1	5.61382	3.42007	2.31099	4.58581	4.06061	4.04254	0.287117	2.40916	2.84753	2.46314	0.917755	0.154891	1.07929	0.0247191	#N/A
Solyc04g051390.2.1	0.226168	0.516701	1.39657	1.30413	1.29912	1.57048	0.17351	0	0.66185	0.676599	0.915851	0.391891	1.87996	0.00545759	' no hits & (original description: no original description)'
Solyc11g011010.1.1	7.67937	13.1581	11.6432	16.0864	14.0909	11.6647	4.41854	5.14934	7.44404	6.03051	0.910324	0.0232096	1.27569	0.00157979	'(at5g17190 : 176.0) FUNCTIONS IN: molecular_function unknown; INVOLVED IN: intracellular protein transport; LOCATED IN: endomembrane system, integral to membrane, endoplasmic reticulum; EXPRESSED IN: 23 plant structures; EXPRESSED DURING: 13 growth stages; CONTAINS InterPro DOMAIN/s: B-cell receptor-associated 31-like (InterPro:IPR008417); BEST Arabidopsis thaliana protein match is: unknown prot…
Solyc10g009430.3.1	47.8263	44.4012	121.999	9.8805	3.38291	12.2686	51.5542	13.7266	41.47	45.4926	0.907793	0.213132	-2.16096	0.0333681	'(at3g49190 : 439.0) O-acyltransferase (WSD1-like) family protein; CONTAINS InterPro DOMAIN/s: O-acyltransferase, WSD1, C-terminal (InterPro:IPR009721), O-acyltransferase, WSD1, N-terminal (InterPro:IPR004255); BEST Arabidopsis thaliana protein match is: O-acyltransferase (WSD1-like) family protein (TAIR:AT3G49210.1); Has 1419 Blast hits to 1410 proteins in 214 species: Archae - 2; Bacteria - 115…
Solyc03g115780.2.1	0.133209	0	0.176262	0.432063	0.255053	0.411105	0	0.142916	0.0389818	0.0398506	0.89592	0.442794	2.72321	0.00331166	'(at5g07710 : 478.0) Polynucleotidyl transferase, ribonuclease H-like superfamily protein; FUNCTIONS IN: exonuclease activity, nucleic acid binding; INVOLVED IN: biological_process unknown; LOCATED IN: intracellular; EXPRESSED IN: 23 plant structures; EXPRESSED DURING: 13 growth stages; CONTAINS InterPro DOMAIN/s: Exonuclease (InterPro:IPR006055), Polynucleotidyl transferase, ribonuclease H fold …
Solyc11g007570.2.1	0.973725	2.54235	3.06769	3.2084	2.66339	2.2538	1.49403	1.79088	0.651307	0.832277	0.880418	0.164208	1.18398	0.0120113	'(q9swb6|pm36_soybn : 307.0) Seed maturation protein PM36 - Glycine max (Soybean) & (at3g16990 : 294.0) Haem oxygenase-like, multi-helical; CONTAINS InterPro DOMAIN/s: Haem oxygenase-like, multi-helical (InterPro:IPR016084), TENA/THI-4 protein/Coenzyme PQQ biosynthesis protein C (InterPro:IPR004305); Has 259 Blast hits to 259 proteins in 88 species: Archae - 23; Bacteria - 94; Metazoa - 0; Fungi …
Solyc09g008530.2.1	0.044278	0	0.624944	0.0319145	0.0423891	0.0341623	0.15286	0.095009	0.0647867	0.172199	0.87997	0.577377	-1.74527	0.0350238	' (original description: no original description)'
Solyc01g066457.1.1	0.192868	0.440622	0.59547	0.417042	0.615465	0.818428	0	0.206921	0.22576	0.461582	0.873704	0.265992	1.46452	0.0448763	'(at4g02340 : 410.0) alpha/beta-Hydrolases superfamily protein; FUNCTIONS IN: epoxide hydrolase activity, catalytic activity; LOCATED IN: peroxisome; EXPRESSED IN: 22 plant structures; EXPRESSED DURING: 13 growth stages; CONTAINS InterPro DOMAIN/s: Epoxide hydrolase-like (InterPro:IPR000639), Alpha/beta hydrolase fold-1 (InterPro:IPR000073); BEST Arabidopsis thaliana protein match is: alpha/beta-…
Solyc06g054150.1.1	5.95174	13.5973	16.2891	14.7395	11.3957	18.2503	3.39523	4.58441	7.85995	10.4091	0.864286	0.153633	1.17288	0.0218945	'(at3g22530 : 133.0) unknown protein; FUNCTIONS IN: molecular_function unknown; INVOLVED IN: biological_process unknown; LOCATED IN: plasma membrane; EXPRESSED IN: 25 plant structures; EXPRESSED DURING: 15 growth stages; BEST Arabidopsis thaliana protein match is: unknown protein (TAIR:AT4G14830.1); Has 77 Blast hits to 77 proteins in 12 species: Archae - 0; Bacteria - 0; Metazoa - 0; Fungi - 0; …
Solyc02g079350.3.1	0.0489679	0.223743	0.259177	0.529423	0.312526	0.491149	0.187834	0	0.114638	0.0878947	0.861328	0.313476	2.18692	0.00491156	'(at4g05120 : 527.0) Encodes an equilibrative nucleoside transporter AtENT3. Mutations of this locus allow mutants to grow on uridine analogue fluorouridine.; FUDR RESISTANT 1 (FUR1); FUNCTIONS IN: nucleoside transmembrane transporter activity; INVOLVED IN: nucleoside transport, pyrimidine nucleoside transport; LOCATED IN: plasma membrane; CONTAINS InterPro DOMAIN/s: Delayed-early response protei…
Solyc08g013690.2.1	0.916209	5.75618	0.656675	0.0412738	0.840575	0.0441807	0.966471	1.35158	1.74275	1.33619	0.856508	0.470013	-2.12799	0.015948	'(at1g01030 : 216.0) NGATHA3 (NGA3); CONTAINS InterPro DOMAIN/s: Transcriptional factor B3 (InterPro:IPR003340); BEST Arabidopsis thaliana protein match is: AP2/B3-like transcriptional factor family protein (TAIR:AT4G01500.1); Has 1380 Blast hits to 1379 proteins in 72 species: Archae - 0; Bacteria - 0; Metazoa - 0; Fungi - 0; Plants - 1380; Viruses - 0; Other Eukaryotes - 0 (source: NCBI BLink).…
Solyc09g066070.3.1	2.2968	3.11554	1.83613	33.8855	30.1421	27.6886	0.936081	0.30802	2.05838	2.06131	0.849459	0.134044	4.51089	8.83073e-06	'(at3g03260 : 305.0) Encodes a homeobox-leucine zipper family protein belonging to the HD-ZIP IV family.; homeodomain GLABROUS 8 (HDG8); FUNCTIONS IN: DNA binding, sequence-specific DNA binding transcription factor activity; INVOLVED IN: regulation of transcription, DNA-dependent, regulation of transcription; LOCATED IN: nucleus; EXPRESSED IN: embryo, fruit, endosperm; CONTAINS InterPro DOMAIN/s:…
Solyc09g007140.3.1	0.481799	1.10071	1.06252	3.90677	3.38247	2.78796	0.739244	0.516907	0.352479	0.360334	0.840886	0.107585	2.77062	0.000183288	'(at5g20970 : 85.1) HSP20-like chaperones superfamily protein; CONTAINS InterPro DOMAIN/s: Heat shock protein Hsp20 (InterPro:IPR002068), HSP20-like chaperone (InterPro:IPR008978); BEST Arabidopsis thaliana protein match is: HSP20-like chaperones superfamily protein (TAIR:AT2G27140.1); Has 958 Blast hits to 958 proteins in 129 species: Archae - 8; Bacteria - 64; Metazoa - 1; Fungi - 0; Plants - 8…
Solyc07g062750.3.1	1.05259	0.961893	0.680917	1.21389	0.761364	1.51595	0.430676	0.301145	0.698193	0.587796	0.832749	0.0367524	1.20597	0.025891	'(at3g15140 : 403.0) Polynucleotidyl transferase, ribonuclease H-like superfamily protein; FUNCTIONS IN: exonuclease activity; LOCATED IN: intracellular, chloroplast; EXPRESSED IN: 14 plant structures; EXPRESSED DURING: 9 growth stages; CONTAINS InterPro DOMAIN/s: Exonuclease, RNase T/DNA polymerase III (InterPro:IPR013520); Has 576 Blast hits to 576 proteins in 123 species: Archae - 0; Bacteria …
Solyc09g005510.1.1	0	0	1.18512	0.581007	0.685955	0.621929	0.412271	0	0.31452	0.160765	0.832165	0.639283	1.50467	0.013819	' no hits & (original description: no original description)'
Solyc11g006220.2.1	0.102938	0.32924	0.145288	0.370977	0.197094	0.540064	0.173737	0.0883515	0.0843458	0.0862254	0.831543	0.242336	1.77187	0.0297609	'(at1g54560 : 2469.0) member of Myosin-like proteins; XIE; CONTAINS InterPro DOMAIN/s: Dil domain (InterPro:IPR018444), Dilute (InterPro:IPR002710), Myosin, N-terminal, SH3-like (InterPro:IPR004009), Myosin head, motor domain (InterPro:IPR001609), IQ calmodulin-binding region (InterPro:IPR000048); BEST Arabidopsis thaliana protein match is: Myosin family protein with Dil domain (TAIR:AT1G08730.1)…
Solyc04g010040.3.1	0	0	0.535365	0.437438	0.309871	0.468248	0.186238	0	0.0710403	0.145247	0.82648	0.641221	2.0095	0.00485876	'(at3g04500 : 255.0) RNA-binding (RRM/RBD/RNP motifs) family protein; FUNCTIONS IN: RNA binding, nucleotide binding, nucleic acid binding; INVOLVED IN: biological_process unknown; EXPRESSED IN: 24 plant structures; EXPRESSED DURING: 15 growth stages; CONTAINS InterPro DOMAIN/s: RNA recognition motif, RNP-1 (InterPro:IPR000504), Nucleotide-binding, alpha-beta plait (InterPro:IPR012677), RNA recogn…
Solyc03g082350.2.1	1.01881	0.997519	1.54066	1.99318	2.78669	1.5721	0.223313	1.24919	0.170365	1.04497	0.819245	0.213574	1.65579	0.0224712	' no hits & (original description: no original description)'
Solyc08g006830.3.1	0.5439	0.497034	0	0.784059	0.485983	0.503569	0.0834527	0	0.381995	0.325423	0.811401	0.449605	1.58021	0.0339922	'(at3g62000 : 370.0) S-adenosyl-L-methionine-dependent methyltransferases superfamily protein; FUNCTIONS IN: O-methyltransferase activity; LOCATED IN: cytosol; EXPRESSED IN: 15 plant structures; EXPRESSED DURING: 10 growth stages; CONTAINS InterPro DOMAIN/s: O-methyltransferase, family 3 (InterPro:IPR002935); BEST Arabidopsis thaliana protein match is: S-adenosyl-L-methionine-dependent methyltran…
Solyc09g059340.2.1	7.39704	1.40826	9.24396	7.5531	7.8683	7.60948	3.31029	1.32267	5.4116	3.68813	0.809363	0.295872	1.16099	0.00801231	' no hits & (original description: no original description)'
Solyc08g005130.1.1	0.449106	0.615612	0.633872	0.647408	1.60513	0.900908	0.413449	0.192733	0.473128	0.214965	0.807231	0.0538277	1.69982	0.0350973	'(q84y01|itpk1_maize : 385.0) Inositol-tetrakisphosphate 1-kinase 1 (EC 2.7.1.134) (Inositol-triphosphate 5/6-kinase 1) (EC 2.7.1.159) (Inositol 1,3,4-trisphosphate 5/6-kinase 1) (Ins(1,3,4)P(3) 5/6-kinase 1) (ZmIpk) (Low phytic acid protein 2) - Zea mays (Maize) & (gnl|cdd|86947 : 383.0) no description available & (at5g16760 : 369.0) Encodes a inositol 1,3,4-trisphosphate 5/6-kinase.; Inositol 1…
Solyc07g049680.3.1	0.0949771	0.108491	0.209455	0.308057	0.333393	0.183197	0.0728636	0.101898	0.0555874	0.0852392	0.802871	0.12919	1.80077	0.00473277	'(at2g32590 : 582.0) LOCATED IN: chloroplast; EXPRESSED IN: 17 plant structures; EXPRESSED DURING: 9 growth stages; CONTAINS InterPro DOMAIN/s: Barren (InterPro:IPR008418); Has 467 Blast hits to 447 proteins in 202 species: Archae - 0; Bacteria - 4; Metazoa - 147; Fungi - 168; Plants - 39; Viruses - 1; Other Eukaryotes - 108 (source: NCBI BLink). & (gnl|cdd|86950 : 443.0) no description available…
Solyc02g081690.1.1	0	0	0.11507	0.141033	0.624404	0.301932	0.050037	0	0.0381731	0	0.798534	0.665897	4.01201	0.0387262	'(at3g21800 : 344.0) UDP-glucosyl transferase 71B8 (UGT71B8); FUNCTIONS IN: quercetin 3-O-glucosyltransferase activity, UDP-glycosyltransferase activity, transferase activity, transferring glycosyl groups, quercetin 4'-O-glucosyltransferase activity; INVOLVED IN: metabolic process; LOCATED IN: endomembrane system; CONTAINS InterPro DOMAIN/s: UDP-glucuronosyl/UDP-glucosyltransferase (InterPro:IPR0…
Solyc03g120920.1.1	0.339864	0	0.449706	0.489931	0.65073	0.655547	0	0	0.198913	0.406691	0.797731	0.519326	1.98355	0.015254	'(at5g25840 : 131.0) Protein of unknown function (DUF1677); CONTAINS InterPro DOMAIN/s: Protein of unknown function DUF1677, plant (InterPro:IPR012876); BEST Arabidopsis thaliana protein match is: Protein of unknown function (DUF1677) (TAIR:AT1G79770.1); Has 1807 Blast hits to 1807 proteins in 277 species: Archae - 0; Bacteria - 0; Metazoa - 736; Fungi - 347; Plants - 385; Viruses - 0; Other Euka…
Solyc06g084620.1.1	0.0556414	0	0	0.0802099	0.213071	0.128789	0.0426864	0	0	0	0.797419	0.710058	3.72067	0.013547	'(at2g47030 : 419.0) VGDH1; FUNCTIONS IN: enzyme inhibitor activity, pectinesterase activity; INVOLVED IN: cell wall modification; LOCATED IN: endomembrane system, cell wall, plant-type cell wall; EXPRESSED IN: male gametophyte, flower, pollen tube; CONTAINS InterPro DOMAIN/s: Pectinesterase, active site (InterPro:IPR018040), Pectin lyase fold/virulence factor (InterPro:IPR011050), Pectinesterase…
Solyc05g010240.3.1	0.0580026	0	0	0.0418068	0.148075	0.179005	0.0444979	0	0	0	0.797419	0.710058	3.46641	0.0297974	'(at1g26230 : 624.0) TCP-1/cpn60 chaperonin family protein; FUNCTIONS IN: ATP binding; INVOLVED IN: protein refolding, cellular protein metabolic process; EXPRESSED IN: 22 plant structures; EXPRESSED DURING: 13 growth stages; CONTAINS InterPro DOMAIN/s: Chaperonin Cpn60/TCP-1 (InterPro:IPR002423), Chaperonin Cpn60 (InterPro:IPR001844); BEST Arabidopsis thaliana protein match is: chaperonin 60 bet…
Solyc01g087750.3.1	0.066045	0	0	0.0476036	0.126455	0.203825	0.0506677	0	0	0	0.797419	0.710058	3.31384	0.0384204	'(at5g12470 : 420.0) Protein of unknown function (DUF3411); FUNCTIONS IN: molecular_function unknown; INVOLVED IN: biological_process unknown; LOCATED IN: mitochondrion, chloroplast, plastid, chloroplast inner membrane, chloroplast envelope; EXPRESSED IN: 24 plant structures; EXPRESSED DURING: 14 growth stages; CONTAINS InterPro DOMAIN/s: Protein of unknown function DUF3411 (InterPro:IPR021825); …
Solyc10g007640.3.1	0.14161	0	0	0.714482	0.271137	0.437031	0.108639	0	0	0	0.797419	0.710058	4.12601	0.0107353	#N/A
Solyc01g080600.3.1	1.37682	0	0	0.992378	1.31808	1.23932	0.528128	0	0.53721	0	0.785068	0.669334	2.15146	0.00587487	'(gnl|cdd|36956 : 207.0) no description available & (at4g40030 : 200.0) Histone superfamily protein; FUNCTIONS IN: DNA binding; INVOLVED IN: nucleosome assembly; LOCATED IN: nucleosome; EXPRESSED IN: 25 plant structures; EXPRESSED DURING: 16 growth stages; CONTAINS InterPro DOMAIN/s: Histone H3 (InterPro:IPR000164), Histone-fold (InterPro:IPR009072), Histone core (InterPro:IPR007125); BEST Arabid…
Solyc09g009380.3.1	0.0615816	0	0.054323	0.0887729	0.13756	0.118782	0.0236218	0.0660689	0	0	0.784945	0.538644	2.35908	0.00830561	'(at3g52890 : 647.0) KCBP-interacting protein kinase interacts specifically with the tail region of KCBP; KCBP-interacting protein kinase (KIPK); FUNCTIONS IN: protein binding, protein kinase activity, kinase activity; INVOLVED IN: protein amino acid phosphorylation; EXPRESSED IN: 23 plant structures; EXPRESSED DURING: 13 growth stages; CONTAINS InterPro DOMAIN/s: Protein kinase, catalytic domain…
Solyc02g062560.3.1	0	0.0951276	0	0.210086	0.292326	0.192757	0	0	0.0487402	0.0249132	0.78415	0.675336	3.65358	0.000750672	'(at5g66420 : 910.0) LOCATED IN: cellular_component unknown; EXPRESSED IN: 23 plant structures; EXPRESSED DURING: 13 growth stages; CONTAINS InterPro DOMAIN/s: Uncharacterised conserved protein UCP033271 (InterPro:IPR008322), TIM-barrel signal transduction protein, predicted (InterPro:IPR009215); Has 1232 Blast hits to 1230 proteins in 311 species: Archae - 18; Bacteria - 959; Metazoa - 1; Fungi …
Solyc01g109380.3.1	3.47422	2.51665	1.64448	6.53516	2.97447	6.21091	0.520061	0.727292	3.27321	1.41958	0.777232	0.273927	1.81912	0.0264145	'(at4g34320 : 436.0) Protein of unknown function (DUF677); FUNCTIONS IN: molecular_function unknown; INVOLVED IN: N-terminal protein myristoylation; LOCATED IN: cellular_component unknown; EXPRESSED IN: hypocotyl, sepal, flower, carpel, stamen; EXPRESSED DURING: 4 anthesis, petal differentiation and expansion stage; CONTAINS InterPro DOMAIN/s: Protein of unknown function DUF677 (InterPro:IPR00774…
Solyc02g087400.1.1	21.725	37.1758	20.8929	7.24606	4.02371	4.92992	10.0654	11.3341	18.0504	22.7854	0.773577	0.108645	-1.52673	0.03752	'(at2g47450 : 363.0) A component of the chloroplast signal recognition particle pathway that is involved in LHCP targeting. It is downregulated in response to high light. It recognizes the DPLG motif in Lhcb1.; CHAOS (CAO); FUNCTIONS IN: chromatin binding; INVOLVED IN: response to high light intensity, protein import into chloroplast thylakoid membrane; LOCATED IN: chloroplast thylakoid membrane,…
Solyc07g005770.2.1	0.381522	0.261486	0.168276	0.577482	0.486994	0.559283	0.175615	0.163729	0.133976	0.159789	0.772788	0.0864891	1.77385	2.29879e-05	'(gnl|cdd|39857 : 200.0) no description available & (at1g53350 : 122.0) Disease resistance protein (CC-NBS-LRR class) family; FUNCTIONS IN: ATP binding; INVOLVED IN: apoptosis, defense response; EXPRESSED IN: 19 plant structures; EXPRESSED DURING: 9 growth stages; CONTAINS InterPro DOMAIN/s: NB-ARC (InterPro:IPR002182), Disease resistance protein (InterPro:IPR000767); BEST Arabidopsis thaliana pr…
Solyc04g078660.1.1	0.350083	1.11971	0.185291	0.857924	1.87683	1.08041	0.322287	0.600948	0.286851	0.0837838	0.770249	0.439413	1.97509	0.0215873	'(at5g42830 : 531.0) HXXXD-type acyl-transferase family protein; FUNCTIONS IN: transferase activity, transferring acyl groups other than amino-acyl groups, transferase activity; INVOLVED IN: biological_process unknown; LOCATED IN: cellular_component unknown; EXPRESSED IN: 17 plant structures; EXPRESSED DURING: 12 growth stages; CONTAINS InterPro DOMAIN/s: Transferase (InterPro:IPR003480); BEST Ar…
Solyc03g007060.3.1	0.0709648	0	0.813803	0.613796	0.86054	0.383265	0.27221	0	0.124601	0.297215	0.765345	0.62403	1.83542	0.0253492	'(at4g22860 : 138.0) Cell cycle regulated microtubule associated protein; FUNCTIONS IN: molecular_function unknown; INVOLVED IN: biological_process unknown; LOCATED IN: mitochondrion; CONTAINS InterPro DOMAIN/s: Cell cycle regulated microtubule associated protein (InterPro:IPR022021); BEST Arabidopsis thaliana protein match is: Cell cycle regulated microtubule associated protein (TAIR:AT4G11990.1…
Solyc07g061930.1.1	177.984	364.632	121.594	62.4002	71.9223	48.8836	77.9192	147.366	137.005	160.314	0.760955	0.222175	-1.09722	0.0260907	' no hits & (original description: no original description)'
Solyc08g076870.1.1	0.638972	2.0437	0.789119	1.93433	1.14186	1.57758	0.29412	0.822639	1.04712	0.61169	0.737932	0.318112	1.16065	0.0245315	'(at1g32690 : 99.0) unknown protein; FUNCTIONS IN: molecular_function unknown; INVOLVED IN: biological_process unknown; LOCATED IN: plasma membrane; EXPRESSED IN: 21 plant structures; EXPRESSED DURING: 11 growth stages; BEST Arabidopsis thaliana protein match is: unknown protein (TAIR:AT2G35200.1); Has 45 Blast hits to 45 proteins in 8 species: Archae - 0; Bacteria - 0; Metazoa - 0; Fungi - 0; Pl…
Solyc04g007685.1.1	3.39864	0	2.74821	6.94068	8.13412	5.02586	0.869111	1.21543	1.65761	1.18618	0.733785	0.401926	2.44311	0.000917627	#N/A
Solyc05g052600.3.1	115.62	168.581	157.995	41.1014	31.8797	32.0034	46.3599	82.0719	100.686	126.076	0.731117	0.058727	-1.34339	0.0433822	'(o20252|s17p_spiol : 211.0) Sedoheptulose-1,7-bisphosphatase, chloroplast precursor (EC 3.1.3.37) (Sedoheptulose-bisphosphatase) (SBPase) (SED(1,7)P2ase) - Spinacia oleracea (Spinach) & (at3g55800 : 198.0) Encodes the chloroplast enzyme sedoheptulose-1,7-bisphosphatase (SBPase), involved in the carbon reduction of the Calvin cycle. Increase in SBPase activity in transgenic lines accumulate up to…
Solyc09g075270.1.1	2.09583	1.79553	0.924396	3.02124	2.00642	3.0319	1.60786	0.562136	1.0733	0.626982	0.730365	0.180728	1.4733	0.00801239	'(at4g02370 : 138.0) Protein of unknown function, DUF538; INVOLVED IN: biological_process unknown; LOCATED IN: plasma membrane, vacuole; EXPRESSED IN: 25 plant structures; EXPRESSED DURING: 13 growth stages; CONTAINS InterPro DOMAIN/s: Protein of unknown function DUF538 (InterPro:IPR007493); BEST Arabidopsis thaliana protein match is: Protein of unknown function, DUF538 (TAIR:AT1G02816.1); Has 61…
Solyc08g005400.3.1	0.0956999	0.109317	0.0844198	0.172445	0.33593	0.4061	0.0734181	0.102673	0	0.0572586	0.72579	0.206022	2.38548	0.0114798	'(at4g19020 : 711.0) chromomethylase 2 (CMT2); FUNCTIONS IN: chromatin binding, DNA binding; INVOLVED IN: chromatin assembly or disassembly, DNA methylation; LOCATED IN: chromatin, nucleus; CONTAINS InterPro DOMAIN/s: DNA methylase, C-5 cytosine-specific (InterPro:IPR001525), Chromo domain-like (InterPro:IPR016197), Bromo adjacent homology (BAH) domain (InterPro:IPR001025), Chromo domain (InterPr…
Solyc09g007220.1.1	3.44925	0.900581	3.04268	6.53497	4.65438	5.70264	2.26814	0.634386	2.4225	0.648602	0.722497	0.321097	1.9147	0.00252316	' no hits & (original description: no original description)'
Solyc05g006020.3.1	0.176615	0.268994	0.155797	1.40029	1.46536	0.681326	0.361316	0.126323	0	0	0.717563	0.487633	3.27774	0.00611548	'(at1g60030 : 839.0) nucleobase-ascorbate transporter 7 (NAT7); FUNCTIONS IN: transmembrane transporter activity; INVOLVED IN: transport, transmembrane transport; LOCATED IN: plasma membrane, membrane; EXPRESSED IN: 8 plant structures; EXPRESSED DURING: C globular stage, petal differentiation and expansion stage; CONTAINS InterPro DOMAIN/s: Xanthine/uracil/vitamin C permease (InterPro:IPR006043);…
Solyc02g082115.1.1	1.43572	1.47036	1.70322	2.49787	1.54826	1.79527	1.48125	1.06231	0.492583	0.710909	0.71383	0.0732453	1.0556	0.0340966	#N/A
Solyc04g011430.3.1	3061.17	4852.7	3771.2	1270.42	1112.47	1144.67	1670.38	2219.15	2390.6	3242.14	0.710328	0.0480523	-1.01759	0.0265723	'(gnl|cdd|35646 : 288.0) no description available & (at5g59300 : 253.0) ubiquitin conjugating enzyme E2; ubiquitin carrier protein 7 (UBC7); CONTAINS InterPro DOMAIN/s: Ubiquitin-conjugating enzyme/RWD-like (InterPro:IPR016135), Ubiquitin-conjugating enzyme, E2 (InterPro:IPR000608); BEST Arabidopsis thaliana protein match is: ubiquitin-conjugating enzyme 13 (TAIR:AT3G46460.1); Has 30201 Blast hit…
Solyc10g055715.1.1	4.49106	0	3.9617	4.85556	3.15294	2.42552	2.06724	1.92733	1.57709	1.34353	0.70469	0.406384	1.00849	0.0397135	#N/A
Solyc04g074760.3.1	1.29009	1.08585	1.97657	2.00655	2.3401	2.93368	0.885536	0.874165	0.635833	1.17813	0.699481	0.0856623	1.44164	0.00206713	'(at4g09060 : 230.0) unknown protein; BEST Arabidopsis thaliana protein match is: unknown protein (TAIR:AT1G14680.1). & (reliability: 460.0) & (original description: no original description)'
Solyc06g064550.3.1	1.64021	2.8104	1.98946	9.70409	11.755	10.9939	0.367011	0.659899	1.79994	2.53519	0.679333	0.278456	3.01254	6.62447e-05	'(at4g19710 : 1371.0) Encodes a bifunctional aspartate kinase/homoserine dehydrogenase. These two activities catalyze the first and the third steps toward the synthesis of the essential amino acids threonine, isoleucine and methionine.; aspartate kinase-homoserine dehydrogenase ii (AK-HSDH II); FUNCTIONS IN: homoserine dehydrogenase activity, aspartate kinase activity; INVOLVED IN: aspartate fami…
Solyc11g044230.2.1	152.128	348.375	193.804	66.6756	51.1982	55.2015	105.065	190.739	108.705	179.879	0.663687	0.192911	-1.34049	0.0227138	' no hits & (original description: no original description)'
Solyc01g109230.3.1	7.32277	4.32659	2.67295	9.28212	6.28516	13.2478	0.871729	1.62545	5.68978	4.00362	0.647534	0.365053	1.6561	0.0277122	'(at2g16050 : 348.0) Cysteine/Histidine-rich C1 domain family protein; CONTAINS InterPro DOMAIN/s: DC1 (InterPro:IPR004146); BEST Arabidopsis thaliana protein match is: Cysteine/Histidine-rich C1 domain family protein (TAIR:AT1G20990.1); Has 30201 Blast hits to 17322 proteins in 780 species: Archae - 12; Bacteria - 1396; Metazoa - 17338; Fungi - 3422; Plants - 5037; Viruses - 0; Other Eukaryotes …
Solyc06g005750.3.1	0.236372	0.270005	0.417021	1.02222	1.05601	1.36778	0.0906686	0	0.484195	0.212137	0.645624	0.441325	2.54553	0.00165351	'(at2g29390 : 418.0) Encodes a sterol 4-alpha-methyl-oxidase, specifically a 4-alpha-methyl-delta-7-sterol-4alpha-methyl-oxidase.; sterol 4-alpha-methyl-oxidase 2-2; CONTAINS InterPro DOMAIN/s: Fatty acid hydroxylase (InterPro:IPR006694); BEST Arabidopsis thaliana protein match is: sterol 4-alpha-methyl-oxidase 2-1 (TAIR:AT1G07420.1); Has 2759 Blast hits to 2754 proteins in 480 species: Archae - …
Solyc02g077830.1.1	0.449106	1.02602	3.56553	3.88445	8.02567	3.81153	0	1.92733	1.57709	0.80612	0.64078	0.552995	2.28185	0.0220623	' no hits & (original description: no original description)'
Solyc08g078140.3.1	9.89944	6.11246	12.8629	12.1492	10.1602	16.927	6.77352	5.16687	9.00398	3.76189	0.639971	0.162841	1.08235	0.0234743	'(at4g17510 : 345.0) ubiquitin C-terminal hydrolase 3 (UCH3); FUNCTIONS IN: ubiquitin thiolesterase activity; INVOLVED IN: ubiquitin-dependent protein catabolic process; LOCATED IN: intracellular; EXPRESSED IN: 24 plant structures; EXPRESSED DURING: 15 growth stages; CONTAINS InterPro DOMAIN/s: Peptidase C12, ubiquitin carboxyl-terminal hydrolase 1 (InterPro:IPR001578); BEST Arabidopsis thaliana …
Solyc00g006867.1.1	0.455615	3.12267	2.00956	4.26914	7.56041	6.67897	0.349534	0.977629	2.93324	0.545202	0.63261	0.518956	2.36044	0.00585623	#N/A
Solyc10g049890.2.1	1.52456	1.08092	1.53036	2.38718	1.71116	3.20429	0.524301	1.57925	0.953816	0.503263	0.631085	0.191112	1.45132	0.021558	'(at4g34200 : 803.0) embryo sac development arrest 9 (EDA9); FUNCTIONS IN: ATP binding; INVOLVED IN: megagametogenesis; LOCATED IN: mitochondrion, chloroplast, membrane; EXPRESSED IN: 26 plant structures; EXPRESSED DURING: 14 growth stages; CONTAINS InterPro DOMAIN/s: D-3-phosphoglycerate dehydrogenase (InterPro:IPR006236), D-isomer specific 2-hydroxyacid dehydrogenase, catalytic domain (InterPro…
Solyc02g067970.3.1	0.0741448	0.16939	0.196216	0.908509	0.709817	0.171617	0.113763	0	0.0433949	0.22181	0.629649	0.462103	2.6548	0.0481128	'(at3g27330 : 194.0) zinc finger (C3HC4-type RING finger) family protein; FUNCTIONS IN: zinc ion binding; EXPRESSED IN: 18 plant structures; EXPRESSED DURING: 8 growth stages; CONTAINS InterPro DOMAIN/s: Zinc finger, RING-type, conserved site (InterPro:IPR017907), Zinc finger, RING-type (InterPro:IPR001841), Protein of unknown function DUF23 (InterPro:IPR008166); BEST Arabidopsis thaliana protein…
Solyc05g052830.3.1	0.11745	0.0894413	0.310818	0.33862	0.249865	0.422881	0.180208	0.0840055	0.160394	0.023424	0.623581	0.43984	1.58967	0.0130499	'(at3g55740 : 516.0) Encodes a proline transporter with affinity for gly betaine, proline, and GABA. Protein is expressed most highly in the roots.; proline transporter 2 (PROT2); CONTAINS InterPro DOMAIN/s: Amino acid transporter, transmembrane (InterPro:IPR013057); BEST Arabidopsis thaliana protein match is: proline transporter 1 (TAIR:AT2G39890.2); Has 35333 Blast hits to 34131 proteins in 244…
Solyc02g079290.3.1	1.5546	1.97311	2.74271	4.85556	4.07898	4.5312	1.32516	1.8532	1.01096	1.24018	0.622783	0.0969876	1.72544	0.000104462	'(at1g18100 : 191.0) Encodes a member of the FT and TFL1 family of phosphatidylethanolamine-binding proteins. It is expressed in seeds and up-regulated in response to ABA. Loss of function mutants show decreased rate of germination in the presence of ABA. ABA dependent regulation is mediated by both ABI3 and ABI5. ABI5 promotes MFT expression, primarily in the radicle-hypocotyl transition zone an…
Solyc02g070410.2.1	0.210707	0	0	0.121498	0.134478	0.0975411	0.0323295	0	0.0493282	0.100855	0.622275	0.715707	1.36882	0.041591	'(gnl|cdd|39857 : 260.0) no description available & (at1g58807 : 218.0) Disease resistance protein (CC-NBS-LRR class) family; FUNCTIONS IN: ATP binding; INVOLVED IN: apoptosis, defense response; LOCATED IN: cellular_component unknown; EXPRESSED IN: cultured cell; CONTAINS InterPro DOMAIN/s: NB-ARC (InterPro:IPR002182), Disease resistance protein (InterPro:IPR000767); BEST Arabidopsis thaliana pro…
Solyc01g094790.3.1	571.757	622.318	538.603	172.097	159.392	121.276	364.53	194.267	508.76	433.406	0.622154	0.0567133	-1.31401	0.0385218	'(at3g61440 : 520.0) Encodes a cysteine synthase isomer CysC1. The isomer is however less effective in cysteine biosynthesis. It is involved in beta-cyanoalanine biosynthesis, an intermediate of cyanide detoxification pathway.; cysteine synthase C1 (CYSC1); CONTAINS InterPro DOMAIN/s: Pyridoxal phosphate-dependent enzyme, beta subunit (InterPro:IPR001926); BEST Arabidopsis thaliana protein match …
Solyc05g041390.1.1	0.226168	0	1.59608	1.9562	1.15477	1.74498	0.694039	0.485298	0.26474	0.13532	0.621384	0.650802	2.03542	0.00433992	' no hits & (original description: no original description)'
Solyc05g054590.3.1	17.6444	17.8019	25.8357	6.84298	5.20182	6.15018	9.00125	10.9545	16.722	16.4516	0.620992	0.0780047	-1.13093	0.0273818	'(at2g28760 : 201.0) UDP-XYL synthase 6 (UXS6); FUNCTIONS IN: coenzyme binding, binding, catalytic activity; INVOLVED IN: cellular metabolic process, nucleotide-sugar metabolic process, metabolic process; LOCATED IN: plasma membrane; EXPRESSED IN: 24 plant structures; EXPRESSED DURING: 13 growth stages; CONTAINS InterPro DOMAIN/s: NAD-dependent epimerase/dehydratase (InterPro:IPR001509), NAD(P)-b…
Solyc11g042420.2.1	1.11283	0	0.49083	1.20315	2.48583	1.50254	1.06716	0	0.325654	0	0.618401	0.662085	2.31319	0.0256493	'(p00061|cyc_soltu : 196.0) Cytochrome c - Solanum tuberosum (Potato) & (at4g10040 : 189.0) Encodes cytochrome c. Promoter directs preferential expression in vascular tissues of cotyledons, leaves, roots, and hypocotyls, and in anthers.; cytochrome c-2 (CYTC-2); CONTAINS InterPro DOMAIN/s: Cytochrome c, class IA/ IB (InterPro:IPR002327), Cytochrome c, class I (InterPro:IPR003088), Cytochrome c do…
Solyc07g009175.1.1	0	0	0.216655	1.06215	1.25401	1.13696	0.188421	0	0	0	0.616482	0.772292	4.61091	2.24851e-05	#N/A
Solyc02g070450.2.1	0	0	0.0693297	0.169945	0.100321	0.363828	0.0602946	0	0	0	0.616482	0.772292	3.80963	0.0348821	'(at1g30080 : 496.0) Glycosyl hydrolase superfamily protein; FUNCTIONS IN: cation binding, hydrolase activity, hydrolyzing O-glycosyl compounds, catalytic activity; INVOLVED IN: carbohydrate metabolic process; LOCATED IN: endomembrane system; EXPRESSED IN: 9 plant structures; EXPRESSED DURING: 4 anthesis, F mature embryo stage, petal differentiation and expansion stage, E expanded cotyledon stage…
Solyc03g114240.3.1	0	0	0.0893137	0.21893	0.193857	0.117175	0.0776742	0	0	0	0.616482	0.772292	3.18542	0.00600105	'(at1g70370 : 643.0) polygalacturonase 2 (PG2); FUNCTIONS IN: polygalacturonase activity; INVOLVED IN: biological_process unknown; LOCATED IN: endomembrane system; EXPRESSED IN: 23 plant structures; EXPRESSED DURING: 13 growth stages; CONTAINS InterPro DOMAIN/s: BURP (InterPro:IPR004873); BEST Arabidopsis thaliana protein match is: BURP domain-containing protein (TAIR:AT1G23760.1). & (gnl|cdd|668…
Solyc01g110647.1.1	0	0	0.322464	1.05392	0.699913	0.282037	0.28044	0	0	0	0.616482	0.772292	3.27492	0.0308237	' no hits & (original description: no original description)'
Solyc09g031520.2.1	0	0	1.02711	2.5177	0.743117	1.79668	0.893253	0	0	0	0.616482	0.772292	2.91632	0.0340896	#N/A
Solyc01g073810.2.1	0	0	0.110928	0.271911	0.48154	0.291063	0.0964714	0	0	0	0.616482	0.772292	3.85162	0.00359361	'(at2g17740 : 94.4) Cysteine/Histidine-rich C1 domain family protein; CONTAINS InterPro DOMAIN/s: DC1 (InterPro:IPR004146), C1-like (InterPro:IPR011424); BEST Arabidopsis thaliana protein match is: Cysteine/Histidine-rich C1 domain family protein (TAIR:AT2G44370.1); Has 1973 Blast hits to 753 proteins in 27 species: Archae - 0; Bacteria - 0; Metazoa - 2; Fungi - 2; Plants - 1961; Viruses - 0; Oth…
Solyc08g075930.3.1	2.10586	2.74914	1.99033	2.49361	3.26403	3.48161	1.73095	1.29103	1.58464	1.34996	0.615673	0.0188475	1.04833	0.00230239	' no hits & (original description: no original description)'
Solyc01g087360.2.1	0.816556	0	3.60154	11.4768	13.8104	9.13508	3.13219	0	0.477907	0.244279	0.611967	0.70193	3.57381	0.000711237	' no hits & (original description: no original description)'
Solyc01g101150.2.1	0.427139	0.487917	0.904301	1.01597	0.763311	0.823887	0.327688	0.274958	0.499984	0.48557	0.611072	0.200568	1.12791	0.00376413	'(at5g64320 : 148.0) Pentatricopeptide repeat (PPR) superfamily protein; FUNCTIONS IN: molecular_function unknown; INVOLVED IN: biological_process unknown; LOCATED IN: mitochondrion; CONTAINS InterPro DOMAIN/s: Pentatricopeptide repeat (InterPro:IPR002885); BEST Arabidopsis thaliana protein match is: Pentatricopeptide repeat (PPR) superfamily protein (TAIR:AT1G74580.1); Has 1807 Blast hits to 180…
Solyc06g007170.3.1	0.489679	0.447485	0.863922	2.0471	1.93766	1.9646	0.0751335	0.630433	0.458553	0.410175	0.609199	0.294198	2.33307	9.33931e-05	'(at5g58600 : 455.0) Belongs to a large family of plant-specific genes of unknown function. Involved in resistance to the powdery mildew species Erysiphe cichoracearum and Erysiphe orontii, but not to the unrelated pathogens Pseudomonas syringae or Peronospora parasitica. A member of the TBL (TRICHOME BIREFRINGENCE-LIKE) gene family containing a plant-specific DUF231 (domain of unknown function) …
Solyc02g014680.1.1	2.02822	0	0	7.67492	13.5919	7.43305	0.388997	1.08801	0.296765	0	0.608434	0.726181	4.43119	0.00307616	' no hits & (original description: no original description)'
Solyc06g068940.3.1	2.84073	1.73064	4.17649	7.5076	3.74692	9.2053	0.435865	4.47	2.10596	0.67986	0.600667	0.461139	1.82646	0.0371954	'(at3g17980 : 254.0) Calcium-dependent lipid-binding (CaLB domain) family protein; CONTAINS InterPro DOMAIN/s: C2 membrane targeting protein (InterPro:IPR018029), C2 calcium/lipid-binding domain, CaLB (InterPro:IPR008973), C2 calcium-dependent membrane targeting (InterPro:IPR000008); BEST Arabidopsis thaliana protein match is: Calcium-dependent lipid-binding (CaLB domain) family protein (TAIR:AT1…
Solyc03g115890.3.1	3.38171	0.572282	4.75088	0.993037	0.639495	0.773075	1.53739	1.34375	2.78557	2.02333	0.59387	0.412983	-1.26155	0.0347796	'(at2g03090 : 355.0) member of Alpha-Expansin Gene Family. Naming convention from the Expansin Working Group (Kende et al, 2004. Plant Mol Bio). Involved in the formation of nematode-induced syncytia in roots of Arabidopsis thaliana.; expansin A15 (EXPA15); INVOLVED IN: plant-type cell wall modification involved in multidimensional cell growth, syncytium formation, unidimensional cell growth, pla…
Solyc06g007970.3.1	20.085	16.2097	30.9095	1.73092	2.64736	1.17907	7.03437	16.8641	16.4189	19.2666	0.588663	0.183828	-3.00742	0.00967012	'(at5g48850 : 348.0) homologous to the wheat sulphate deficiency-induced gene sdi1. Expression in root and leaf is induced by sulfur starvation. Knockout mutants retained higher root and leaf sulfate concentrations, indicating a role in regulation of stored sulfate pools.; SULPHUR DEFICIENCY-INDUCED 1 (ATSDI1); FUNCTIONS IN: binding; INVOLVED IN: cellular response to sulfur starvation, regulation…
Solyc12g056490.1.1	0.91312	0.149007	0.863026	1.2693	0.957419	1.40902	0.450333	0.139951	0.534423	0.585357	0.58596	0.409116	1.50323	0.00477455	'(at4g11920 : 583.0) Encodes a putative activator of the anaphase-promoting complex/cyclosome. Promotes exit from the cell cycle and entry into the endocycle leading to endoreduplication.; cell cycle switch protein 52 A2 (CCS52A2); CONTAINS InterPro DOMAIN/s: WD40 repeat 2 (InterPro:IPR019782), WD40 repeat-like-containing domain (InterPro:IPR011046), WD40 repeat, conserved site (InterPro:IPR01977…
Solyc12g039080.2.1	0.548327	0	0.483696	23.5815	26.5967	26.6525	0.42066	0.392188	0.106973	0	0.581086	0.575006	6.79922	8.26581e-07	'(at2g37050 : 370.0) Leucine-rich repeat protein kinase family protein; FUNCTIONS IN: kinase activity; INVOLVED IN: protein amino acid phosphorylation; LOCATED IN: plasma membrane; EXPRESSED IN: 24 plant structures; EXPRESSED DURING: 13 growth stages; CONTAINS InterPro DOMAIN/s: Protein kinase, ATP binding site (InterPro:IPR017441), Protein kinase, catalytic domain (InterPro:IPR000719), Leucine-r…
Solyc05g006730.3.1	5.25658	6.879	2.92625	0.0735691	0.358289	0.393754	1.13542	3.28521	3.91287	5.09932	0.580173	0.280379	-3.60912	0.0261279	'(gnl|cdd|35627 : 237.0) no description available & (at1g10370 : 229.0) EARLY-RESPONSIVE TO DEHYDRATION 9 (ERD9); FUNCTIONS IN: glutathione transferase activity; INVOLVED IN: response to water deprivation, response to karrikin, toxin catabolic process; LOCATED IN: chloroplast, cytoplasm; EXPRESSED IN: 21 plant structures; EXPRESSED DURING: 14 growth stages; CONTAINS InterPro DOMAIN/s: Thioredoxin…
Solyc04g057780.3.1	1.04791	0	0.554638	1.05743	1.47137	1.61701	0.482357	0.449709	0.122663	0.376189	0.578467	0.543635	1.94975	0.00181958	' no hits & (original description: no original description)'
Solyc05g050700.1.1	0.152609	0.348647	0.269242	0.714978	0.438295	0.470975	0	0.327458	0.178635	0.182616	0.576933	0.402117	1.65284	0.0187391	'(at3g59510 : 352.0) Leucine-rich repeat (LRR) family protein; INVOLVED IN: signal transduction; LOCATED IN: endomembrane system; CONTAINS InterPro DOMAIN/s: Leucine-rich repeat-containing N-terminal domain, type 2 (InterPro:IPR013210), Leucine-rich repeat (InterPro:IPR001611); BEST Arabidopsis thaliana protein match is: Leucine-rich repeat (LRR) family protein (TAIR:AT2G15320.1); Has 61362 Blast…
Solyc03g033280.1.1	0.22947	1.57273	0.404845	5.78887	1.31808	5.8425	0	0.492382	1.20872	0.274591	0.574794	0.626762	3.1275	0.0315009	' no hits & (original description: no original description)'
Solyc11g005190.2.1	16.3436	10.1033	14.502	3.8112	1.96347	1.4835	7.30173	6.18866	14.6858	8.57067	0.571243	0.162592	-1.92491	0.0331879	'(at5g23730 : 398.0) Transducin/WD40 repeat-like superfamily protein; CONTAINS InterPro DOMAIN/s: WD40 repeat 2 (InterPro:IPR019782), WD40 repeat-like-containing domain (InterPro:IPR011046), WD40-repeat-containing domain (InterPro:IPR017986), WD40/YVTN repeat-like-containing domain (InterPro:IPR015943), WD40 repeat (InterPro:IPR001680), WD40 repeat, subgroup (InterPro:IPR019781); BEST Arabidopsis…
Solyc01g081000.3.1	3.55895	2.71024	2.70342	4.91664	4.22736	3.12725	2.35111	1.27276	2.83513	1.59703	0.570496	0.0987786	1.02218	0.0186261	'(gnl|cdd|36593 : 229.0) no description available & (at4g16580 : 221.0) Protein phosphatase 2C family protein; FUNCTIONS IN: phosphoprotein phosphatase activity, catalytic activity; CONTAINS InterPro DOMAIN/s: Protein phosphatase 2C-related (InterPro:IPR001932), Sporulation stage II, protein E C-terminal (InterPro:IPR010822); BEST Arabidopsis thaliana protein match is: Protein phosphatase 2C fami…
Solyc02g065400.3.1	376.677	505.361	332.783	135.269	70.5894	64.0926	190.019	196.032	317.92	387.418	0.569616	0.12459	-1.60036	0.028754	'(p26320|psbo_soltu : 559.0) Oxygen-evolving enhancer protein 1, chloroplast precursor (OEE1) (33 kDa subunit of oxygen evolving system of photosystem II) (OEC 33 kDa subunit) (33 kDa thylakoid membrane protein) - Solanum tuberosum (Potato) & (at3g50820 : 497.0) Encodes a protein which is an extrinsic subunit of photosystem II and which has been proposed to play a central role in stabilization of…
Solyc04g024840.3.1	0.507055	0.193068	1.34187	4.08111	1.94169	4.56415	0.518663	0.725337	0.544069	0.0505631	0.566379	0.536916	2.94062	0.00693042	'(gnl|cdd|58514 : 314.0) no description available & (at5g40990 : 289.0) Component of plant resistance. Contains lipase signature motif and GDSL domain. Directly interferes with the fungal infection process by acting on fungal cell walls through its action as a antimicrobial compound. Critical component for both local and systemic resistance responses in the incompatible interaction with Alternari…
Solyc08g062290.3.1	0	3.65193	2.35016	7.29706	8.50177	4.93327	0.408777	0	1.55927	3.50685	0.547671	0.644834	2.336	0.0074476	' no hits & (original description: no original description)'
Solyc06g065550.2.1	4.00113	5.22337	8.06746	11.1237	8.39047	8.37908	0	7.35888	3.67989	4.78786	0.542785	0.422406	1.2326	0.0416698	' no hits & (original description: no original description)'
Solyc04g077830.2.1	0.0444659	0	0.0784495	0.0640998	0.113517	0.102922	0.0341129	0	0.0520493	0.0266046	0.53936	0.600934	1.72989	0.0148525	'(at1g27460 : 810.0) encodes a calmodulin-binding protein that is expressed in pollen, suspension culture cells, flowers, and fruits.; no pollen germination related 1 (NPGR1); FUNCTIONS IN: calmodulin binding; INVOLVED IN: biological_process unknown; LOCATED IN: plasma membrane; EXPRESSED IN: 23 plant structures; EXPRESSED DURING: 13 growth stages; CONTAINS InterPro DOMAIN/s: Tetratricopeptide-li…
Solyc03g117150.3.1	0.164594	0	0.0871159	0.260997	0.588269	0.304778	0.0252543	0.070635	0.0963321	0.0393915	0.535083	0.580437	2.73195	0.0137267	'(gnl|cdd|35426 : 1614.0) no description available & (at3g42640 : 1498.0) H(+)-ATPase 8 (HA8); FUNCTIONS IN: ATPase activity; INVOLVED IN: cation transport, metabolic process, ATP biosynthetic process; LOCATED IN: plasma membrane, membrane; EXPRESSED IN: 23 plant structures; EXPRESSED DURING: 12 growth stages; CONTAINS InterPro DOMAIN/s: ATPase, P-type, ATPase-associated domain (InterPro:IPR00825…
Solyc10g049640.2.1	0.384164	0	0.564804	0.553791	0.572094	0.740995	0.0982397	0.549543	0.187367	0.0383085	0.534659	0.635728	1.51086	0.0381387	'(at3g19553 : 538.0) Amino acid permease family protein; FUNCTIONS IN: cationic amino acid transmembrane transporter activity; INVOLVED IN: amino acid transport, transport, transmembrane transport; LOCATED IN: membrane; EXPRESSED IN: 22 plant structures; EXPRESSED DURING: 13 growth stages; CONTAINS InterPro DOMAIN/s: Amino acid/polyamine transporter I (InterPro:IPR002293), Amino acid permease dom…
Solyc10g081940.2.1	2.79553	3.24933	6.35973	8.51933	9.01479	14.9467	1.24164	3.15708	3.55933	3.46258	0.534269	0.311607	1.92298	0.00754579	'(at5g52340 : 862.0) A member of EXO70 gene family, putative exocyst subunits, conserved in land plants. Arabidopsis thaliana contains 23 putative EXO70 genes, which can be classified into eight clusters on the phylogenetic tree.; exocyst subunit exo70 family protein A2 (EXO70A2); INVOLVED IN: exocytosis, vesicle docking involved in exocytosis; LOCATED IN: exocyst; EXPRESSED IN: 7 plant structure…
Solyc04g081990.3.1	2.80563	3.78007	5.26716	5.4963	5.83101	5.16187	1.65569	2.93289	3.74725	2.58253	0.533516	0.18194	1.0098	0.00362043	'(at2g16980 : 382.0) Major facilitator superfamily protein; FUNCTIONS IN: tetracycline transporter activity; INVOLVED IN: response to antibiotic, tetracycline transport, transmembrane transport; LOCATED IN: endomembrane system, integral to membrane; EXPRESSED IN: 6 plant structures; EXPRESSED DURING: L mature pollen stage, 4 anthesis; CONTAINS InterPro DOMAIN/s: Tetracycline resistance protein, T…
Solyc12g098500.2.1	7.8917	6.059	6.73326	12.9149	11.8073	15.1221	3.87076	3.88638	5.98171	5.34096	0.531503	0.0401234	1.47736	0.000421709	'(p68173|sahh_tobac : 944.0) Adenosylhomocysteinase (EC 3.3.1.1) (S-adenosyl-L-homocysteine hydrolase) (AdoHcyase) (Cytokinin-binding protein CBP57) - Nicotiana tabacum (Common tobacco) & (at4g13940 : 910.0) Encodes a S-adenosyl-L-homocysteine hydrolase required for DNA methylation-dependent gene silencing.; HOMOLOGY-DEPENDENT GENE SILENCING 1 (HOG1); FUNCTIONS IN: adenosylhomocysteinase activity…
Solyc02g072210.1.1	0.695518	1.58897	0.613537	2.30603	1.24291	1.39521	0.320148	0.29848	1.13979	0.915505	0.531151	0.449226	1.30181	0.0473593	'(at2g42760 : 90.9) unknown protein; CONTAINS InterPro DOMAIN/s: Protein of unknown function DUF1685 (InterPro:IPR012881); Has 170 Blast hits to 164 proteins in 34 species: Archae - 0; Bacteria - 1; Metazoa - 26; Fungi - 10; Plants - 107; Viruses - 0; Other Eukaryotes - 26 (source: NCBI BLink). & (reliability: 181.8) & (original description: no original description)'
Solyc03g120580.3.1	0	0	3.38194	3.31599	6.85118	8.87386	1.76472	0	0.897533	0.458767	0.53087	0.752767	3.02406	0.0114837	' no hits & (original description: no original description)'
Solyc03g005810.3.1	0.310238	0.236255	0.729787	0.819909	1.05601	0.718082	0.714015	0.221896	0.181573	0.0618732	0.52898	0.567086	1.55221	0.0299304	'(at4g18210 : 129.0) Member of a family of proteins related to PUP1, a purine transporter. May be involved in the transport of purine and purine derivatives such as cytokinins, across the plasma membrane.; purine permease 10 (PUP10); CONTAINS InterPro DOMAIN/s: Protein of unknown function DUF250 (InterPro:IPR004853); BEST Arabidopsis thaliana protein match is: Drug/metabolite transporter superfam…
Solyc12g013700.2.1	3694.08	5675.3	4112.69	1228.04	753.547	676.578	3497.75	1317.91	3505.05	4176.29	0.524497	0.185627	-1.81804	0.0307707	'(at4g27450 : 395.0) Aluminium induced protein with YGL and LRDR motifs; FUNCTIONS IN: molecular_function unknown; INVOLVED IN: biological_process unknown; LOCATED IN: cytosol, nucleus, plasma membrane; EXPRESSED IN: 25 plant structures; EXPRESSED DURING: 14 growth stages; BEST Arabidopsis thaliana protein match is: Aluminium induced protein with YGL and LRDR motifs (TAIR:AT3G15450.1); Has 30201 …
Solyc04g081840.3.1	0.834622	0	0	1.67104	1.42047	2.14648	0.284576	0	0.379929	0.11097	0.521078	0.753049	3.1709	0.000633677	'(at1g20180 : 199.0) Protein of unknown function (DUF677); FUNCTIONS IN: molecular_function unknown; INVOLVED IN: biological_process unknown; EXPRESSED IN: 8 plant structures; EXPRESSED DURING: 4 anthesis, C globular stage, petal differentiation and expansion stage; CONTAINS InterPro DOMAIN/s: Protein of unknown function DUF677 (InterPro:IPR007749); BEST Arabidopsis thaliana protein match is: Pro…
Solyc07g008440.3.1	0.341711	0.975834	0.226075	0.862038	1.90828	1.58186	0.327688	0.549916	0.249992	0.306676	0.521036	0.491006	2.01646	0.00988293	'(at1g28220 : 362.0) Member of a family of proteins related to PUP1, a purine transporter. May be involved in the transport of purine and purine derivatives such as cytokinins, across the plasma membrane.; purine permease 3 (PUP3); CONTAINS InterPro DOMAIN/s: Protein of unknown function DUF6, transmembrane (InterPro:IPR000620), Protein of unknown function DUF250 (InterPro:IPR004853); BEST Arabido…
Solyc02g079140.2.1	0.0335511	0	0.0295965	0.0967312	0.235545	0.207088	0	0	0.0589096	0	0.515263	0.759475	3.60972	0.00864155	' (original description: no original description)'
Solyc03g071750.3.1	0.713014	0.148085	0.343075	0.887684	1.03424	0.900194	0.348093	0.278171	0.265559	0.232694	0.513776	0.434344	1.74251	3.90953e-05	'(at3g10540 : 797.0) 3-phosphoinositide-dependent protein kinase; FUNCTIONS IN: kinase activity; INVOLVED IN: protein amino acid phosphorylation; LOCATED IN: plasma membrane; EXPRESSED IN: 24 plant structures; EXPRESSED DURING: 15 growth stages; CONTAINS InterPro DOMAIN/s: Serine/threonine-protein kinase domain (InterPro:IPR002290), Serine/threonine-protein kinase-like domain (InterPro:IPR017442)…
Solyc04g009170.2.1	2.97259	1.23475	4.13197	3.89558	4.25429	5.90743	2.55691	1.15971	2.89962	1.1857	0.511135	0.392344	1.26445	0.0145629	'(at3g19950 : 247.0) RING/U-box superfamily protein; FUNCTIONS IN: zinc ion binding; EXPRESSED IN: 24 plant structures; EXPRESSED DURING: 15 growth stages; CONTAINS InterPro DOMAIN/s: Zinc finger, RING-type (InterPro:IPR001841), Zinc finger, C3HC4 RING-type (InterPro:IPR018957); BEST Arabidopsis thaliana protein match is: RING/U-box superfamily protein (TAIR:AT1G55530.1); Has 11106 Blast hits to …
Solyc01g103030.3.1	1.19514	1.89941	3.94205	0.374534	0.16582	0.561278	1.91348	1.33798	1.09484	2.23848	0.510781	0.397107	-2.16446	0.0108712	'(at1g59740 : 795.0) Major facilitator superfamily protein; FUNCTIONS IN: transporter activity; INVOLVED IN: oligopeptide transport, response to nematode; LOCATED IN: plasma membrane, membrane; EXPRESSED IN: 19 plant structures; EXPRESSED DURING: 10 growth stages; CONTAINS InterPro DOMAIN/s: PTR2 family proton/oligopeptide symporter, conserved site (InterPro:IPR018456), Oligopeptide transporter (…
Solyc01g006020.3.1	41.2459	54.8715	35.0531	15.1364	12.52	12.5157	23.539	23.4748	31.647	44.3151	0.508105	0.148454	-1.19907	0.0314666	'(at3g32930 : 301.0) unknown protein; FUNCTIONS IN: molecular_function unknown; INVOLVED IN: biological_process unknown; LOCATED IN: chloroplast envelope; EXPRESSED IN: 22 plant structures; EXPRESSED DURING: 13 growth stages; Has 57 Blast hits to 57 proteins in 11 species: Archae - 0; Bacteria - 0; Metazoa - 0; Fungi - 0; Plants - 57; Viruses - 0; Other Eukaryotes - 0 (source: NCBI BLink). & (rel…
Solyc07g052750.1.1	16.7282	40.8525	27.223	7.06804	9.20375	8.901	18.1437	16.0905	22.9571	22.7784	0.499711	0.23848	-1.25255	0.00267256	' no hits & (original description: no original description)'
Solyc03g122170.3.1	0.397942	1.09096	0.77228	1.77832	2.235	2.76325	0.427405	0.341551	0.698712	0.666664	0.498328	0.315326	2.08181	0.00116929	'(at3g14130 : 553.0) Aldolase-type TIM barrel family protein; FUNCTIONS IN: glycolate oxidase activity, oxidoreductase activity, FMN binding, catalytic activity; INVOLVED IN: oxidation reduction, metabolic process; CONTAINS InterPro DOMAIN/s: Aldolase-type TIM barrel (InterPro:IPR013785), FMN-dependent alpha-hydroxy acid dehydrogenase, active site (InterPro:IPR008259), FMN-dependent dehydrogenase…
Solyc08g074710.1.1	1.34732	0	0.79234	3.88445	2.00642	1.73252	0	0.963663	0.788547	0.268707	0.497408	0.642156	2.33046	0.0224816	' no hits & (original description: no original description)'
Solyc09g065890.3.1	0.61508	0.312267	1.20573	1.92111	1.43939	2.63644	0.20972	0.879866	0.519984	0.408901	0.494713	0.487314	1.986	0.00664715	'(at2g30550 : 312.0) Encodes a lipase that hydrolyzes phosphatidylcholine, glycolipids as well as triacylglycerols.; alpha/beta-Hydrolases superfamily protein; FUNCTIONS IN: galactolipase activity, triglyceride lipase activity, phospholipase A1 activity; INVOLVED IN: lipid metabolic process; LOCATED IN: chloroplast; EXPRESSED IN: 23 plant structures; EXPRESSED DURING: 10 growth stages; CONTAINS I…
Solyc06g007130.4.1	0.408278	0	0.144062	3.17819	1.71979	3.27603	0.250575	0.175211	0	0.0977115	0.49241	0.671928	4.37982	0.00172481	'(p48626|fad3e_tobac : 598.0) Omega-3 fatty acid desaturase, endoplasmic reticulum (EC 1.14.19.-) - Nicotiana tabacum (Common tobacco) & (at2g29980 : 552.0) Endoplasmic reticulum enzyme responsible for the synthesis of 18:3 fatty acids from phospholipids. Uses cytochrome b5 as electron donor.; fatty acid desaturase 3 (FAD3); CONTAINS InterPro DOMAIN/s: Protein of unknown function DUF3474 (InterPr…
Solyc03g058950.3.1	2.43937	3.20445	4.59957	0.879119	0.622748	0.658726	1.14624	2.5517	2.5877	3.4481	0.488665	0.260343	-1.75653	0.0294942	'(at5g15070 : 933.0) Phosphoglycerate mutase-like family protein; FUNCTIONS IN: oxidoreductase activity, transition metal ion binding, acid phosphatase activity; INVOLVED IN: oxidation reduction; LOCATED IN: cellular_component unknown; EXPRESSED IN: petal, embryo, leaf whorl, flower, seed; EXPRESSED DURING: 4 anthesis, F mature embryo stage, petal differentiation and expansion stage, E expanded c…
Solyc03g115880.1.1	2.54898	5.82335	5.24657	13.1669	18.1662	23.2719	5.8665	1.82315	2.23777	3.05018	0.484625	0.387431	2.48805	0.00249521	' no hits & (original description: no original description)'
Solyc02g086890.3.1	27.3703	26.6191	25.5987	7.8436	4.91081	5.0037	9.69773	16.5103	20.6511	29.3322	0.477963	0.185524	-1.68611	0.0445295	'(at3g55250 : 321.0) unknown protein; FUNCTIONS IN: molecular_function unknown; INVOLVED IN: biological_process unknown; LOCATED IN: mitochondrion, chloroplast, nucleus; EXPRESSED IN: 23 plant structures; EXPRESSED DURING: 13 growth stages; Has 46 Blast hits to 46 proteins in 17 species: Archae - 0; Bacteria - 0; Metazoa - 0; Fungi - 0; Plants - 46; Viruses - 0; Other Eukaryotes - 0 (source: NCBI…
Solyc12g009630.2.1	1.2363	2.42095	1.71377	4.07358	2.93072	3.27037	0.541974	1.89484	1.65388	1.05671	0.476386	0.324695	1.41221	0.00551113	' no hits & (original description: no original description)'
Solyc11g072620.1.1	0.806088	2.76236	2.13322	6.68159	5.91636	6.21929	1.54602	3.4593	0.23589	0.241147	0.471627	0.626166	2.19422	0.00311843	' no hits & (original description: no original description)'
Solyc03g117800.3.1	0.29988	0.114183	0	0.360243	0.414681	0.347054	0.115029	0.107244	0.146259	0.0299038	0.47054	0.64632	1.90866	0.000472338	'(at5g57800 : 831.0) encodes a transmembrane protein with similarity to the sterol desaturase family at the N-terminus and to the short-chain dehydrogenase/reductase family at the C-terminus. Mutant analyses indicate this protein is involved in cuticle membrane and wax biosynthesis.; ECERIFERUM 3 (CER3); FUNCTIONS IN: oxidoreductase activity, binding, iron ion binding, catalytic activity; INVOLVE…
Solyc05g006110.3.1	6.25071	4.62009	4.05437	9.93829	9.26941	11.0638	2.25664	3.55034	5.91794	2.63992	0.470243	0.270524	1.49045	0.00172053	'(at1g10522 : 203.0) unknown protein; FUNCTIONS IN: molecular_function unknown; INVOLVED IN: biological_process unknown; LOCATED IN: chloroplast; EXPRESSED IN: 23 plant structures; EXPRESSED DURING: 13 growth stages; Has 24 Blast hits to 24 proteins in 8 species: Archae - 0; Bacteria - 0; Metazoa - 0; Fungi - 0; Plants - 24; Viruses - 0; Other Eukaryotes - 0 (source: NCBI BLink). & (reliability: …
Solyc12g011020.2.1	3.31449	5.50707	4.78442	1.2307	1.79488	1.85983	2.46572	2.58619	4.29124	3.78593	0.466512	0.159042	-1.01118	0.0312516	'(at3g58830 : 319.0) haloacid dehalogenase (HAD) superfamily protein; FUNCTIONS IN: catalytic activity; LOCATED IN: chloroplast; EXPRESSED IN: 24 plant structures; EXPRESSED DURING: 15 growth stages; CONTAINS InterPro DOMAIN/s: HAD-superfamily hydrolase, subfamily IIIA (InterPro:IPR006549), Protein of unknown function DUF2010 (InterPro:IPR019001), HAD-superfamily phosphatase, subfamily IIIA (Inte…
Solyc03g120100.3.1	0.835546	0	0.276398	0.97864	0.933217	1.04757	0.160251	0.672323	0.0611277	0.18747	0.455526	0.717066	1.86776	0.00727105	'(at1g79900 : 347.0) encodes a mitochondrial ornithine transporter that exports ornithine from the mitochondria to the cytosol; BAC2; CONTAINS InterPro DOMAIN/s: Mitochondrial carrier protein (InterPro:IPR002067), Mitochondrial substrate carrier (InterPro:IPR001993), Mitochondrial substrate/solute carrier (InterPro:IPR018108); BEST Arabidopsis thaliana protein match is: Mitochondrial substrate ca…
Solyc09g066060.2.1	1.00689	0.511184	0.78952	9.59593	8.63973	8.20016	0	0	1.24409	1.00406	0.452688	0.631945	3.97072	1.79734e-05	'(at3g03260 : 152.0) Encodes a homeobox-leucine zipper family protein belonging to the HD-ZIP IV family.; homeodomain GLABROUS 8 (HDG8); FUNCTIONS IN: DNA binding, sequence-specific DNA binding transcription factor activity; INVOLVED IN: regulation of transcription, DNA-dependent, regulation of transcription; LOCATED IN: nucleus; EXPRESSED IN: embryo, fruit, endosperm; CONTAINS InterPro DOMAIN/s:…
Solyc05g052100.3.1	1.35506	1.03192	2.15161	5.46948	3.34403	6.2032	1.31678	1.74456	0.845951	0.540502	0.444192	0.382427	2.17045	0.0041929	'(o04937|dhea_nicpl : 646.0) Glutamate dehydrogenase A (EC 1.4.1.3) (GDH A) - Nicotiana plumbaginifolia (Leadwort-leaved tobacco) & (at5g07440 : 614.0) Encodes the alpha-subunit of the glutamate dehydrogenase. The enzyme is almost exclusively found in the mitochondria of stem and leaf companion cells.; glutamate dehydrogenase 2 (GDH2); FUNCTIONS IN: in 7 functions; INVOLVED IN: response to salt s…
Solyc02g062550.3.1	2.53017	1.4451	1.11597	3.10027	3.55261	3.12341	0.630849	0.678636	2.14722	1.55169	0.438709	0.46389	1.37998	0.00664406	'(at3g50930 : 529.0) cytochrome BC1 synthesis (BCS1); FUNCTIONS IN: nucleoside-triphosphatase activity, ATPase activity, nucleotide binding, ATP binding; LOCATED IN: mitochondrion; EXPRESSED IN: 24 plant structures; EXPRESSED DURING: 13 growth stages; CONTAINS InterPro DOMAIN/s: ATPase, AAA-type, core (InterPro:IPR003959), ATPase, AAA+ type, core (InterPro:IPR003593), ATPase, AAA-type, conserved …
Solyc07g045090.3.1	43.2834	12.6989	47.3452	59.3739	62.8677	101.52	27.6132	24.6362	38.9321	11.0676	0.430172	0.47075	1.54491	0.0137017	'(gnl|cdd|36410 : 297.0) no description available & (gnl|cdd|32313 : 290.0) no description available & (at5g16970 : 211.0) encodes a 2-alkenal reductase (EC 1.3.1.74), plays a key role in the detoxification of reactive carbonyls; alkenal reductase (AER); FUNCTIONS IN: 2-alkenal reductase activity; INVOLVED IN: response to oxidative stress, response to cadmium ion, response to cyclopentenone; LOCA…
Solyc05g012030.1.1	2.3476	1.39912	0.810347	0	0.130287	0.0787507	0.626437	1.09507	0.716861	2.07637	0.4285	0.504169	-4.01777	0.0433641	' no hits & (original description: no original description)'
Solyc12g015860.2.1	108.06	82.0816	84.651	146.063	160.045	146.733	42.9621	69.0297	93.1236	67.7799	0.425035	0.154759	1.1457	0.00127632	'(o64905|fpps_helan : 547.0) Farnesyl pyrophosphate synthetase (FPP synthetase) (FPS) (Farnesyl diphosphate synthetase) [Includes: Dimethylallyltranstransferase (EC 2.5.1.1); Geranyltranstransferase (EC 2.5.1.10)] - Helianthus annuus (Common sunflower) & (at5g47770 : 544.0) Encodes a protein with farnesyl diphosphate synthase activity.; farnesyl diphosphate synthase 1 (FPS1); FUNCTIONS IN: dimeth…
Solyc11g021360.2.1	8.02657	1.52811	4.72032	9.64225	8.96484	14.4499	0.513146	1.43524	7.43807	4.80242	0.42377	0.64217	1.63523	0.0254167	' no hits & (original description: no original description)'
Solyc05g012540.3.1	0.183131	0.278918	1.40006	1.49595	2.0259	2.02519	0.515138	0.654916	0.392997	0.292186	0.420368	0.663614	1.99515	0.000509345	'(at5g61250 : 513.0) Belongs to the plant glycoside hydrolase family 79. Encodes a protein with several posttranslational modification sites including O-&#946;-GlcNAc attachment sites and serine-, threonine- and tyrosine-phosphorylation sites, suggesting that this protein is extensively modified posttranslationally. The protein is predicted (WoLF PSORT program) to be secreted.; glucuronidase 1 (G…
Solyc10g077120.2.1	177.178	136.645	169.378	55.7767	22.122	21.0212	74.5798	80.6017	140.496	186.262	0.418808	0.27385	-1.86948	0.0443307	' no hits & (original description: no original description)'
Solyc01g097910.2.1	82.3144	122.825	76.2292	37.4371	28.1092	24.9583	52.6631	48.2297	77.242	103.588	0.41322	0.283214	-1.22318	0.0476282	'(at1g54500 : 160.0) Rubredoxin-like superfamily protein; FUNCTIONS IN: electron carrier activity, metal ion binding; LOCATED IN: chloroplast thylakoid membrane, chloroplast; EXPRESSED IN: 21 plant structures; EXPRESSED DURING: 13 growth stages; CONTAINS InterPro DOMAIN/s: Rubredoxin, iron-binding site (InterPro:IPR018527), Rubredoxin-type Fe(Cys)4 protein (InterPro:IPR004039); Has 3108 Blast hit…
Solyc10g005200.3.1	1.24181	0.298634	3.28632	2.59098	5.96502	2.97517	0.852398	2.10363	1.10932	0.782098	0.408868	0.649293	1.66528	0.0410873	'(at4g20170 : 589.0) Domain of unknown function (DUF23); CONTAINS InterPro DOMAIN/s: Protein of unknown function DUF23 (InterPro:IPR008166); BEST Arabidopsis thaliana protein match is: Domain of unknown function (DUF23) (TAIR:AT5G44670.1); Has 199 Blast hits to 199 proteins in 36 species: Archae - 0; Bacteria - 27; Metazoa - 44; Fungi - 2; Plants - 116; Viruses - 0; Other Eukaryotes - 10 (source:…
Solyc07g066270.3.1	46.425	61.5214	44.1775	12.0323	12.9873	11.0935	34.2137	39.2188	38.4391	41.3371	0.404787	0.0519851	-1.66987	2.92885e-05	'(at5g24400 : 362.0) Encodes a protein with 6-phosphoglucunolactonase activity that localizes to the chloroplasts and the peroxisome. However, mutant phenotypes observed in pgl3 mutant plants can be complemented with a chloroplast-targeted version of the protein. PGL3 likely functions in the oxidative branch of the pentose phosphate pathway. pgl3 mutant phenotypes suggest that it is important in …
Solyc02g087420.2.1	0	0.295561	0.456492	0.559489	0.908255	0.69871	0.0992504	0.277598	0.227153	0.15481	0.402129	0.636016	1.92856	0.00270319	'(at3g28370 : 149.0) unknown protein; BEST Arabidopsis thaliana protein match is: unknown protein (TAIR:AT1G51430.1); Has 6174 Blast hits to 4953 proteins in 685 species: Archae - 195; Bacteria - 792; Metazoa - 2688; Fungi - 653; Plants - 470; Viruses - 15; Other Eukaryotes - 1361 (source: NCBI BLink). & (reliability: 298.0) & (original description: no original description)'
Solyc03g114390.1.1	0.79159	1.0334	3.0924	2.77128	2.38172	2.96647	1.21457	1.94119	0.728035	1.08256	0.400745	0.584782	1.12424	0.00711907	'(at5g23100 : 269.0) Protein of unknown function, DUF617; CONTAINS InterPro DOMAIN/s: Protein of unknown function DUF617, plant (InterPro:IPR006460); BEST Arabidopsis thaliana protein match is: Protein of unknown function, DUF617 (TAIR:AT3G25640.1); Has 1807 Blast hits to 1807 proteins in 277 species: Archae - 0; Bacteria - 0; Metazoa - 736; Fungi - 347; Plants - 385; Viruses - 0; Other Eukaryote…
Solyc07g007770.2.1	0.885561	0	0	7.81905	5.36928	10.4195	0.509532	0	0.259147	0.132461	0.389878	0.811711	5.12641	0.00155737	' no hits & (original description: no original description)'
Solyc06g076660.3.1	16.8457	5.96253	19.4646	24.8825	30.5884	32.2183	14.8347	10.4366	12.2894	5.53637	0.387176	0.462219	1.43984	0.00159626	'(o82797|pcna_tobac : 500.0) Proliferating cell nuclear antigen (PCNA) - Nicotiana tabacum (Common tobacco) & (at2g29570 : 468.0) Functionally interacts with POLH to repair DNA damaged by UVB damage.; proliferating cell nuclear antigen 2 (PCNA2); FUNCTIONS IN: DNA binding, DNA polymerase processivity factor activity; INVOLVED IN: regulation of DNA replication, error-prone translesion synthesis; L…
Solyc09g011720.3.1	0.225358	0.171616	0.231927	0.297792	0.479431	0.405703	0.115259	0.241779	0.197843	0.0898899	0.379085	0.329172	1.29054	0.0122239	'(at5g01030 : 166.0) Protein of unknown function (DUF3527); FUNCTIONS IN: molecular_function unknown; INVOLVED IN: biological_process unknown; LOCATED IN: cellular_component unknown; EXPRESSED IN: 24 plant structures; EXPRESSED DURING: 13 growth stages; CONTAINS InterPro DOMAIN/s: Protein of unknown function DUF3527 (InterPro:IPR021916); BEST Arabidopsis thaliana protein match is: Protein of unkn…
Solyc09g059440.1.1	0.421979	0.120506	0.04653	0.266133	0.437641	0.325573	0.242797	0.113182	0.154358	0.0946785	0.376369	0.681818	1.18172	0.0204535	'(at3g25100 : 842.0) Required for normal meiosis, may act in the last round of DNA replication prior to meiosis, sequence similar to yeast CDC45; cell division cycle 45 (CDC45); CONTAINS InterPro DOMAIN/s: CDC45-like protein (InterPro:IPR003874); Has 1810 Blast hits to 1657 proteins in 252 species: Archae - 0; Bacteria - 25; Metazoa - 666; Fungi - 449; Plants - 176; Viruses - 35; Other Eukaryotes…
Solyc01g109330.3.1	5.94577	5.93307	5.66695	13.7926	6.54266	17.0841	1.99234	3.66611	6.4398	5.96996	0.372709	0.328225	1.46537	0.0397008	'(at1g49380 : 294.0) cytochrome c biogenesis protein family; FUNCTIONS IN: molecular_function unknown; INVOLVED IN: cytochrome complex assembly; LOCATED IN: chloroplast; EXPRESSED IN: 22 plant structures; EXPRESSED DURING: 13 growth stages; CONTAINS InterPro DOMAIN/s: ResB-like (InterPro:IPR007816); Has 1416 Blast hits to 1414 proteins in 516 species: Archae - 0; Bacteria - 1016; Metazoa - 2; Fun…
Solyc07g065870.3.1	0.808679	1.38562	2.40759	3.93441	3.74187	5.06942	1.24079	1.30141	1.30157	0.907209	0.369041	0.433612	1.83875	0.000390675	'(at3g13226 : 190.0) regulatory protein RecX family protein; FUNCTIONS IN: molecular_function unknown; INVOLVED IN: regulation of DNA repair; LOCATED IN: mitochondrion; EXPRESSED IN: 22 plant structures; EXPRESSED DURING: 13 growth stages; CONTAINS InterPro DOMAIN/s: Regulatory protein RecX (InterPro:IPR003783); Has 1697 Blast hits to 1697 proteins in 756 species: Archae - 0; Bacteria - 1482; Met…
Solyc06g052050.3.1	1.02328	0.519504	1.354	2.37656	1.16104	2.63167	0.828642	0.853878	0.798528	0.510202	0.368739	0.375543	1.45939	0.0204428	'(q03684|bip4_tobac : 1031.0) Luminal-binding protein 4 precursor (BiP 4) (78 kDa glucose-regulated protein homolog 4) (GRP 78-4) - Nicotiana tabacum (Common tobacco) & (at5g42020 : 993.0) Luminal binding protein (BiP2) involved in polar nuclei fusion during proliferation of endosperm nuclei.; luminal binding protein (BIP); FUNCTIONS IN: ATP binding; INVOLVED IN: protein folding, response to cadm…
Solyc10g080560.2.1	0.5439	0.248517	1.63129	3.44986	0.971967	2.34999	0.751075	0.466826	0.700324	0.585762	0.368024	0.634512	1.85035	0.0428321	'(at3g12040 : 342.0) DNA-3-methyladenine glycosylase (MAG); FUNCTIONS IN: DNA binding, alkylbase DNA N-glycosylase activity, catalytic activity; INVOLVED IN: base-excision repair; LOCATED IN: cellular_component unknown; EXPRESSED IN: 22 plant structures; EXPRESSED DURING: 14 growth stages; CONTAINS InterPro DOMAIN/s: Methylpurine-DNA glycosylase (MPG) (InterPro:IPR003180), Formyl transferase, C-t…
Solyc06g060700.1.1	1.53889	1.00449	1.35751	2.53531	2.66587	1.86579	1.18059	1.41517	0.386002	1.05228	0.366616	0.363922	1.2239	0.0099194	' no hits & (original description: no original description)'
Solyc03g116430.2.1	0.243701	0.556755	0.214976	1.93219	1.24429	2.06827	0.18696	0	0.427894	0.437429	0.363608	0.646029	2.73239	0.00182739	' no hits & (original description: no original description)'
Solyc07g007930.3.1	63.0184	109.946	72.2422	31.9972	30.3482	26.498	57.6791	45.2789	60.4073	91.0412	0.361898	0.325237	-1.10276	0.0324668	'(at5g20250 : 1146.0) encodes a member of glycosyl hydrolase family 36. Expression is induced within 3 hours of dark treatment, in senescing leaves and treatment with exogenous photosynthesis inhibitor. Induction of gene expression was suppressed in excised leaves supplied with sugar. The authors suggest that the gene's expression pattern is responding to the level of sugar in the cell.; DARK IND…
Solyc11g006740.2.1	43.362	72.069	47.1442	297.306	262.218	261.036	8.3165	9.53694	61.416	89.7665	0.358814	0.652569	2.69432	0.00028705	'(at5g24560 : 184.0) phloem protein 2-B12 (PP2-B12); CONTAINS InterPro DOMAIN/s: F-box domain, cyclin-like (InterPro:IPR001810), F-box domain, Skp2-like (InterPro:IPR022364); BEST Arabidopsis thaliana protein match is: phloem protein 2-B1 (TAIR:AT2G02230.1); Has 1807 Blast hits to 1807 proteins in 277 species: Archae - 0; Bacteria - 0; Metazoa - 736; Fungi - 347; Plants - 385; Viruses - 0; Other …
Solyc03g117080.3.1	10.0451	11.8994	13.1275	18.2347	17.8084	20.2366	11.5594	4.7898	10.9961	9.12648	0.358575	0.247013	1.04087	0.00402474	'(at1g15870 : 213.0) Mitochondrial glycoprotein family protein; FUNCTIONS IN: molecular_function unknown; INVOLVED IN: biological_process unknown; LOCATED IN: mitochondrial matrix; EXPRESSED IN: 13 plant structures; EXPRESSED DURING: 7 growth stages; CONTAINS InterPro DOMAIN/s: Mitochondrial glycoprotein (InterPro:IPR003428); BEST Arabidopsis thaliana protein match is: Mitochondrial glycoprotein …
Solyc02g080465.1.1	1.30989	0	0	0.629425	2.22935	3.0319	0.33497	0	0.766643	0.261243	0.357853	0.824714	2.52684	0.0472611	#N/A
Solyc04g056570.3.1	0.0544371	0.186549	0.168072	0.215803	0.399546	0.420004	0.125287	0.0584038	0.0796512	0.162852	0.35583	0.530658	1.69557	0.011257	'(at5g17680 : 534.0) disease resistance protein (TIR-NBS-LRR class), putative; FUNCTIONS IN: transmembrane receptor activity, ATP binding; INVOLVED IN: signal transduction, defense response, apoptosis, innate immune response; LOCATED IN: intrinsic to membrane; EXPRESSED IN: 14 plant structures; EXPRESSED DURING: 6 growth stages; CONTAINS InterPro DOMAIN/s: Leucine-rich repeat, typical subtype (In…
Solyc08g075790.3.1	0.506148	2.31267	0.347269	0.202677	0.394823	0.216952	0.819748	1.08606	0.757043	0.63932	0.354326	0.687618	-1.60448	0.00642564	'(gnl|cdd|69613 : 719.0) no description available & (at2g44230 : 636.0) Plant protein of unknown function (DUF946); FUNCTIONS IN: molecular_function unknown; INVOLVED IN: N-terminal protein myristoylation; LOCATED IN: chloroplast; EXPRESSED IN: 21 plant structures; EXPRESSED DURING: 12 growth stages; CONTAINS InterPro DOMAIN/s: Protein of unknown function DUF946 (InterPro:IPR009291); BEST Arabido…
Solyc10g005300.3.1	1.69278	4.97225	1.9199	5.86818	5.71057	5.09982	0.680247	2.24855	1.5097	4.53356	0.351406	0.65903	1.30952	0.0210201	'(at3g20530 : 479.0) Protein kinase superfamily protein; FUNCTIONS IN: protein serine/threonine kinase activity, protein kinase activity, kinase activity, ATP binding; INVOLVED IN: protein amino acid phosphorylation; EXPRESSED IN: 9 plant structures; EXPRESSED DURING: L mature pollen stage, M germinated pollen stage, 4 anthesis, C globular stage, petal differentiation and expansion stage; CONTAIN…
Solyc01g104110.3.1	15.6754	4.55067	12.147	22.0975	23.5464	30.2689	12.0921	5.76074	12.0128	3.98989	0.350438	0.557603	1.57999	0.00356842	'(at2g28680 : 213.0) RmlC-like cupins superfamily protein; FUNCTIONS IN: nutrient reservoir activity; INVOLVED IN: biological_process unknown; LOCATED IN: cellular_component unknown; EXPRESSED IN: petal, leaf whorl, sepal, male gametophyte, flower; EXPRESSED DURING: 4 anthesis, petal differentiation and expansion stage; CONTAINS InterPro DOMAIN/s: Cupin, RmlC-type (InterPro:IPR011051), Cupin 1 (I…
Solyc02g085705.1.1	0.816556	0.466373	0.360154	2.94277	2.34516	1.41751	0	0.876057	0.477907	0.366418	0.348714	0.648286	2.37764	0.00836373	#N/A
Solyc02g036350.3.1	430.987	583.998	379.754	127.671	110.666	87.0914	250.147	360.259	355.511	500.449	0.342786	0.271299	-1.7568	0.00854138	'(p31237|acco_actch : 517.0) 1-aminocyclopropane-1-carboxylate oxidase (EC 1.14.17.4) (ACC oxidase) (Ethylene-forming enzyme) (EFE) - Actinidia chinensis (Kiwi) (Yangtao) & (at1g05010 : 469.0) Encodes 1-aminocyclopropane-1-carboxylate oxidase; ethylene-forming enzyme (EFE); FUNCTIONS IN: 1-aminocyclopropane-1-carboxylate oxidase activity; INVOLVED IN: response to fungus, ethylene biosynthetic pro…
Solyc05g009300.1.1	47.0585	69.5909	55.9805	16.7482	12.5868	14.9147	34.4541	37.2896	42.9701	66.943	0.341505	0.292844	-1.62244	0.0175982	' no hits & (original description: no original description)'
Solyc05g032630.1.1	0.31755	0	0.56024	7.78198	9.12008	8.57508	0.243615	0.681378	0	0	0.339472	0.80329	5.19866	3.65178e-06	' no hits & (original description: no original description)'
Solyc01g104340.2.1	1.03073	0.88305	0.568276	0.928659	1.48014	1.59051	0.593062	1.10584	0.377037	0.539616	0.339458	0.463274	1.02767	0.0436374	'(at2g26070 : 256.0) Encodes a predicted membrane protein. Similar sequences are widely distributed and conserved in plants, animals and protists but absent in fungi and prokaryotes. The sequence has no known motifs and no biological function has been assigned in any species. In Arabidopsis, it appears to be involved in the negative regulation of the response to ethylene, is localized to the Golg…
Solyc00g142170.3.1	0.273369	0.624534	0.964587	2.95556	1.91918	3.37464	0.943742	0.293289	0.159995	0.572462	0.33445	0.647608	2.4815	0.00287831	'(atmg01110 : 182.0) hypothetical protein; Mitovirus RNA-dependent RNA polymerase; CONTAINS InterPro DOMAIN/s: RNA-dependent RNA polymerase, mitoviral (InterPro:IPR008686); BEST Arabidopsis thaliana protein match is: Mitovirus RNA-dependent RNA polymerase (TAIR:AT2G07749.1). & (gnl|cdd|69442 : 106.0) no description available & (reliability: 364.0) & (original description: no original description)'
Solyc07g066275.1.1	77.5456	95.7618	81.3469	4.53186	10.7009	16.1701	59.4907	53.9651	87.0906	68.968	0.333215	0.133105	-2.68636	0.00148998	#N/A
Solyc03g044510.3.1	3.59548	4.2124	4.55421	6.9772	6.17812	7.89539	3.81925	2.96729	3.39931	2.92346	0.330368	0.05677	1.09831	0.000579298	'(at2g15730 : 473.0) P-loop containing nucleoside triphosphate hydrolases superfamily protein; BEST Arabidopsis thaliana protein match is: P-loop containing nucleoside triphosphate hydrolases superfamily protein (TAIR:AT4G34420.1); Has 149 Blast hits to 147 proteins in 26 species: Archae - 0; Bacteria - 31; Metazoa - 0; Fungi - 0; Plants - 118; Viruses - 0; Other Eukaryotes - 0 (source: NCBI BLin…
Solyc03g093490.3.1	0.549125	0.31363	0.90825	0.940014	1.40186	1.05918	0.895204	0.294569	0.361561	0.32855	0.328963	0.611073	1.27038	0.0227923	'(at5g07590 : 524.0) Transducin/WD40 repeat-like superfamily protein; CONTAINS InterPro DOMAIN/s: WD40 repeat-like-containing domain (InterPro:IPR011046), WD40 repeat (InterPro:IPR001680), WD40/YVTN repeat-like-containing domain (InterPro:IPR015943), WD40 repeat, subgroup (InterPro:IPR019781); Has 672 Blast hits to 646 proteins in 166 species: Archae - 0; Bacteria - 97; Metazoa - 271; Fungi - 156…
Solyc01g065710.3.1	2.95565	2.45543	3.55537	7.74677	5.65912	3.73157	2.8859	1.72965	3.61698	1.28612	0.328819	0.414056	1.26336	0.0345477	'(at1g56260 : 114.0) unknown protein; Has 32 Blast hits to 32 proteins in 16 species: Archae - 0; Bacteria - 0; Metazoa - 2; Fungi - 0; Plants - 28; Viruses - 0; Other Eukaryotes - 2 (source: NCBI BLink). & (reliability: 228.0) & (original description: no original description)'
Solyc08g068385.1.1	0	2.49091	0.8015	2.61957	1.39173	2.24326	0.278819	1.16976	0.531775	1.52215	0.325794	0.764451	1.25156	0.0448435	#N/A
Solyc06g076480.3.1	41.8708	49.5536	39.5997	19.4929	16.5595	13.3457	26.8561	26.5112	40.2538	45.9148	0.324233	0.2213	-1.08307	0.0270732	' no hits & (original description: no original description)'
Solyc11g065190.2.1	0	0	1.00064	1.40161	0.930812	0.625135	0.497275	0	0.284527	0.290868	0.314747	0.838276	1.87823	0.0239996	'(gnl|cdd|35642 : 271.0) no description available & (at3g20060 : 262.0) Encodes one of two ubiquitin-conjugating enzymes belonging to the E2-C gene family (the other being UBC19). Transcript is always found in dividing cells, but also in other non-dividing cells. Protein is localized to the cytoplasm as well as to the nucleus.; ubiquitin-conjugating enzyme19 (UBC19); CONTAINS InterPro DOMAIN/s: U…
Solyc08g007130.3.1	4.99268	4.26165	3.29104	15.9762	6.1278	24.8478	1.7678	3.7672	4.14228	3.77502	0.31434	0.330199	2.21837	0.0433059	'(at4g17090 : 820.0) Encodes a beta-amylase targeted to the chloroplast. Transgenic BMY8 RNAi lines fail to accumulate maltose during cold shock suggesting that maltose accumulation coincides with BMY8 expression. Apart from maltose, the sugar content of the RNAi lines were similar to wildtype (glucose and sucrose unaffected).; chloroplast beta-amylase (CT-BMY); CONTAINS InterPro DOMAIN/s: Glycos…
Solyc03g044900.3.1	29.6549	41.4639	35.1652	54.8962	87.8066	53.0114	19.3937	39.6393	23.3312	32.2863	0.305717	0.317083	1.18654	0.0200377	'(at3g50770 : 151.0) calmodulin-like 41 (CML41); FUNCTIONS IN: calcium ion binding; INVOLVED IN: biological_process unknown; LOCATED IN: chloroplast; EXPRESSED IN: 17 plant structures; EXPRESSED DURING: 11 growth stages; CONTAINS InterPro DOMAIN/s: EF-Hand 1, calcium-binding site (InterPro:IPR018247), EF-HAND 2 (InterPro:IPR018249), EF-hand-like domain (InterPro:IPR011992), Calcium-binding EF-han…
Solyc09g011620.1.1	3.20196	0.332506	1.1555	2.93732	3.80848	6.62527	2.79142	0.312298	1.61847	0.348323	0.302483	0.779322	1.81395	0.0409098	'(q03662|gstx1_tobac : 289.0) Probable glutathione S-transferase (EC 2.5.1.18) (Auxin-induced protein PGNT1/PCNT110) - Nicotiana tabacum (Common tobacco) & (gnl|cdd|35627 : 214.0) no description available & (at3g09270 : 197.0) Encodes glutathione transferase belonging to the tau class of GSTs. Naming convention according to Wagner et al. (2002).; glutathione S-transferase TAU 8 (GSTU8); FUNCTIONS…
Solyc03g114830.3.1	286.866	242.976	296.888	111.56	116.744	100.737	195.666	180.065	262.86	256.431	0.300533	0.128191	-1.02861	0.00620805	'(q42429|agl8_soltu : 338.0) Agamous-like MADS-box protein AGL8 homolog (POTM1-1) - Solanum tuberosum (Potato) & (at5g60910 : 264.0) MADS box gene negatively regulated by APETALA1; AGAMOUS-like 8 (AGL8); FUNCTIONS IN: sequence-specific DNA binding transcription factor activity; INVOLVED IN: positive regulation of flower development, maintenance of inflorescence meristem identity, fruit developmen…
Solyc05g006980.3.1	20.2331	17.6447	18.7118	7.21334	7.56745	6.96603	12.7683	10.0368	17.8264	20.6969	0.29902	0.28037	-1.08071	0.036564	'(at3g01470 : 138.0) Encodes a homeodomain leucine zipper class I (HD-Zip I) transcriptional activator involved in leaf development.; homeobox 1 (HB-1); FUNCTIONS IN: sequence-specific DNA binding, DNA binding, transcription activator activity, protein homodimerization activity, sequence-specific DNA binding transcription factor activity; INVOLVED IN: response to salt stress, response to blue lig…
Solyc03g045140.3.1	0.868237	0.661186	0.957372	3.15509	3.69421	4.35422	0.610578	0.232876	1.12217	0.735928	0.295534	0.532257	2.46713	0.000382072	'(at3g23530 : 1204.0) Cyclopropane-fatty-acyl-phospholipid synthase; FUNCTIONS IN: cyclopropane-fatty-acyl-phospholipid synthase activity; INVOLVED IN: lipid biosynthetic process; LOCATED IN: endomembrane system; CONTAINS InterPro DOMAIN/s: Amine oxidase (InterPro:IPR002937), Cyclopropane-fatty-acyl-phospholipid/mycolic acid synthase (InterPro:IPR003333), Adrenodoxin reductase (InterPro:IPR000759…
Solyc04g080640.1.1	11.2612	6.96775	4.65647	13.2743	11.4545	15.1143	7.10936	3.02043	8.37586	6.38679	0.293756	0.534921	1.09366	0.00724991	'(at5g66440 : 84.3) unknown protein; BEST Arabidopsis thaliana protein match is: unknown protein (TAIR:AT4G34560.1); Has 1807 Blast hits to 1807 proteins in 277 species: Archae - 0; Bacteria - 0; Metazoa - 736; Fungi - 347; Plants - 385; Viruses - 0; Other Eukaryotes - 339 (source: NCBI BLink). & (reliability: 168.6) & (original description: no original description)'
Solyc03g095985.1.1	88.1505	119.511	80.8662	39.1553	31.3804	28.6212	75.73	62.0599	72.1258	103.979	0.293467	0.277616	-1.24746	0.00892128	#N/A
Solyc01g100900.3.1	0.618441	2.3548	1.63664	5.42337	3.55234	4.45342	1.18612	0.221168	1.14619	2.46681	0.291992	0.699972	1.83456	0.00613844	'(at1g09380 : 319.0) nodulin MtN21 /EamA-like transporter family protein; LOCATED IN: endomembrane system, membrane; EXPRESSED IN: 15 plant structures; EXPRESSED DURING: 4 anthesis, C globular stage, petal differentiation and expansion stage, LP.08 eight leaves visible; CONTAINS InterPro DOMAIN/s: Protein of unknown function DUF6, transmembrane (InterPro:IPR000620); BEST Arabidopsis thaliana prot…
Solyc06g084370.1.1	20.0056	12.5143	30.0429	88.4056	162.489	86.1795	22.108	18.9082	16.5874	10.5447	0.291666	0.490928	2.72136	0.00639189	' no hits & (original description: no original description)'
Solyc08g066290.3.1	8.65668	7.28623	3.21529	14.7778	13.3761	16.5217	4.89348	6.8434	3.99988	5.17942	0.288381	0.485523	1.50991	0.000238472	' no hits & (original description: no original description)'
Solyc00g091170.3.1	1.33776	2.48319	2.43392	3.0132	4.00216	3.35445	1.41115	2.15286	0.880824	2.40121	0.284745	0.502306	1.01408	0.0146921	#N/A
Solyc06g071510.3.1	43.2425	34.0052	38.1455	14.8904	13.0212	11.8801	19.3927	23.9539	40.9293	42.1485	0.28332	0.38666	-1.2527	0.045385	'(at5g62930 : 376.0) SGNH hydrolase-type esterase superfamily protein; FUNCTIONS IN: hydrolase activity, hydrolase activity, acting on ester bonds, carboxylesterase activity; INVOLVED IN: lipid metabolic process; LOCATED IN: cellular_component unknown; EXPRESSED IN: 23 plant structures; EXPRESSED DURING: 14 growth stages; CONTAINS InterPro DOMAIN/s: Esterase, SGNH hydrolase-type, subgroup (InterP…
Solyc06g073033.1.1	0	0	0.379889	1.55201	1.09941	1.49518	0.165191	0	0.252047	0	0.279746	0.869809	3.72802	0.000267607	#N/A
Solyc00g227860.1.1	0.934445	0.152487	0.117757	0.914069	0.596387	0.56647	0.307234	0.429658	0.390646	0.199676	0.275298	0.774881	1.06109	0.0226369	#N/A
Solyc02g087010.2.1	1.48523	1.97933	3.22083	3.96984	4.22611	3.15127	1.99399	0.929517	1.34012	3.11023	0.273631	0.610702	1.03689	0.0267567	'(at1g70280 : 469.0) NHL domain-containing protein; FUNCTIONS IN: molecular_function unknown; INVOLVED IN: biological_process unknown; LOCATED IN: endomembrane system; EXPRESSED IN: 22 plant structures; EXPRESSED DURING: 13 growth stages; CONTAINS InterPro DOMAIN/s: NHL repeat (InterPro:IPR001258), Six-bladed beta-propeller, TolB-like (InterPro:IPR011042); BEST Arabidopsis thaliana protein match …
Solyc10g018140.2.1	69.4867	82.9366	60.4159	12.6784	13.6946	5.6788	16.0786	54.6075	80.315	83.9708	0.272313	0.55516	-2.45897	0.0495123	'(gnl|cdd|36715 : 150.0) no description available & (at2g45400 : 139.0) involved in the regulation of brassinosteroid metabolic pathway; BEN1; FUNCTIONS IN: coenzyme binding, oxidoreductase activity, acting on CH-OH group of donors, binding, catalytic activity; INVOLVED IN: regulation of brassinosteroid biosynthetic process, brassinosteroid metabolic process, response to light intensity, flavonoi…
Solyc02g031740.3.1	34.7661	46.4727	19.5755	80.3738	61.8449	64.633	39.5816	15.0785	19.3735	37.287	0.272015	0.581802	1.30891	0.00542581	'(at1g31200 : 109.0) phloem protein 2-A9 (PP2-A9); BEST Arabidopsis thaliana protein match is: phloem protein 2-A10 (TAIR:AT1G10155.1); Has 128 Blast hits to 128 proteins in 20 species: Archae - 0; Bacteria - 0; Metazoa - 0; Fungi - 0; Plants - 128; Viruses - 0; Other Eukaryotes - 0 (source: NCBI BLink). & (reliability: 218.0) & (original description: no original description)'
Solyc07g039345.1.1	2.60009	1.62003	2.71064	3.74815	3.01717	4.74162	2.35738	1.52157	1.93678	1.83852	0.271788	0.314065	1.00321	0.00907166	#N/A
Solyc02g086225.1.1	2.56632	0	3.39574	4.62435	5.32315	8.16757	3.19931	0	2.44074	0.959666	0.268445	0.791059	1.87175	0.0167922	#N/A
Solyc06g033860.2.1	0.228913	0.348647	1.00966	3.46489	0.973989	3.12021	0.643923	0.982374	0.0893176	0.045654	0.264921	0.802222	2.51663	0.0318696	'(o04937|dhea_nicpl : 792.0) Glutamate dehydrogenase A (EC 1.4.1.3) (GDH A) - Nicotiana plumbaginifolia (Leadwort-leaved tobacco) & (at5g07440 : 761.0) Encodes the alpha-subunit of the glutamate dehydrogenase. The enzyme is almost exclusively found in the mitochondria of stem and leaf companion cells.; glutamate dehydrogenase 2 (GDH2); FUNCTIONS IN: in 7 functions; INVOLVED IN: response to salt s…
Solyc01g111220.3.1	0.27903	0.212489	0.082047	0.6257	0.791486	0.574088	0.0237849	0.2661	0.23589	0.111299	0.263538	0.714007	2.0592	0.00206695	'(at4g34880 : 468.0) Amidase family protein; FUNCTIONS IN: amidase activity, carbon-nitrogen ligase activity, with glutamine as amido-N-donor; INVOLVED IN: acrylonitrile catabolic process, aldoxime metabolic process; LOCATED IN: endomembrane system; EXPRESSED IN: root; CONTAINS InterPro DOMAIN/s: Amidase (InterPro:IPR000120); BEST Arabidopsis thaliana protein match is: Amidase family protein (TAI…
Solyc02g014560.3.1	0.0709648	0	0.187801	0.511496	0.181166	0.273761	0.163326	0	0.124601	0	0.260978	0.841688	2.16199	0.0484374	'(at4g32060 : 435.0) calcium-binding EF hand family protein; FUNCTIONS IN: calcium ion binding; EXPRESSED IN: 24 plant structures; EXPRESSED DURING: 15 growth stages; CONTAINS InterPro DOMAIN/s: EF-Hand 1, calcium-binding site (InterPro:IPR018247), EF-HAND 2 (InterPro:IPR018249), EF-hand-like domain (InterPro:IPR011992), Calcium-binding EF-hand (InterPro:IPR002048), EF-hand (InterPro:IPR018248); …
Solyc04g007250.1.1	1.53642	3.51007	3.64893	1.10741	0.905151	1.45896	1.63203	2.02876	2.55932	3.4649	0.259538	0.546756	-1.06515	0.0488552	' no hits & (original description: no original description)'
Solyc12g006260.1.1	63.5683	97.1701	46.4917	30.9899	10.0321	12.4843	63.664	28.7682	65.6156	73.8548	0.252752	0.546332	-1.7007	0.0275584	' no hits & (original description: no original description)'
Solyc07g044860.3.1	575.705	580.117	505.92	236.654	138.822	124.273	268.555	562.831	520.299	508.291	0.252449	0.323575	-1.48097	0.0163868	'(p93566|psbp_soltu : 419.0) Oxygen-evolving enhancer protein 2, chloroplast precursor (OEE2) (23 kDa subunit of oxygen evolving system of photosystem II) (OEC 23 kDa subunit) (23 kDa thylakoid membrane protein) - Solanum tuberosum (Potato) & (at1g06680 : 355.0) Encodes a 23 kD extrinsic protein that is part of photosystem II and participates in the regulation of oxygen evolution.; photosystem II…
Solyc04g076640.2.1	1.19254	1.56511	0.917682	5.13903	2.26714	7.18456	0.408777	0.544442	1.17317	1.98873	0.25198	0.683913	2.24108	0.0292146	'(at1g09890 : 907.0) Rhamnogalacturonate lyase family protein; CONTAINS InterPro DOMAIN/s: Rhamnogalacturonate lyase (InterPro:IPR010325), Carbohydrate-binding-like fold (InterPro:IPR013784), Galactose-binding domain-like (InterPro:IPR008979); BEST Arabidopsis thaliana protein match is: Rhamnogalacturonate lyase family protein (TAIR:AT1G09910.1); Has 301 Blast hits to 285 proteins in 64 species: …
Solyc06g063150.3.1	0.142251	0	0.376451	0.786069	0.696042	0.512177	0.145507	0.101744	0.30527	0.0283702	0.251675	0.819417	2.19457	0.00300694	'(at1g53730 : 431.0) STRUBBELIG-receptor family 6 (SRF6); FUNCTIONS IN: protein serine/threonine kinase activity, protein kinase activity, ATP binding; INVOLVED IN: transmembrane receptor protein tyrosine kinase signaling pathway, protein amino acid phosphorylation; LOCATED IN: plasma membrane; EXPRESSED IN: 22 plant structures; EXPRESSED DURING: 13 growth stages; CONTAINS InterPro DOMAIN/s: Prot…
Solyc03g115650.3.1	880.051	1127.15	873.901	244.154	221.584	183.279	637.615	824.233	770.591	1004.31	0.247112	0.241359	-1.90318	0.00127908	'(p56337|if5a5_soltu : 280.0) Eukaryotic translation initiation factor 5A-5 (eIF-5A-5) (eIF-4D) - Solanum tuberosum (Potato) & (at1g69410 : 251.0) Encodes eIF5A-2, a putative eukaryotic translation initiation factor. There are three eIF5A coding genes in Arabidopsis: eIF5A-1/At1g13950, eIF5A-2/At1g26630 and eIF5A-3/At1g69410.; eukaryotic elongation factor 5A-3 (ELF5A-3); FUNCTIONS IN: ribosome bi…
Solyc03g117190.1.1	2.27701	2.3493	1.42547	4.23538	6.70368	4.87371	0.957952	1.8913	2.10648	1.84579	0.24654	0.453092	1.6322	0.00349565	' no hits & (original description: no original description)'
Solyc08g076220.3.1	19.7562	12.3583	24.8273	3.16439	2.50177	1.87509	4.27024	23.7191	21.7031	14.3534	0.245422	0.642974	-2.67119	0.0489831	'(p26302|kppr_wheat : 680.0) Phosphoribulokinase, chloroplast precursor (EC 2.7.1.19) (Phosphopentokinase) (PRKase) (PRK) - Triticum aestivum (Wheat) & (at1g32060 : 665.0) phosphoribulokinase (PRK); FUNCTIONS IN: protein binding, phosphoribulokinase activity, ATP binding; INVOLVED IN: response to cold, defense response to bacterium, biosynthetic process, peptidyl-cysteine S-nitrosylation; LOCATED…
Solyc04g082050.3.1	103.187	166.667	93.28	45.7523	38.5923	21.8181	100.51	89.4039	95.2545	123.566	0.244372	0.413843	-1.52985	0.00151611	'(at4g35750 : 264.0) SEC14 cytosolic factor family protein / phosphoglyceride transfer family protein; CONTAINS InterPro DOMAIN/s: Cellular retinaldehyde-binding/triple function, C-terminal (InterPro:IPR001251); BEST Arabidopsis thaliana protein match is: SEC14 cytosolic factor family protein / phosphoglyceride transfer family protein (TAIR:AT3G10210.1); Has 1807 Blast hits to 1807 proteins in 27…
Solyc01g096960.3.1	1.63588	1.46243	1.31758	3.89617	2.67825	3.12794	0.436522	0.457849	2.03976	2.04266	0.242528	0.6959	1.37816	0.0238032	' no hits & (original description: no original description)'
Solyc11g011980.3.1	0.140137	0.213436	0.0824127	0.808058	0.417382	1.18933	0.0358363	0.100232	0.300734	0.0558974	0.238612	0.789112	2.70815	0.0189994	'(at2g32950 : 899.0) Represses photomorphogenesis and induces skotomorphogenesis in the dark. Contains a ring finger zinc-binding motif, a coiled-coil domain, and several WD-40 repeats, similar to G-beta proteins. The C-terminus has homology to TAFII80, a subunit of the TFIID component of the RNA polymerase II of Drosophila. Nuclear localization in the dark and cytoplasmic in the light.; CONSTITU…
Solyc00g127870.3.1	0.913878	2.08783	2.57971	2.76654	4.54943	4.23056	2.8044	1.56875	1.49763	0.437429	0.238439	0.704812	1.2872	0.0270186	#N/A
Solyc04g073980.3.1	5.80383	2.54137	6.31434	14.6065	16.607	19.1057	6.45616	3.42471	5.06692	1.67838	0.233421	0.661851	2.01269	0.000586087	'(at1g78160 : 427.0) Encodes a member of the Arabidopsis Pumilio (APUM) proteins containing PUF domain (eight repeats of approximately 36 amino acids each). PUF proteins regulate both mRNA stability and translation through sequence-specific binding to the 3' UTR of target mRNA transcripts.; pumilio 7 (PUM7); CONTAINS InterPro DOMAIN/s: Pumilio RNA-binding repeat (InterPro:IPR001313), Armadillo-li…
Solyc03g116920.2.1	0	0	0.185808	1.15764	1.68042	1.72671	0.0403984	0	0.123279	0.04726	0.232036	0.884294	4.85069	0.000225681	'(at1g80810 : 180.0) Tudor/PWWP/MBT superfamily protein; FUNCTIONS IN: binding; INVOLVED IN: biological_process unknown; LOCATED IN: cellular_component unknown; EXPRESSED IN: 19 plant structures; EXPRESSED DURING: 6 growth stages; CONTAINS InterPro DOMAIN/s: Armadillo-type fold (InterPro:IPR016024); BEST Arabidopsis thaliana protein match is: Tudor/PWWP/MBT superfamily protein (TAIR:AT1G15940.1);…
Solyc03g082900.3.1	0.331793	0.379005	0.804883	1.3751	1.00586	1.02397	0.763626	0.177985	0.388378	0.397033	0.226717	0.716616	1.39437	0.0102739	'(at5g24318 : 452.0) O-Glycosyl hydrolases family 17 protein; FUNCTIONS IN: cation binding, hydrolase activity, hydrolyzing O-glycosyl compounds, catalytic activity; INVOLVED IN: carbohydrate metabolic process; LOCATED IN: endomembrane system; CONTAINS InterPro DOMAIN/s: X8 (InterPro:IPR012946), Glycoside hydrolase, family 17 (InterPro:IPR000490), Glycoside hydrolase, catalytic core (InterPro:IPR…
Solyc08g005405.1.1	0.384164	0.292551	0.112961	0.461493	0.858142	0.493996	0.0982397	0.274771	0.299787	0.229851	0.222134	0.677722	1.42168	0.0243517	#N/A
Solyc04g008260.3.1	1.71998	1.74642	1.85441	0.20662	0.853794	0.36862	0.733065	1.84531	1.67776	1.82949	0.221277	0.461025	-1.67533	0.0317276	'(gnl|cdd|37890 : 444.0) no description available & (at1g14700 : 442.0) purple acid phosphatase 3 (PAP3); CONTAINS InterPro DOMAIN/s: Metallophosphoesterase (InterPro:IPR004843); BEST Arabidopsis thaliana protein match is: purple acid phosphatase 8 (TAIR:AT2G01890.1); Has 1092 Blast hits to 1082 proteins in 272 species: Archae - 0; Bacteria - 250; Metazoa - 335; Fungi - 8; Plants - 191; Viruses -…
Solyc02g067490.3.1	7.6963	3.57617	7.13434	9.05745	10.934	11.9766	3.9696	5.13154	7.40558	4.55277	0.220806	0.560886	1.0172	0.00522252	'(at1g59710 : 267.0) FUNCTIONS IN: molecular_function unknown; INVOLVED IN: biological_process unknown; LOCATED IN: cellular_component unknown; EXPRESSED IN: 23 plant structures; EXPRESSED DURING: 13 growth stages; CONTAINS InterPro DOMAIN/s: Protein of unknown function DUF569 (InterPro:IPR007679), Actin cross-linking (InterPro:IPR008999); BEST Arabidopsis thaliana protein match is: Actin cross-l…
Solyc07g006140.3.1	2.49834	3.56729	4.22406	8.62854	5.44789	6.02365	1.75693	5.8075	2.31516	1.93077	0.216183	0.709484	1.18218	0.043887	'(at3g14690 : 551.0) putative cytochrome P450; "cytochrome P450, family 72, subfamily A, polypeptide 15" (CYP72A15); FUNCTIONS IN: electron carrier activity, monooxygenase activity, iron ion binding, oxygen binding, heme binding; INVOLVED IN: response to cyclopentenone; LOCATED IN: endomembrane system; EXPRESSED IN: 22 plant structures; EXPRESSED DURING: 13 growth stages; CONTAINS InterPro DOMAIN…
Solyc04g071140.3.1	161.092	231.375	187.578	73.6075	65.9251	59.7592	153.196	112.707	178.356	222.871	0.213236	0.447423	-1.32805	0.0147734	'(at1g43710 : 825.0) embryo defective 1075 (emb1075); FUNCTIONS IN: pyridoxal phosphate binding, carboxy-lyase activity, catalytic activity; INVOLVED IN: cellular amino acid metabolic process, embryo development ending in seed dormancy; LOCATED IN: cellular_component unknown; EXPRESSED IN: 25 plant structures; EXPRESSED DURING: 15 growth stages; CONTAINS InterPro DOMAIN/s: Pyridoxal phosphate-dep…
Solyc10g005030.3.1	1.95406	1.57561	1.57164	2.15408	3.63136	5.01068	1.0141	1.35653	1.85003	1.68494	0.203822	0.399519	1.28539	0.0325802	'(q689g6|prr95_orysa : 248.0) Two-component response regulator-like PRR95 (Pseudo-response regulator 95) (OsPRR95) - Oryza sativa (Rice) & (at5g24470 : 232.0) Encodes a pseudo-response regulator whose mutation affects various circadian-associated biological events such as flowering time in the long-day photoperiod conditions, red light sensitivity of seedlings during early photomorphogenesis, and…
Solyc01g112190.3.1	0	0.0852985	0.0329357	0.322935	0.405096	0.288067	0.114574	0	0	0.022339	0.203425	0.897902	3.30674	0.000909534	'(at4g35270 : 723.0) Plant regulator RWP-RK family protein; CONTAINS InterPro DOMAIN/s: Octicosapeptide/Phox/Bem1p (InterPro:IPR000270), Plant regulator RWP-RK (InterPro:IPR003035); BEST Arabidopsis thaliana protein match is: Plant regulator RWP-RK family protein (TAIR:AT2G17150.1); Has 705 Blast hits to 622 proteins in 59 species: Archae - 0; Bacteria - 9; Metazoa - 13; Fungi - 14; Plants - 585;…
Solyc03g120250.3.1	0.0942651	0.107678	0.0831541	0.543551	0.180487	0.363647	0.108476	0	0.082756	0.141	0.194299	0.75392	2.12603	0.0317907	'(at3g15990 : 868.0) Encodes sulfate transporter Sultr3;4.; sulfate transporter 3;4 (SULTR3;4); FUNCTIONS IN: sulfate transmembrane transporter activity; INVOLVED IN: sulfate transport, transport, transmembrane transport; LOCATED IN: integral to membrane, membrane; EXPRESSED IN: 10 plant structures; EXPRESSED DURING: 4 anthesis, C globular stage, petal differentiation and expansion stage, E expan…
Solyc01g066140.2.1	0.061642	0	0.217505	1.82163	1.77037	1.37922	0.0472899	0.132267	0.0360773	0.110644	0.189959	0.857909	4.34446	4.60772e-05	'(at4g15550 : 176.0) UDP-glucose:indole-3-acetate beta-D-glucosyltransferase; indole-3-acetate beta-D-glucosyltransferase (IAGLU); FUNCTIONS IN: UDP-glycosyltransferase activity, transferase activity, transferring glycosyl groups; INVOLVED IN: metabolic process; LOCATED IN: chloroplast; EXPRESSED IN: 17 plant structures; EXPRESSED DURING: 7 growth stages; CONTAINS InterPro DOMAIN/s: UDP-glucurono…
Solyc10g085800.2.1	3.05218	0.348647	2.28855	2.52992	3.60376	4.47426	1.63908	1.96475	2.32226	0.730464	0.188534	0.779146	1.08734	0.0294177	'(at2g27930 : 200.0) PLATZ transcription factor family protein; CONTAINS InterPro DOMAIN/s: Protein of unknown function DUF597 (InterPro:IPR006734); BEST Arabidopsis thaliana protein match is: PLATZ transcription factor family protein (TAIR:AT1G32700.1); Has 406 Blast hits to 406 proteins in 26 species: Archae - 0; Bacteria - 0; Metazoa - 0; Fungi - 0; Plants - 406; Viruses - 0; Other Eukaryotes …
Solyc12g057077.1.1	0.31755	0	0	0.915527	0.810674	0.980009	0	0	0.371706	0	0.187859	0.93062	3.27908	0.000986349	#N/A
Solyc10g078380.2.1	0.11999	0	0	0.172972	0.229742	0.185154	0	0	0.140454	0	0.187859	0.93062	2.48044	0.0146425	'(at2g41130 : 167.0) basic helix-loop-helix (bHLH) DNA-binding superfamily protein; FUNCTIONS IN: DNA binding, sequence-specific DNA binding transcription factor activity; INVOLVED IN: regulation of transcription; LOCATED IN: chloroplast envelope; CONTAINS InterPro DOMAIN/s: Helix-loop-helix DNA-binding domain (InterPro:IPR001092), Helix-loop-helix DNA-binding (InterPro:IPR011598); BEST Arabidops…
Solyc06g052055.1.1	0.74851	0	0.990425	2.15803	1.43315	2.31002	1.14847	0	0.219041	0.671766	0.185184	0.865347	1.94799	0.0118052	#N/A
Solyc01g049810.3.1	0.247052	0.282206	0.326898	0.712276	0.827795	0.52418	0.236914	0	0.289185	0.480399	0.18164	0.787245	1.45131	0.0252945	'(at5g56310 : 476.0) Pentatricopeptide repeat (PPR) superfamily protein; CONTAINS InterPro DOMAIN/s: Pentatricopeptide repeat (InterPro:IPR002885); BEST Arabidopsis thaliana protein match is: mitochondrial editing factor 21 (TAIR:AT2G20540.1); Has 1807 Blast hits to 1807 proteins in 277 species: Archae - 0; Bacteria - 0; Metazoa - 736; Fungi - 347; Plants - 385; Viruses - 0; Other Eukaryotes - 33…
Solyc11g007990.2.1	94.4542	59.9862	103.729	45.1651	34.1499	27.9236	45.7858	99.5857	88.2591	69.9729	0.181165	0.593163	-1.08633	0.0396164	'(o48902|mdhp_medsa : 749.0) Malate dehydrogenase [NADP], chloroplast precursor (EC 1.1.1.82) (NADP-MDH) - Medicago sativa (Alfalfa) & (at5g58330 : 700.0) lactate/malate dehydrogenase family protein; FUNCTIONS IN: in 6 functions; INVOLVED IN: in 6 processes; LOCATED IN: thylakoid, mitochondrion, apoplast, chloroplast; EXPRESSED IN: 23 plant structures; EXPRESSED DURING: 14 growth stages; CONTAINS…
Solyc02g086950.1.1	0.397942	0	0.351037	2.58144	1.1429	3.07028	0.457934	0.426939	0	0	0.174492	0.88333	3.35589	0.0100187	' (original description: no original description)'
Solyc03g045110.3.1	13.6684	21.8587	20.4975	5.91112	5.23413	8.96389	11.0103	20.5302	21.9993	12.6759	0.173923	0.6091	-1.30429	0.0339216	' no hits & (original description: no original description)'
Solyc03g120970.3.1	0.24819	0	0.145957	0.715557	0.897608	0.765954	0	0.177517	0.290517	0	0.167159	0.895219	2.76078	0.000887329	'(at1g79760 : 108.0) Identified as target of the AGL15 binding motif CArG.; downstream target of AGL15-4 (DTA4); Has 56 Blast hits to 56 proteins in 9 species: Archae - 0; Bacteria - 0; Metazoa - 0; Fungi - 0; Plants - 56; Viruses - 0; Other Eukaryotes - 0 (source: NCBI BLink). & (gnl|cdd|35365 : 91.2) no description available & (reliability: 216.0) & (original description: no original descriptio…
Solyc02g085035.1.1	0.676073	0.514849	0.198795	0.920449	1.07872	0.782427	0.316961	0.161186	0.769391	0.404505	0.165578	0.804551	1.1667	0.028439	#N/A
Solyc12g036670.1.1	0.633819	0.289602	0.335466	1.73599	1.29446	1.27144	0.388997	0.816005	0.148382	0.151689	0.157353	0.842027	1.93018	0.00530878	' no hits & (original description: no original description)'
Solyc02g089630.3.1	144.104	222.719	187.288	92.102	51.3967	63.5046	117.666	182.609	143.85	218.646	0.156703	0.582371	-1.26382	0.0183127	'(at5g38710 : 501.0) Methylenetetrahydrofolate reductase family protein; FUNCTIONS IN: proline dehydrogenase activity; INVOLVED IN: oxidation reduction, proline catabolic process, glutamate biosynthetic process; EXPRESSED IN: 21 plant structures; EXPRESSED DURING: 12 growth stages; CONTAINS InterPro DOMAIN/s: Proline dehydrogenase (InterPro:IPR002872), Proline oxidase (InterPro:IPR015659); BEST A…
Solyc04g072620.1.1	20.7606	27.1024	74.3005	237.709	151.428	131.344	24.1178	73.8202	15.9693	32.2955	0.155879	0.848755	2.24691	0.00714322	#N/A
Solyc02g071880.3.1	0.820655	0.721098	0.696082	1.00101	2.07491	1.36375	0.41165	0.677273	0.683513	0.90648	0.155492	0.565385	1.14384	0.0381833	'(at1g29750 : 1075.0) Receptor-like serine/threonine kinase (RKF1). The putative extracellular domain of the RKF1 protein contains 13 tandem repeats of leucine-rich sequences. Expressed in early flower primordial, stamen, and pollen grains.; receptor-like kinase in flowers 1 (RKF1); FUNCTIONS IN: protein serine/threonine kinase activity, receptor signaling protein serine/threonine kinase activity…
Solyc09g014623.1.1	3.00084	0.979382	4.15978	11.8446	15.3217	10.5841	2.63104	1.5331	2.17448	3.4199	0.153406	0.775279	2.3668	0.000505586	#N/A
Solyc02g080180.1.1	1.55812	1.25635	2.58723	3.76554	3.50977	5.16219	1.26566	2.35999	1.93114	0.932247	0.150449	0.740156	1.35366	0.00705041	'(at1g61790 : 282.0) Oligosaccharyltransferase complex/magnesium transporter family protein; FUNCTIONS IN: oligosaccharide transmembrane transporter activity; INVOLVED IN: biological_process unknown; LOCATED IN: endoplasmic reticulum, plasma membrane, chloroplast; EXPRESSED IN: 26 plant structures; EXPRESSED DURING: 15 growth stages; CONTAINS InterPro DOMAIN/s: Magnesium transporter protein 1 (In…
Solyc12g017430.2.1	7.66766	9.34262	10.1458	2.02644	1.95748	2.95795	4.11768	6.58111	9.72327	12.2338	0.148971	0.701739	-1.81891	0.039817	'(at4g25940 : 90.5) ENTH/ANTH/VHS superfamily protein; FUNCTIONS IN: phospholipid binding, clathrin binding, binding, phosphatidylinositol binding; INVOLVED IN: clathrin coat assembly; LOCATED IN: clathrin coat; EXPRESSED IN: 14 plant structures; EXPRESSED DURING: 10 growth stages; CONTAINS InterPro DOMAIN/s: Epsin-like, N-terminal (InterPro:IPR013809), ANTH (InterPro:IPR011417), ENTH/VHS (InterP…
Solyc09g009400.3.1	6.89898	5.91049	5.74002	2.26028	3.15223	2.54045	6.85644	4.71017	5.64371	5.1128	0.147878	0.382217	-1.07394	0.00435103	'(gnl|cdd|69172 : 261.0) no description available & (at5g61930 : 236.0) ACCUMULATION OF PHOTOSYSTEM ONE 3; ACCUMULATION OF PHOTOSYSTEM ONE 3 (APO3); INVOLVED IN: biological_process unknown; LOCATED IN: endomembrane system; EXPRESSED IN: 19 plant structures; EXPRESSED DURING: 8 growth stages; CONTAINS InterPro DOMAIN/s: Protein of unknown function DUF794, plant (InterPro:IPR008512); BEST Arabidops…
Solyc08g013753.1.1	0	0	1.83135	1.2826	2.27142	1.83058	0.455054	0	1.04148	0.709791	0.146303	0.922166	1.70223	0.0169207	#N/A
Solyc06g053755.1.1	0	0.382029	0.29502	0.482113	0.960519	0.774103	0.128286	0	0.489346	0.200101	0.142666	0.897058	1.85377	0.0250714	#N/A
Solyc10g018260.1.1	0.0721042	0.164728	0.254421	0.415767	0.322131	0.278156	0.0553162	0.154716	0.168802	0.215705	0.139731	0.809347	1.18817	0.0151031	'(at4g00110 : 691.0) Encodes a putative membrane-anchored UDP-D-glucuronate 4-epimerase.; UDP-D-glucuronate 4-epimerase 3 (GAE3); FUNCTIONS IN: UDP-glucuronate 4-epimerase activity, catalytic activity; INVOLVED IN: cellular metabolic process, carbohydrate metabolic process, nucleotide-sugar metabolic process, metabolic process; LOCATED IN: membrane; EXPRESSED IN: 23 plant structures; EXPRESSED DU…
Solyc07g005250.1.1	5.08987	3.42007	4.75404	8.20051	8.59893	9.47109	3.90479	3.85465	5.08175	3.22448	0.138569	0.54638	1.1245	0.000363836	' no hits & (original description: no original description)'
Solyc09g082240.3.1	18.4393	14.1571	32.9316	97.9361	85.948	97.9538	14.3779	39.2415	12.3842	13.3837	0.13824	0.833609	2.24292	0.000304451	'(at2g32030 : 194.0) Acyl-CoA N-acyltransferases (NAT) superfamily protein; FUNCTIONS IN: N-acetyltransferase activity; INVOLVED IN: metabolic process; LOCATED IN: cellular_component unknown; EXPRESSED IN: 12 plant structures; EXPRESSED DURING: 8 growth stages; CONTAINS InterPro DOMAIN/s: GCN5-related N-acetyltransferase, C-terminal (InterPro:IPR022610), GCN5-related N-acetyltransferase (InterPro…
Solyc01g058540.3.1	0	0	0.170658	0.278884	0.30868	0.373157	0	0.207558	0	0	0.132628	0.95121	2.62564	0.00947542	'(at5g49520 : 132.0) Encodes WRKY48, a member of the WRKY Transcription Factor. WRKY48 is a stress- and pathogen-induced transcriptional activator that represses plant basal defense.; WRKY DNA-binding protein 48 (WRKY48); CONTAINS InterPro DOMAIN/s: DNA-binding WRKY (InterPro:IPR003657); BEST Arabidopsis thaliana protein match is: WRKY DNA-binding protein 23 (TAIR:AT2G47260.1); Has 1807 Blast hit…
Solyc02g090170.3.1	0	0	0.302255	0.679161	1.42144	0.660905	0	0.36761	0	0	0.132628	0.95121	3.32425	0.0171179	'(at4g33280 : 130.0) AP2/B3-like transcriptional factor family protein; FUNCTIONS IN: DNA binding, sequence-specific DNA binding transcription factor activity; INVOLVED IN: regulation of transcription, DNA-dependent; LOCATED IN: vacuole; CONTAINS InterPro DOMAIN/s: Transcriptional factor B3 (InterPro:IPR003340); BEST Arabidopsis thaliana protein match is: AP2/B3-like transcriptional factor family…
Solyc09g005250.3.1	10.3887	8.14743	12.3443	33.3044	15.1162	27.5152	9.9921	6.73732	11.1168	9.81061	0.128818	0.584071	1.42691	0.0184687	'(at3g51870 : 484.0) Mitochondrial substrate carrier family protein; FUNCTIONS IN: binding, transporter activity; INVOLVED IN: transport, response to nematode; LOCATED IN: mitochondrial inner membrane, chloroplast, chloroplast envelope; EXPRESSED IN: 23 plant structures; EXPRESSED DURING: 15 growth stages; CONTAINS InterPro DOMAIN/s: Mitochondrial carrier protein (InterPro:IPR002067), Mitochondri…
Solyc04g055000.3.1	0.695045	0.122145	0.660283	1.57998	3.07105	2.39252	0.615251	0.68833	0.438082	0.0639778	0.125658	0.863177	2.37883	0.00496039	'(at5g65160 : 518.0) tetratricopeptide repeat (TPR)-containing protein; FUNCTIONS IN: binding; INVOLVED IN: biological_process unknown; LOCATED IN: cellular_component unknown; EXPRESSED IN: 6 plant structures; EXPRESSED DURING: L mature pollen stage, M germinated pollen stage, 4 anthesis, petal differentiation and expansion stage; CONTAINS InterPro DOMAIN/s: Molecular chaperone, heat shock protei…
Solyc09g082450.1.1	2.7761	1.62841	1.58846	0.892311	0.383087	0.839381	2.27364	1.60994	2.39324	1.05495	0.124147	0.751265	-1.37862	0.0348101	'(at3g22690 : 978.0) INVOLVED IN: photosystem II assembly, regulation of chlorophyll biosynthetic process, photosystem I assembly, thylakoid membrane organization, RNA modification; LOCATED IN: chloroplast; EXPRESSED IN: 13 plant structures; EXPRESSED DURING: LP.04 four leaves visible, 4 anthesis, petal differentiation and expansion stage, E expanded cotyledon stage, D bilateral stage; CONTAINS I…
Solyc03g114750.3.1	17.0234	13.3423	14.688	5.10506	6.82023	7.19028	13.5365	9.06528	18.7631	13.754	0.124141	0.642861	-1.11276	0.027481	' no hits & (original description: no original description)'
Solyc12g062200.1.1	7.25479	6.9059	6.13301	53.8158	54.4048	40.1144	10.2037	7.13481	4.77677	2.7129	0.124091	0.783684	2.99385	0.000175087	' no hits & (original description: no original description)'
Solyc09g065300.3.1	12.9965	9.62968	14.0983	5.94965	4.48361	2.98109	8.62314	8.66758	13.9795	13.7656	0.120709	0.661138	-1.33226	0.0168028	'(at4g02725 : 139.0) unknown protein; FUNCTIONS IN: molecular_function unknown; INVOLVED IN: biological_process unknown; LOCATED IN: chloroplast, membrane; Has 107 Blast hits to 107 proteins in 55 species: Archae - 0; Bacteria - 69; Metazoa - 0; Fungi - 0; Plants - 34; Viruses - 0; Other Eukaryotes - 4 (source: NCBI BLink). & (reliability: 278.0) & (original description: no original description)'
Solyc06g072680.3.1	6.04566	0	7.46628	23.5308	12.3472	9.32893	1.85522	2.59448	7.78437	4.34064	0.120288	0.8898	1.8626	0.0391472	'(q07764|hva22_horvu : 148.0) Protein HVA22 - Hordeum vulgare (Barley) & (at4g24960 : 143.0) Homologous to a eukaryote specific ABA- and stress-inducible gene first isolated from barley. Groups in one subfamily with ATHVA22E. Along with other members of the ATHVA22 family, it may be involved in regulation of autophagy during development.; HVA22 homologue D (HVA22D); FUNCTIONS IN: molecular_functi…
Solyc09g005490.1.1	0.245605	0.561104	1.08328	1.77026	2.50802	1.13696	0.565262	0	0.431237	1.32254	0.119886	0.901178	1.63854	0.0461879	'(at5g03280 : 121.0) Involved in ethylene signal transduction. Acts downstream of CTR1. Positively regulates ORE1 and negatively regulates mir164A,B,C to regulate leaf senescence.; ETHYLENE INSENSITIVE 2 (EIN2); FUNCTIONS IN: transporter activity; INVOLVED IN: in 22 processes; LOCATED IN: membrane; EXPRESSED IN: 23 plant structures; EXPRESSED DURING: 13 growth stages; CONTAINS InterPro DOMAIN/s: …
Solyc04g077170.3.1	2.02098	0.51301	2.77319	0.485556	1.14652	0.693006	1.55043	1.92733	1.70852	1.34353	0.115941	0.821589	-1.07472	0.0112565	'(at4g37810 : 97.4) unknown protein; FUNCTIONS IN: molecular_function unknown; INVOLVED IN: biological_process unknown; LOCATED IN: endomembrane system; BEST Arabidopsis thaliana protein match is: unknown protein (TAIR:AT5G10310.1); Has 149 Blast hits to 149 proteins in 15 species: Archae - 0; Bacteria - 0; Metazoa - 0; Fungi - 0; Plants - 149; Viruses - 0; Other Eukaryotes - 0 (source: NCBI BLin…
Solyc02g078480.3.1	8.90469	4.0687	9.83594	14.6225	17.0496	18.3408	9.86099	8.47358	6.16335	3.56731	0.115877	0.801547	1.24855	0.00357431	'(at5g53750 : 286.0) CBS domain-containing protein; CONTAINS InterPro DOMAIN/s: Cystathionine beta-synthase, core (InterPro:IPR000644); BEST Arabidopsis thaliana protein match is: Cystathionine beta-synthase (CBS) family protein (TAIR:AT4G27460.1); Has 152 Blast hits to 152 proteins in 18 species: Archae - 0; Bacteria - 0; Metazoa - 1; Fungi - 0; Plants - 150; Viruses - 0; Other Eukaryotes - 1 (s…
Solyc07g005520.1.1	3.20064	3.8998	3.13709	7.63854	7.35384	9.82282	3.05565	3.96802	3.33021	2.25543	0.114415	0.601419	1.39177	0.00120189	'(at2g24240 : 786.0) BTB/POZ domain with WD40/YVTN repeat-like protein; FUNCTIONS IN: voltage-gated potassium channel activity; INVOLVED IN: potassium ion transport; LOCATED IN: voltage-gated potassium channel complex, membrane; EXPRESSED IN: 17 plant structures; EXPRESSED DURING: 11 growth stages; CONTAINS InterPro DOMAIN/s: WD40 repeat-like-containing domain (InterPro:IPR011046), BTB/POZ fold (…
Solyc10g050325.1.1	1.03073	0.5046	1.81848	0	0	0.0568038	0.621303	0.473932	1.12034	1.93821	0.106415	0.881014	-5.77726	0.0478579	' no hits & (original description: no original description)'
Solyc04g057940.3.1	0.524656	0.479448	1.25886	1.96643	3.7771	2.70402	0.547401	0.900619	0.835221	0.527368	0.102367	0.838169	2.00269	0.00557816	'(at3g06880 : 201.0) Transducin/WD40 repeat-like superfamily protein; FUNCTIONS IN: binding, nucleotide binding; LOCATED IN: cellular_component unknown; CONTAINS InterPro DOMAIN/s: WD40 repeat 2 (InterPro:IPR019782), WD40 repeat, conserved site (InterPro:IPR019775), WD40 repeat (InterPro:IPR001680), WD40 repeat-like-containing domain (InterPro:IPR011046), WD40-repeat-containing domain (InterPro:I…
Solyc06g072780.2.1	2.00056	0.652922	1.26054	2.88391	6.38405	5.51255	0.657759	1.83972	1.33814	1.02597	0.102262	0.847356	2.01923	0.010358	' no hits & (original description: no original description)'
Solyc10g007070.3.1	8.69546	8.40463	8.40807	4.33901	4.80259	2.70936	6.15775	6.8174	7.3402	11.4057	0.100554	0.700071	-1.0054	0.045019	'(at5g53870 : 136.0) early nodulin-like protein 1 (ENODL1); FUNCTIONS IN: electron carrier activity, copper ion binding; LOCATED IN: plasma membrane, anchored to membrane; EXPRESSED IN: 22 plant structures; EXPRESSED DURING: 9 growth stages; CONTAINS InterPro DOMAIN/s: Plastocyanin-like (InterPro:IPR003245), Cupredoxin (InterPro:IPR008972); BEST Arabidopsis thaliana protein match is: early noduli…
Solyc02g065230.3.1	2.35462	0.872324	1.06661	4.86212	5.23943	6.87395	2.39226	0.682757	2.01127	0.266531	0.0969135	0.902243	2.08012	0.00287568	'(at2g45550 : 477.0) member of CYP76C; "cytochrome P450, family 76, subfamily C, polypeptide 4" (CYP76C4); FUNCTIONS IN: electron carrier activity, monooxygenase activity, iron ion binding, oxygen binding, heme binding; INVOLVED IN: oxidation reduction; EXPRESSED IN: stem, root, carpel; EXPRESSED DURING: 4 anthesis; CONTAINS InterPro DOMAIN/s: Cytochrome P450 (InterPro:IPR001128), Cytochrome P450…
Solyc02g021220.1.1	27.0085	14.0029	28.011	39.6181	44.7974	45.6425	25.4527	20.3642	25.9906	14.4324	0.0937456	0.781268	1.00777	0.00167559	'(at3g14240 : 761.0) Subtilase family protein; FUNCTIONS IN: identical protein binding, serine-type endopeptidase activity; INVOLVED IN: proteolysis, negative regulation of catalytic activity; LOCATED IN: endomembrane system; EXPRESSED IN: 22 plant structures; EXPRESSED DURING: 13 growth stages; CONTAINS InterPro DOMAIN/s: Protease-associated PA (InterPro:IPR003137), Proteinase inhibitor, propept…
Solyc02g081300.3.1	1.38538	1.21731	3.94827	5.17195	6.55203	6.08436	1.66236	2.28666	2.68195	1.57277	0.0904624	0.875103	1.53324	0.000384335	'(at1g73370 : 1217.0) Encodes a protein with sucrose synthase activity (SUS6).; sucrose synthase 6 (SUS6); CONTAINS InterPro DOMAIN/s: Sucrose synthase, plant/cyanobacteria (InterPro:IPR012820), Sucrose synthase (InterPro:IPR000368), Glycosyl transferase, group 1 (InterPro:IPR001296); BEST Arabidopsis thaliana protein match is: sucrose synthase 5 (TAIR:AT5G37180.1). & (o24301|sus2_pea : 956.0) Su…
Solyc04g080250.3.1	188.416	244.002	178.145	50.8709	42.653	48.5104	184.957	92.0266	229.566	258.724	0.0892051	0.802852	-2.0147	0.0205874	'(at3g46940 : 146.0) DUTP-PYROPHOSPHATASE-LIKE 1 (DUT1); FUNCTIONS IN: hydrolase activity, dUTP diphosphatase activity; INVOLVED IN: DNA repair, 2'-deoxyribonucleotide metabolic process; LOCATED IN: cellular_component unknown; EXPRESSED IN: 22 plant structures; EXPRESSED DURING: 13 growth stages; CONTAINS InterPro DOMAIN/s: DeoxyUTP pyrophosphatase domain, subfamily 1, (InterPro:IPR008181), Deoxy…
Solyc02g081550.3.1	11.9584	10.6718	9.97194	3.73727	2.71299	4.68526	8.49321	7.71789	13.2323	11.431	0.0888066	0.701057	-1.46099	0.00947718	'(at5g15250 : 944.0) Encodes an FtsH protease that is localized to the chloroplast. AtFtsH6 is involved in the degradation of both Lhcb3 and Lhcb1 during senescence and high-light acclimation.; FTSH protease 6 (FTSH6); CONTAINS InterPro DOMAIN/s: Peptidase M41, FtsH (InterPro:IPR005936), ATPase, AAA+ type, core (InterPro:IPR003593), ATPase, AAA-type, core (InterPro:IPR003959), ATPase, AAA-type, c…
Solyc07g053270.3.1	0.409341	0.187035	0	1.00315	1.04501	0.442152	0.314034	0	0.239576	0.195932	0.0852505	0.931845	2.14728	0.0163468	'(at4g21470 : 258.0) Bifunctional enzyme that catalyzes hydrolysis of FMN to riboflavin, and phosphorylation of riboflavin to FMN.; riboflavin kinase/FMN hydrolase (FMN/FHY); FUNCTIONS IN: riboflavin kinase activity, FMN adenylyltransferase activity; INVOLVED IN: riboflavin biosynthetic process, metabolic process; LOCATED IN: endomembrane system; EXPRESSED IN: 22 plant structures; EXPRESSED DURIN…
Solyc03g063100.2.1	43.6238	14.1222	11.6848	1.0184	1.35264	0.136265	13.6848	30.6964	29.3564	13.5259	0.0852335	0.902103	-4.70614	0.0135878	'(at1g65480 : 244.0) FT, together with LFY, promotes flowering and is antagonistic with its homologous gene, TERMINAL FLOWER1 (TFL1). FT is expressed in leaves and is induced by long day treatment. Either the FT mRNA or protein is translocated to the shoot apex where it induces its own expression. Recent data suggests that FT protein acts as a long-range signal. FT is a target of CO and acts upst…
Solyc03g110960.3.1	8.59827	6.13858	7.22925	17.9144	13.2904	15.2373	6.18406	6.9186	8.09889	6.43058	0.0839687	0.618086	1.16412	0.000932345	'(q852s5|ndk2_tobac : 356.0) Nucleoside diphosphate kinase 2, chloroplast precursor (EC 2.7.4.6) (Nucleoside diphosphate kinase II) (NDK II) (NDP kinase II) (NDPK II) - Nicotiana tabacum (Common tobacco) & (at5g63310 : 276.0) Maintains intracellular dNTP levels except ATP. Plays a role in response to oxidative stress and UV. Involved in phytochrome-mediated light signaling. Participates in auxin-…
Solyc10g044710.2.1	11.3175	12.3533	10.8709	4.07867	4.65489	4.07488	7.52477	12.6818	12.3644	10.9847	0.0805126	0.683214	-1.35073	0.00529692	'(at3g05625 : 325.0) Tetratricopeptide repeat (TPR)-like superfamily protein; FUNCTIONS IN: binding; INVOLVED IN: biological_process unknown; LOCATED IN: chloroplast, chloroplast stroma; EXPRESSED IN: cotyledon; CONTAINS InterPro DOMAIN/s: Tetratricopeptide-like helical (InterPro:IPR011990), Tetratricopeptide repeat-containing (InterPro:IPR013026), Tetratricopeptide repeat (InterPro:IPR019734); H…
Solyc03g094010.3.1	1.52609	1.74324	1.34621	2.91491	3.55506	4.12103	2.04885	1.80102	1.29511	0.68481	0.0780931	0.835012	1.27636	0.00640408	'(o04937|dhea_nicpl : 811.0) Glutamate dehydrogenase A (EC 1.4.1.3) (GDH A) - Nicotiana plumbaginifolia (Leadwort-leaved tobacco) & (at5g07440 : 778.0) Encodes the alpha-subunit of the glutamate dehydrogenase. The enzyme is almost exclusively found in the mitochondria of stem and leaf companion cells.; glutamate dehydrogenase 2 (GDH2); FUNCTIONS IN: in 7 functions; INVOLVED IN: response to salt s…
Solyc03g116930.3.1	0.14066	0.321348	0.49632	16.627	19.346	16.9841	0.269775	0.150909	0.41162	0.378714	0.077409	0.886054	5.86557	2.24886e-06	'(at1g15940 : 165.0) Tudor/PWWP/MBT superfamily protein; FUNCTIONS IN: binding; INVOLVED IN: biological_process unknown; EXPRESSED IN: 25 plant structures; EXPRESSED DURING: 15 growth stages; CONTAINS InterPro DOMAIN/s: Armadillo-type fold (InterPro:IPR016024); BEST Arabidopsis thaliana protein match is: Tudor/PWWP/MBT superfamily protein (TAIR:AT1G80810.1); Has 113244 Blast hits to 64070 protein…
Solyc07g049320.3.1	0.114526	0.261644	0.303081	0.495285	0.694388	0.662711	0.483235	0	0.0670289	0.308352	0.0769694	0.936379	1.52434	0.035983	'(at2g05760 : 841.0) Xanthine/uracil permease family protein; FUNCTIONS IN: transmembrane transporter activity; INVOLVED IN: transport, transmembrane transport; LOCATED IN: membrane; EXPRESSED IN: 22 plant structures; EXPRESSED DURING: 13 growth stages; CONTAINS InterPro DOMAIN/s: Xanthine/uracil/vitamin C permease (InterPro:IPR006043); BEST Arabidopsis thaliana protein match is: Xanthine/uracil …
Solyc01g107990.3.1	5.21401	1.57657	4.12596	10.2243	7.38949	13.1925	2.00002	4.7713	5.11594	1.92682	0.0754136	0.897122	1.57212	0.0110763	'(at1g49740 : 528.0) PLC-like phosphodiesterases superfamily protein; FUNCTIONS IN: phospholipase C activity, phosphoric diester hydrolase activity; INVOLVED IN: intracellular signaling pathway, lipid metabolic process; LOCATED IN: endomembrane system; EXPRESSED IN: 22 plant structures; EXPRESSED DURING: 13 growth stages; CONTAINS InterPro DOMAIN/s: Phospholipase C, phosphatidylinositol-specific …
Solyc08g067300.1.1	4.0149	2.24983	6.61556	18.8372	11.0232	14.8454	5.86964	3.576	3.99024	2.90074	0.0720926	0.878478	1.86739	0.00313031	'(at4g33160 : 324.0) F-box family protein; CONTAINS InterPro DOMAIN/s: F-box domain, cyclin-like (InterPro:IPR001810), F-box domain, Skp2-like (InterPro:IPR022364); BEST Arabidopsis thaliana protein match is: Galactose oxidase/kelch repeat superfamily protein (TAIR:AT1G27340.1); Has 30201 Blast hits to 17322 proteins in 780 species: Archae - 12; Bacteria - 1396; Metazoa - 17338; Fungi - 3422; Pla…
Solyc01g087200.3.1	1.99829	4.40222	2.04605	1.23456	0.910973	1.34904	1.83416	3.44556	2.25555	3.22387	0.0659116	0.881991	-1.20734	0.0225503	'(gnl|cdd|39857 : 331.0) no description available & (gnl|cdd|85132 : 271.0) no description available & (at1g50180 : 259.0) NB-ARC domain-containing disease resistance protein; FUNCTIONS IN: ATP binding; INVOLVED IN: apoptosis, defense response; LOCATED IN: cellular_component unknown; EXPRESSED IN: shoot; CONTAINS InterPro DOMAIN/s: NB-ARC (InterPro:IPR002182), Disease resistance protein (InterPro…
Solyc12g019410.2.1	1.85654	2.68623	1.63771	0.267629	0.157986	0.0477465	2.04147	1.72625	1.48499	2.62888	0.0642701	0.829754	-3.64244	0.00172048	'(at2g31800 : 736.0) Integrin-linked protein kinase family; FUNCTIONS IN: protein serine/threonine/tyrosine kinase activity, kinase activity; INVOLVED IN: regulation of signal transduction, protein amino acid phosphorylation; EXPRESSED IN: 24 plant structures; EXPRESSED DURING: 15 growth stages; CONTAINS InterPro DOMAIN/s: Integrin-linked protein kinase (InterPro:IPR016253), Serine-threonine/tyro…
Solyc03g005330.1.1	6.0823	5.69214	3.36144	2.16557	2.85295	2.14848	4.60994	3.93102	6.04736	4.73525	0.0626476	0.817717	-1.01588	0.00718996	'(at3g23000 : 390.0) Encodes a serine/threonine protein kinase with similarities to CBL-interacting protein kinases, SNF1 and SOS2.; CBL-interacting protein kinase 7 (CIPK7); FUNCTIONS IN: protein serine/threonine kinase activity, protein kinase activity, kinase activity, ATP binding; INVOLVED IN: response to fructose stimulus, response to sucrose stimulus, response to glucose stimulus; EXPRESSED…
Solyc03g078780.2.1	0.41365	0.787515	0.425709	3.37902	1.62801	2.65956	0.79335	0.887584	0.242098	0.164995	0.0549997	0.936538	2.29148	0.00809164	'(at3g11340 : 272.0) UDP-Glycosyltransferase superfamily protein; FUNCTIONS IN: transferase activity, transferring hexosyl groups, UDP-glycosyltransferase activity; INVOLVED IN: metabolic process; LOCATED IN: endomembrane system; EXPRESSED IN: 8 plant structures; EXPRESSED DURING: 4 anthesis, LP.02 two leaves visible, petal differentiation and expansion stage; CONTAINS InterPro DOMAIN/s: UDP-gluc…
Solyc08g078460.3.1	28.7619	38.3939	31.2721	4.33901	2.24121	3.61248	27.1967	38.5721	26.0332	34.7175	0.0528164	0.794933	-3.21871	0.000539787	'(at4g17370 : 575.0) Oxidoreductase family protein; FUNCTIONS IN: oxidoreductase activity, binding, catalytic activity; INVOLVED IN: oxidation reduction, metabolic process; LOCATED IN: cellular_component unknown; EXPRESSED IN: 23 plant structures; EXPRESSED DURING: 14 growth stages; CONTAINS InterPro DOMAIN/s: Oxidoreductase, N-terminal (InterPro:IPR000683), Oxidoreductase, C-terminal (InterPro:I…
Solyc02g082120.3.1	0.158775	0.181367	0.42018	0.801086	0.760006	0.306253	0.121807	0.340689	0.278779	0.237493	0.0506805	0.925291	1.34699	0.0463287	'(at5g44680 : 362.0) DNA glycosylase superfamily protein; FUNCTIONS IN: DNA-3-methyladenine glycosylase I activity, catalytic activity; INVOLVED IN: DNA repair, base-excision repair; EXPRESSED IN: 21 plant structures; EXPRESSED DURING: 13 growth stages; CONTAINS InterPro DOMAIN/s: DNA glycosylase (InterPro:IPR011257), Methyladenine glycosylase (InterPro:IPR005019); BEST Arabidopsis thaliana prote…
Solyc11g020960.2.1	14.7563	19.5432	10.7532	65.974	84.2149	56.9255	19.524	5.50664	11.3901	21.6245	0.0494755	0.921626	2.25022	0.00105534	' (original description: no original description)'
Solyc01g008790.3.1	1.11856	1.07598	1.14251	1.78219	2.96829	1.81687	0.90329	1.51587	0.861396	1.02149	0.0485863	0.845062	1.02533	0.0302113	'(at2g26870 : 638.0) non-specific phospholipase C2 (NPC2); FUNCTIONS IN: hydrolase activity, acting on ester bonds; INVOLVED IN: triglyceride biosynthetic process, phospholipid biosynthetic process; LOCATED IN: endomembrane system; EXPRESSED IN: 17 plant structures; EXPRESSED DURING: 12 growth stages; CONTAINS InterPro DOMAIN/s: Phosphoesterase (InterPro:IPR007312); BEST Arabidopsis thaliana prot…
Solyc04g080830.3.1	2.83972	3.28195	2.03348	1.17992	1.19404	1.26302	2.43485	1.72046	3.14804	3.27816	0.039275	0.894651	-1.12569	0.0200524	'(at1g19720 : 966.0) Pentatricopeptide repeat (PPR-like) superfamily protein; INVOLVED IN: biological_process unknown; LOCATED IN: nucleus, chloroplast, cytoplasm; CONTAINS InterPro DOMAIN/s: Pentatricopeptide repeat (InterPro:IPR002885); BEST Arabidopsis thaliana protein match is: Tetratricopeptide repeat (TPR)-like superfamily protein (TAIR:AT3G57430.1); Has 61333 Blast hits to 15549 proteins i…
Solyc02g094756.1.1	253.657	188.839	246.668	107.956	117.492	108.233	253.651	138.772	296.286	207.894	0.0354174	0.902909	-1.01096	0.0368493	#N/A
Solyc06g008065.1.1	0	0.310915	0.240103	0.490461	0.260574	0.420004	0.104406	0.292019	0.159302	0.162852	0.0319879	0.966671	1.1196	0.0356697	#N/A
Solyc02g014690.1.1	2.96579	0	1.56973	6.84054	6.81425	7.77998	0	0	4.16591	1.77448	0.02575	0.985178	2.26636	0.00520878	' no hits & (original description: no original description)'
Solyc06g082530.2.1	20.0447	11.3164	14.2155	6.56929	8.13526	6.49693	9.09486	18.1395	18.554	13.9095	0.0256479	0.939983	-1.07848	0.0313773	'(at1g07530 : 477.0) Encodes a member of the GRAS family of transcription factors. The protein interacts with the TGA2 transcription factor and affects the transcription of stress-responsive genes. The protein is found in the nucleus and is also exported to the cytoplasm.; SCARECROW-like 14 (SCL14); CONTAINS InterPro DOMAIN/s: Transcription factor GRAS (InterPro:IPR005202); BEST Arabidopsis thali…
Solyc03g116830.3.1	13.6447	12.2196	16.0806	2.95043	4.00587	3.07401	12.2264	7.26093	16.355	19.1687	0.0238136	0.945882	-2.04032	0.0196511	'(at4g32160 : 239.0) Phox (PX) domain-containing protein; CONTAINS InterPro DOMAIN/s: Phox-like (InterPro:IPR001683); BEST Arabidopsis thaliana protein match is: Phox (PX) domain-containing protein (TAIR:AT2G25350.1); Has 33521 Blast hits to 21186 proteins in 1483 species: Archae - 481; Bacteria - 3615; Metazoa - 17372; Fungi - 2745; Plants - 1628; Viruses - 165; Other Eukaryotes - 7515 (source: …
Solyc05g053000.1.1	0.100119	0.22873	0.176636	0.505143	0.319493	0.38623	0.153617	0.214829	0.175791	0.119805	0.0214332	0.951853	1.28173	0.00562035	'(at3g55560 : 162.0) AT-hook protein of GA feedback 2 (AGF2); INVOLVED IN: biological_process unknown; LOCATED IN: chloroplast; EXPRESSED IN: 19 plant structures; EXPRESSED DURING: 6 growth stages; CONTAINS InterPro DOMAIN/s: Protein of unknown function DUF296 (InterPro:IPR005175), Predicted AT-hook DNA-binding (InterPro:IPR014476); BEST Arabidopsis thaliana protein match is: AT-hook motif nuclea…
Solyc03g025900.3.1	0.418468	0.119503	0.369143	0.678648	1.50231	0.807162	0.280907	0.448961	0.336762	0.125188	0.0212314	0.969827	1.74111	0.02822	'(at3g48900 : 566.0) single-stranded DNA endonuclease family protein; FUNCTIONS IN: chromatin binding, DNA binding, catalytic activity, nuclease activity; INVOLVED IN: DNA repair, chromatin assembly or disassembly; LOCATED IN: chromatin, nucleus; EXPRESSED IN: 6 plant structures; EXPRESSED DURING: F mature embryo stage, petal differentiation and expansion stage, E expanded cotyledon stage, D bila…
Solyc07g009450.1.1	10.06	12.9278	4.4371	29.9103	43.7399	34.4424	5.30593	1.34913	13.2476	16.1761	0.0193746	0.979745	1.99808	0.00379373	' no hits & (original description: no original description)'
Solyc00g187055.1.1	0	0.658912	0	0.519709	1.28852	1.7802	0.442529	0	0.168802	0.258846	0.0138136	0.992565	2.45901	0.0299395	#N/A
Solyc11g006310.2.1	0.877563	0.471733	2.27684	7.47868	4.71129	14.3779	0.792047	2.65838	0.845951	0.494173	0.0132785	0.988659	2.88646	0.0270087	'(at5g55490 : 416.0) Encodes a transmembrane domain containing protein that is expressed in pollen germ cells.; gamete expressed protein 1 (GEX1); Has 7985 Blast hits to 6093 proteins in 809 species: Archae - 118; Bacteria - 1642; Metazoa - 3258; Fungi - 589; Plants - 254; Viruses - 18; Other Eukaryotes - 2106 (source: NCBI BLink). & (reliability: 832.0) & (original description: no original descr…
Solyc07g063610.3.1	32.8162	42.8408	43.3007	11.3296	6.51206	11.0638	35.5421	49.7047	38.897	33.329	0.0103834	0.958201	-2.03065	0.00118281	'(at4g27360 : 127.0) Dynein light chain type 1 family protein; FUNCTIONS IN: microtubule motor activity; INVOLVED IN: microtubule-based process; LOCATED IN: microtubule associated complex; CONTAINS InterPro DOMAIN/s: Dynein light chain, type 1/2 (InterPro:IPR001372); BEST Arabidopsis thaliana protein match is: Dynein light chain type 1 family protein (TAIR:AT3G16120.1); Has 1221 Blast hits to 121…
Solyc06g065010.3.1	0	0	0.0763964	0.124845	0.552732	0.467732	0	0	0.101374	0	0.00692251	0.997484	3.91301	0.0256228	'(at5g40990 : 322.0) Component of plant resistance. Contains lipase signature motif and GDSL domain. Directly interferes with the fungal infection process by acting on fungal cell walls through its action as a antimicrobial compound. Critical component for both local and systemic resistance responses in the incompatible interaction with Alternaria brassicicola in the ethylene-dependent pathway.; …
Solyc02g021210.1.1	5.56704	3.7407	7.51072	21.2431	19.6462	14.1489	8.03928	4.21602	4.59986	5.48609	0.00537282	0.988416	1.71576	0.00161997	' no hits & (original description: no original description)'
Solyc01g098817.1.1	0.300837	0.343643	0	0.542088	0.576005	0.812376	0	0.322758	0.264107	0.269992	0.00411797	0.996274	1.58686	0.0120158	#N/A
Solyc01g066620.3.1	0.432427	0.197583	0.534039	1.24673	1.9871	1.46799	0.232221	0.371149	0.5821	0.362218	0.00407348	0.993051	2.01814	0.002104	'(q39659|mfpa_cucsa : 858.0) Glyoxysomal fatty acid beta-oxidation multifunctional protein MFP-a [Includes: Enoyl-CoA hydratase (EC 4.2.1.17); 3-2-trans-enoyl-CoA isomerase (EC 5.3.3.8); 3-hydroxybutyryl-CoA epimerase (EC 5.1.2.3); 3-hydroxyacyl-CoA dehydrogenase ( & (at3g06860 : 846.0) Encodes a multifunctional protein. Involved in peroxisomal fatty acid beta oxidation. Loss-of-function mutant l…
Solyc01g005980.3.1	2.60943	1.41939	3.83643	6.44849	8.32703	6.90267	1.90655	4.79927	1.7454	2.00733	0.00391938	0.994821	1.4666	0.00543033	'(at5g19860 : 155.0) Protein of unknown function, DUF538; INVOLVED IN: biological_process unknown; LOCATED IN: vacuole; EXPRESSED IN: 23 plant structures; EXPRESSED DURING: 15 growth stages; CONTAINS InterPro DOMAIN/s: Protein of unknown function DUF538 (InterPro:IPR007493); BEST Arabidopsis thaliana protein match is: Protein of unknown function, DUF538 (TAIR:AT1G55265.1); Has 30201 Blast hits to…
Solyc06g009783.1.1	0.368984	0.168595	0.130197	0.851053	0.706485	0.39856	0.339688	0.158348	0.172765	0.220768	-0.00194668	0.997104	1.5486	0.0168563	#N/A
Solyc02g078500.2.1	2.45605	0	1.29993	0.354051	0.313503	0.378988	0.942103	1.31751	1.5812	1.17559	-0.00242615	0.997395	-1.84599	0.00233176	'(at4g27450 : 332.0) Aluminium induced protein with YGL and LRDR motifs; FUNCTIONS IN: molecular_function unknown; INVOLVED IN: biological_process unknown; LOCATED IN: cytosol, nucleus, plasma membrane; EXPRESSED IN: 25 plant structures; EXPRESSED DURING: 14 growth stages; BEST Arabidopsis thaliana protein match is: Aluminium induced protein with YGL and LRDR motifs (TAIR:AT3G15450.1); Has 30201 …
Solyc11g012070.2.1	12.7649	10.8455	13.5868	26.7653	28.6823	29.383	10.5212	19.2409	12.1634	7.76364	-0.00270164	0.994068	1.18669	0.00308858	'(at4g22300 : 349.0) encodes a carboxylesterase that inhibits AvrBsT-triggered phenotypes in Arabidopsis; SUPPRESSOR OF AVRBST-ELICITED RESISTANCE 1 (SOBER1); FUNCTIONS IN: carboxylesterase activity; INVOLVED IN: defense response, incompatible interaction, regulation of plant-type hypersensitive response; LOCATED IN: endomembrane system; EXPRESSED IN: 22 plant structures; EXPRESSED DURING: 13 gro…
Solyc03g114360.3.1	20.6989	30.933	27.32	81.551	57.8583	58.8369	30.0279	25.2127	19.1281	31.1939	-0.00401546	0.986429	1.32423	0.00276128	'(at5g62520 : 226.0) Encodes a protein with similarity to RCD1 but without the WWE domain. The protein does have a PARP signature upstream of the C-terminal protein interaction domain. The PARP signature may bind NAD+ and attach the ADP-ribose-moiety from NAD+ to the target molecule. Its presence suggests a role for the protein in ADP ribosylation. Up-regulated by NaCl. SRO5 and P5CDH (an overlap…
Solyc09g056430.3.1	1.39035	0.705861	1.49902	3.00639	4.92977	2.08583	2.07402	0.994443	0.723319	1.01673	-0.00446512	0.993111	1.47455	0.0415208	'(at4g13000 : 399.0) AGC (cAMP-dependent, cGMP-dependent and protein kinase C) kinase family protein; FUNCTIONS IN: kinase activity; INVOLVED IN: protein amino acid phosphorylation; LOCATED IN: cellular_component unknown; EXPRESSED IN: 21 plant structures; EXPRESSED DURING: 10 growth stages; CONTAINS InterPro DOMAIN/s: Protein kinase, catalytic domain (InterPro:IPR000719), Serine/threonine-protei…
Solyc02g086970.3.1	185.046	47.8809	383.737	466.404	470.366	562.751	248.531	118.597	370.532	89.4596	-0.00857318	0.99168	1.27337	0.0151509	'(at3g48000 : 552.0) Encodes a putative (NAD+) aldehyde dehydrogenase.; aldehyde dehydrogenase 2B4 (ALDH2B4); FUNCTIONS IN: 3-chloroallyl aldehyde dehydrogenase activity, aldehyde dehydrogenase (NAD) activity, ATP binding; INVOLVED IN: response to cadmium ion; LOCATED IN: mitochondrion, chloroplast; EXPRESSED IN: 24 plant structures; EXPRESSED DURING: 14 growth stages; CONTAINS InterPro DOMAIN/s:…
Solyc06g054390.3.1	0	0	0.055133	0.27029	0.119667	0.289327	0	0	0.0365794	0.0373946	-0.00906389	0.995581	3.61396	0.0066518	'(at4g14240 : 610.0) CONTAINS InterPro DOMAIN/s: Protein of unknown function DUF21 (InterPro:IPR002550), Cystathionine beta-synthase, core (InterPro:IPR000644); BEST Arabidopsis thaliana protein match is: CBS domain-containing protein with a domain of unknown function (DUF21) (TAIR:AT4G14230.1); Has 30201 Blast hits to 17322 proteins in 780 species: Archae - 12; Bacteria - 1396; Metazoa - 17338; …
Solyc04g008600.3.1	0	0	0.0933734	0.228882	0.270225	0.32667	0	0	0.0619509	0.0633315	-0.00906389	0.995581	3.1356	0.000612248	'(at3g02820 : 193.0) zinc knuckle (CCHC-type) family protein; FUNCTIONS IN: zinc ion binding, nucleic acid binding; INVOLVED IN: cell cycle, replication fork protection, response to DNA damage stimulus; LOCATED IN: nucleus, chloroplast; EXPRESSED IN: 20 plant structures; EXPRESSED DURING: 15 growth stages; CONTAINS InterPro DOMAIN/s: Replication fork protection component Swi3 (InterPro:IPR012923)…
Solyc01g010390.3.1	1.11392	1.55519	1.63771	7.62744	6.08245	4.1062	0.759617	1.32788	1.81097	1.88835	-0.0111091	0.974994	2.03738	0.00426666	'(at1g26560 : 755.0) beta glucosidase 40 (BGLU40); FUNCTIONS IN: cation binding, hydrolase activity, hydrolyzing O-glycosyl compounds, catalytic activity; INVOLVED IN: carbohydrate metabolic process; LOCATED IN: apoplast, chloroplast; EXPRESSED IN: 23 plant structures; EXPRESSED DURING: 13 growth stages; CONTAINS InterPro DOMAIN/s: Glycoside hydrolase, family 1 (InterPro:IPR001360), Glycoside hyd…
Solyc05g015415.1.1	2.11938	1.21047	0.311594	0	0.45088	0	0.40648	1.89484	1.03368	1.58507	-0.0191296	0.978924	-3.03282	0.0452945	#N/A
Solyc03g116320.3.1	3.06706	3.85383	3.3143	1.54746	1.95748	1.41982	2.82355	2.46792	3.59013	4.95469	-0.0198811	0.9472	-1.07529	0.0412652	'(at3g47620 : 139.0) Encodes a transcription factor AtTCP14 that regulates seed germination. AtTCP14 shows elevated expression level just prior to germination. AtTCP14 is predominantly expressed in the vascular tissue of the embryo, and affects gene expression in radicles in a non-cell-autonomous manner.; "TEOSINTE BRANCHED, cycloidea and PCF (TCP) 14" (TCP14); CONTAINS InterPro DOMAIN/s: Transcr…
Solyc10g055540.2.1	1.18952	0	1.79883	2.93958	1.84373	2.35997	0.3911	0.729258	0.994564	1.93178	-0.0223613	0.979987	1.23488	0.0338376	' no hits & (original description: no original description)'
Solyc02g080260.3.1	0.21503	0	0.0379369	0.433967	0.658742	0.165904	0.0989788	0.0922796	0.125851	0.0257311	-0.0235507	0.982697	2.29126	0.0407673	'(at4g04890 : 1045.0) Encodes a homeodomain protein that is expressed in the LI layer of the vegetative, floral and inflorescence meristems. Binds to the L1 box promoter element which is required in some proteins for L1 specific expression.; protodermal factor 2 (PDF2); FUNCTIONS IN: DNA binding, sequence-specific DNA binding transcription factor activity; INVOLVED IN: epidermal cell differentiat…
Solyc09g075600.2.1	5.54778	3.92302	2.67997	3.61787	1.18025	1.01913	4.66143	3.40116	4.09735	4.42576	-0.033855	0.905059	-1.0965	0.0358225	' no hits & (original description: no original description)'
Solyc09g018250.2.1	0.293808	0	0	0.423538	0.562547	0.906737	0.2254	0	0	0.175789	-0.0343754	0.98332	2.65322	0.012348	' no hits & (original description: no original description)'
Solyc06g075667.1.1	0.318622	2.4264	0.936888	0.229655	0.203353	0.0819433	0.896271	1.13947	1.18104	1.84282	-0.0435322	0.950457	-2.88148	0.00637746	#N/A
Solyc05g051200.1.1	7.12581	3.83047	7.27192	15.1062	14.5354	15.6311	5.25233	13.7911	4.17054	1.92274	-0.0485849	0.950866	1.26388	0.0355778	'(at3g23240 : 110.0) encodes a member of the ERF (ethylene response factor) subfamily B-3 of ERF/AP2 transcription factor family (ERF1). The protein contains one AP2 domain. There are 18 members in this subfamily including ATERF-1, ATERF-2, AND ATERF-5. EREBP like protein that binds GCC box of ethylene regulated promoters such as basic chitinases. Constitutive expression of ERF1 phenocopies ethyl…
Solyc12g017630.2.1	41.8039	54.0591	44.0331	17.4615	21.1429	17.0395	45.6424	60.6866	37.4583	49.7541	-0.053249	0.798999	-1.38331	0.00368553	'(at3g57000 : 316.0) nucleolar essential protein-related; CONTAINS InterPro DOMAIN/s: Ribosomal biogenesis, methyltransferase, EMG1/NEP1 (InterPro:IPR005304); Has 1079 Blast hits to 938 proteins in 280 species: Archae - 143; Bacteria - 12; Metazoa - 353; Fungi - 181; Plants - 69; Viruses - 2; Other Eukaryotes - 319 (source: NCBI BLink). & (gnl|cdd|38283 : 272.0) no description available & (gnl|cd…
Solyc04g079710.3.1	0.832167	0.211239	0.693297	1.59948	2.18345	2.92489	0.532011	0.694404	0.514102	0.663863	-0.0542761	0.89911	1.89522	0.00401996	'(at2g23450 : 642.0) Protein kinase superfamily protein; FUNCTIONS IN: kinase activity; INVOLVED IN: protein amino acid phosphorylation; LOCATED IN: cellular_component unknown; EXPRESSED IN: 21 plant structures; EXPRESSED DURING: 11 growth stages; CONTAINS InterPro DOMAIN/s: Protein kinase, ATP binding site (InterPro:IPR017441), Protein kinase, catalytic domain (InterPro:IPR000719), EGF-like (Int…
Solyc06g008510.3.1	0.322987	0	0.0949722	0.465602	1.40861	1.07986	0.0412977	0	0.441082	0.0966239	-0.0551726	0.971305	2.7661	0.0232334	'(at2g31270 : 271.0) Encodes a cyclin-dependent protein kinase. Involved in nuclear DNA replication and plastid division. Located in nucleus and chloroplast.; homolog of yeast CDT1 A (CDT1A); FUNCTIONS IN: protein binding, cyclin-dependent protein kinase activity; INVOLVED IN: chloroplast organization, DNA replication; LOCATED IN: chloroplast, nucleus; EXPRESSED IN: 25 plant structures; EXPRESSED…
Solyc03g113920.3.1	23.8631	15.2574	24.4271	48.3711	43.611	43.9233	23.493	24.8156	20.4491	19.3942	-0.0571175	0.77998	1.03958	7.81026e-05	'(at5g62570 : 458.0) Calmodulin binding protein-like; FUNCTIONS IN: calmodulin binding; INVOLVED IN: biological_process unknown; LOCATED IN: cellular_component unknown; EXPRESSED IN: 22 plant structures; EXPRESSED DURING: 13 growth stages; CONTAINS InterPro DOMAIN/s: Calmodulin binding protein-like (InterPro:IPR012416); BEST Arabidopsis thaliana protein match is: Calmodulin-binding protein (TAIR:…
Solyc03g118830.3.1	5.4629	8.71276	6.18285	21.6192	15.4593	18.6089	6.32599	8.84674	6.99781	6.10537	-0.0589048	0.808257	1.39281	0.000964275	'(at1g73650 : 382.0) FUNCTIONS IN: oxidoreductase activity, acting on the CH-CH group of donors; INVOLVED IN: lipid metabolic process; LOCATED IN: plasma membrane; EXPRESSED IN: 24 plant structures; EXPRESSED DURING: 13 growth stages; CONTAINS InterPro DOMAIN/s: 3-oxo-5-alpha-steroid 4-dehydrogenase, C-terminal (InterPro:IPR001104), Protein of unknown function DUF1295 (InterPro:IPR010721); BEST A…
Solyc03g116820.3.1	30.2205	27.3385	23.4379	0	0.129446	0	34.0762	30.4642	24.5721	23.4208	-0.0593766	0.751865	-9.34875	0.000223487	'(at3g15920 : 202.0) Phox (PX) domain-containing protein; CONTAINS InterPro DOMAIN/s: Phox-like (InterPro:IPR001683); BEST Arabidopsis thaliana protein match is: Phox (PX) domain-containing protein (TAIR:AT4G32160.1); Has 39660 Blast hits to 24703 proteins in 1619 species: Archae - 570; Bacteria - 4339; Metazoa - 20583; Fungi - 3176; Plants - 1789; Viruses - 109; Other Eukaryotes - 9094 (source: …
Solyc06g082970.3.1	0.593159	0.33878	1.04649	0.534417	0.0946423	0.114411	0.568817	0.954571	0.694318	0.532343	-0.0600677	0.897443	-1.47207	0.0444972	'(at5g21430 : 141.0) Chaperone DnaJ-domain superfamily protein; FUNCTIONS IN: heat shock protein binding; LOCATED IN: chloroplast thylakoid membrane, chloroplast; CONTAINS InterPro DOMAIN/s: Heat shock protein DnaJ, N-terminal (InterPro:IPR001623); Has 33 Blast hits to 33 proteins in 14 species: Archae - 0; Bacteria - 2; Metazoa - 0; Fungi - 0; Plants - 27; Viruses - 0; Other Eukaryotes - 4 (sour…
Solyc05g014500.2.1	19.972	17.7441	13.3766	48.5175	46.7377	47.9397	28.3739	15.0785	14.7195	13.056	-0.0642895	0.869891	1.4225	0.00086651	' (original description: no original description)'
Solyc08g078850.3.1	0.0895653	0.204619	0.711074	1.09746	1.08609	0.621929	0.618406	0.57655	0.20968	0	-0.0675926	0.948706	1.41309	0.0448193	'(at4g17260 : 553.0) Lactate/malate dehydrogenase family protein; FUNCTIONS IN: in 6 functions; INVOLVED IN: response to salt stress, response to abscisic acid stimulus; LOCATED IN: plasma membrane; EXPRESSED IN: 24 plant structures; EXPRESSED DURING: 13 growth stages; CONTAINS InterPro DOMAIN/s: L-lactate dehydrogenase (InterPro:IPR011304), Lactate/malate dehydrogenase, C-terminal (InterPro:IPR0…
Solyc07g005960.3.1	0.269849	0.462369	0.416573	1.21563	1.24863	1.61354	0.20702	0.723781	0.473805	0.201818	-0.068698	0.909028	1.75898	0.00330382	'(p55748|cbp22_horvu : 627.0) Serine carboxypeptidase II-2 precursor (EC 3.4.16.6) (CP-MII.2) [Contains: Serine carboxypeptidase II-2 chain A; Serine carboxypeptidase II-2 chain B] (Fragment) - Hordeum vulgare (Barley) & (at4g30810 : 622.0) serine carboxypeptidase-like 29 (scpl29); FUNCTIONS IN: serine-type carboxypeptidase activity; INVOLVED IN: proteolysis; LOCATED IN: vacuole; EXPRESSED IN: 22…
Solyc09g009760.1.1	1.006	1.43643	1.10928	3.62549	2.60834	3.15318	2.41178	0.134913	1.06717	1.35428	-0.0691599	0.922073	1.333	0.0265498	'(at1g19490 : 87.8) Basic-leucine zipper (bZIP) transcription factor family protein; FUNCTIONS IN: DNA binding, sequence-specific DNA binding transcription factor activity; INVOLVED IN: regulation of transcription, DNA-dependent; LOCATED IN: chloroplast; CONTAINS InterPro DOMAIN/s: Basic-leucine zipper (bZIP) transcription factor (InterPro:IPR004827), bZIP transcription factor, bZIP-1 (InterPro:I…
Solyc07g063020.2.1	0.191692	0.218968	0.225463	1.28955	2.75271	2.21847	0.17157	0	0.26178	0.458767	-0.072894	0.926528	3.22606	0.00421408	'(at4g32490 : 99.4) early nodulin-like protein 4 (ENODL4); FUNCTIONS IN: electron carrier activity, copper ion binding; LOCATED IN: anchored to membrane; CONTAINS InterPro DOMAIN/s: Plastocyanin-like (InterPro:IPR003245), Cupredoxin (InterPro:IPR008972); BEST Arabidopsis thaliana protein match is: early nodulin-like protein 3 (TAIR:AT4G28365.1); Has 2784 Blast hits to 1902 proteins in 202 species…
Solyc05g053900.3.1	5.23957	5.53846	6.89848	2.14192	1.79679	1.87043	6.7194	3.18824	7.00277	7.90746	-0.0745077	0.81956	-1.67994	0.0178461	'(at1g05840 : 569.0) Eukaryotic aspartyl protease family protein; FUNCTIONS IN: aspartic-type endopeptidase activity; INVOLVED IN: proteolysis; LOCATED IN: anchored to membrane; EXPRESSED IN: 23 plant structures; EXPRESSED DURING: 15 growth stages; CONTAINS InterPro DOMAIN/s: Peptidase aspartic, catalytic (InterPro:IPR009007), Peptidase aspartic (InterPro:IPR021109), Peptidase A1 (InterPro:IPR001…
Solyc01g091435.1.1	0.341711	2.342	1.50717	2.70926	4.14369	2.37279	0.786451	1.46644	1.79994	1.84006	-0.0766856	0.897812	1.06173	0.0309019	#N/A
Solyc07g009460.3.1	4.03434	3.47803	1.81298	12.7836	14.4287	8.3983	2.39427	4.73665	3.29675	2.68707	-0.0769198	0.845911	1.85616	0.00324427	'(at5g57140 : 462.0) purple acid phosphatase 28 (PAP28); FUNCTIONS IN: protein serine/threonine phosphatase activity, acid phosphatase activity; LOCATED IN: endomembrane system; EXPRESSED IN: 20 plant structures; EXPRESSED DURING: 9 growth stages; CONTAINS InterPro DOMAIN/s: Metallophosphoesterase (InterPro:IPR004843), Phosphoesterase At2g46880 (InterPro:IPR011230); BEST Arabidopsis thaliana prot…
Solyc03g098450.3.1	0.252848	0.192551	0.148696	0.607488	1.18341	1.49563	0.387955	0	0.246641	0.20171	-0.0782995	0.914819	2.3895	0.0135209	'(at3g17680 : 108.0) Kinase interacting (KIP1-like) family protein; CONTAINS InterPro DOMAIN/s: KIP1-like (InterPro:IPR011684); BEST Arabidopsis thaliana protein match is: Kinase interacting (KIP1-like) family protein (TAIR:AT1G48405.1). & (reliability: 216.0) & (original description: no original description)'
Solyc06g005430.1.1	11.789	14.5024	15.7325	42.4862	27.7812	35.6832	18.0884	18.1613	10.2612	12.6602	-0.078645	0.770065	1.25546	0.00481145	'(gnl|cdd|38677 : 148.0) no description available & (at5g59970 : 135.0) Histone superfamily protein; FUNCTIONS IN: DNA binding; INVOLVED IN: nucleosome assembly; LOCATED IN: vacuole; CONTAINS InterPro DOMAIN/s: Histone H4, conserved site (InterPro:IPR019809), Histone-fold (InterPro:IPR009072), Histone core (InterPro:IPR007125), Histone H4 (InterPro:IPR001951); BEST Arabidopsis thaliana protein ma…
Solyc06g034110.3.1	4.66649	6.4527	3.03318	13.631	15.1265	16.486	6.31209	8.69555	2.73116	2.20423	-0.0798043	0.898378	1.59686	0.00349348	'(at4g25150 : 347.0) HAD superfamily, subfamily IIIB acid phosphatase ; FUNCTIONS IN: acid phosphatase activity; INVOLVED IN: biological_process unknown; LOCATED IN: endomembrane system; EXPRESSED IN: 21 plant structures; EXPRESSED DURING: 9 growth stages; CONTAINS InterPro DOMAIN/s: Acid phosphatase (Class B) (InterPro:IPR005519), Vegetative storage protein/acid phosphatase (InterPro:IPR014403),…
Solyc08g081265.1.1	2.4819	2.83505	2.18936	8.05001	7.92007	12.1276	6.66414	0	1.69468	2.22744	-0.0809789	0.935138	1.8233	0.0216286	#N/A
Solyc07g049690.3.1	65.4452	43.8156	37.2084	23.5144	29.1078	20.6449	39.6908	70.2847	58.6699	38.0132	-0.0816155	0.816869	-1.08098	0.0342571	'(at4g15440 : 438.0) Encodes a hydroperoxide lyase. Also a member of the CYP74B cytochrome p450 family. In the ecotype Columbia (Col) the gene contains a 10-nucleotide deletion in its first exon that causes it to code for a truncated protein that results in a non-functional hydroperoxide lyase.; hydroperoxide lyase 1 (HPL1); FUNCTIONS IN: electron carrier activity, monooxygenase activity, iron io…
Solyc03g095900.3.1	1072.59	649.716	1141.14	175.216	267.539	300.478	1093.67	1350.86	950.196	645.856	-0.0817739	0.807171	-2.02764	0.00761898	'(at1g06620 : 370.0) encodes a protein whose sequence is similar to a 2-oxoglutarate-dependent dioxygenase; 2-oxoglutarate (2OG) and Fe(II)-dependent oxygenase superfamily protein; CONTAINS InterPro DOMAIN/s: Oxoglutarate/iron-dependent oxygenase (InterPro:IPR005123); BEST Arabidopsis thaliana protein match is: 2-oxoglutarate (2OG) and Fe(II)-dependent oxygenase superfamily protein (TAIR:AT3G6140…
Solyc08g068780.2.1	1.74652	1.14002	0.330142	4.76564	4.37908	3.65753	1.91411	1.6061	0.584109	0.447844	-0.0859422	0.909785	1.90681	0.0016827	'(q9smb8|tht11_tobac : 322.0) Tyramine N-feruloyltransferase 4/11 (EC 2.3.1.110) (Hydroxycinnamoyl-CoA: tyramine N-hydroxycinnamoyltransferase) - Nicotiana tabacum (Common tobacco) & (at2g39030 : 150.0) Acyl-CoA N-acyltransferases (NAT) superfamily protein; FUNCTIONS IN: N-acetyltransferase activity; INVOLVED IN: metabolic process; LOCATED IN: cellular_component unknown; EXPRESSED IN: 13 plant st…
Solyc07g054140.3.1	1.1826	0.225145	0.782404	2.34406	2.57878	2.05295	0.756045	2.11462	0.173035	0.0589638	-0.0874415	0.942776	1.58389	0.0424284	'(at5g05760 : 290.0) A SNARE protein (ortholog of syntaxin 5), a membrane fusion machine component involved in cytokinesis; syntaxin of plants 31 (SYP31); CONTAINS InterPro DOMAIN/s: Target SNARE coiled-coil domain (InterPro:IPR000727), t-SNARE (InterPro:IPR010989), Syntaxin/epimorphin, conserved site (InterPro:IPR006012), Syntaxin, N-terminal (InterPro:IPR006011); BEST Arabidopsis thaliana prote…
Solyc05g009520.1.1	34.6526	44.0722	44.7492	113.94	86.9827	84.6177	70.4351	46.7595	27.181	30.5654	-0.0876233	0.838363	1.12187	0.0147063	' no hits & (original description: no original description)'
Solyc02g087705.1.1	7.95884	3.63653	9.12695	27.8222	16.5085	25.7904	12.2116	9.39266	4.42518	3.33332	-0.0877633	0.884794	1.6709	0.00853763	#N/A
Solyc12g056355.1.1	111.045	38.2275	86.3267	41.6639	47.8951	26.9937	76.2435	99.0086	82.5007	79.1818	-0.101096	0.774773	-1.11645	0.00229709	#N/A
Solyc08g079700.2.1	13.3004	50.0678	19.4657	112.425	76.0123	68.451	32.0025	48.6464	11.3227	26.6769	-0.103364	0.882339	1.52948	0.0120707	'(at4g12040 : 150.0) A20/AN1-like zinc finger family protein; FUNCTIONS IN: DNA binding, zinc ion binding; INVOLVED IN: biological_process unknown; LOCATED IN: cellular_component unknown; EXPRESSED IN: 23 plant structures; EXPRESSED DURING: 15 growth stages; CONTAINS InterPro DOMAIN/s: Zinc finger, AN1-type (InterPro:IPR000058), Zinc finger, A20-type (InterPro:IPR002653); BEST Arabidopsis thalian…
Solyc10g084410.2.1	6.37935	9.32745	8.82378	16.2588	19.8687	17.2464	12.6071	9.85564	6.84005	5.95429	-0.108292	0.756745	1.01326	0.00655468	'(at3g12620 : 513.0) Protein phosphatase 2C family protein; FUNCTIONS IN: protein serine/threonine phosphatase activity, catalytic activity; INVOLVED IN: protein amino acid dephosphorylation; LOCATED IN: protein serine/threonine phosphatase complex; EXPRESSED IN: 24 plant structures; EXPRESSED DURING: 15 growth stages; CONTAINS InterPro DOMAIN/s: Protein phosphatase 2C, manganese/magnesium aspart…
Solyc02g092040.1.1	0.586519	0	0.620863	2.19829	1.94652	1.17656	0.269976	1.25851	0.137309	0.0701846	-0.108834	0.93531	2.03108	0.0237467	'(at3g49750 : 305.0) receptor like protein 44 (RLP44); INVOLVED IN: signal transduction; LOCATED IN: plasma membrane; EXPRESSED IN: 21 plant structures; EXPRESSED DURING: 13 growth stages; CONTAINS InterPro DOMAIN/s: Leucine-rich repeat (InterPro:IPR001611); BEST Arabidopsis thaliana protein match is: receptor like protein 57 (TAIR:AT5G65830.1); Has 65414 Blast hits to 15809 proteins in 634 speci…
Solyc05g006390.1.1	26.2595	65.9067	37.1934	261.515	166.179	176.064	35.7512	65.0756	32.9025	52.4452	-0.110231	0.80731	2.11235	0.00220921	' no hits & (original description: no original description)'
Solyc04g012030.3.1	0.486146	0	0.214422	0.759203	0.413694	0.500108	0.372956	0.347713	0.142264	0.145434	-0.110388	0.899025	1.14546	0.0440805	'(at4g24630 : 473.0) DHHC-type zinc finger family protein; FUNCTIONS IN: receptor activity, zinc ion binding; INVOLVED IN: multicellular organismal development; LOCATED IN: plasma membrane; EXPRESSED IN: 12 plant structures; EXPRESSED DURING: 8 growth stages; CONTAINS InterPro DOMAIN/s: Zinc finger, DHHC-type (InterPro:IPR001594), Plexin-like fold (InterPro:IPR016201); BEST Arabidopsis thaliana p…
Solyc05g010710.2.1	0.620716	0.834162	0.161045	1.23692	1.18847	1.29587	0.868354	0.626772	0.576986	0.262153	-0.115573	0.847701	1.08786	0.00710409	'(at1g73880 : 186.0) UDP-glucosyl transferase 89B1 (UGT89B1); FUNCTIONS IN: in 7 functions; INVOLVED IN: metabolic process; LOCATED IN: cellular_component unknown; CONTAINS InterPro DOMAIN/s: UDP-glucuronosyl/UDP-glucosyltransferase (InterPro:IPR002213); BEST Arabidopsis thaliana protein match is: UDP-Glycosyltransferase superfamily protein (TAIR:AT1G51210.1); Has 6052 Blast hits to 5982 proteins…
Solyc03g116330.3.1	3.69852	3.28595	4.89386	10.1448	9.24525	9.98744	3.23148	7.7156	3.72799	2.52022	-0.118644	0.822659	1.18774	0.0110901	'(at1g74530 : 352.0) unknown protein; Has 35333 Blast hits to 34131 proteins in 2444 species: Archae - 798; Bacteria - 22429; Metazoa - 974; Fungi - 991; Plants - 531; Viruses - 0; Other Eukaryotes - 9610 (source: NCBI BLink). & (reliability: 704.0) & (original description: no original description)'
Solyc08g006680.3.1	3.97555	2.23568	2.5358	8.28783	7.96321	8.72999	3.89452	4.33086	2.97111	1.50037	-0.122568	0.777324	1.3914	0.00108372	'(at5g25050 : 561.0) Major facilitator superfamily protein; CONTAINS InterPro DOMAIN/s: Major facilitator superfamily, general substrate transporter (InterPro:IPR016196), Biopterin transport-related protein BT1 (InterPro:IPR004324); BEST Arabidopsis thaliana protein match is: Major facilitator superfamily protein (TAIR:AT5G25040.2); Has 1807 Blast hits to 1807 proteins in 277 species: Archae - 0;…
Solyc10g008065.1.1	0.889738	2.71024	4.18595	6.84054	7.19282	5.0341	3.18538	1.27276	2.95085	3.90385	-0.123983	0.830771	1.16819	0.0095217	#N/A
Solyc12g008460.2.1	2.48416	5.67526	2.34248	14.6328	10.4421	11.0371	5.71731	3.6761	2.50673	3.38263	-0.126219	0.802633	1.65561	0.00178084	'(at4g15450 : 371.0) Senescence/dehydration-associated protein-related; CONTAINS InterPro DOMAIN/s: Senescence/spartin-associated (InterPro:IPR009686); BEST Arabidopsis thaliana protein match is: Senescence/dehydration-associated protein-related (TAIR:AT3G21600.1); Has 171 Blast hits to 171 proteins in 35 species: Archae - 0; Bacteria - 4; Metazoa - 29; Fungi - 0; Plants - 134; Viruses - 0; Other…
Solyc10g047240.2.1	0.196484	0.224442	0	1.91188	2.00642	0.985368	0.0753683	0.421602	0	0.117559	-0.13088	0.918904	3.41134	0.00396031	'(p51074|anx4_fraan : 363.0) Annexin-like protein RJ4 - Fragaria ananassa (Strawberry) & (at5g12380 : 331.0) annexin 8 (ANNAT8); FUNCTIONS IN: calcium-dependent phospholipid binding, calcium ion binding; INVOLVED IN: response to water deprivation, response to salt stress, response to cold, response to heat; EXPRESSED IN: embryo, pedicel, synergid; EXPRESSED DURING: 4 anthesis, C globular stage; C…
Solyc10g006690.3.1	0.314824	0.513744	0.277716	0.940085	0.918531	0.936897	0.51755	0.193008	0.447482	0.457455	-0.131219	0.751489	1.20617	0.00160929	'(at4g27290 : 292.0) S-locus lectin protein kinase family protein; FUNCTIONS IN: sugar binding, protein serine/threonine kinase activity, protein kinase activity, ATP binding; INVOLVED IN: protein amino acid phosphorylation, recognition of pollen; LOCATED IN: endomembrane system; CONTAINS InterPro DOMAIN/s: Curculin-like (mannose-binding) lectin (InterPro:IPR001480), Apple-like (InterPro:IPR00360…
Solyc03g096070.3.1	0.42627	0.243462	0.313355	1.43381	1.587	1.72664	0.545036	0.685997	0.145532	0.0637609	-0.135967	0.867438	2.13579	0.00142563	'(at2g40116 : 431.0) Phosphoinositide-specific phospholipase C family protein; FUNCTIONS IN: phospholipase C activity, phosphoinositide phospholipase C activity, phosphoric diester hydrolase activity; INVOLVED IN: signal transduction, intracellular signaling pathway, lipid metabolic process; LOCATED IN: cellular_component unknown; CONTAINS InterPro DOMAIN/s: Phospholipase C, phosphoinositol-speci…
Solyc02g089750.4.1	1.6076	0.408076	2.36351	4.89235	6.72606	4.27223	2.32956	1.14982	1.77722	1.17559	-0.139612	0.808589	1.71983	0.00327634	'(at5g38560 : 279.0) Protein kinase superfamily protein; FUNCTIONS IN: structural constituent of cell wall, protein serine/threonine kinase activity, protein kinase activity, kinase activity, ATP binding; INVOLVED IN: protein amino acid phosphorylation; LOCATED IN: plasma membrane; EXPRESSED IN: 23 plant structures; EXPRESSED DURING: 13 growth stages; CONTAINS InterPro DOMAIN/s: Protein kinase, A…
Solyc01g094850.2.1	0.916209	0.392467	0.454621	0.0825475	0.292374	0.353446	0.527166	0.614357	0.971919	0.479658	-0.141365	0.764209	-1.4169	0.04138	'(at2g46050 : 311.0) Pentatricopeptide repeat (PPR-like) superfamily protein; CONTAINS InterPro DOMAIN/s: Pentatricopeptide repeat (InterPro:IPR002885); BEST Arabidopsis thaliana protein match is: pentatricopeptide (PPR) repeat-containing protein (TAIR:AT1G68930.1); Has 38266 Blast hits to 13184 proteins in 176 species: Archae - 0; Bacteria - 0; Metazoa - 22; Fungi - 35; Plants - 37737; Viruses -…
Solyc06g060880.3.1	0.20728	0.157849	0	0.249003	0.30868	0.426465	0.212025	0	0.202192	0.124018	-0.144793	0.875708	1.28568	0.0444862	'(at2g35660 : 628.0) Encodes a member of a novel gene family with homology to known proteins involved in hydroxylation and oxidation of an aromatic ring.; CTF2A; FUNCTIONS IN: monooxygenase activity; INVOLVED IN: oxidation reduction; CONTAINS InterPro DOMAIN/s: Monooxygenase, FAD-binding (InterPro:IPR002938); BEST Arabidopsis thaliana protein match is: FAD/NAD(P)-binding oxidoreductase family pro…
Solyc01g105545.1.1	15.9897	6.1915	14.4636	24.7103	30.1827	28.6463	12.6827	10.1766	20.2235	10.9452	-0.145058	0.742922	1.04379	0.00528006	#N/A
Solyc03g034240.3.1	0.265295	0.606088	0.819085	1.72096	0.846589	1.94451	0.712341	0.284626	0.465808	1.03174	-0.146301	0.807608	1.27006	0.048619	'(at1g67080 : 189.0) Encodes a protein involved in the photoprotection of PSII. An aba4-1 mutant completely lacks neoxanthin,a component of the chromophore of the peripheral antenna system in PSII. ABA4 is required for neoxanthin biosynthesis, an intermediary step in abscisic acid biosynthesis, but no catalytic activity has been detected for the ABA4 protein.; abscisic acid (ABA)-deficient 4 (ABA…
Solyc04g071600.3.1	2.59575	1.31782	7.12379	20.1647	20.2482	13.3515	1.32759	11.7585	2.02563	1.20795	-0.149174	0.91009	2.13508	0.0119046	' no hits & (original description: no original description)'
Solyc01g066730.3.1	0.0652229	0.149007	0.57535	0.611143	0.749284	0.654186	0.450333	0.139951	0.267212	0.31219	-0.151926	0.855386	1.19942	0.00604745	' no hits & (original description: no original description)'
Solyc12g010410.2.1	19.1759	11.1629	24.3162	44.3883	41.1286	56.5481	20.8644	21.9579	22.5541	15.7757	-0.155239	0.598751	1.22289	0.00153548	'(at5g25220 : 372.0) A member of class II knotted1-like homeobox gene family (together with KNAT4 and KNAT5). Expressed in: hypocotyl-root boundary, anther-filament junction in flowers, ovule-funiculus and peduncle-silique boundaries, petioles and root. Light-regulated expression with differential response to red/far-red light. KNAT3 promoter activity showed cell-type specific pattern along longi…
Solyc08g005630.3.1	1108.22	514.056	584.803	296.968	295.914	273.818	1023.16	543.829	1102.87	611.926	-0.157306	0.727048	-1.50584	0.0248509	'(at4g19380 : 756.0) Long-chain fatty alcohol dehydrogenase family protein; FUNCTIONS IN: electron carrier activity, oxidoreductase activity, acting on CH-OH group of donors, FAD binding; LOCATED IN: cellular_component unknown; EXPRESSED IN: 14 plant structures; EXPRESSED DURING: 6 growth stages; CONTAINS InterPro DOMAIN/s: Glucose-methanol-choline oxidoreductase, N-terminal (InterPro:IPR000172),…
Solyc06g053260.1.1	2.17644	0.552472	4.05312	9.58662	24.54	10.0752	3.89596	3.11337	2.54761	0.578753	-0.164618	0.82758	2.5397	0.0332925	'(at2g46690 : 95.5) SAUR-like auxin-responsive protein family ; CONTAINS InterPro DOMAIN/s: Auxin responsive SAUR protein (InterPro:IPR003676); BEST Arabidopsis thaliana protein match is: SAUR-like auxin-responsive protein family (TAIR:AT3G61900.1); Has 1291 Blast hits to 1280 proteins in 26 species: Archae - 0; Bacteria - 0; Metazoa - 0; Fungi - 0; Plants - 1290; Viruses - 0; Other Eukaryotes - …
Solyc12g010440.2.1	10.0728	4.83695	13.4698	25.7576	28.704	18.6122	6.94003	16.3823	10.514	8.637	-0.166666	0.733205	1.19784	0.0110257	'(at2g13100 : 563.0) Major facilitator superfamily protein; FUNCTIONS IN: sugar:hydrogen symporter activity; INVOLVED IN: carbohydrate transport, transmembrane transport; EXPRESSED IN: 23 plant structures; EXPRESSED DURING: 15 growth stages; CONTAINS InterPro DOMAIN/s: Major facilitator superfamily (InterPro:IPR020846), Major facilitator superfamily MFS-1 (InterPro:IPR011701), Major facilitator s…
Solyc08g013940.3.1	0.206976	0	0.0405734	0.464126	0.337583	0.301638	0.1235	0.0986926	0.121137	0.0275193	-0.168078	0.870143	1.98802	0.00248963	'(at5g18700 : 1624.0) Encodes a microtubule-associated kinase-like protein RUNKEL (RUK). Contains a putative serine/threonine kinase domain and a microtubule-binding domain. RUK directly binds to microtubules in vitro and colocalizes with mitotic preprophase band, spindle, and phragmoplast in vivo. Required for cell plate expansion in cytokinesis.; Protein kinase family protein with ARM repeat do…
Solyc12g013590.2.1	0.894975	0.647039	1.09928	2.11487	2.03172	2.08901	0.608378	1.09389	1.25978	0.996393	-0.168648	0.60288	1.07063	0.00119498	'(at1g65810 : 614.0) P-loop containing nucleoside triphosphate hydrolases superfamily protein; INVOLVED IN: biological_process unknown; LOCATED IN: cellular_component unknown; EXPRESSED IN: egg cell, seed; EXPRESSED DURING: E expanded cotyledon stage; BEST Arabidopsis thaliana protein match is: P-loop containing nucleoside triphosphate hydrolases superfamily protein (TAIR:AT1G65780.1). & (gnl|cdd…
Solyc03g082560.3.1	0.423685	0.193589	0.224247	0.793991	0.81122	1.04605	0.650077	0.363646	0.148782	0.101399	-0.171779	0.833213	1.48383	0.01757	'(at5g53580 : 562.0) NAD(P)-linked oxidoreductase superfamily protein; FUNCTIONS IN: oxidoreductase activity, aldo-keto reductase activity; INVOLVED IN: oxidation reduction; LOCATED IN: chloroplast; EXPRESSED IN: 22 plant structures; EXPRESSED DURING: 13 growth stages; CONTAINS InterPro DOMAIN/s: Aldo/keto reductase (InterPro:IPR001395), Aldo/keto reductase subgroup (InterPro:IPR020471), Aldo/ket…
Solyc07g065930.3.1	11.8488	7.42227	9.8621	27.8248	23.9062	40.7694	6.89081	19.0682	11.0732	6.74625	-0.172524	0.744484	1.49428	0.0148958	'(at1g55760 : 515.0) BTB/POZ domain-containing protein; CONTAINS InterPro DOMAIN/s: BTB/POZ (InterPro:IPR013069), BTB/POZ fold (InterPro:IPR011333), Kelch related (InterPro:IPR013089), BTB/POZ-like (InterPro:IPR000210); BEST Arabidopsis thaliana protein match is: BTB/POZ domain-containing protein (TAIR:AT1G21780.2); Has 5280 Blast hits to 5249 proteins in 149 species: Archae - 0; Bacteria - 0; Me…
Solyc06g051090.2.1	0.0985499	0.112573	0.217335	0.390677	0.471728	0.608281	0.189011	0.105731	0.201875	0.14741	-0.172932	0.672844	1.60634	0.00255678	'(at3g46510 : 298.0) Encodes a protein containing a UND, a U-box, and an ARM domain. This protein has E3 ubiquitin ligase activity based on in vitro assays. Can be phosphorylated in vitro by MLPK, ARK1, and ARK2 but not by SD1-29.; plant U-box 13 (PUB13); CONTAINS InterPro DOMAIN/s: U box domain (InterPro:IPR003613), Armadillo-like helical (InterPro:IPR011989), Armadillo (InterPro:IPR000225), Arm…
Solyc02g086960.2.1	0.657992	0	3.28913	5.48039	5.97259	8.57394	4.03834	0.313751	1.49763	0.0874859	-0.173944	0.906316	2.16912	0.0116816	'(gnl|cdd|36401 : 144.0) no description available & (at2g01820 : 106.0) Leucine-rich repeat protein kinase family protein; FUNCTIONS IN: protein serine/threonine kinase activity, protein kinase activity, ATP binding; INVOLVED IN: pollen development; LOCATED IN: plasma membrane, plant-type cell wall; EXPRESSED IN: 23 plant structures; EXPRESSED DURING: 13 growth stages; CONTAINS InterPro DOMAIN/s:…
Solyc08g007000.3.1	0.281409	0.551059	0.354628	0.869282	0.949328	1.05457	0.400936	0.603829	0.470574	0.312689	-0.175896	0.626761	1.09932	0.00187828	'(at2g35350 : 721.0) Encodes a protein most similar to the POLTERGEIST locus. Double mutant analysis of loss of function alleles indicate PLL1 functions redundantly with POL to regulate meristem size and pedicel length. Acts in a dose dependent manner with POL to suppress the clv1, clv2 and clv3 phenotypes.; poltergeist like 1 (PLL1); FUNCTIONS IN: phospholipid binding, protein serine/threonine p…
Solyc08g016581.1.1	2.06147	1.7661	2.50042	6.87208	7.0718	8.54897	2.37225	2.76461	1.80978	2.62099	-0.181377	0.398443	1.64827	0.000166249	#N/A
Solyc01g108060.2.1	1.18632	0	1.04649	3.8478	4.54283	2.28823	0	1.27276	1.04148	1.06469	-0.18267	0.836232	2.07516	0.00882118	' no hits & (original description: no original description)'
Solyc03g117690.3.1	0.19053	0	0.336144	1.19018	0.810674	0.686006	0.34106	0.272551	0.185853	0	-0.187086	0.846702	2.16386	0.00629532	'(at1g79720 : 502.0) Eukaryotic aspartyl protease family protein; FUNCTIONS IN: aspartic-type endopeptidase activity; INVOLVED IN: proteolysis; LOCATED IN: apoplast; EXPRESSED IN: 22 plant structures; EXPRESSED DURING: 13 growth stages; CONTAINS InterPro DOMAIN/s: Peptidase aspartic (InterPro:IPR021109), Peptidase aspartic, catalytic (InterPro:IPR009007), Peptidase A1 (InterPro:IPR001461), Peptid…
Solyc09g092080.3.1	15.5969	10.5783	17.413	33.7255	33.7514	35.5367	25.6135	19.8709	10.9826	9.76925	-0.188644	0.688305	1.05218	0.0106859	#N/A
Solyc02g091250.1.1	2.87976	4.38604	1.48186	24.9079	9.49602	18.1451	0.368211	5.14934	4.49452	3.30242	-0.190991	0.785221	2.39571	0.0154693	'(at2g01300 : 95.1) unknown protein; BEST Arabidopsis thaliana protein match is: unknown protein (TAIR:AT1G15010.1); Has 73 Blast hits to 73 proteins in 12 species: Archae - 0; Bacteria - 0; Metazoa - 0; Fungi - 0; Plants - 73; Viruses - 0; Other Eukaryotes - 0 (source: NCBI BLink). & (reliability: 190.2) & (original description: no original description)'
Solyc03g083910.3.1	4396.84	2749.11	4649.79	1513.73	2336.16	1021.62	5919.59	4079.31	4507.38	3535.45	-0.198034	0.49311	-1.47386	0.00830203	'(p93761|inv1_capan : 1103.0) Acid beta-fructofuranosidase AIV-18 (EC 3.2.1.26) (Acid sucrose hydrolase) (Acid invertase) - Capsicum annuum (Bell pepper) & (at1g62660 : 726.0) Glycosyl hydrolases family 32 protein; FUNCTIONS IN: hydrolase activity, hydrolyzing O-glycosyl compounds; INVOLVED IN: sucrose catabolic process, using beta-fructofuranosidase, carbohydrate metabolic process; LOCATED IN: v…
Solyc00g013120.3.1	1.03073	3.5322	2.50042	7.42928	5.26273	4.97033	3.95374	4.42337	1.0557	1.38758	-0.200292	0.78001	1.12196	0.0466903	#N/A
Solyc01g091840.3.1	2.01737	1.92036	5.93195	8.4215	8.5836	10.5711	2.51496	6.49313	2.55821	3.57078	-0.201973	0.764735	1.28038	0.0074925	'(at1g12600 : 491.0) UDP-N-acetylglucosamine (UAA) transporter family; FUNCTIONS IN: molecular_function unknown; INVOLVED IN: transmembrane transport; LOCATED IN: cellular_component unknown; EXPRESSED IN: petal, leaf whorl, male gametophyte, flower, pollen tube; EXPRESSED DURING: L mature pollen stage, 4 anthesis, petal differentiation and expansion stage; CONTAINS InterPro DOMAIN/s: UAA transpor…
Solyc07g056690.2.1	0.0783975	0	0	0.395549	0.400283	0.423408	0.120288	0	0	0	-0.202581	0.928508	3.75645	0.000143802	'(gnl|cdd|66735 : 160.0) no description available & (at4g15053 : 151.0) Protein of Unknown Function (DUF239); INVOLVED IN: biological_process unknown; LOCATED IN: endomembrane system; CONTAINS InterPro DOMAIN/s: Protein of unknown function DUF239, plant (InterPro:IPR004314); BEST Arabidopsis thaliana protein match is: Protein of Unknown Function (DUF239) (TAIR:AT1G10190.1); Has 30201 Blast hits t…
Solyc07g042000.3.1	3.57466	3.02053	2.50537	6.98838	7.21935	7.4428	2.74237	3.88767	3.92636	3.42789	-0.204743	0.316734	1.04563	0.000117253	'(at3g14070 : 343.0) Involved in cation (K, Na and Mn) homeostasis and transport; cation exchanger 9 (CAX9); CONTAINS InterPro DOMAIN/s: Sodium/calcium exchanger membrane region (InterPro:IPR004837); BEST Arabidopsis thaliana protein match is: cation calcium exchanger 4 (TAIR:AT1G54115.1); Has 3863 Blast hits to 3216 proteins in 856 species: Archae - 67; Bacteria - 789; Metazoa - 1939; Fungi - 29…
Solyc04g054720.3.1	0	0.256505	0	0.80926	0.501604	0.346503	0.0861352	0.240916	0	0.0671766	-0.205004	0.894438	2.48683	0.016818	'(at4g39810 : 304.0) Polynucleotidyl transferase, ribonuclease H-like superfamily protein; FUNCTIONS IN: exonuclease activity, nucleic acid binding; INVOLVED IN: biological_process unknown; LOCATED IN: intracellular; CONTAINS InterPro DOMAIN/s: Exonuclease (InterPro:IPR006055), Polynucleotidyl transferase, ribonuclease H fold (InterPro:IPR012337), Exonuclease, RNase T/DNA polymerase III (InterPro…
Solyc08g068800.3.1	0	0.286141	0	0.812485	0.959243	1.06298	0.096087	0.268751	0	0.0749381	-0.205004	0.894438	3.1034	0.000252966	' no hits & (original description: no original description)'
Solyc04g071990.3.1	2.28783	1.47578	3.7514	3.89942	6.40748	8.49348	3.73744	1.44384	3.35537	3.02755	-0.206782	0.656011	1.11613	0.0439648	'(at1g22770 : 1538.0) Together with CONSTANTS (CO) and FLOWERING LOCUS T (FT), GIGANTEA promotes flowering under long days in a circadian clock-controlled flowering pathway. GI acts earlier than CO and FT in the pathway by increasing CO and FT mRNA abundance. Located in the nucleus. Regulates several developmental processes, including photoperiod-mediated flowering, phytochrome B signaling, circa…
Solyc03g046390.1.1	0	0	0.763263	0.62365	1.10445	1.11262	0.663794	0	0.168802	0.345128	-0.210711	0.888429	1.6853	0.0291808	' no hits & (original description: no original description)'
Solyc02g064806.1.1	0.161218	0	0.142215	1.16201	0.411573	0.746315	0.123681	0.34593	0	0	-0.215055	0.883522	2.71956	0.0242819	#N/A
Solyc09g075360.3.1	0	0	0.0542698	0.044343	0.157058	0.189865	0.0471973	0	0	0.0368091	-0.215312	0.895161	2.63461	0.0398287	'(at4g02290 : 777.0) glycosyl hydrolase 9B13 (GH9B13); FUNCTIONS IN: hydrolase activity, hydrolyzing O-glycosyl compounds, catalytic activity; INVOLVED IN: carbohydrate metabolic process; LOCATED IN: endomembrane system; EXPRESSED IN: 20 plant structures; EXPRESSED DURING: 9 growth stages; CONTAINS InterPro DOMAIN/s: Six-hairpin glycosidase (InterPro:IPR012341), Glycoside hydrolase, family 9, act…
Solyc01g089850.3.1	0	0.732871	0.565957	1.04048	1.12605	1.73252	0.12305	1.0325	0.281624	0.5758	-0.217077	0.82432	1.36883	0.0444459	'(at2g44740 : 258.0) cyclin p4;1 (CYCP4;1); CONTAINS InterPro DOMAIN/s: Negative regulatory factor PREG (InterPro:IPR012389), Cyclin-like (InterPro:IPR011028), Cyclin, N-terminal (InterPro:IPR006671), Cyclin (InterPro:IPR006670); BEST Arabidopsis thaliana protein match is: CYCLIN P4;2 (TAIR:AT5G61650.1); Has 1474 Blast hits to 1416 proteins in 218 species: Archae - 0; Bacteria - 18; Metazoa - 247…
Solyc08g008240.3.1	0.0300837	0	0.0265377	0.130101	0.0768006	0.162475	0	0	0.0704284	0.0179995	-0.228118	0.885008	2.47756	0.016977	'(at1g64300 : 685.0) Protein kinase family protein; FUNCTIONS IN: protein serine/threonine/tyrosine kinase activity, kinase activity; INVOLVED IN: protein amino acid phosphorylation; LOCATED IN: endomembrane system; EXPRESSED IN: 12 plant structures; EXPRESSED DURING: 8 growth stages; CONTAINS InterPro DOMAIN/s: Protein kinase, catalytic domain (InterPro:IPR000719), Protein of unknown function DU…
Solyc06g035940.3.1	1.30989	1.28252	3.17761	29.6729	32.3057	32.9178	3.37363	3.51335	1.25948	0.867698	-0.228577	0.748065	3.81113	1.85463e-06	'(at4g00730 : 511.0) Encodes a homeodomain protein of the HD-GLABRA2 group. Involved in the accumulation of anthocyanin and in root development; ANTHOCYANINLESS 2 (ANL2); FUNCTIONS IN: transcription regulator activity, sequence-specific DNA binding transcription factor activity; INVOLVED IN: root development, anthocyanin accumulation in tissues in response to UV light; LOCATED IN: nucleus; EXPRES…
Solyc08g079600.3.1	1.71923	7.29436	6.93297	24.0755	17.0859	14.7805	2.07263	11.0671	5.17484	6.6127	-0.229439	0.746019	1.58124	0.0119114	'(at2g27830 : 107.0) unknown protein; BEST Arabidopsis thaliana protein match is: unknown protein (TAIR:AT4G22758.1); Has 131 Blast hits to 131 proteins in 17 species: Archae - 0; Bacteria - 0; Metazoa - 0; Fungi - 0; Plants - 131; Viruses - 0; Other Eukaryotes - 0 (source: NCBI BLink). & (reliability: 214.0) & (original description: no original description)'
Solyc12g008320.2.1	0.426477	0.139189	0.26872	0.702614	0.855449	1.83324	0.4674	0.261459	0.32092	0.255167	-0.230168	0.618747	1.79289	0.0447312	'(at1g77210 : 744.0) AtSTP14 belongs to the family of sugar transport proteins (AtSTPs)in volved in monosaccharide transport. Heterologous expression in yeast revealed that AtSTP14 is the transporter specifc for galactose and does not transport other monosaccharides such as glucose or fructose.; sugar transport protein 14 (STP14); FUNCTIONS IN: galactose transmembrane transporter activity, carboh…
Solyc01g112270.1.1	0.410947	0	0	1.1848	0.393415	0.634123	0.157633	0	0.240515	0.245875	-0.233125	0.863939	2.19542	0.0389173	'(at4g35360 : 142.0) Uncharacterised conserved protein (UCP030210); CONTAINS InterPro DOMAIN/s: Domain of unknown function DUF89 (InterPro:IPR002791), Uncharacterised conserved protein UCP030210 (InterPro:IPR016949); BEST Arabidopsis thaliana protein match is: Uncharacterised conserved protein (UCP030210) (TAIR:AT2G17340.1); Has 30201 Blast hits to 17322 proteins in 780 species: Archae - 12; Bact…
Solyc12g056650.2.1	1.10354	1.59876	2.11313	7.50783	8.19401	12.1899	2.12683	1.84812	1.32325	2.30287	-0.243498	0.43937	2.2906	0.00194519	'(at1g22770 : 1520.0) Together with CONSTANTS (CO) and FLOWERING LOCUS T (FT), GIGANTEA promotes flowering under long days in a circadian clock-controlled flowering pathway. GI acts earlier than CO and FT in the pathway by increasing CO and FT mRNA abundance. Located in the nucleus. Regulates several developmental processes, including photoperiod-mediated flowering, phytochrome B signaling, circa…
Solyc08g078290.1.1	6.14662	4.09572	4.34899	12.2296	12.0548	13.0909	8.89069	6.31974	4.53428	3.29453	-0.243944	0.584738	1.11303	0.00593073	'(at4g16790 : 83.6) hydroxyproline-rich glycoprotein family protein; BEST Arabidopsis thaliana protein match is: unknown protein (TAIR:AT3G60380.1); Has 8255 Blast hits to 6141 proteins in 463 species: Archae - 4; Bacteria - 400; Metazoa - 3327; Fungi - 1159; Plants - 2082; Viruses - 247; Other Eukaryotes - 1036 (source: NCBI BLink). & (reliability: 167.2) & (original description: no original des…
Solyc06g048590.3.1	1.05771	1.4767	0.984871	2.62594	5.77548	3.85363	1.48764	2.39565	1.10053	0.597684	-0.250335	0.654489	1.54969	0.0292195	'(at1g61670 : 656.0) Lung seven transmembrane receptor family protein; FUNCTIONS IN: molecular_function unknown; LOCATED IN: endomembrane system, integral to membrane; CONTAINS InterPro DOMAIN/s: Transmembrane receptor, eukaryota (InterPro:IPR009637); BEST Arabidopsis thaliana protein match is: Lung seven transmembrane receptor family protein (TAIR:AT1G10980.1); Has 653 Blast hits to 651 proteins…
Solyc01g099385.1.1	0.199603	0	0.440189	2.01416	2.10196	1.30901	0.689081	0.214147	0.116822	0	-0.257929	0.848939	2.82606	0.00244658	#N/A
Solyc02g084740.3.1	7.24013	8.12525	7.84336	3.2959	5.91792	2.94003	7.74694	11.7197	6.95089	10.7157	-0.263005	0.311514	-1.19626	0.0206332	'(at4g36380 : 360.0) Encodes a cytochrome P-450 gene that is involved in leaf blade expansion by controlling polar cell expansion in the leaf length direction. Member of the CYP90C CYP450 family. ROT3 was shown to be involved in brassinosteroid biosynthesis, most likely in the conversion step of typhasterol (TY) to castasterone (CS). As 6-deoxo-CS was unable to restore the phenotype of rot3-1, it…
Solyc04g079350.1.1	3.16351	6.7756	4.44757	11.1159	24.8594	16.8566	5.99154	11.8791	1.96723	3.19406	-0.263865	0.741283	1.61281	0.0380629	'(at2g26530 : 87.4) unknown function; AR781; FUNCTIONS IN: molecular_function unknown; INVOLVED IN: biological_process unknown; LOCATED IN: plasma membrane; EXPRESSED IN: 21 plant structures; EXPRESSED DURING: 10 growth stages; CONTAINS InterPro DOMAIN/s: Protein of unknown function DUF1645 (InterPro:IPR012442); BEST Arabidopsis thaliana protein match is: Protein of unknown function (DUF1645) (TA…
Solyc05g014230.3.1	0.866385	1.13105	1.31017	2.31946	3.00173	2.96028	0.854569	1.59346	1.73853	1.11079	-0.264449	0.443588	1.05965	0.0053733	'(at1g24440 : 340.0) RING/U-box superfamily protein; FUNCTIONS IN: zinc ion binding; EXPRESSED IN: 24 plant structures; EXPRESSED DURING: 15 growth stages; CONTAINS InterPro DOMAIN/s: Zinc finger, RING-type, conserved site (InterPro:IPR017907), Zinc finger, RING-type (InterPro:IPR001841); BEST Arabidopsis thaliana protein match is: RING/U-box superfamily protein (TAIR:AT1G13195.1); Has 869 Blast …
Solyc01g111000.3.1	2.25898	2.15034	1.66059	4.47758	5.76695	5.37391	1.73302	2.01965	3.08493	2.92842	-0.271059	0.368309	1.09244	0.0028226	'(at5g18050 : 110.0) SAUR-like auxin-responsive protein family ; CONTAINS InterPro DOMAIN/s: Auxin responsive SAUR protein (InterPro:IPR003676); BEST Arabidopsis thaliana protein match is: SAUR-like auxin-responsive protein family (TAIR:AT5G18020.1); Has 1807 Blast hits to 1807 proteins in 277 species: Archae - 0; Bacteria - 0; Metazoa - 736; Fungi - 347; Plants - 385; Viruses - 0; Other Eukaryot…
Solyc02g071220.3.1	2.82372	0.430068	2.65695	6.24148	8.65042	5.51915	2.45511	3.63537	1.98317	1.46421	-0.275291	0.645521	1.51265	0.00590715	'(at3g57040 : 172.0) response regulator ARR9, A two-component response regulator-like protein with a receiver domain with a conserved aspartate residue and a possible phosphorylation site and at the N-terminal half. Appears to interact with histidine kinase like genes ATHP3 and ATHP2; response regulator 9 (ARR9); CONTAINS InterPro DOMAIN/s: CheY-like (InterPro:IPR011006), Signal transduction resp…
Solyc01g104900.3.1	0.157977	0.721823	0.418069	2.73278	1.6132	1.7064	0.727171	0.338977	0.369838	0.661639	-0.277575	0.631692	1.94378	0.00566716	'(at5g64530 : 217.0) xylem NAC domain 1 (XND1); CONTAINS InterPro DOMAIN/s: No apical meristem (NAM) protein (InterPro:IPR003441); BEST Arabidopsis thaliana protein match is: NAC domain containing protein 25 (TAIR:AT1G61110.1); Has 2741 Blast hits to 2738 proteins in 73 species: Archae - 0; Bacteria - 0; Metazoa - 0; Fungi - 0; Plants - 2741; Viruses - 0; Other Eukaryotes - 0 (source: NCBI BLink)…
Solyc03g045087.1.1	6.28748	6.75966	4.89386	15.7282	16.9955	11.4142	12.7683	7.93604	4.54574	3.76189	-0.278349	0.628315	1.02041	0.0450048	#N/A
Solyc03g034395.1.1	0.43362	0.99064	2.1038	2.96915	4.01283	4.51649	0.83165	1.39565	0.761356	2.72413	-0.280282	0.724755	1.42421	0.0147983	#N/A
Solyc02g067530.3.1	6.92019	5.42048	8.28468	16.3175	27.5094	25.5519	10.087	13.7883	4.74451	4.79109	-0.280861	0.607385	1.46921	0.012658	'(at3g28480 : 432.0) Oxoglutarate/iron-dependent oxygenase; FUNCTIONS IN: oxidoreductase activity, acting on paired donors, with incorporation or reduction of molecular oxygen, 2-oxoglutarate as one donor, and incorporation of one atom each of oxygen into both donors, oxidoreductase activity, oxidoreductase activity, acting on paired donors, with incorporation or reduction of molecular oxygen, L-…
Solyc01g090710.3.1	0.727344	0	0.285161	2.33	1.34105	1.93294	0.123999	0.520229	0.709489	0.29012	-0.284102	0.765604	2.18442	0.0036979	'(q7xdc8|mdhc_orysa : 575.0) Malate dehydrogenase, cytoplasmic (EC 1.1.1.37) (PP37) - Oryza sativa (Rice) & (at5g43330 : 553.0) Lactate/malate dehydrogenase family protein; FUNCTIONS IN: in 6 functions; INVOLVED IN: in 6 processes; LOCATED IN: plasma membrane; EXPRESSED IN: 25 plant structures; EXPRESSED DURING: 15 growth stages; CONTAINS InterPro DOMAIN/s: Malate dehydrogenase, NAD-dependent, cy…
Solyc01g102700.3.1	0.397942	0.699332	0.729076	2.1181	3.39938	2.10196	0.939351	0.459781	0.788291	0.787543	-0.288873	0.406166	1.77185	0.00515478	'(at5g49760 : 992.0) Leucine-rich repeat protein kinase family protein; FUNCTIONS IN: kinase activity; INVOLVED IN: protein amino acid phosphorylation; LOCATED IN: plasma membrane, vacuole; EXPRESSED IN: 24 plant structures; EXPRESSED DURING: 13 growth stages; CONTAINS InterPro DOMAIN/s: Protein kinase, ATP binding site (InterPro:IPR017441), Protein kinase, catalytic domain (InterPro:IPR000719), …
Solyc02g085240.3.1	0.930101	1.27494	0.984564	2.94973	4.03658	3.44453	1.5698	1.19745	0.762106	1.66948	-0.289775	0.40414	1.41963	0.00174756	'(at3g50860 : 242.0) Clathrin adaptor complex small chain family protein; FUNCTIONS IN: protein transporter activity; INVOLVED IN: intracellular protein transport, transport, vesicle-mediated transport, protein transport; LOCATED IN: membrane coat, clathrin vesicle coat; EXPRESSED IN: 22 plant structures; EXPRESSED DURING: 13 growth stages; CONTAINS InterPro DOMAIN/s: Adaptor protein complex, sig…
Solyc04g074490.3.1	19.3236	23.4458	14.1524	52.6688	56.5445	53.6973	28.179	15.7491	22.5051	26.4654	-0.291636	0.332793	1.22539	0.000265253	'(at1g78280 : 1149.0) transferases, transferring glycosyl groups; CONTAINS InterPro DOMAIN/s: Transcription factor jumonji/aspartyl beta-hydroxylase (InterPro:IPR003347), F-box domain, cyclin-like (InterPro:IPR001810), F-box domain, Skp2-like (InterPro:IPR022364), Transcription factor jumonji (InterPro:IPR013129), Aminoglycoside phosphotransferase (InterPro:IPR002575), Protein kinase-like domain …
Solyc12g089300.2.1	40.0618	6.35587	50.3101	102.669	151.991	188.461	40.979	75.2168	29.3088	12.4842	-0.292783	0.721451	1.90291	0.00888456	' (original description: no original description)'
Solyc01g099980.3.1	1.23284	1.22049	0.906271	2.78428	3.33091	3.32915	1.26106	1.93992	0.986113	1.30314	-0.29354	0.367074	1.19762	0.00151321	'(at1g56230 : 339.0) Protein of unknown function (DUF1399); FUNCTIONS IN: molecular_function unknown; INVOLVED IN: biological_process unknown; EXPRESSED IN: 22 plant structures; EXPRESSED DURING: 13 growth stages; CONTAINS InterPro DOMAIN/s: Protein of unknown function DUF1399 (InterPro:IPR009836); BEST Arabidopsis thaliana protein match is: Protein of unknown function (duplicated DUF1399) (TAIR:…
Solyc12g062160.1.1	0.150418	1.03093	0.398065	0.108418	0	0	0.807775	0.968273	0.0880355	0.719979	-0.295216	0.72124	-4.15993	0.0455342	' no hits & (original description: no original description)'
Solyc10g086440.2.1	1.29907	0.593565	0.763964	4.55683	3.64803	4.87777	1.39525	1.11498	1.01374	0.829067	-0.297407	0.411274	2.0026	0.000200597	'(at2g37590 : 141.0) DNA binding with one finger 2.4 (DOF2.4); CONTAINS InterPro DOMAIN/s: Zinc finger, Dof-type (InterPro:IPR003851); BEST Arabidopsis thaliana protein match is: OBF-binding protein 3 (TAIR:AT3G55370.2); Has 1447 Blast hits to 1391 proteins in 103 species: Archae - 4; Bacteria - 20; Metazoa - 104; Fungi - 10; Plants - 1085; Viruses - 0; Other Eukaryotes - 224 (source: NCBI BLink)…
Solyc02g069060.3.1	2.97046	0.282761	0	5.62022	4.02863	2.86479	0.664665	1.32788	2.82511	0.518371	-0.298857	0.814313	1.6447	0.0267455	'(at1g10155 : 88.2) phloem protein 2-A10 (PP2-A10); BEST Arabidopsis thaliana protein match is: phloem protein 2-A9 (TAIR:AT1G31200.1); Has 113 Blast hits to 113 proteins in 20 species: Archae - 0; Bacteria - 0; Metazoa - 0; Fungi - 0; Plants - 113; Viruses - 0; Other Eukaryotes - 0 (source: NCBI BLink). & (reliability: 165.6) & (original description: no original description)'
Solyc05g054480.3.1	1.22859	0.330213	1.27503	3.69841	5.11982	3.34555	1.71874	1.39565	1.01514	0.518882	-0.298947	0.609423	1.80282	0.00322224	'(p30167|act3_soltu : 750.0) Actin-58 - Solanum tuberosum (Potato) & (at3g12110 : 741.0) Encodes an actin that is expressed predominantly during reproductive development.; actin-11 (ACT11); FUNCTIONS IN: structural constituent of cytoskeleton; INVOLVED IN: response to cyclopentenone, actin cytoskeleton organization; LOCATED IN: mitochondrion, cytoskeleton, plasma membrane; EXPRESSED IN: 28 plant …
Solyc07g021750.1.1	72.681	37.1187	50.7994	149.399	133.516	136.111	53.546	122.329	52.8913	35.8933	-0.305638	0.62498	1.07794	0.0242628	'(at2g19570 : 288.0) Encodes a cytidine deaminase that deaminates cytidine and deoxycytidine and is competitively inhibited by cytosine-containing compounds.; cytidine deaminase 1 (CDA1); CONTAINS InterPro DOMAIN/s: Cytidine deaminase, homodimeric (InterPro:IPR006263), APOBEC/CMP deaminase, zinc-binding (InterPro:IPR016192), CMP/dCMP deaminase, zinc-binding (InterPro:IPR002125), Cytidine deaminas…
Solyc11g007550.1.1	0.33587	0.153464	0.651818	1.1136	0.943187	1.03655	0.773008	0.432413	0.353835	0.321529	-0.305806	0.625404	1.13286	0.00744519	'(at5g04610 : 272.0) S-adenosyl-L-methionine-dependent methyltransferases superfamily protein; FUNCTIONS IN: catalytic activity; EXPRESSED IN: shoot apex, sperm cell, flower; EXPRESSED DURING: petal differentiation and expansion stage; CONTAINS InterPro DOMAIN/s: Spermine synthase (InterPro:IPR001045); BEST Arabidopsis thaliana protein match is: S-adenosyl-L-methionine-dependent methyltransferase…
Solyc02g086990.3.1	4.14009	1.76695	4.09356	15.5106	12.8051	19.4112	7.08527	2.05005	4.1006	3.26648	-0.30755	0.603119	1.94716	0.00221354	'(at5g14870 : 584.0) Encodes a member of the cyclic nucleotide gated channel family that is asymmetrically localized to the plasma membrane at the growing tip of the pollen tube and is involved in pollen tube growth. It likely directly transduces a cNMP signal into an ion flux that can produce a localized signal capable of regulating the pollen tip-growth machinery.; cyclic nucleotide-gated chann…
Solyc03g043920.3.1	0.632968	0.482023	0.80652	1.67283	2.24431	1.51934	0.863278	0.905455	0.905565	0.504952	-0.311408	0.317903	1.18903	0.00543585	'(at4g37690 : 500.0) Galactosyl transferase GMA12/MNN10 family protein; CONTAINS InterPro DOMAIN/s: Galactosyl transferase (InterPro:IPR008630); BEST Arabidopsis thaliana protein match is: Galactosyl transferase GMA12/MNN10 family protein (TAIR:AT2G22900.1); Has 507 Blast hits to 506 proteins in 109 species: Archae - 0; Bacteria - 4; Metazoa - 0; Fungi - 185; Plants - 285; Viruses - 4; Other Euka…
Solyc08g081495.1.1	1.59956	3.09211	2.76776	5.32116	7.38173	7.025	2.21828	5.80838	2.37644	1.95088	-0.312801	0.620781	1.0903	0.0337251	#N/A
Solyc02g063400.2.1	0.0866044	0	0.0763964	0.249689	0.16582	0.400913	0.0664403	0	0.152061	0.0518167	-0.314743	0.774445	2.00969	0.0307413	' no hits & (original description: no original description)'
Solyc03g111730.3.1	29.8699	22.2825	22.2777	64.4629	54.9125	76.1251	54.7829	24.2918	24.6175	19.8515	-0.316026	0.560304	1.07719	0.0247681	'(o65039|cysep_ricco : 497.0) Vignain precursor (EC 3.4.22.-) (Cysteine endopeptidase) - Ricinus communis (Castor bean) & (at5g50260 : 479.0) Cysteine proteinases superfamily protein; FUNCTIONS IN: cysteine-type endopeptidase activity, cysteine-type peptidase activity; INVOLVED IN: proteolysis; LOCATED IN: endomembrane system; EXPRESSED IN: 8 plant structures; EXPRESSED DURING: 4 anthesis, C glob…
Solyc09g008780.3.1	225.047	122.84	124.999	438.383	480.352	292.96	164.134	251	209.823	160.298	-0.316634	0.354454	1.04083	0.0119344	'(at2g36630 : 511.0) Sulfite exporter TauE/SafE family protein; INVOLVED IN: N-terminal protein myristoylation; LOCATED IN: endomembrane system, integral to membrane; EXPRESSED IN: 22 plant structures; EXPRESSED DURING: 15 growth stages; CONTAINS InterPro DOMAIN/s: Protein of unknown function DUF81 (InterPro:IPR002781); BEST Arabidopsis thaliana protein match is: Sulfite exporter TauE/SafE family…
Solyc05g015030.2.1	0	0	0.13397	2.84609	6.63959	4.80417	0	0	0.133329	0.090867	-0.327809	0.842593	6.40912	0.00366992	'(at1g17920 : 234.0) Encodes a homeobox-leucine zipper family protein belonging to the HD-ZIP IV family. Together with HDG11, it is involved in trichome branching.; homeodomain GLABROUS 12 (HDG12); FUNCTIONS IN: sequence-specific DNA binding transcription factor activity; INVOLVED IN: trichome branching, regulation of transcription, DNA-dependent; LOCATED IN: nucleus; EXPRESSED IN: 25 plant struc…
Solyc03g116247.1.1	8.63929	7.67557	5.92743	1.72972	1.53162	2.22185	9.7576	9.78375	10.1127	7.60993	-0.329438	0.101732	-2.34966	0.000124449	#N/A
Solyc04g073970.3.1	2.25898	2.79544	3.48724	9.29438	7.08854	7.40728	3.75487	5.04913	2.97476	2.53421	-0.329697	0.354748	1.14808	0.00410278	'(at1g78150 : 290.0) unknown protein; FUNCTIONS IN: molecular_function unknown; INVOLVED IN: biological_process unknown; EXPRESSED IN: 23 plant structures; EXPRESSED DURING: 13 growth stages; BEST Arabidopsis thaliana protein match is: unknown protein (TAIR:AT1G35780.1). & (reliability: 580.0) & (original description: no original description)'
Solyc02g068930.3.1	11.9686	13.8539	12.1063	10.697	6.9257	6.03302	16.8947	22.2572	11.1144	13.3671	-0.331456	0.313811	-1.01256	0.049515	'(at5g45040 : 204.0) Cytochrome c; FUNCTIONS IN: electron carrier activity, iron ion binding, heme binding; EXPRESSED IN: 21 plant structures; EXPRESSED DURING: 13 growth stages; CONTAINS InterPro DOMAIN/s: Cytochrome c, class I (InterPro:IPR003088), Cytochrome c domain (InterPro:IPR009056); Has 30201 Blast hits to 17322 proteins in 780 species: Archae - 12; Bacteria - 1396; Metazoa - 17338; Fung…
Solyc01g108050.3.1	10.8983	16.2795	9.98348	37.4634	46.2814	49.1573	20.5806	13.4913	13.4929	14.7968	-0.331818	0.271028	1.50667	0.000474272	' no hits & (original description: no original description)'
Solyc01g080770.3.1	1.04682	1.12104	1.29858	4.00841	5.09434	3.73546	2.33398	1.61446	1.01474	0.900349	-0.343278	0.466789	1.54564	0.00295786	'(at4g20270 : 1122.0) Encodes a CLAVATA1-related receptor kinase-like protein required for both shoot and flower meristem function. It has a broad expression pattern and is involved in vascular strand development in the leaf, control of leaf shape, size and symmetry, male gametophyte development and ovule specification and function.; BARELY ANY MERISTEM 3 (BAM3); FUNCTIONS IN: protein serine/thre…
Solyc01g097430.3.1	0.834622	1.16524	0.409025	2.47314	3.28484	5.7955	1.42288	1.3929	0.759858	0.499366	-0.343398	0.540817	1.91849	0.0235169	'(gnl|cdd|35284 : 290.0) no description available & (at2g37360 : 268.0) ABC-2 type transporter family protein; FUNCTIONS IN: ATPase activity, coupled to transmembrane movement of substances; INVOLVED IN: transport; LOCATED IN: membrane; EXPRESSED IN: petal, hypocotyl, root, flower; EXPRESSED DURING: 4 anthesis, petal differentiation and expansion stage; CONTAINS InterPro DOMAIN/s: ATPase, AAA+ ty…
Solyc02g092930.1.1	9.63965	12.6977	7.89056	29.7951	31.5373	20.771	10.7264	22.1749	8.89475	9.35277	-0.343783	0.519121	1.09778	0.0259857	'(at5g67300 : 235.0) Member of the R2R3 factor MYB gene family involved in mediating plant responses to a variety of abiotic stimiuli.; myb domain protein r1 (MYBR1); CONTAINS InterPro DOMAIN/s: SANT, DNA-binding (InterPro:IPR001005), Homeodomain-like (InterPro:IPR009057), Myb, DNA-binding (InterPro:IPR014778), HTH transcriptional regulator, Myb-type, DNA-binding (InterPro:IPR017930), Homeodomain…
Solyc12g008690.2.1	11.9153	5.22897	12.2923	24.8913	34.4571	31.6824	16.9393	19.5002	8.66782	4.75271	-0.345241	0.582629	1.28351	0.0129034	'(at1g51760 : 605.0) encodes a member of the six Arabidopsis IAA-amino acid conjugate hydrolase subfamily and conjugates and conjugates IAA-Ala in vitro. Gene is expressed most strongly in roots, stems, and flowers.; IAA-ALANINE RESISTANT 3 (IAR3); FUNCTIONS IN: metallopeptidase activity, IAA-Ala conjugate hydrolase activity; INVOLVED IN: proteolysis, response to wounding; LOCATED IN: endoplasmic…
Solyc06g069395.1.1	0	0	1.01458	1.38166	1.22342	1.47898	0.58824	0	0.67315	0.458767	-0.346618	0.794322	1.6625	0.0042773	#N/A
Solyc12g006770.1.1	0	0	0.990425	1.88827	1.43315	0.866258	0	0.803052	0.876163	0	-0.346631	0.830911	1.7334	0.0497532	' no hits & (original description: no original description)'
Solyc02g093280.2.1	0.580638	0	0	0.956593	2.27641	1.08797	0.190906	0.35597	0.388378	0.0496292	-0.347277	0.789126	2.54837	0.0217842	'(at4g36930 : 145.0) Encodes a transcription factor of the bHLH protein family. Mutants have abnormal, unfused carpels and reduced seed dormancy.; SPATULA (SPT); CONTAINS InterPro DOMAIN/s: Helix-loop-helix DNA-binding domain (InterPro:IPR001092), Helix-loop-helix DNA-binding (InterPro:IPR011598); BEST Arabidopsis thaliana protein match is: basic helix-loop-helix (bHLH) DNA-binding superfamily pr…
Solyc07g017820.2.1	0.36414	0.277303	0	0.437438	0.619743	0.749196	0.186238	0.260449	0.497282	0.145247	-0.348861	0.673464	1.14485	0.0403494	' no hits & (original description: no original description)'
Solyc00g133110.2.1	0.0357243	0.0816152	0.063027	0.386238	0.182402	0.441004	0.0274066	0.15331	0.104542	0.0213744	-0.350544	0.690987	2.1343	0.018683	#N/A
Solyc00g127670.2.1	2.96579	0.903413	2.09297	4.70287	6.94044	4.11881	2.27527	3.81829	2.77727	1.30128	-0.355669	0.516544	1.04688	0.0356343	#N/A
Solyc07g054810.1.1	8.48311	14.8203	5.72245	35.6075	24.2044	19.6352	18.7583	7.49515	11.9742	11.3454	-0.357182	0.480902	1.09547	0.0334547	' no hits & (original description: no original description)'
Solyc04g079340.3.1	2.08485	0.877399	1.64552	3.87541	4.69214	4.27535	2.48334	2.00132	2.44041	0.984788	-0.364545	0.423641	1.11428	0.00396354	'(at4g37080 : 433.0) Protein of unknown function, DUF547; FUNCTIONS IN: molecular_function unknown; INVOLVED IN: biological_process unknown; LOCATED IN: cellular_component unknown; EXPRESSED IN: 22 plant structures; EXPRESSED DURING: 13 growth stages; CONTAINS InterPro DOMAIN/s: Protein of unknown function DUF547 (InterPro:IPR006869); BEST Arabidopsis thaliana protein match is: Protein of unknown…
Solyc09g098225.1.1	2.67003	0.983854	1.3676	5.40098	5.88183	6.91108	2.97343	1.66331	2.47006	1.54598	-0.370014	0.44175	1.48725	0.000846321	#N/A
Solyc03g095910.2.1	0.998013	1.14002	0.660283	0.539507	0.477718	0.385004	1.14847	1.6061	0.730136	1.34353	-0.371901	0.32033	-1.36874	0.0205966	#N/A
Solyc11g006540.2.1	2.69961	1.79056	2.84233	7.53217	7.61438	5.64387	2.93957	5.04521	2.75227	1.92784	-0.373421	0.425324	1.13012	0.0108209	'(at3g44190 : 417.0) FAD/NAD(P)-binding oxidoreductase family protein; FUNCTIONS IN: electron carrier activity, oxidoreductase activity, FAD binding; INVOLVED IN: oxidation reduction; EXPRESSED IN: 25 plant structures; EXPRESSED DURING: 15 growth stages; CONTAINS InterPro DOMAIN/s: Pyridine nucleotide-disulphide oxidoreductase, class-II (InterPro:IPR000103), FAD-dependent pyridine nucleotide-disu…
Solyc08g041860.1.1	78.8759	100.636	89.3399	387.65	283.782	265.065	129.976	186.212	55.639	92.6957	-0.373902	0.462993	1.42656	0.00790976	' no hits & (original description: no original description)'
Solyc06g010030.3.1	0.43065	0.983854	3.419	5.43202	8.10812	7.30979	2.14748	5.08233	0.882164	0.257664	-0.377058	0.758557	1.73184	0.0193584	'(gnl|cdd|66748 : 708.0) no description available & (at1g61560 : 608.0) A member of a large family of seven-transmembrane domain proteins specific to plants, homologs of the barley mildew resistance locus o (MLO) protein. The Arabidopsis genome contains 15 genes encoding MLO proteins, with localization in plasma membrane. Phylogenetic analysis revealed four clades of closely-related AtMLO genes. …
Solyc09g074450.1.1	118.422	50.221	74.8552	52.9853	53.7056	33.1914	112.429	139.477	106.661	63.641	-0.379007	0.373494	-1.17871	0.0288547	' no hits & (original description: no original description)'
Solyc01g106510.2.1	0	0	0.0711074	0.406705	0.360126	0.932893	0.123681	0	0	0	-0.383518	0.869104	4.19564	0.0194339	' no hits & (original description: no original description)'
Solyc08g005318.1.1	1.98552	1.76403	4.18411	16.2193	16.8961	20.4255	3.38496	2.36689	3.61533	4.48787	-0.389315	0.367329	2.36527	7.32806e-05	#N/A
Solyc03g117340.1.1	3.45466	4.73548	5.79017	11.2051	12.6779	15.1928	7.15584	11.1192	3.63945	2.58372	-0.394241	0.560986	1.08864	0.0389508	'(at1g80520 : 157.0) Sterile alpha motif (SAM) domain-containing protein; CONTAINS InterPro DOMAIN/s: Sterile alpha motif homology (InterPro:IPR010993), Sterile alpha motif, type 2 (InterPro:IPR011510); BEST Arabidopsis thaliana protein match is: Sterile alpha motif (SAM) domain-containing protein (TAIR:AT1G15760.1); Has 64 Blast hits to 64 proteins in 13 species: Archae - 0; Bacteria - 0; Metazo…
Solyc12g015770.2.1	0.171321	0	0.0755637	0.524806	0.628714	0.264362	0.131432	0.275707	0	0.025626	-0.39471	0.772787	2.12712	0.026505	'(at1g55850 : 653.0) encodes a protein similar to cellulose synthase; cellulose synthase like E1 (CSLE1); FUNCTIONS IN: cellulose synthase activity, transferase activity, transferring glycosyl groups; INVOLVED IN: plant-type cell wall biogenesis, cellulose biosynthetic process, polysaccharide biosynthetic process; LOCATED IN: endoplasmic reticulum, plasma membrane; EXPRESSED IN: 24 plant structur…
Solyc04g076040.3.1	3.6206	1.00873	3.50544	7.76526	11.8356	9.19791	3.52283	5.11607	3.8246	1.84924	-0.400091	0.453948	1.42374	0.00523811	'(at2g22490 : 260.0) encodes a D-type cyclin whose transcription level is regulated by sucrose but not phytohormones or nitrate. Protein physically interacts with CDC2A. CycD2 kinase activity is regulated by sequestration of CycD2 protein in a form inaccessible to immunoprecipitation and probably not complexed to CDC2A.; Cyclin D2;1 (CYCD2;1); FUNCTIONS IN: protein binding, cyclin-dependent prote…
Solyc12g019080.2.1	0.0282965	0	0.0249612	0.203954	0.108357	0.0873275	0	0.0607168	0.0331223	0	-0.402161	0.774785	2.50547	0.0249656	'(at2g43900 : 1378.0) Endonuclease/exonuclease/phosphatase family protein; FUNCTIONS IN: inositol-polyphosphate 5-phosphatase activity, inositol or phosphatidylinositol phosphatase activity; INVOLVED IN: biological_process unknown; LOCATED IN: CUL4 RING ubiquitin ligase complex; EXPRESSED IN: sperm cell, male gametophyte, flower, cultured cell, pollen tube; EXPRESSED DURING: L mature pollen stage…
Solyc05g014490.2.1	5.91075	3.85817	8.3654	16.9945	21.1005	19.8953	8.32165	5.99303	8.32536	9.36587	-0.404577	0.214988	1.27251	0.000358413	'(at3g04130 : 553.0) Tetratricopeptide repeat (TPR)-like superfamily protein; CONTAINS InterPro DOMAIN/s: Pentatricopeptide repeat (InterPro:IPR002885); BEST Arabidopsis thaliana protein match is: Pentatricopeptide repeat (PPR) superfamily protein (TAIR:AT3G22670.1); Has 35333 Blast hits to 34131 proteins in 2444 species: Archae - 798; Bacteria - 22429; Metazoa - 974; Fungi - 991; Plants - 531; V…
Solyc01g107390.3.1	18.1696	15.081	18.2189	5.27618	3.79592	4.33669	33.4441	19.0729	19.2027	19.3178	-0.407706	0.249644	-2.34824	0.00754338	'(at2g14960 : 988.0) encodes a protein similar to IAA-amido synthases. Lines carrying an insertion in this gene are hypersensitive to auxin.; GH3.1; CONTAINS InterPro DOMAIN/s: GH3 auxin-responsive promoter (InterPro:IPR004993); BEST Arabidopsis thaliana protein match is: Auxin-responsive GH3 family protein (TAIR:AT4G37390.1); Has 1628 Blast hits to 1412 proteins in 230 species: Archae - 1; Bacte…
Solyc09g064520.3.1	0.36949	0.211032	0.325938	0.843343	0.746757	0.97401	0.496057	0.528551	0.342399	0.239494	-0.410569	0.315574	1.08957	0.00550512	'(at4g28650 : 1348.0) Leucine-rich repeat transmembrane protein kinase family protein; FUNCTIONS IN: protein serine/threonine kinase activity, protein kinase activity, ATP binding; INVOLVED IN: transmembrane receptor protein tyrosine kinase signaling pathway, protein amino acid phosphorylation; LOCATED IN: endomembrane system; EXPRESSED IN: hypocotyl, root, guard cell; CONTAINS InterPro DOMAIN/s:…
Solyc08g068790.2.1	6.16996	8.05473	9.20077	29.8594	25.0333	26.2954	20.1733	5.6739	7.99601	7.73473	-0.412705	0.544013	1.38049	0.00956761	' (original description: no original description)'
Solyc08g029240.3.1	9.82419	0	2.59986	16.9945	15.6751	10.6117	4.5221	10.5401	2.29993	4.70237	-0.41355	0.687481	1.38706	0.0198963	' no hits & (original description: no original description)'
Solyc08g075940.3.1	5.20521	4.47412	6.34196	32.4102	47.6771	34.0766	4.96195	12.2748	5.02214	6.32121	-0.419985	0.430775	2.41306	0.00103968	'(at3g23780 : 1542.0) This gene encodes the second largest, catalytic subunit of the nuclear DNA-dependent RNA polymerase IV (aka RNA polymerase D). The NRPD2 protein is found at nuclear foci that overlap or are adjacent to chromocentromeres but are not fully coincident with chromocentromeres. The loss of NRPD2 leads to the loss of cytosine methylation at pericentromeric 5S genes and AtSN1 retroe…
Solyc12g088530.2.1	0.421037	0	0.123803	0.741822	0.68672	0.938446	0.323007	0.100382	0.355941	0.195932	-0.424919	0.641595	1.69423	0.00221081	'(at5g43080 : 405.0) Cyclin A3;1 (CYCA3;1); FUNCTIONS IN: cyclin-dependent protein kinase regulator activity; INVOLVED IN: regulation of cell cycle; LOCATED IN: nucleus; EXPRESSED IN: 22 plant structures; EXPRESSED DURING: 13 growth stages; CONTAINS InterPro DOMAIN/s: Cyclin, C-terminal (InterPro:IPR004367), Cyclin (InterPro:IPR006670), G2/mitotic-specific cyclin A (InterPro:IPR015453), Cyclin-li…
Solyc02g086915.1.1	4.01623	2.53115	4.52018	1.99641	2.03293	2.24388	3.9311	4.16031	5.75489	5.966	-0.425021	0.174803	-1.24408	0.00606082	#N/A
Solyc09g061410.1.1	21.6503	14.2288	28.2551	66.909	64.3568	53.0869	30.0335	51.5469	21.1767	12.0664	-0.425215	0.518576	1.09809	0.0272914	' no hits & (original description: no original description)'
Solyc02g091650.3.1	3.13944	4.91254	4.17306	11.4381	16.5783	16.1591	7.06049	8.85884	2.84423	3.24212	-0.432999	0.461597	1.42041	0.00883424	'(at4g37900 : 747.0) Protein of unknown function (duplicated DUF1399); CONTAINS InterPro DOMAIN/s: Protein of unknown function DUF1399 (InterPro:IPR009836); BEST Arabidopsis thaliana protein match is: Protein of unknown function (duplicated DUF1399) (TAIR:AT2G22660.2); Has 24258 Blast hits to 6156 proteins in 640 species: Archae - 4; Bacteria - 13513; Metazoa - 5207; Fungi - 694; Plants - 2964; V…
Solyc04g078500.1.1	2.3036	1.2383	6.6939	13.3807	16.3454	14.2186	8.00463	5.23368	3.72747	1.54043	-0.439347	0.592947	1.66272	0.00237569	'(at2g01905 : 218.0) cyclin J18 (cycJ18); cyclin J18 (CYCJ18); CONTAINS InterPro DOMAIN/s: Cyclin-like (InterPro:IPR011028), Cyclin-related (InterPro:IPR013763), Cyclin, N-terminal (InterPro:IPR006671), Cyclin (InterPro:IPR006670); Has 35333 Blast hits to 34131 proteins in 2444 species: Archae - 798; Bacteria - 22429; Metazoa - 974; Fungi - 991; Plants - 531; Viruses - 0; Other Eukaryotes - 9610 …
Solyc10g006130.1.1	30.871	26.8521	31.1047	130.342	87.8485	93.7432	40.305	53.4789	30.6657	36.4327	-0.441886	0.129178	1.37027	0.00378115	'(q9sxs8|erf3_tobac : 153.0) Ethylene-responsive transcription factor 3 (Ethylene-responsive element-binding factor 3 homolog) (EREBP-5) (NtERF5) - Nicotiana tabacum (Common tobacco) & (at1g50640 : 108.0) encodes a member of the ERF (ethylene response factor) subfamily B-1 of ERF/AP2 transcription factor family (ATERF-3). The protein contains one AP2 domain. There are 15 members in this subfamily…
Solyc09g011910.3.1	1.08874	0.777288	0.960412	2.20707	2.82288	3.20253	1.51389	1.89812	1.27442	0.447844	-0.446137	0.399368	1.0962	0.0204347	'(gnl|cdd|68624 : 231.0) no description available & (at3g09110 : 142.0) Protein of unknown function (DUF674); CONTAINS InterPro DOMAIN/s: Protein of unknown function DUF674 (InterPro:IPR007750); BEST Arabidopsis thaliana protein match is: Protein of unknown function (DUF674) (TAIR:AT5G01150.1); Has 327 Blast hits to 250 proteins in 14 species: Archae - 0; Bacteria - 0; Metazoa - 0; Fungi - 2; Pla…
Solyc06g073380.3.1	5.43586	3.93258	2.31765	9.99098	14.8602	11.883	6.04684	8.74795	4.40102	2.05983	-0.448014	0.472644	1.20431	0.0194365	'(at2g43320 : 472.0) S-adenosyl-L-methionine-dependent methyltransferases superfamily protein; FUNCTIONS IN: molecular_function unknown; INVOLVED IN: biological_process unknown; EXPRESSED IN: 25 plant structures; EXPRESSED DURING: 13 growth stages; CONTAINS InterPro DOMAIN/s: Methyltransferase-16, putative (InterPro:IPR019410); BEST Arabidopsis thaliana protein match is: Putative methyltransferas…
Solyc12g098660.2.1	1.07873	0.880164	1.63129	3.33225	2.40967	4.22088	1.95071	1.81868	1.98425	0.783728	-0.449613	0.309332	1.02288	0.028414	'(at5g19850 : 519.0) alpha/beta-Hydrolases superfamily protein; CONTAINS InterPro DOMAIN/s: Alpha/beta hydrolase fold-1 (InterPro:IPR000073); BEST Arabidopsis thaliana protein match is: alpha/beta-Hydrolases superfamily protein (TAIR:AT4G36530.2); Has 30201 Blast hits to 17322 proteins in 780 species: Archae - 12; Bacteria - 1396; Metazoa - 17338; Fungi - 3422; Plants - 5037; Viruses - 0; Other E…
Solyc08g082460.3.1	0.618441	0	0.454621	1.41156	4.47332	2.86291	0.237225	1.10584	0.241304	0.370022	-0.44995	0.671407	2.57724	0.0264555	'(at1g48480 : 186.0) Arabidopsis thaliana receptor-like protein kinase (RKL1) gene; receptor-like kinase 1 (RKL1); FUNCTIONS IN: protein serine/threonine kinase activity, kinase activity, ATP binding; INVOLVED IN: transmembrane receptor protein tyrosine kinase signaling pathway, protein amino acid phosphorylation; LOCATED IN: plasma membrane; EXPRESSED IN: 23 plant structures; EXPRESSED DURING: 1…
Solyc05g015725.1.1	2.35781	0.897767	0.346649	3.39889	3.76203	2.72871	3.01473	1.68641	0.919971	0.940473	-0.45012	0.591934	1.00691	0.0476304	#N/A
Solyc07g062300.3.1	4.06067	3.29181	3.69759	12.321	11.7459	10.5611	5.17529	7.02671	4.44653	3.48759	-0.450693	0.195872	1.19719	0.00120097	'(at3g14860 : 504.0) NHL domain-containing protein; CONTAINS InterPro DOMAIN/s: NHL repeat (InterPro:IPR001258), Six-bladed beta-propeller, TolB-like (InterPro:IPR011042); BEST Arabidopsis thaliana protein match is: NHL domain-containing protein (TAIR:AT1G70280.2); Has 35333 Blast hits to 34131 proteins in 2444 species: Archae - 798; Bacteria - 22429; Metazoa - 974; Fungi - 991; Plants - 531; Vir…
Solyc06g049070.3.1	21.4866	20.7216	20.2746	65.7564	60.4735	70.9312	34.3189	36.2791	21.2341	22.1815	-0.452637	0.162002	1.20521	0.000912253	'(at1g06890 : 467.0) nodulin MtN21 /EamA-like transporter family protein; CONTAINS InterPro DOMAIN/s: Protein of unknown function DUF250 (InterPro:IPR004853); BEST Arabidopsis thaliana protein match is: Nucleotide/sugar transporter family protein (TAIR:AT2G30460.2). & (gnl|cdd|36654 : 207.0) no description available & (gnl|cdd|66803 : 97.9) no description available & (reliability: 934.0) & (origi…
Solyc11g071427.1.1	1.45096	1.10494	2.98651	8.36651	5.55623	7.8363	4.82357	1.03779	3.11375	1.15751	-0.455383	0.583049	1.51765	0.0144315	#N/A
Solyc06g072330.3.1	7.14487	10.4467	11.8491	56.2362	37.3923	58.6535	25.6526	12.878	8.19611	7.18179	-0.457665	0.509056	1.9132	0.00430082	'(at2g35795 : 140.0) Chaperone DnaJ-domain superfamily protein; FUNCTIONS IN: heat shock protein binding; INVOLVED IN: protein folding; LOCATED IN: cellular_component unknown; EXPRESSED IN: 22 plant structures; EXPRESSED DURING: 15 growth stages; CONTAINS InterPro DOMAIN/s: Heat shock protein DnaJ, N-terminal (InterPro:IPR001623); BEST Arabidopsis thaliana protein match is: Chaperone DnaJ-domain …
Solyc12g010940.1.1	3.66535	2.89862	1.98973	10.8724	10.167	11.7469	4.10977	6.35239	2.80529	2.44607	-0.462349	0.380809	1.47613	0.0014941	' no hits & (original description: no original description)'
Solyc06g005650.2.1	41.1345	37.1613	34.0785	136.632	130.866	102.21	48.5957	80.8805	35.4258	42.3915	-0.468324	0.285495	1.24975	0.00485711	'(at5g59550 : 145.0) zinc finger (C3HC4-type RING finger) family protein; FUNCTIONS IN: zinc ion binding; INVOLVED IN: response to chitin; EXPRESSED IN: 24 plant structures; EXPRESSED DURING: 15 growth stages; CONTAINS InterPro DOMAIN/s: Zinc finger, RING-type (InterPro:IPR001841), Zinc finger, C3HC4 RING-type (InterPro:IPR018957), Protein of unknown function DUF1117 (InterPro:IPR010543); BEST Ar…
Solyc11g017010.2.1	122.127	89.6364	73.5545	309.574	250.724	302.622	181.355	147.429	109.498	89.0143	-0.471006	0.232083	1.12565	0.00290612	'(at1g22710 : 578.0) Encodes for a high-affinity transporter essential for phloem loading and long-distance transport. A major sucrose transporter, AtSUC2 can also transport a wide range of physiological and synthetic glucose conjugates with both &#945;- or &#946;-linkage.; sucrose-proton symporter 2 (SUC2); CONTAINS InterPro DOMAIN/s: Sucrose/H+ symporter, plant (InterPro:IPR005989), Major facil…
Solyc11g012567.1.1	0.378764	0	0.334119	1.36502	1.45042	0.876695	0.871729	0	0.22168	0.22662	-0.473795	0.720571	1.89892	0.0201372	#N/A
Solyc11g007190.1.1	12.8406	7.08098	1.17177	4.78717	1.41297	8.19895	9.51126	10.451	9.84758	9.27227	-0.47468	0.378217	-1.02549	0.0307113	' no hits & (original description: no original description)'
Solyc02g072000.3.1	11.7602	20.3699	15.2559	44.6538	45.0831	44.5964	23.9999	34.4704	12.2363	17.1079	-0.47496	0.357187	1.02832	0.0103109	'(at4g18880 : 301.0) member of Heat Stress Transcription Factor (Hsf) family; heat shock transcription factor A4A (HSF A4A); FUNCTIONS IN: DNA binding, sequence-specific DNA binding transcription factor activity; INVOLVED IN: response to chitin; LOCATED IN: nucleus; EXPRESSED IN: 23 plant structures; EXPRESSED DURING: 13 growth stages; CONTAINS InterPro DOMAIN/s: Winged helix-turn-helix transcrip…
Solyc04g009150.1.1	0.37204	0.339983	0.492282	1.26034	1.40093	0.861132	0.371044	0.47898	0.63146	0.75683	-0.479174	0.201148	1.06918	0.0147441	'(at3g46530 : 448.0) Confers resistance to the biotrophic oomycete, Peronospora parasitica. Encodes an NBS-LRR type R protein with a putative amino-terminal leucine zipper. Fungal protein ATR13 induces RPP13 gene expression and disease resistance.; RECOGNITION OF PERONOSPORA PARASITICA 13 (RPP13); FUNCTIONS IN: ATP binding; INVOLVED IN: defense response, incompatible interaction, defense response…
Solyc01g057680.3.1	11.6768	8.20816	9.11191	2.26593	3.7262	6.58356	13.4371	9.63663	12.3539	18.5408	-0.481182	0.167266	-1.68644	0.0126078	#N/A
Solyc06g065820.3.1	0.306706	0	0.270555	1.54746	2.6426	1.53814	0	0.987167	0.0897533	0	-0.484576	0.805325	2.82621	0.0111593	'(at5g25190 : 157.0) encodes a member of the ERF (ethylene response factor) subfamily B-6 of ERF/AP2 transcription factor family. The protein contains one AP2 domain. There are 12 members in this subfamily including RAP2.11.; Integrase-type DNA-binding superfamily protein; CONTAINS InterPro DOMAIN/s: DNA-binding, integrase-type (InterPro:IPR016177), Pathogenesis-related transcriptional factor/ERF…
Solyc03g116740.3.1	0.74851	0.488581	0.377305	2.69753	2.45684	2.64002	0.656268	1.6061	0.250332	0.511822	-0.490678	0.572852	1.78077	0.00349505	'(at3g15820 : 325.0) Functions as phosphatidylcholine:diacylglycerol cholinephosphotransferase, a major reaction for the transfer of 18:1 into phosphatidylcholine for desaturation and also for the reverse transfer of 18:2 and 18:3 into the triacylglycerols synthesis pathway; REDUCED OLEATE DESATURATION 1 (ROD1); BEST Arabidopsis thaliana protein match is: phosphatidic acid phosphatase-related / P…
Solyc10g078940.2.1	1.61435	0.582335	1.79883	4.28689	5.15161	4.39216	1.30367	2.91703	1.44212	1.83011	-0.492111	0.358707	1.29931	0.00250642	'(at2g41970 : 553.0) Protein kinase superfamily protein; FUNCTIONS IN: protein tyrosine kinase activity, protein kinase activity, kinase activity, ATP binding; INVOLVED IN: protein amino acid phosphorylation; LOCATED IN: cellular_component unknown; EXPRESSED IN: 8 plant structures; EXPRESSED DURING: L mature pollen stage, M germinated pollen stage, 4 anthesis, petal differentiation and expansion …
Solyc08g082040.3.1	1.09665	0.68329	0.703557	2.27551	4.28432	2.17938	1.14725	1.99659	0.758539	0.775443	-0.498427	0.387498	1.3167	0.0478367	'(at2g46380 : 313.0) Protein of unknown function (DUF3133); CONTAINS InterPro DOMAIN/s: Protein of unknown function DUF3133 (InterPro:IPR021480); BEST Arabidopsis thaliana protein match is: Protein of unknown function (DUF3133) (TAIR:AT3G61670.1); Has 300 Blast hits to 240 proteins in 20 species: Archae - 0; Bacteria - 2; Metazoa - 3; Fungi - 0; Plants - 289; Viruses - 0; Other Eukaryotes - 6 (so…
Solyc03g112700.1.1	6.45844	12.585	5.78097	28.8889	28.5505	24.4018	14.1355	16.7112	5.33639	10.6265	-0.500009	0.363408	1.22106	0.00431598	'(at2g15760 : 107.0) Protein of unknown function (DUF1645); FUNCTIONS IN: calmodulin binding; INVOLVED IN: biological_process unknown; LOCATED IN: plasma membrane; EXPRESSED IN: 19 plant structures; EXPRESSED DURING: 10 growth stages; CONTAINS InterPro DOMAIN/s: Protein of unknown function DUF1645 (InterPro:IPR012442); BEST Arabidopsis thaliana protein match is: Protein of unknown function (DUF16…
Solyc02g086840.3.1	0.263075	0	0.116033	0.663661	0.643621	1.01486	0.168186	0	0.179632	0.36727	-0.500475	0.651815	2.1143	0.0068302	'(at3g27960 : 745.0) Tetratricopeptide repeat (TPR)-like superfamily protein; FUNCTIONS IN: binding; INVOLVED IN: pollen tube growth; LOCATED IN: plasma membrane; EXPRESSED IN: 24 plant structures; EXPRESSED DURING: 14 growth stages; CONTAINS InterPro DOMAIN/s: Tetratricopeptide TPR-1 (InterPro:IPR001440), Tetratricopeptide-like helical (InterPro:IPR011990), Tetratricopeptide repeat-containing (I…
Solyc03g083100.3.1	0.64686	1.03446	1.59772	3.40356	3.55045	2.69502	2.08426	2.63718	0.492166	1.00627	-0.508572	0.492491	1.04854	0.0439578	'(at3g49260 : 154.0) IQ-domain 21 (iqd21); FUNCTIONS IN: calmodulin binding; INVOLVED IN: biological_process unknown; LOCATED IN: cellular_component unknown; EXPRESSED IN: 19 plant structures; EXPRESSED DURING: 13 growth stages; CONTAINS InterPro DOMAIN/s: IQ calmodulin-binding region (InterPro:IPR000048); BEST Arabidopsis thaliana protein match is: IQ-domain 2 (TAIR:AT5G03040.3). & (reliability:…
Solyc03g063650.1.1	1.28232	1.22852	1.60553	4.35297	4.03923	3.98935	2.25311	2.48523	1.69468	1.38596	-0.510573	0.122618	1.07817	0.000952216	'(at2g41890 : 629.0) curculin-like (mannose-binding) lectin family protein / PAN domain-containing protein; FUNCTIONS IN: sugar binding, protein kinase activity, ATP binding; INVOLVED IN: protein amino acid phosphorylation, recognition of pollen; LOCATED IN: endomembrane system; EXPRESSED IN: 22 plant structures; EXPRESSED DURING: 13 growth stages; CONTAINS InterPro DOMAIN/s: Curculin-like (manno…
Solyc06g009680.3.1	1.14087	0.796406	1.34187	3.17504	2.83164	4.5234	1.82343	1.76801	1.42818	1.21351	-0.511599	0.0845092	1.17153	0.0084753	'(at4g02110 : 336.0) transcription coactivators; FUNCTIONS IN: transcription coactivator activity; INVOLVED IN: biological_process unknown; LOCATED IN: intracellular; CONTAINS InterPro DOMAIN/s: BRCT (InterPro:IPR001357); BEST Arabidopsis thaliana protein match is: zinc finger (C3HC4-type RING finger) family protein / BRCT domain-containing protein (TAIR:AT1G67180.1); Has 6090 Blast hits to 4661 …
Solyc09g007570.2.1	2.64339	3.01952	3.24788	1.76919	1.74733	1.74812	3.69372	3.44372	3.53623	6.26982	-0.512069	0.182452	-1.27128	0.0273536	'(at5g08520 : 137.0) Duplicated homeodomain-like superfamily protein; CONTAINS InterPro DOMAIN/s: Molecular chaperone, heat shock protein, Hsp40, DnaJ (InterPro:IPR015609), SANT, eukarya (InterPro:IPR017884), Myb-like DNA-binding domain, SHAQKYF class (InterPro:IPR006447), SANT, DNA-binding (InterPro:IPR001005), Myb, DNA-binding (InterPro:IPR014778), Homeodomain-like (InterPro:IPR009057), HTH tra…
Solyc10g012430.3.1	2.48952	2.64535	2.65572	10.9332	9.86581	9.96117	3.95302	5.21762	3.35459	2.35551	-0.518603	0.17401	1.46266	0.000358004	'(at1g01650 : 771.0) SIGNAL PEPTIDE PEPTIDASE-LIKE 4 (SPPL4); FUNCTIONS IN: peptidase activity, aspartic-type endopeptidase activity; INVOLVED IN: proteolysis; LOCATED IN: integral to membrane; EXPRESSED IN: 24 plant structures; EXPRESSED DURING: 13 growth stages; CONTAINS InterPro DOMAIN/s: Peptidase A22, presenilin signal peptide (InterPro:IPR006639), Peptidase A22B, signal peptide peptidase (I…
Solyc07g064480.1.1	0.578603	0.440622	0.170134	2.0157	1.41557	1.56245	0.369906	0.827686	0.903039	0.173093	-0.519835	0.491794	1.5501	0.00810406	'(at5g54880 : 251.0) DTW domain-containing protein; CONTAINS InterPro DOMAIN/s: DTW (InterPro:IPR005636); Has 30201 Blast hits to 17322 proteins in 780 species: Archae - 12; Bacteria - 1396; Metazoa - 17338; Fungi - 3422; Plants - 5037; Viruses - 0; Other Eukaryotes - 2996 (source: NCBI BLink). & (gnl|cdd|39583 : 103.0) no description available & (gnl|cdd|67552 : 88.1) no description available & …
Solyc03g097020.3.1	8.30422	4.85585	6.93297	19.7734	21.61	21.8144	13.8412	10.8185	7.57964	6.21067	-0.52125	0.240466	1.13193	0.00277916	'(gnl|cdd|35961 : 830.0) no description available & (at3g03060 : 810.0) P-loop containing nucleoside triphosphate hydrolases superfamily protein; FUNCTIONS IN: ATPase activity, zinc ion binding; LOCATED IN: cell wall, plant-type cell wall; EXPRESSED IN: 14 plant structures; EXPRESSED DURING: 7 growth stages; CONTAINS InterPro DOMAIN/s: ATPase, AAA-type, core (InterPro:IPR003959), ATPase, AAA+ typ…
Solyc06g074110.3.1	0.344708	0	0.152039	0.596297	0.770007	0.452126	0.238005	0.369827	0.221923	0.123746	-0.525685	0.510061	1.34642	0.0129586	'(at2g27230 : 310.0) Encodes a nuclear-localized transcriptional activator with weak sequence similarity to basic helix-loop-helix(bHLH)-domain proteins. It promotes the production of stele cells in root meristems and is required to establish and maintain the normal vascular cell number and pattern in primary and lateral roots.; LONESOME HIGHWAY (LHW); CONTAINS InterPro DOMAIN/s: Helix-loop-helix…
Solyc04g074130.3.1	0.796801	0.330974	0.447289	1.98399	2.35777	2.68261	0.722424	0.932577	0.59353	0.780116	-0.528226	0.16698	1.62873	0.000388231	'(at5g64970 : 475.0) Mitochondrial substrate carrier family protein; FUNCTIONS IN: binding, transporter activity; INVOLVED IN: transport, mitochondrial transport, transmembrane transport; LOCATED IN: mitochondrion, mitochondrial inner membrane, plastid; EXPRESSED IN: 24 plant structures; EXPRESSED DURING: 13 growth stages; CONTAINS InterPro DOMAIN/s: Mitochondrial carrier protein (InterPro:IPR002…
Solyc12g044190.2.1	0.25444	0.0645876	0.19951	0.631689	1.06456	0.719804	0.17351	0.54596	0.248194	0.03383	-0.534596	0.594117	1.68553	0.0218655	'(gnl|cdd|39857 : 225.0) no description available & (at4g27190 : 197.0) NB-ARC domain-containing disease resistance protein; FUNCTIONS IN: nucleoside-triphosphatase activity, nucleotide binding, ATP binding; INVOLVED IN: apoptosis, defense response; LOCATED IN: cellular_component unknown; CONTAINS InterPro DOMAIN/s: ATPase, AAA+ type, core (InterPro:IPR003593), NB-ARC (InterPro:IPR002182), Diseas…
Solyc06g054640.2.1	1.71717	0.603541	0.233041	5.52201	3.11922	7.43963	0.506677	3.11773	1.15963	0.158063	-0.537468	0.675913	2.11719	0.0251215	'(gnl|cdd|68298 : 160.0) no description available & (at2g38820 : 140.0) Protein of unknown function (DUF506) ; CONTAINS InterPro DOMAIN/s: Protein of unknown function DUF506, plant (InterPro:IPR006502); BEST Arabidopsis thaliana protein match is: Protein of unknown function (DUF506) (TAIR:AT3G22970.1); Has 35333 Blast hits to 34131 proteins in 2444 species: Archae - 798; Bacteria - 22429; Metazoa…
Solyc04g045560.3.1	1.51828	1.22423	1.49689	3.73363	4.84504	6.89069	3.15176	1.91637	1.67268	1.49621	-0.543224	0.210369	1.32426	0.0177559	'(at5g43270 : 102.0) member of the SPL (squamosa-promoter binding protein-like) gene family, a novel gene family encoding DNA binding proteins and putative transcription factors. In conjunction with SPL10 and SPL11, SPL2 redundantly controls proper development of lateral organs in association with shoot maturation in the reproductive phase.; squamosa promoter binding protein-like 2 (SPL2); FUNCTI…
Solyc06g050837.1.1	7.45973	8.52118	6.34543	4.8007	5.44113	3.4944	5.92727	13.7199	9.51157	14.3462	-0.547396	0.209812	-1.24816	0.0454935	' no hits & (original description: no original description)'
Solyc01g107200.3.1	1.61594	0.89497	2.11661	4.05891	4.28161	5.4782	2.85507	2.62681	1.60493	1.93368	-0.54793	0.178481	1.03038	0.00557237	'(at1g49890 : 130.0) Family of unknown function (DUF566) ; LOCATED IN: chloroplast; EXPRESSED IN: 23 plant structures; EXPRESSED DURING: 13 growth stages; CONTAINS InterPro DOMAIN/s: Protein of unknown function DUF566 (InterPro:IPR007573); BEST Arabidopsis thaliana protein match is: Family of unknown function (DUF566) (TAIR:AT3G19570.2); Has 9198 Blast hits to 4153 proteins in 422 species: Archae…
Solyc07g064240.3.1	1.61218	0.368315	1.84879	13.7118	11.0096	9.32893	2.34994	2.76744	1.13227	1.25396	-0.555475	0.373253	2.59705	0.000466066	'(at3g20570 : 131.0) early nodulin-like protein 9 (ENODL9); FUNCTIONS IN: electron carrier activity, copper ion binding; LOCATED IN: anchored to membrane; EXPRESSED IN: 22 plant structures; EXPRESSED DURING: 13 growth stages; CONTAINS InterPro DOMAIN/s: Plastocyanin-like (InterPro:IPR003245), Cupredoxin (InterPro:IPR008972); BEST Arabidopsis thaliana protein match is: early nodulin-like protein 1…
Solyc02g093710.1.1	12.6077	15.7109	18.4879	59.3626	35.7393	56.7218	22.2336	43.2142	11.1163	15.2827	-0.557482	0.428941	1.14013	0.0463729	'(at5g40690 : 148.0) CONTAINS InterPro DOMAIN/s: EF-Hand 1, calcium-binding site (InterPro:IPR018247); BEST Arabidopsis thaliana protein match is: unknown protein (TAIR:AT2G41730.1); Has 1807 Blast hits to 1807 proteins in 277 species: Archae - 0; Bacteria - 0; Metazoa - 736; Fungi - 347; Plants - 385; Viruses - 0; Other Eukaryotes - 339 (source: NCBI BLink). & (reliability: 296.0) & (original de…
Solyc02g024050.3.1	7.88031	5.36266	9.53977	24.8346	22.1508	26.6484	18.6511	14.9303	5.83875	5.36697	-0.560107	0.415171	1.13232	0.0220935	'(o04397|fenr2_tobac : 726.0) Ferredoxin--NADP reductase, root-type isozyme, chloroplast precursor (EC 1.18.1.2) (FNR) - Nicotiana tabacum (Common tobacco) & (at1g30510 : 610.0) Encodes a root-type ferredoxin:NADP(H) oxidoreductase.; root FNR 2 (RFNR2); FUNCTIONS IN: oxidoreductase activity, copper ion binding; INVOLVED IN: oxidation reduction; LOCATED IN: thylakoid membrane; EXPRESSED IN: 23 pla…
Solyc08g044265.1.1	1.46483	1.28712	1.29217	4.5481	5.96891	5.12924	2.50687	3.38491	1.25301	0.809009	-0.560783	0.400726	1.39114	0.00887105	#N/A
Solyc05g018850.1.1	2.73369	0	2.00956	5.91112	4.94335	7.38202	3.14581	0	3.73322	2.45341	-0.561341	0.554434	1.38154	0.0216566	' no hits & (original description: no original description)'
Solyc06g049020.1.1	15.5758	9.79382	8.31957	62.519	39.8547	54.2435	19.8424	29.4355	11.1233	5.89933	-0.561697	0.440496	1.65519	0.00756365	'(at3g56360 : 122.0) unknown protein; FUNCTIONS IN: molecular_function unknown; INVOLVED IN: biological_process unknown; LOCATED IN: chloroplast; EXPRESSED IN: 24 plant structures; EXPRESSED DURING: 15 growth stages; BEST Arabidopsis thaliana protein match is: unknown protein (TAIR:AT5G05250.1); Has 45 Blast hits to 45 proteins in 13 species: Archae - 0; Bacteria - 0; Metazoa - 0; Fungi - 0; Plan…
Solyc03g117050.3.1	3.26872	3.73383	2.12017	0.970123	0.859016	0.519225	4.5728	7.01381	2.5883	3.7964	-0.563121	0.271819	-2.52093	0.0205826	'(at1g80760 : 368.0) Encodes a protein with boron transporter activity. It helps to preferentially direct boron to young developing tissues in the shoot, such as immature leaves, under low boron conditions. This boron channel appears to be impermeable to water, unlike the closely related NIP5;1 boron transporter. This protein also allows the transport of glycerol, urea, and formimide but not larg…
Solyc11g008420.2.1	2.23413	2.18745	2.81542	8.05152	9.37007	8.98798	3.79519	7.19078	1.86796	1.43219	-0.566113	0.490984	1.30148	0.0214855	'(at1g20140 : 112.0) SKP1-like 4 (SK4); CONTAINS InterPro DOMAIN/s: E3 ubiquitin ligase, SCF complex, Skp subunit (InterPro:IPR016897), SKP1 component, dimerisation (InterPro:IPR016072), SKP1 component (InterPro:IPR001232), BTB/POZ fold (InterPro:IPR011333), SKP1 component, POZ (InterPro:IPR016073); BEST Arabidopsis thaliana protein match is: SKP1-like 3 (TAIR:AT2G25700.1); Has 1439 Blast hits to…
Solyc05g015700.1.1	1.34732	1.02602	1.18851	7.7689	6.01925	4.50454	0.689081	0	4.20558	2.14965	-0.568797	0.62513	1.79177	0.023923	'(at3g48660 : 89.4) Protein of unknown function (DUF 3339); FUNCTIONS IN: molecular_function unknown; INVOLVED IN: biological_process unknown; LOCATED IN: endomembrane system; CONTAINS InterPro DOMAIN/s: Protein of unknown function DUF3339 (InterPro:IPR021775); BEST Arabidopsis thaliana protein match is: Protein of unknown function (DUF 3339) (TAIR:AT5G63500.1); Has 274 Blast hits to 269 proteins…
Solyc02g084910.3.1	3.00379	1.63762	2.01741	10.3578	9.128	8.79614	3.56138	5.78616	1.91786	1.91975	-0.570536	0.38672	1.51601	0.00316087	'(gnl|cdd|35962 : 482.0) no description available & (at5g17760 : 444.0) P-loop containing nucleoside triphosphate hydrolases superfamily protein; FUNCTIONS IN: ATP binding; LOCATED IN: plasma membrane; EXPRESSED IN: 23 plant structures; EXPRESSED DURING: 13 growth stages; CONTAINS InterPro DOMAIN/s: ATPase, AAA-type, core (InterPro:IPR003959); BEST Arabidopsis thaliana protein match is: P-loop co…
Solyc02g089990.1.1	0.970291	0	1.02711	9.37144	6.81191	6.13867	1.04213	1.66559	0.567884	0.696647	-0.576797	0.453329	2.90548	0.000717905	'(at2g23690 : 156.0) unknown protein; FUNCTIONS IN: molecular_function unknown; INVOLVED IN: N-terminal protein myristoylation; LOCATED IN: cellular_component unknown; EXPRESSED IN: 7 plant structures; EXPRESSED DURING: petal differentiation and expansion stage; BEST Arabidopsis thaliana protein match is: unknown protein (TAIR:AT4G37240.1); Has 243 Blast hits to 243 proteins in 15 species: Archae…
Solyc10g078540.2.1	43.6748	32.7775	36.8518	112.232	112.709	117.369	92.101	75.6055	32.7238	24.9951	-0.577413	0.383674	1.01769	0.0305969	'(at3g03920 : 168.0) H/ACA ribonucleoprotein complex, subunit Gar1/Naf1 protein; FUNCTIONS IN: snoRNA binding, pseudouridine synthase activity, RNA binding; LOCATED IN: chloroplast thylakoid membrane, nucleolus; EXPRESSED IN: 23 plant structures; EXPRESSED DURING: 13 growth stages; CONTAINS InterPro DOMAIN/s: H/ACA ribonucleoprotein complex, subunit Gar1, eukaryote (InterPro:IPR021154), H/ACA rib…
Solyc06g064650.3.1	0	0	0.0693297	0.283241	0.150481	0.181914	0	0	0.137996	0	-0.57804	0.810961	2.57249	0.0231461	'(at4g10020 : 516.0) Encodes a putative hydroxysteroid dehydrogenase (HSD). Genes that encode HSD include: At5g50600 and At5g50700 (HSD1), At3g47350(HSD2), At3g47360(HSD3), At5g50590 and At5g50690(HSD4), At5g50770(HSD6) (Plant Cell Physiology 50:1463). Two copies of HSD1 and HSD4 exist due to a gene duplication event. In Plant Physiology 145:87, At5g50690 is HSD7, At4g10020 is HSD5.; hydroxystero…
Solyc01g006090.3.1	2.36857	1.47578	2.65922	7.60483	6.80258	8.63885	7.35099	2.54116	1.51228	1.54598	-0.578656	0.550798	1.24657	0.0479212	'(at3g22660 : 207.0) rRNA processing protein-related; CONTAINS InterPro DOMAIN/s: Eukaryotic rRNA processing (InterPro:IPR008610); Has 1021 Blast hits to 939 proteins in 244 species: Archae - 0; Bacteria - 62; Metazoa - 355; Fungi - 209; Plants - 58; Viruses - 0; Other Eukaryotes - 337 (source: NCBI BLink). & (gnl|cdd|86972 : 167.0) no description available & (gnl|cdd|38290 : 150.0) no descriptio…
Solyc06g084130.3.1	0.124259	0	0.438449	1.25387	0.713745	1.53393	0.190655	0.266626	0.218175	0.446074	-0.579974	0.50271	2.05756	0.00871828	'(at1g03070 : 314.0) Bax inhibitor-1 family protein; FUNCTIONS IN: glutamate binding; INVOLVED IN: biological_process unknown; LOCATED IN: cellular_component unknown; EXPRESSED IN: 24 plant structures; EXPRESSED DURING: 15 growth stages; CONTAINS InterPro DOMAIN/s: Inhibitor of apoptosis-promoting Bax1 related (InterPro:IPR006214); BEST Arabidopsis thaliana protein match is: Bax inhibitor-1 famil…
Solyc03g114160.1.1	0.276171	0.210311	0.162412	3.15173	1.93885	4.36807	0.459051	0.296294	0.269391	0.275395	-0.587565	0.129764	3.27801	0.00488339	'(at1g60190 : 483.0) ARM repeat superfamily protein; FUNCTIONS IN: ubiquitin-protein ligase activity, binding, zinc ion binding; INVOLVED IN: protein ubiquitination; LOCATED IN: ubiquitin ligase complex; EXPRESSED IN: 6 plant structures; EXPRESSED DURING: 4 anthesis, petal differentiation and expansion stage; CONTAINS InterPro DOMAIN/s: Zinc finger, RING-type (InterPro:IPR001841), U box domain (I…
Solyc07g039420.1.1	0	0	0.0855922	0.489553	0.309632	0.673756	0	0	0.113577	0.0580539	-0.588717	0.734652	3.51636	0.00495456	'(at3g46530 : 210.0) Confers resistance to the biotrophic oomycete, Peronospora parasitica. Encodes an NBS-LRR type R protein with a putative amino-terminal leucine zipper. Fungal protein ATR13 induces RPP13 gene expression and disease resistance.; RECOGNITION OF PERONOSPORA PARASITICA 13 (RPP13); FUNCTIONS IN: ATP binding; INVOLVED IN: defense response, incompatible interaction, defense response…
Solyc07g065320.3.1	1.29424	1.19225	1.23376	3.38535	3.797	6.32955	2.16196	1.70209	1.63713	1.96088	-0.589138	0.00769523	1.27162	0.0199291	'(at3g13080 : 1992.0) encodes an ATP-dependent MRP-like ABC transporter able to transport glutathione-conjugates as well as chlorophyll catabolites. The expression of this gene is upregulated by herbicide safeners such as benoxacor and fenclorim.; multidrug resistance-associated protein 3 (MRP3); FUNCTIONS IN: chlorophyll catabolite transmembrane transporter activity, ATPase activity, coupled to …
Solyc02g088740.1.1	2.24553	3.66436	4.52766	17.1101	10.6463	10.8901	4.92201	10.325	2.25299	3.4548	-0.590458	0.456198	1.2981	0.0390149	' no hits & (original description: no original description)'
Solyc05g013860.3.1	0.13454	0.307367	0.158242	1.0667	0.973155	1.03803	0.584883	0.0962288	0.236227	0.295156	-0.59955	0.462964	1.759	0.00208327	'(at3g01680 : 267.0) CONTAINS InterPro DOMAIN/s: Mediator complex subunit Med28 (InterPro:IPR021640); BEST Arabidopsis thaliana protein match is: unknown protein (TAIR:AT3G01670.1); Has 122 Blast hits to 112 proteins in 13 species: Archae - 0; Bacteria - 0; Metazoa - 0; Fungi - 0; Plants - 122; Viruses - 0; Other Eukaryotes - 0 (source: NCBI BLink). & (reliability: 534.0) & (original description:…
Solyc02g093400.2.1	0.103754	0.118517	0.457622	0.560874	0.82773	0.800502	0.397984	0.333942	0.182173	0.465581	-0.605917	0.370765	1.08105	0.0124119	' (original description: no original description)'
Solyc02g093720.3.1	0	0	0.055133	0.135145	0.159556	0.144663	0	0	0	0.112184	-0.609838	0.80206	2.38459	0.0170583	'(at3g27350 : 107.0) unknown protein; FUNCTIONS IN: molecular_function unknown; INVOLVED IN: biological_process unknown; EXPRESSED IN: 24 plant structures; EXPRESSED DURING: 15 growth stages; BEST Arabidopsis thaliana protein match is: unknown protein (TAIR:AT5G40700.1). & (reliability: 214.0) & (original description: no original description)'
Solyc12g089290.2.1	2.59385	0.711103	1.73896	5.45917	8.60839	6.16387	1.98992	4.22994	2.73259	1.3657	-0.617532	0.344331	1.38645	0.0120097	' no hits & (original description: no original description)'
Solyc07g052175.1.1	0.18602	0	0	0.335197	0.237446	0.358805	0.0713546	0.199575	0.0544362	0.0556493	-0.619351	0.637689	1.70466	0.0088435	#N/A
Solyc04g082950.3.1	2.38056	1.27967	3.21171	6.20733	7.8648	7.29277	4.35088	3.30521	4.50765	1.92703	-0.620924	0.204872	1.01553	0.00685273	'(at2g33570 : 617.0) Domain of unknown function (DUF23); CONTAINS InterPro DOMAIN/s: Protein of unknown function DUF23 (InterPro:IPR008166); BEST Arabidopsis thaliana protein match is: Domain of unknown function (DUF23) (TAIR:AT5G44670.1); Has 195 Blast hits to 195 proteins in 24 species: Archae - 2; Bacteria - 7; Metazoa - 43; Fungi - 0; Plants - 139; Viruses - 0; Other Eukaryotes - 4 (source: N…
Solyc03g026050.3.1	0.178622	0.408076	1.26054	0	0.114001	0	0.685166	1.5331	0.94088	0.641232	-0.625735	0.404259	-4.64399	0.013658	'(q9xh44|cet1_tobac : 287.0) CEN-like protein 1 - Nicotiana tabacum (Common tobacco) & (at2g27550 : 240.0) encodes a protein similar to TFL1. overexpression leads to similar phenotype as TFL1 overexpression. expressed specifically in the hypocotyl and null mutation does not result in phenotypes exhibited by TFL1 null mutations.; centroradialis (ATC); CONTAINS InterPro DOMAIN/s: Phosphatidylethano…
Solyc05g017940.3.1	2.19842	1.50674	0.387859	3.96141	6.3139	4.57966	3.03581	2.83034	1.54401	1.05228	-0.632869	0.346567	1.22684	0.018223	' no hits & (original description: no original description)'
Solyc06g048905.1.1	0.0686406	0	0.2422	0.593693	0.262849	0.317754	0.210636	0.147285	0.12052	0.164275	-0.632969	0.415629	1.28458	0.0478643	' no hits & (original description: no original description)'
Solyc08g065820.2.1	0.903527	1.51778	0.914238	3.12212	3.86697	3.71107	1.79406	0.855322	1.9597	2.30547	-0.636676	0.187536	1.04496	0.00669627	'(at4g00990 : 289.0) Transcription factor jumonji (jmjC) domain-containing protein; FUNCTIONS IN: sequence-specific DNA binding transcription factor activity, zinc ion binding; EXPRESSED IN: 20 plant structures; EXPRESSED DURING: 8 growth stages; CONTAINS InterPro DOMAIN/s: Transcription factor jumonji/aspartyl beta-hydroxylase (InterPro:IPR003347), Zinc finger, RING-type (InterPro:IPR001841), Tr…
Solyc05g054760.3.1	70.9204	65.0137	71.8926	239.265	215.286	219.906	129.962	195.655	58.7735	47.7814	-0.641188	0.385263	1.05716	0.0364434	'(at1g19570 : 313.0) Encodes a member of the dehydroascorbate reductase gene family. Critical for a mutualistic symbiosis between the host Arabidopsis and the root colonizing fungus Piriformospora indica.; dehydroascorbate reductase (DHAR1); FUNCTIONS IN: glutathione dehydrogenase (ascorbate) activity; INVOLVED IN: in 6 processes; LOCATED IN: mitochondrion, apoplast, peroxisome, chloroplast, plas…
Solyc01g065500.3.1	1.20304	0.94026	0.977458	4.6779	5.27366	5.42262	1.16582	3.94005	1.0191	0.378841	-0.64435	0.559469	1.65619	0.0144811	'(at5g17980 : 1262.0) C2 calcium/lipid-binding plant phosphoribosyltransferase family protein; LOCATED IN: endoplasmic reticulum, plasma membrane; EXPRESSED IN: 18 plant structures; EXPRESSED DURING: 7 growth stages; CONTAINS InterPro DOMAIN/s: C2 membrane targeting protein (InterPro:IPR018029), C2 calcium/lipid-binding domain, CaLB (InterPro:IPR008973), Phosphoribosyltransferase C-terminal (Inte…
Solyc12g036265.1.1	0.665342	2.28004	3.52151	6.59397	9.87285	5.64672	5.35952	4.28294	1.55762	2.28898	-0.645608	0.374349	1.12818	0.0438098	#N/A
Solyc09g056200.3.1	32.4853	10.7732	38.3624	95.169	101.658	112.787	54.2651	65.2078	35.8789	15.988	-0.654812	0.332838	1.26865	0.00654181	' no hits & (original description: no original description)'
Solyc11g005760.2.1	0.194178	0.133085	0.0513871	0.97971	0.706398	1.07868	0.312832	0.374989	0.0909175	0.0232359	-0.667655	0.515673	2.20058	0.00328846	'(at3g18660 : 829.0) Plants expressing an RNAi construct specifically targeting PGSIP1 was shown to have a dramatically reduced amount of starch.; plant glycogenin-like starch initiation protein 1 (PGSIP1); FUNCTIONS IN: transferase activity, transferring glycosyl groups; INVOLVED IN: biosynthetic process, starch metabolic process; LOCATED IN: chloroplast; EXPRESSED IN: 19 plant structures; EXPRE…
Solyc07g032798.1.1	0.227807	0	0.803823	2.46297	1.74471	2.28491	0.174767	0	1.46662	0.545202	-0.668719	0.661179	1.98515	0.0127896	#N/A
Solyc02g067060.3.1	0.647587	0.268994	0.467391	1.27299	1.76595	1.49892	0.40648	0.757937	1.06813	0.704474	-0.670502	0.199322	1.04269	0.0114566	'(at3g01040 : 801.0) Encodes a protein with putative galacturonosyltransferase activity.; galacturonosyltransferase 13 (GAUT13); CONTAINS InterPro DOMAIN/s: Glycosyl transferase, family 8 (InterPro:IPR002495); BEST Arabidopsis thaliana protein match is: galacturonosyltransferase 14 (TAIR:AT5G15470.1); Has 30201 Blast hits to 17322 proteins in 780 species: Archae - 12; Bacteria - 1396; Metazoa - 1…
Solyc09g010680.3.1	2.60009	2.88006	1.52908	10.9037	11.063	10.7598	5.44011	5.07191	1.84455	2.54564	-0.673164	0.26886	1.54997	0.00108875	'(at5g02460 : 142.0) Dof-type zinc finger DNA-binding family protein; CONTAINS InterPro DOMAIN/s: Zinc finger, Dof-type (InterPro:IPR003851); BEST Arabidopsis thaliana protein match is: DNA binding with one finger 2.4 (TAIR:AT2G37590.1); Has 1212 Blast hits to 1182 proteins in 84 species: Archae - 0; Bacteria - 4; Metazoa - 69; Fungi - 10; Plants - 1097; Viruses - 0; Other Eukaryotes - 32 (source…
Solyc01g097420.2.1	0.242995	0	0	0.240823	1.2213	1.24205	0.20972	0.13035	0.142218	0.0363468	-0.67876	0.568843	2.79743	0.0398221	'(gnl|cdd|35425 : 150.0) no description available & (at3g63380 : 116.0) ATPase E1-E2 type family protein / haloacid dehalogenase-like hydrolase family protein; FUNCTIONS IN: calcium-transporting ATPase activity, calmodulin binding; INVOLVED IN: calcium ion transport, cation transport, metabolic process, ATP biosynthetic process; LOCATED IN: membrane; EXPRESSED IN: 11 plant structures; EXPRESSED D…
Solyc03g083360.3.1	0.161494	0.368945	0.427375	3.53081	3.95099	3.0319	0.743358	0.92406	0.346565	0.032208	-0.680086	0.470314	2.7763	0.00025269	'(at5g53370 : 740.0) pectin methylesterase PCR fragment F (PMEPCRF); FUNCTIONS IN: pectinesterase activity; INVOLVED IN: cell wall modification; LOCATED IN: cell wall; EXPRESSED IN: 22 plant structures; EXPRESSED DURING: 13 growth stages; CONTAINS InterPro DOMAIN/s: Pectinesterase, active site (InterPro:IPR018040), Pectin lyase fold/virulence factor (InterPro:IPR011050), Pectinesterase, catalytic…
Solyc12g057075.1.1	8.2624	1.38118	1.06661	15.8325	18.778	24.4107	4.17424	6.48619	10.8509	1.44688	-0.684992	0.510961	1.77726	0.00695399	#N/A
Solyc11g010390.1.1	11.0031	11.2862	15.6487	56.3245	54.4599	53.3615	21.8783	40.9557	7.09692	11.5544	-0.687858	0.429662	1.4254	0.0120819	' no hits & (original description: no original description)'
Solyc05g009550.3.1	18.4364	21.6471	30.9068	127.909	164.123	104.615	30.2037	85.8966	15.3472	21.4463	-0.691797	0.486724	1.79036	0.0112373	'(at1g13340 : 219.0) Regulator of Vps4 activity in the MVB pathway protein; CONTAINS InterPro DOMAIN/s: Protein of unknown function DUF292, eukaryotic (InterPro:IPR005061); BEST Arabidopsis thaliana protein match is: Regulator of Vps4 activity in the MVB pathway protein (TAIR:AT1G34220.2); Has 628 Blast hits to 628 proteins in 152 species: Archae - 0; Bacteria - 0; Metazoa - 164; Fungi - 130; Pla…
Solyc04g049226.1.1	5.98808	3.42007	7.04302	2.87737	3.50327	3.85004	4.59387	12.8488	9.92985	8.0612	-0.691897	0.191537	-1.37719	0.0457245	#N/A
Solyc07g007670.3.1	1.2496	0.450762	0.116033	2.27541	3.23209	6.44438	1.05957	1.69347	0.846836	0.314803	-0.692774	0.434339	2.02531	0.0420981	'(at5g34850 : 726.0) Encodes a dual-targeted purple acid phosphatase isozyme AtPAP26. Involved in phosphate metabolism.; purple acid phosphatase 26 (PAP26); FUNCTIONS IN: protein serine/threonine phosphatase activity, acid phosphatase activity; INVOLVED IN: phosphate ion homeostasis; LOCATED IN: vacuole, plant-type cell wall; EXPRESSED IN: 25 plant structures; EXPRESSED DURING: 16 growth stages; …
Solyc01g108047.1.1	2.41084	2.42342	3.74295	8.82739	11.3861	13.5413	2.58934	3.31074	5.9262	6.69294	-0.695403	0.210182	1.28111	0.00988053	#N/A
Solyc02g071490.3.1	0.362182	0.165487	0.447289	1.09642	1.36381	1.62074	0.222284	1.08801	0.296765	0.498407	-0.695688	0.443756	1.36981	0.0252364	'(at1g17020 : 370.0) Encodes a novel member of the Fe(II)/ascorbate oxidase gene family; senescence-related gene.; senescence-related gene 1 (SRG1); CONTAINS InterPro DOMAIN/s: Oxoglutarate/iron-dependent oxygenase (InterPro:IPR005123); BEST Arabidopsis thaliana protein match is: 2-oxoglutarate (2OG) and Fe(II)-dependent oxygenase superfamily protein (TAIR:AT1G17010.1); Has 8560 Blast hits to 851…
Solyc10g078240.2.1	3.39031	2.53487	2.50131	12.5293	17.4676	12.6983	4.63441	9.25872	3.21088	1.10644	-0.696725	0.435696	1.64435	0.0108858	'(o48922|c98a2_soybn : 796.0) Cytochrome P450 98A2 (EC 1.14.-.-) - Glycine max (Soybean) & (at2g40890 : 793.0) encodes coumarate 3-hydroxylase (C3H), a P450-dependent monooxygenase. Involved in lignin biosynthesis and flavonoid biosynthesis. Also affects the biosynthesis of coumarins such as scopoletin and scopolin as a branching-out-pathway from the phenylpropanoid acid level.; cytochrome P450, …
Solyc02g079860.1.1	0	0	0.924396	1.81274	2.54146	2.91063	0.535952	1.04932	0.245326	0.167195	-0.696787	0.607863	2.27756	0.00304279	'(at3g22104 : 317.0) Phototropic-responsive NPH3 family protein; FUNCTIONS IN: signal transducer activity; INVOLVED IN: response to light stimulus; EXPRESSED IN: 20 plant structures; EXPRESSED DURING: 13 growth stages; CONTAINS InterPro DOMAIN/s: NPH3 (InterPro:IPR004249), BTB/POZ fold (InterPro:IPR011333), BTB/POZ-like (InterPro:IPR000210); BEST Arabidopsis thaliana protein match is: Phototropic…
Solyc07g062580.3.1	1.11411	0.663988	1.36737	4.57376	4.20451	5.04539	2.74995	1.8709	0.907214	1.27522	-0.697919	0.253728	1.43787	0.00247477	'(at1g53300 : 682.0) tetratricopetide-repeat thioredoxin-like 1 (TTL1); FUNCTIONS IN: binding; INVOLVED IN: cell redox homeostasis; EXPRESSED IN: 22 plant structures; EXPRESSED DURING: 13 growth stages; CONTAINS InterPro DOMAIN/s: Molecular chaperone, heat shock protein, Hsp40, DnaJ (InterPro:IPR015609), Tetratricopeptide TPR-1 (InterPro:IPR001440), Thioredoxin fold (InterPro:IPR012335), Tetratri…
Solyc10g086320.2.1	0.0397942	0	0.0351037	0.573653	0.711135	0.798273	0.0305289	0.0853878	0.0465808	0	-0.702384	0.534876	4.09525	0.000101012	'(at3g09920 : 1022.0) phosphatidyl inositol monophosphate 5 kinase (PIP5K9); FUNCTIONS IN: 1-phosphatidylinositol-4-phosphate 5-kinase activity, phosphatidylinositol phosphate kinase activity, ATP binding; INVOLVED IN: carbohydrate metabolic process, cellular amino acid metabolic process; LOCATED IN: cytosol, nucleus, membrane; EXPRESSED IN: 22 plant structures; EXPRESSED DURING: 13 growth stages…
Solyc01g100940.2.1	1.06207	0	0.187378	3.36827	2.98251	1.96664	1.46663	0	0.870243	0.381273	-0.706287	0.595653	2.02855	0.00953608	' no hits & (original description: no original description)'
Solyc02g077550.3.1	0.174652	0.399008	0.308132	2.64358	1.44908	2.96453	0	0.374758	0.919971	0.626982	-0.708844	0.467273	2.29174	0.00878798	'(at5g46060 : 203.0) Protein of unknown function, DUF599; FUNCTIONS IN: molecular_function unknown; INVOLVED IN: biological_process unknown; LOCATED IN: endomembrane system; CONTAINS InterPro DOMAIN/s: Protein of unknown function DUF599 (InterPro:IPR006747); BEST Arabidopsis thaliana protein match is: Protein of unknown function, DUF599 (TAIR:AT5G24600.2); Has 1807 Blast hits to 1807 proteins in …
Solyc09g092440.1.1	0.514524	0.587736	0.726203	0.556284	0.361221	0.436673	1.10524	0.993629	0.873295	1.0159	-0.710017	0.00393757	-1.14323	0.000713983	'(at4g14050 : 763.0) Pentatricopeptide repeat (PPR) superfamily protein; INVOLVED IN: biological_process unknown; LOCATED IN: membrane; EXPRESSED IN: leaf; CONTAINS InterPro DOMAIN/s: Pentatricopeptide repeat (InterPro:IPR002885); BEST Arabidopsis thaliana protein match is: pentatricopeptide (PPR) repeat-containing protein (TAIR:AT1G68930.1); Has 30201 Blast hits to 17322 proteins in 780 species:…
Solyc04g081250.1.1	1.67666	0	0.184879	3.02124	5.61797	2.26382	1.60786	1.34913	1.10397	0	-0.710282	0.546232	1.83988	0.039595	'(at1g75590 : 172.0) SAUR-like auxin-responsive protein family ; CONTAINS InterPro DOMAIN/s: Auxin responsive SAUR protein (InterPro:IPR003676); BEST Arabidopsis thaliana protein match is: SAUR-like auxin-responsive protein family (TAIR:AT5G10990.1); Has 1416 Blast hits to 1399 proteins in 25 species: Archae - 0; Bacteria - 0; Metazoa - 0; Fungi - 0; Plants - 1415; Viruses - 0; Other Eukaryotes -…
Solyc02g091085.1.1	0.278207	0.635587	0.736245	2.20577	2.13071	2.36113	0.640297	0	1.30261	1.66455	-0.713447	0.470177	1.3077	0.0290375	#N/A
Solyc07g056040.3.1	20.8545	18.4887	27.32	0.448699	0.0993276	0	47.2805	58.4399	20.4944	19.5544	-0.713686	0.280121	-7.64019	0.0255879	'(at1g17200 : 216.0) Uncharacterised protein family (UPF0497); FUNCTIONS IN: protein binding; INVOLVED IN: response to karrikin; EXPRESSED IN: 22 plant structures; EXPRESSED DURING: 13 growth stages; CONTAINS InterPro DOMAIN/s: Uncharacterised protein family UPF0497, trans-membrane plant (InterPro:IPR006702); BEST Arabidopsis thaliana protein match is: Uncharacterised protein family (UPF0497) (TA…
Solyc01g080260.3.1	1.09709	0.691421	0.96778	6.73507	3.04222	6.91755	0.899703	2.2729	1.46133	1.40335	-0.716131	0.152998	1.88247	0.014612	'(at5g18980 : 932.0) ARM repeat superfamily protein; FUNCTIONS IN: binding; INVOLVED IN: biological_process unknown; LOCATED IN: cellular_component unknown; CONTAINS InterPro DOMAIN/s: Armadillo-like helical (InterPro:IPR011989), Armadillo (InterPro:IPR000225), Armadillo-type fold (InterPro:IPR016024); BEST Arabidopsis thaliana protein match is: ARM repeat superfamily protein (TAIR:AT3G06210.1); …
Solyc08g062180.2.1	0.402013	0.367373	0.354628	2.14423	3.18153	1.73695	0.986919	1.20766	0.282344	0	-0.724852	0.501838	1.92671	0.0170034	'(at1g54200 : 94.7) unknown protein; BEST Arabidopsis thaliana protein match is: unknown protein (TAIR:AT3G13980.1); Has 1084 Blast hits to 581 proteins in 136 species: Archae - 0; Bacteria - 72; Metazoa - 212; Fungi - 78; Plants - 102; Viruses - 0; Other Eukaryotes - 620 (source: NCBI BLink). & (reliability: 189.4) & (original description: no original description)'
Solyc10g049533.1.1	4.45754	6.43176	5.17386	17.9245	24.8556	26.0653	8.63923	15.1022	5.90429	5.75513	-0.724989	0.241541	1.37462	0.00838345	#N/A
Solyc01g109340.3.1	0.42483	0.647039	0.249837	3.06207	1.98834	2.18516	0.760473	1.82315	0.248641	0.0847273	-0.72704	0.568867	1.72566	0.0263373	'(at2g23780 : 203.0) RING/U-box superfamily protein; FUNCTIONS IN: zinc ion binding; EXPRESSED IN: 22 plant structures; EXPRESSED DURING: 14 growth stages; CONTAINS InterPro DOMAIN/s: Zinc finger, RING-type, conserved site (InterPro:IPR017907), Zinc finger, RING-type (InterPro:IPR001841), Zinc finger, C3HC4 RING-type (InterPro:IPR018957); BEST Arabidopsis thaliana protein match is: RING/U-box sup…
Solyc02g091140.3.1	7.18328	3.47523	2.83283	12.7915	16.2887	17.0178	7.90962	12.1494	7.02344	2.73041	-0.728864	0.298878	1.04381	0.0261079	'(gnl|cdd|86349 : 319.0) no description available & (at1g15125 : 283.0) S-adenosyl-L-methionine-dependent methyltransferases superfamily protein; FUNCTIONS IN: S-adenosylmethionine-dependent methyltransferase activity, methyltransferase activity; INVOLVED IN: biological_process unknown; LOCATED IN: cellular_component unknown; CONTAINS InterPro DOMAIN/s: SAM dependent carboxyl methyltransferase (I…
Solyc04g078110.1.1	3.31999	1.49823	0.903908	8.24243	7.40308	10.7204	4.87388	2.7264	3.16652	1.96187	-0.738422	0.237164	1.46563	0.00388882	'(at5g67360 : 915.0) Encodes a subtilisin-like serine protease essential for mucilage release from seed coats.; ARA12; FUNCTIONS IN: serine-type endopeptidase activity; INVOLVED IN: proteolysis, seed coat development, mucilage metabolic process involved seed coat development, mucilage extrusion from seed coat; LOCATED IN: extracellular region, apoplast, cell wall, plant-type cell wall; EXPRESSED …
Solyc09g056360.3.1	15.7187	9.4007	6.09811	42.5307	39.1304	42.2879	26.6433	22.25	12.3305	8.41994	-0.7426	0.261821	1.24672	0.00537541	'(at3g25290 : 401.0) Auxin-responsive family protein; INVOLVED IN: multicellular organismal development; LOCATED IN: plasma membrane, membrane; EXPRESSED IN: 19 plant structures; EXPRESSED DURING: 9 growth stages; CONTAINS InterPro DOMAIN/s: Cytochrome b561, eukaryote (InterPro:IPR004877), Uncharacterised conserved protein UCP037471 (InterPro:IPR017214), Protein of unknown function DUF568, DOMON-…
Solyc02g079255.1.1	0	0	0.533306	1.30727	1.5434	1.63256	0	0.648619	0	0.542581	-0.744343	0.655568	2.32716	0.00288115	#N/A
Solyc06g034290.3.1	5.90605	6.60588	6.40384	32.3704	29.8803	23.6856	8.54272	18.7452	6.9853	8.09801	-0.748458	0.243424	1.43522	0.00564682	'(at3g47420 : 653.0) Encodes a Pi starvation-responsive protein AtPS3.; phosphate starvation-induced gene 3 (PS3); FUNCTIONS IN: sugar:hydrogen symporter activity; INVOLVED IN: carbohydrate transport, transmembrane transport; EXPRESSED IN: 22 plant structures; EXPRESSED DURING: 13 growth stages; CONTAINS InterPro DOMAIN/s: Major facilitator superfamily (InterPro:IPR020846), Major facilitator supe…
Solyc10g076360.1.1	48.0643	56.8187	45.2338	175.333	189.406	161.809	125.091	104.632	46.8572	60.2739	-0.751003	0.180205	1.05948	0.0101933	'(at2g38360 : 201.0) prenylated RAB acceptor 1.B4 (PRA1.B4); CONTAINS InterPro DOMAIN/s: Prenylated rab acceptor PRA1 (InterPro:IPR004895); BEST Arabidopsis thaliana protein match is: prenylated RAB acceptor 1.B5 (TAIR:AT5G01640.1); Has 506 Blast hits to 506 proteins in 121 species: Archae - 0; Bacteria - 0; Metazoa - 113; Fungi - 53; Plants - 299; Viruses - 0; Other Eukaryotes - 41 (source: NCBI…
Solyc05g055880.3.1	1.10613	2.52705	1.48931	4.6997	8.50869	5.65955	4.0643	4.37217	1.56736	1.49779	-0.751885	0.289716	1.12914	0.0499675	'(at5g27120 : 686.0) SAR DNA-binding protein, putative, strong similarity to SAR DNA-binding protein-1 (Pisum sativum) GI:3132696; contains Pfam profile PF01798: Putative snoRNA binding domain; has similarity to MAR binding NOP58 protein; NOP56-like pre RNA processing ribonucleoprotein; FUNCTIONS IN: DNA binding; INVOLVED IN: biological_process unknown; LOCATED IN: nucleolus; CONTAINS InterPro DO…
Solyc04g064860.1.1	1.47783	0.306929	0.948099	2.90504	3.00105	3.42061	1.23681	2.59448	1.02219	1.28612	-0.752697	0.27515	1.01826	0.0164178	'(at5g60440 : 100.0) AGL62 encodes a Type I MADS domain protein that likely functions as a transcription factor. It is expressed AGL62 is expressed exclusively in the endosperm. AGL62 supresses suppresses cellularization during the syncytial phase of endosperm development.; AGAMOUS-like 62 (AGL62); FUNCTIONS IN: DNA binding, sequence-specific DNA binding transcription factor activity; INVOLVED IN…
Solyc02g086980.3.1	0	0.593565	0.229189	4.86894	3.31639	3.60821	1.39525	0	0.456184	0	-0.75507	0.668627	3.08632	0.00156306	' no hits & (original description: no original description)'
Solyc06g054140.3.1	5.07055	2.31682	0.894577	0	1.61808	1.56485	2.33398	4.35202	5.9353	6.06757	-0.759101	0.245751	-2.13871	0.0235487	' no hits & (original description: no original description)'
Solyc02g071830.2.1	0.329533	0.602276	0.465105	1.2351	1.47221	2.28823	0.808984	0.70709	0.501452	1.14355	-0.763137	0.117253	1.07526	0.037171	'(at5g06970 : 102.0) CONTAINS InterPro DOMAIN/s: Munc13 homology 1 (InterPro:IPR014770), Protein of unknown function DUF810 (InterPro:IPR008528), Mammalian uncoordinated homology 13, domain 2 (InterPro:IPR014772); BEST Arabidopsis thaliana protein match is: Protein of unknown function (DUF810) (TAIR:AT4G11670.1); Has 30201 Blast hits to 17322 proteins in 780 species: Archae - 12; Bacteria - 1396;…
Solyc10g081500.1.1	0.0587615	0	0.103671	0.296477	0.150012	0.272021	0.0901602	0	0.137566	0.140631	-0.766232	0.449059	1.37894	0.0418939	'(gnl|cdd|39379 : 171.0) no description available & (gnl|cdd|29261 : 117.0) no description available & (at5g13530 : 100.0) Encodes KEEP ON GOING (KEG), a RING E3 ligase involved in abscisic acid signaling. KEG is essential for Arabidopsis growth and development. ABA promotes KEG degradation via the ubiquitin dependent 26S proteasome pathway.; KEEP ON GOING (KEG); CONTAINS InterPro DOMAIN/s: Zinc …
Solyc02g091130.3.1	0.62647	0.390334	0.95454	4.47439	4.10734	3.47131	0.611684	2.56628	0.833307	0.477052	-0.771958	0.467935	1.84019	0.00571326	'(q01859|atpbm_orysa : 875.0) ATP synthase subunit beta, mitochondrial precursor (EC 3.6.3.14) - Oryza sativa (Rice) & (gnl|cdd|82909 : 849.0) no description available & (at5g08690 : 831.0) Encodes the mitochondrial ATP synthase beta-subunit. This subunit is encoded by a multigene family of three members (At5g08670, At5g08680, At5g08690) that shared 98% sequence identity at the amino acid level.;…
Solyc06g036060.3.1	1.59522	0.533327	0.926684	2.97263	4.34558	4.11258	1.94017	2.50457	1.63955	0.884603	-0.774614	0.188905	1.12896	0.0117447	'(at4g25610 : 229.0) C2H2-like zinc finger protein; FUNCTIONS IN: zinc ion binding, nucleic acid binding; INVOLVED IN: biological_process unknown; LOCATED IN: intracellular; EXPRESSED IN: 20 plant structures; EXPRESSED DURING: 8 growth stages; CONTAINS InterPro DOMAIN/s: Zinc finger, C2H2-type (InterPro:IPR007087); Has 400 Blast hits to 392 proteins in 117 species: Archae - 0; Bacteria - 39; Meta…
Solyc06g084430.3.1	0.507055	1.15841	0.894577	5.48209	7.11954	3.52092	1.16699	1.08801	1.78059	1.82027	-0.778676	0.0809379	1.87616	0.0074101	'(o65759|h2ax_cicar : 110.0) Histone H2AX - Cicer arietinum (Chickpea) (Garbanzo) & (at1g08880 : 105.0) Encodes HTA5, a histone H2A protein. H2AX is a meiosis-specific isoform of histone H2A. Upon DSB formation, rapid accumulation of phosphorylated H2AX (&#947;-H2AX) occurs around the break site. _x0001_H2AX foci accumulate in early G2. Immunolocalization studies in spread preparations of wild-ty…
Solyc03g065250.3.1	5.78448	2.68133	2.44041	14.9249	17.3889	14.6825	9.71145	7.735	5.69156	1.85587	-0.781386	0.284523	1.32601	0.00666903	'(at1g02205 : 803.0) Expression of the CER1 gene associated with production of stem epicuticular wax and pollen fertility. Biochemical studies showed that cer1 mutants are blocked in the conversion of stem wax C30 aldehydes to C29 alkanes, and they also lack the secondary alcohols and ketones. These suggested the CER1 protein is an aldehyde decarbonylase, but the exact molecular function of this …
Solyc09g005210.3.1	0.891842	0	0	0.0803521	0	0.0860114	0.342097	0.717621	0.52197	0.466901	-0.784734	0.454884	-3.20718	0.0049259	'(gnl|cdd|86676 : 105.0) no description available & (at1g80120 : 98.6) Protein of unknown function (DUF567); CONTAINS InterPro DOMAIN/s: Protein of unknown function DUF567 (InterPro:IPR007612); BEST Arabidopsis thaliana protein match is: Protein of unknown function (DUF567) (TAIR:AT3G15810.1); Has 439 Blast hits to 438 proteins in 21 species: Archae - 0; Bacteria - 0; Metazoa - 0; Fungi - 9; Plan…
Solyc09g072820.3.1	0.0591485	0	0.078265	0.916604	1.17025	0.730167	0.158819	0	0.0865448	0.0707788	-0.787016	0.477409	3.57056	0.000634162	'(gnl|cdd|67186 : 1546.0) no description available & (at5g44030 : 904.0) Encodes a cellulose synthase involved in secondary cell wall biosynthesis. Confers resistance towards bacterial and fungal pathogens, independent of salicylic acid, ethylene and jasmonate signaling.; cellulose synthase A4 (CESA4); FUNCTIONS IN: cellulose synthase activity, transferase activity, transferring glycosyl groups; …
Solyc02g087450.3.1	0.113492	0	0.0500576	0.490815	0.362169	0.175128	0.087068	0.121762	0.0996359	0.0679042	-0.787384	0.251796	1.86481	0.0241551	'(at1g74860 : 97.4) unknown protein; BEST Arabidopsis thaliana protein match is: unknown protein (TAIR:AT1G19010.1); Has 210 Blast hits to 193 proteins in 61 species: Archae - 0; Bacteria - 9; Metazoa - 75; Fungi - 18; Plants - 58; Viruses - 1; Other Eukaryotes - 49 (source: NCBI BLink). & (reliability: 194.8) & (original description: no original description)'
Solyc07g061720.3.1	0.094691	0	0	0.409505	0.362605	0.511405	0.217932	0	0	0	-0.787543	0.755492	2.97319	0.0039957	'(q9sq80|g2ox1_pea : 437.0) Gibberellin 2-beta-dioxygenase 1 (EC 1.14.11.13) (Gibberellin 2-beta-hydroxylase 1) (Gibberellin 2-oxidase 1) (GA 2-oxidase 1) (Protein SLENDER) - Pisum sativum (Garden pea) & (at1g30040 : 371.0) Encodes a gibberellin 2-oxidase that acts on C-19 gibberellins. AtGA2OX2 expression is responsive to cytokinin and KNOX activities.; gibberellin 2-oxidase (GA2OX2); CONTAINS I…
Solyc04g078930.3.1	0.0893108	0	0.315135	2.76804	3.42003	2.41174	0.616649	0	0.261356	0.053436	-0.78848	0.615227	3.62181	0.000304524	'(p04063|amy2_horvu : 571.0) Alpha-amylase type B isozyme precursor (EC 3.2.1.1) (1,4-alpha-D-glucan glucanohydrolase) (AMY2-2) (High pI alpha-amylase) - Hordeum vulgare (Barley) & (at4g25000 : 549.0) Predicted to be secreted protein based on signalP prediction. Involved in starch mobilization. Mutants are defective in alpha-amylase activity. (Note: AMY1 has been found in the literature to be ref…
Solyc01g088360.3.1	2.2894	0.892983	1.23143	13.7244	8.23237	18.7838	4.8407	2.63595	1.66673	1.0691	-0.795197	0.346325	2.41117	0.00994387	'(at2g16570 : 739.0) Amidophosphoribosyltransferase (ATase: EC 2.4.2.14) is a key enzyme in the pathway of purine nucleotide biosynthesis; GLN phosphoribosyl pyrophosphate amidotransferase 1 (ASE1); FUNCTIONS IN: amidophosphoribosyltransferase activity; INVOLVED IN: purine base biosynthetic process, metabolic process; LOCATED IN: cell wall; EXPRESSED IN: 13 plant structures; EXPRESSED DURING: 7 g…
Solyc11g012860.2.1	1.07759	0.535182	0.702596	3.81595	3.1098	2.81953	2.04876	2.21168	0.959732	0.14016	-0.796046	0.380922	1.27742	0.0286615	'(gnl|cdd|72813 : 134.0) no description available & (at1g77580 : 108.0) Plant protein of unknown function (DUF869); CONTAINS InterPro DOMAIN/s: Protein of unknown function DUF869, plant (InterPro:IPR008587); BEST Arabidopsis thaliana protein match is: Plant protein of unknown function (DUF869) (TAIR:AT1G21810.1); Has 35333 Blast hits to 34131 proteins in 2444 species: Archae - 798; Bacteria - 224…
Solyc02g084410.3.1	0.493781	0.376028	0	1.89816	3.99182	2.03185	0.378814	1.05952	0.577992	0	-0.797924	0.492269	2.38914	0.0186945	'(at1g15380 : 155.0) Lactoylglutathione lyase / glyoxalase I family protein; CONTAINS InterPro DOMAIN/s: Glyoxalase/bleomycin resistance protein/dioxygenase (InterPro:IPR004360); BEST Arabidopsis thaliana protein match is: Lactoylglutathione lyase / glyoxalase I family protein (TAIR:AT1G80160.1); Has 35333 Blast hits to 34131 proteins in 2444 species: Archae - 798; Bacteria - 22429; Metazoa - 974…
Solyc10g081420.2.1	0.645698	0.737575	0.320394	3.34508	2.57563	3.30045	1.20744	1.3855	0.543244	0.820952	-0.800775	0.150283	1.63553	0.00104605	'(at3g03770 : 714.0) Leucine-rich repeat protein kinase family protein; FUNCTIONS IN: protein serine/threonine kinase activity, protein kinase activity, ATP binding; INVOLVED IN: transmembrane receptor protein tyrosine kinase signaling pathway, protein amino acid phosphorylation; LOCATED IN: endomembrane system; EXPRESSED IN: 22 plant structures; EXPRESSED DURING: 13 growth stages; CONTAINS Inter…
Solyc06g082010.3.1	18.2967	14.0724	10.3441	45.1541	65.9002	45.5181	26.3931	42.197	15.7023	14.9875	-0.801782	0.230756	1.0723	0.0339915	'(at5g58620 : 510.0) zinc finger (CCCH-type) family protein; FUNCTIONS IN: sequence-specific DNA binding transcription factor activity; INVOLVED IN: regulation of transcription; LOCATED IN: endomembrane system; EXPRESSED IN: 17 plant structures; EXPRESSED DURING: 7 growth stages; CONTAINS InterPro DOMAIN/s: Zinc finger, CCCH-type (InterPro:IPR000571), Ankyrin repeat-containing domain (InterPro:IP…
Solyc04g015160.3.1	0.953552	0.95308	1.57717	3.45796	4.26007	5.26488	2.03459	3.00517	1.16849	1.88986	-0.801885	0.131809	1.09599	0.0142507	'(at1g03370 : 1352.0) C2 calcium/lipid-binding and GRAM domain containing protein; CONTAINS InterPro DOMAIN/s: C2 membrane targeting protein (InterPro:IPR018029), C2 calcium/lipid-binding domain, CaLB (InterPro:IPR008973), GRAM (InterPro:IPR004182), C2 region (InterPro:IPR020477), C2 calcium-dependent membrane targeting (InterPro:IPR000008); BEST Arabidopsis thaliana protein match is: C2 calcium/…
Solyc12g011410.1.1	1.16435	3.99008	2.05421	0.419617	0.371559	1.34751	6.6994	2.49838	4.08876	3.48323	-0.803027	0.218114	-2.55603	0.0245866	' no hits & (original description: no original description)'
Solyc02g092000.3.1	6.91866	3.32763	4.60414	17.76	20.9163	16.1077	8.47384	15.8874	6.25154	4.43003	-0.823577	0.274138	1.05967	0.0312496	'(at3g49720 : 329.0) unknown protein; FUNCTIONS IN: molecular_function unknown; INVOLVED IN: biological_process unknown; LOCATED IN: chloroplast thylakoid membrane, Golgi apparatus, plasma membrane, membrane; EXPRESSED IN: 25 plant structures; EXPRESSED DURING: 15 growth stages; BEST Arabidopsis thaliana protein match is: unknown protein (TAIR:AT5G65810.1); Has 64 Blast hits to 64 proteins in 11 …
Solyc01g099960.3.1	0.205718	0.128176	0.36294	0.903137	1.06229	0.952317	0.602587	0.280901	0.437821	0.324494	-0.824868	0.141575	1.2411	0.00185419	'(at3g05620 : 717.0) Plant invertase/pectin methylesterase inhibitor superfamily; FUNCTIONS IN: enzyme inhibitor activity, pectinesterase activity; INVOLVED IN: cell wall modification; LOCATED IN: endomembrane system, cell wall, plant-type cell wall; EXPRESSED IN: shoot, leaf apex, hypocotyl, flower, pollen tube; EXPRESSED DURING: petal differentiation and expansion stage; CONTAINS InterPro DOMAI…
Solyc02g032940.3.1	0.246085	0.140551	0.596968	3.99087	5.10439	3.7973	1.6991	0.264017	0.21604	0.147236	-0.826911	0.602283	2.88541	0.00115073	'(at1g11910 : 775.0) Encodes an aspartic proteinase that forms a heterodimer and is stable over a broad pH range (ph 3-8).; aspartic proteinase A1 (APA1); FUNCTIONS IN: endopeptidase activity; INVOLVED IN: proteolysis, response to salt stress; LOCATED IN: vacuole; EXPRESSED IN: 25 plant structures; EXPRESSED DURING: 16 growth stages; CONTAINS InterPro DOMAIN/s: Saposin-like (InterPro:IPR011001), …
Solyc01g104413.1.1	0.369852	0.422479	0.163129	1.46619	2.24247	2.14017	0	0.396802	0.757623	1.10644	-0.827571	0.43208	1.78631	0.0104601	#N/A
Solyc03g095870.2.1	13.0195	11.6075	5.6024	7.32422	9.12008	4.65504	21.1945	23.1668	19.3287	7.97977	-0.830373	0.13867	-1.34913	0.0477073	' no hits & (original description: no original description)'
Solyc07g005400.3.1	8.99223	2.74992	5.62133	24.0883	23.4986	18.5192	11.0812	16.4083	9.82132	3.93982	-0.833322	0.238727	1.0954	0.0176783	'(at2g24260 : 151.0) Encodes a basic helix-loop-helix (bHLH) protein that regulates root hair development. One of the three Arabidopsis homologs of the Lotus japonicus ROOTHAIRLESS1 (LjRHL1) gene: At2g24260 (AtLRL1), At4g30980 (AtLRL2), and At5g58010 (AtLRL3).; LJRHL1-like 1 (LRL1); FUNCTIONS IN: DNA binding, sequence-specific DNA binding transcription factor activity; INVOLVED IN: root hair cell…
Solyc10g081040.1.1	40.2591	48.7359	51.3606	383.127	342.319	258.269	90.4419	166.576	31.1664	46.4479	-0.838451	0.353092	1.9707	0.00356981	' no hits & (original description: no original description)'
Solyc05g009700.3.1	0.935209	2.30091	0.888436	8.0889	6.42788	4.2738	3.47694	3.24161	2.02099	1.1191	-0.842112	0.209957	1.34559	0.0200977	'(at1g25530 : 599.0) Transmembrane amino acid transporter family protein; CONTAINS InterPro DOMAIN/s: Amino acid transporter, transmembrane (InterPro:IPR013057); BEST Arabidopsis thaliana protein match is: lysine histidine transporter 1 (TAIR:AT5G40780.1); Has 3229 Blast hits to 3219 proteins in 255 species: Archae - 4; Bacteria - 28; Metazoa - 882; Fungi - 529; Plants - 1538; Viruses - 0; Other …
Solyc12g057000.1.1	2.05473	0.469421	0.543763	4.8873	5.63895	6.1827	0.788165	4.8498	0.962062	0.737626	-0.843023	0.54981	1.60227	0.0289716	' no hits & (original description: no original description)'
Solyc09g075160.3.1	16.7167	12.5402	16.0669	60.4248	59.3963	70.0706	34.2626	56.2136	9.49177	8.65832	-0.845995	0.412598	1.22084	0.0465246	#N/A
Solyc09g091420.3.1	0.558887	0	0.123253	1.10779	2.22935	2.04822	0.750333	0.299806	0	0.585183	-0.846397	0.485987	2.1345	0.0107703	'(at4g13720 : 334.0) Inosine triphosphate pyrophosphatase family protein; FUNCTIONS IN: hydrolase activity, pyrophosphatase activity; INVOLVED IN: biological_process unknown; EXPRESSED IN: 22 plant structures; EXPRESSED DURING: 13 growth stages; CONTAINS InterPro DOMAIN/s: Ham1-like protein (InterPro:IPR002637); Has 30201 Blast hits to 17322 proteins in 780 species: Archae - 12; Bacteria - 1396; …
Solyc04g007620.1.1	0.209583	2.39405	0.184879	11.6318	10.9684	5.17445	1.28628	4.04738	0.85864	0.501586	-0.848315	0.541085	2.46789	0.0118544	'(at2g01300 : 107.0) unknown protein; BEST Arabidopsis thaliana protein match is: unknown protein (TAIR:AT1G15010.1); Has 73 Blast hits to 73 proteins in 12 species: Archae - 0; Bacteria - 0; Metazoa - 0; Fungi - 0; Plants - 73; Viruses - 0; Other Eukaryotes - 0 (source: NCBI BLink). & (reliability: 214.0) & (original description: no original description)'
Solyc01g103230.3.1	2.53474	2.18096	1.71328	7.75873	8.36182	7.26387	4.19221	5.72143	2.8707	2.65893	-0.849277	0.102202	1.01361	0.0065021	'(at5g49900 : 1296.0) Beta-glucosidase, GBA2 type family protein; FUNCTIONS IN: catalytic activity, glucosylceramidase activity; INVOLVED IN: glucosylceramide catabolic process, sphingolipid metabolic process; LOCATED IN: integral to membrane, membrane; EXPRESSED IN: 24 plant structures; EXPRESSED DURING: 15 growth stages; CONTAINS InterPro DOMAIN/s: Glucosylceramidase (InterPro:IPR006775), Six-h…
Solyc03g006990.1.1	0.758231	0.133249	1.02901	1.55546	2.56851	3.15003	1.70033	1.37666	0.955814	0.593248	-0.853268	0.213203	1.068	0.0469483	'(at5g66520 : 418.0) Tetratricopeptide repeat (TPR)-like superfamily protein; CONTAINS InterPro DOMAIN/s: Pentatricopeptide repeat (InterPro:IPR002885); BEST Arabidopsis thaliana protein match is: Pentatricopeptide repeat (PPR) superfamily protein (TAIR:AT5G06540.1); Has 1807 Blast hits to 1807 proteins in 277 species: Archae - 0; Bacteria - 0; Metazoa - 736; Fungi - 347; Plants - 385; Viruses - …
Solyc08g007500.3.1	1.11833	0.567758	0.438449	5.28418	2.61707	3.64308	1.52524	1.33313	0.945425	1.33822	-0.860151	0.0511779	1.58182	0.0120043	'(at4g22758 : 112.0) unknown protein; LOCATED IN: chloroplast; BEST Arabidopsis thaliana protein match is: unknown protein (TAIR:AT2G27830.1). & (reliability: 224.0) & (original description: no original description)'
Solyc07g042300.1.1	1.33776	1.14609	0.88506	6.62905	5.54966	4.77363	3.72031	3.94692	0.195739	0.300151	-0.8618	0.489507	1.46933	0.0396605	'(at1g65870 : 198.0) Disease resistance-responsive (dirigent-like protein) family protein; FUNCTIONS IN: molecular_function unknown; INVOLVED IN: lignan biosynthetic process, defense response; LOCATED IN: cell wall; EXPRESSED IN: 13 plant structures; EXPRESSED DURING: 9 growth stages; CONTAINS InterPro DOMAIN/s: Plant disease resistance response protein (InterPro:IPR004265); BEST Arabidopsis thal…
Solyc05g009430.3.1	1.08405	0.99064	1.33878	8.20423	10.3088	9.45117	2.99394	1.39565	2.47441	1.42692	-0.865256	0.107303	2.16902	0.000138465	'(at1g68290 : 406.0) Encodes a putative endonuclease but no demonstrable endonuclease activity, either towards single stranded DNA or mismatches, has been seen in vitro.; endonuclease 2 (ENDO 2); FUNCTIONS IN: endonuclease activity, nucleic acid binding; INVOLVED IN: DNA catabolic process; LOCATED IN: endomembrane system; EXPRESSED IN: 23 plant structures; EXPRESSED DURING: 14 growth stages; CONT…
Solyc01g096250.2.1	0	0	0.0906271	0.81455	0.458984	0.713389	0	0.220446	0	0	-0.867372	0.736315	3.58708	0.00266433	' no hits & (original description: no original description)'
Solyc05g024490.3.1	0	0	0.39617	1.61852	0.859893	1.38601	0	0.963663	0	0	-0.867372	0.736315	2.41869	0.027844	#N/A
Solyc01g107650.3.1	0	0	0.0358757	0.146567	0.129781	0.0627561	0	0.0872657	0	0	-0.867372	0.736315	2.37328	0.0418046	'(at4g34220 : 604.0) Leucine-rich repeat protein kinase family protein; FUNCTIONS IN: protein serine/threonine kinase activity, protein kinase activity, ATP binding; INVOLVED IN: transmembrane receptor protein tyrosine kinase signaling pathway, protein amino acid phosphorylation; LOCATED IN: endomembrane system; EXPRESSED IN: 21 plant structures; EXPRESSED DURING: 14 growth stages; CONTAINS Inter…
Solyc02g068340.3.1	0.297985	0.340386	0.569533	1.28868	1.88597	2.06917	0.762017	1.01238	0.741209	0.430864	-0.871444	0.0875866	1.24667	0.00871122	'(at5g65930 : 1673.0) encodes a novel member of the kinesin superfamily of motor proteins. recessive mutations have reduced number of trichome branches.; ZWICHEL (ZWI); CONTAINS InterPro DOMAIN/s: FERM central domain (InterPro:IPR019748), Prismane-like (InterPro:IPR011254), MyTH4 domain (InterPro:IPR000857), Kinesin, motor domain (InterPro:IPR001752), Band 4.1 domain (InterPro:IPR019749), FERM, N…
Solyc01g068130.3.1	2.45807	2.21671	4.22255	23.2188	22.3348	21.5103	5.85577	10.5487	2.68798	2.70918	-0.877957	0.321298	2.03613	0.000638802	'(at2g47010 : 431.0) unknown protein; FUNCTIONS IN: molecular_function unknown; INVOLVED IN: biological_process unknown; LOCATED IN: endomembrane system; EXPRESSED IN: 17 plant structures; EXPRESSED DURING: 10 growth stages; BEST Arabidopsis thaliana protein match is: unknown protein (TAIR:AT1G17030.1); Has 72 Blast hits to 72 proteins in 13 species: Archae - 0; Bacteria - 0; Metazoa - 0; Fungi -…
Solyc05g024230.2.1	0.680464	0	1.08046	12.2615	9.98866	15.1201	0.939656	2.33615	0.63721	0.407131	-0.879709	0.431051	3.52778	0.000377134	' no hits & (original description: no original description)'
Solyc09g072877.1.1	0.952649	0	0.21009	1.54495	1.97602	3.30753	0.365422	0.511033	0.836338	1.13997	-0.879794	0.35114	1.67425	0.024053	#N/A
Solyc08g016584.1.1	0.227807	1.04089	0	2.29877	1.8901	2.63644	0.699068	0	1.33329	1.0904	-0.884438	0.447472	1.54311	0.0120983	#N/A
Solyc09g091270.2.1	0	0.352066	0.543763	2.44365	1.96708	2.37796	1.18225	0.661337	0.27058	0.0922032	-0.885342	0.458715	2.0365	0.00273942	'(at5g47920 : 101.0) unknown protein; BEST Arabidopsis thaliana protein match is: unknown protein (TAIR:AT5G13880.1); Has 1807 Blast hits to 1807 proteins in 277 species: Archae - 0; Bacteria - 0; Metazoa - 736; Fungi - 347; Plants - 385; Viruses - 0; Other Eukaryotes - 339 (source: NCBI BLink). & (reliability: 202.0) & (original description: no original description)'
Solyc02g071285.1.1	6.49908	5.87002	5.73303	18.3017	27.1059	25.538	15.3056	16.5398	6.45749	6.33011	-0.886912	0.178378	1.08364	0.0256851	#N/A
Solyc08g082090.1.1	2.49199	1.31381	3.38194	26.8043	23.4898	13.7545	0.7353	12.7509	2.13164	2.17914	-0.892987	0.565148	2.26257	0.0149778	'(at5g41810 : 119.0) unknown protein; BEST Arabidopsis thaliana protein match is: unknown protein (TAIR:AT1G64340.1); Has 514 Blast hits to 437 proteins in 98 species: Archae - 0; Bacteria - 21; Metazoa - 115; Fungi - 53; Plants - 52; Viruses - 5; Other Eukaryotes - 268 (source: NCBI BLink). & (reliability: 238.0) & (original description: no original description)'
Solyc09g007280.3.1	0.404458	0.756014	1.23253	3.52478	3.73123	3.46098	1.86173	1.73572	1.05447	1.29796	-0.899002	0.0697157	1.264	0.000290101	'(at2g37050 : 1259.0) Leucine-rich repeat protein kinase family protein; FUNCTIONS IN: kinase activity; INVOLVED IN: protein amino acid phosphorylation; LOCATED IN: plasma membrane; EXPRESSED IN: 24 plant structures; EXPRESSED DURING: 13 growth stages; CONTAINS InterPro DOMAIN/s: Protein kinase, ATP binding site (InterPro:IPR017441), Protein kinase, catalytic domain (InterPro:IPR000719), Leucine-…
Solyc03g112580.3.1	0.0568489	0.129876	0.0501481	0.532678	1.19732	0.416681	0.196257	0.243965	0.0831801	0.068027	-0.905056	0.266657	2.27487	0.042432	'(at4g26540 : 1016.0) Leucine-rich repeat receptor-like protein kinase family protein; FUNCTIONS IN: kinase activity; INVOLVED IN: protein amino acid phosphorylation; LOCATED IN: plasma membrane; EXPRESSED IN: inflorescence meristem; CONTAINS InterPro DOMAIN/s: Protein kinase, ATP binding site (InterPro:IPR017441), Protein kinase, catalytic domain (InterPro:IPR000719), Leucine-rich repeat-contain…
Solyc08g066060.2.1	1.06826	0.348647	1.34621	7.58976	9.25289	11.8921	1.05369	1.96475	1.78635	2.10009	-0.906282	0.0823864	2.47215	0.000781933	' no hits & (original description: no original description)'
Solyc01g096070.3.1	1.74143	1.88453	1.41489	6.11074	6.66856	7.60186	2.461	5.80164	2.92352	1.42579	-0.908016	0.243587	1.10748	0.0262282	'(at4g23980 : 630.0) Encodes auxin response factor 9 (ARF9).; auxin response factor 9 (ARF9); FUNCTIONS IN: sequence-specific DNA binding transcription factor activity; INVOLVED IN: regulation of transcription, DNA-dependent; LOCATED IN: nucleus; EXPRESSED IN: 22 plant structures; EXPRESSED DURING: 13 growth stages; CONTAINS InterPro DOMAIN/s: Aux/IAA-ARF-dimerisation (InterPro:IPR011525), Transc…
Solyc02g085315.1.1	41.5149	60.5602	52.565	227.303	220.916	285.823	139.413	124.571	53.5314	70.388	-0.911746	0.128386	1.3352	0.00438648	#N/A
Solyc02g084160.2.1	0.517488	0.443342	0.171184	1.1656	1.73394	1.69687	1.14138	0.416397	0.832896	0.464431	-0.919613	0.186429	1.102	0.0231777	' no hits & (original description: no original description)'
Solyc06g070950.2.1	0.0361142	0	0	0.0520604	0.115245	0.111454	0.0277057	0	0.0422732	0.0216077	-0.927533	0.486711	2.02085	0.0173324	'(at3g47780 : 959.0) member of ATH subfamily; ABC2 homolog 6 (ATH6); FUNCTIONS IN: ATPase activity, coupled to transmembrane movement of substances, transporter activity; INVOLVED IN: response to cyclopentenone; LOCATED IN: plasma membrane; EXPRESSED IN: 12 plant structures; EXPRESSED DURING: 8 growth stages; CONTAINS InterPro DOMAIN/s: ATPase, AAA+ type, core (InterPro:IPR003593), ABC transporte…
Solyc05g055660.3.1	0.668881	2.03749	0.78672	6.10676	5.40736	4.64462	3.24992	0.478414	1.95739	3.20161	-0.93221	0.271446	1.27753	0.0136851	'(at1g65480 : 215.0) FT, together with LFY, promotes flowering and is antagonistic with its homologous gene, TERMINAL FLOWER1 (TFL1). FT is expressed in leaves and is induced by long day treatment. Either the FT mRNA or protein is translocated to the shoot apex where it induces its own expression. Recent data suggests that FT protein acts as a long-range signal. FT is a target of CO and acts upst…
Solyc02g084890.2.1	1.75248	1.47074	1.45127	8.68735	6.93914	5.02213	3.42973	4.3743	1.77924	2.31106	-0.932353	0.0958311	1.21081	0.0174779	'(at3g50950 : 1001.0) HOPZ-ACTIVATED RESISTANCE 1 (ZAR1); FUNCTIONS IN: ATP binding; INVOLVED IN: defense response, apoptosis; LOCATED IN: cellular_component unknown; EXPRESSED IN: 22 plant structures; EXPRESSED DURING: 13 growth stages; CONTAINS InterPro DOMAIN/s: NB-ARC (InterPro:IPR002182), Disease resistance protein (InterPro:IPR000767); BEST Arabidopsis thaliana protein match is: Disease res…
Solyc03g034020.3.1	1.52711	1.44365	1.39356	4.09917	10.9899	9.2633	4.48422	4.4067	1.01705	1.19725	-0.932373	0.299348	1.54786	0.0497243	'(at4g36550 : 253.0) ARM repeat superfamily protein; FUNCTIONS IN: ubiquitin-protein ligase activity, binding; INVOLVED IN: protein ubiquitination; LOCATED IN: ubiquitin ligase complex; EXPRESSED IN: 22 plant structures; EXPRESSED DURING: 13 growth stages; CONTAINS InterPro DOMAIN/s: U box domain (InterPro:IPR003613), Armadillo-like helical (InterPro:IPR011989), Armadillo-type fold (InterPro:IPR0…
Solyc10g008100.3.1	2.01323	1.0614	1.22949	4.57651	8.99428	7.408	2.97018	4.98446	1.99403	1.01923	-0.934457	0.260948	1.35068	0.0344347	'(at2g42390 : 193.0) protein kinase C substrate, heavy chain-related; FUNCTIONS IN: molecular_function unknown; INVOLVED IN: biological_process unknown; LOCATED IN: endomembrane system; EXPRESSED IN: 22 plant structures; EXPRESSED DURING: 13 growth stages; BEST Arabidopsis thaliana protein match is: calmodulin-binding protein (TAIR:AT5G56360.1); Has 584 Blast hits to 561 proteins in 170 species: …
Solyc07g053570.3.1	0.622523	0.142221	0.494232	1.7948	1.7879	1.68106	1.24171	0.935039	0.473649	0.558697	-0.934879	0.174624	1.12896	0.0064799	'(at1g03840 : 371.0) MGP is a nuclear-localized putative transcription factor with three zinc finger domains. MGP can interact with three proteins implicated in root patterning: SCR, SHR, and JKD in Y2H assays, and these interactions depend on the first zinc finger in MGP. MGP appears to be a direct transcriptional target of SHR and SCR, based on promoter binding assays, though it is not expresse…
Solyc09g083100.1.1	0.0722699	0	0	0.260452	0.138374	0.167277	0.0554433	0	0.0422975	0.0864803	-0.934934	0.486672	2.03466	0.0124649	'(at3g23000 : 448.0) Encodes a serine/threonine protein kinase with similarities to CBL-interacting protein kinases, SNF1 and SOS2.; CBL-interacting protein kinase 7 (CIPK7); FUNCTIONS IN: protein serine/threonine kinase activity, protein kinase activity, kinase activity, ATP binding; INVOLVED IN: response to fructose stimulus, response to sucrose stimulus, response to glucose stimulus; EXPRESSED…
Solyc01g104770.3.1	0.0949771	0	0.0837821	0.342285	0.212159	0.439672	0.145727	0	0.111175	0.198892	-0.935325	0.374005	1.54007	0.0327244	'(p30173|act13_soltu : 775.0) Actin-101 - Solanum tuberosum (Potato) & (at3g12110 : 754.0) Encodes an actin that is expressed predominantly during reproductive development.; actin-11 (ACT11); FUNCTIONS IN: structural constituent of cytoskeleton; INVOLVED IN: response to cyclopentenone, actin cytoskeleton organization; LOCATED IN: mitochondrion, cytoskeleton, plasma membrane; EXPRESSED IN: 28 plan…
Solyc10g086190.2.1	2.5222	1.23475	3.33736	13.3748	15.5799	10.4249	4.49186	9.47095	2.68874	1.45517	-0.936754	0.360154	1.53596	0.0165952	'(at5g03300 : 610.0) Encodes adenosine kinase 2 (ADK2), a typical, constitutively expressed housekeeping enzyme. Shows a high sequence identity with ADK1. Involved in salvage synthesis of adenylates and methyl recycling. Enzyme activity is substantially inhibited in roots, siliques and dry seeds by an unknown compound. May contribute to cytokinin interconversion.; adenosine kinase 2 (ADK2); FUNCT…
Solyc01g086800.3.1	0.472743	0	0.20851	1.53334	3.6206	3.82977	0.725349	1.01438	0	0	-0.937562	0.55175	2.78349	0.0134851	'(at4g40030 : 128.0) Histone superfamily protein; FUNCTIONS IN: DNA binding; INVOLVED IN: nucleosome assembly; LOCATED IN: nucleosome; EXPRESSED IN: 25 plant structures; EXPRESSED DURING: 16 growth stages; CONTAINS InterPro DOMAIN/s: Histone H3 (InterPro:IPR000164), Histone-fold (InterPro:IPR009072), Histone core (InterPro:IPR007125); BEST Arabidopsis thaliana protein match is: Histone superfamil…
Solyc02g065315.1.1	0.31755	0	0.84036	1.14441	2.83736	1.96002	0.974458	0.681378	1.11512	0.189995	-0.939498	0.314662	1.41987	0.0476493	#N/A
Solyc01g106310.3.1	63.3055	26.5641	23.933	164.202	134.128	190.719	129.179	77.621	51.4176	32.981	-0.940434	0.251909	1.16301	0.0242172	' no hits & (original description: no original description)'
Solyc09g082790.3.1	0.194659	0	0.0858572	0.491068	0.310591	0.300374	0.224005	0.208843	0.113928	0.174701	-0.947832	0.176918	1.02618	0.0253423	'(q96449|dmc1_soybn : 593.0) Meiotic recombination protein DMC1 homolog - Glycine max (Soybean) & (at3g22880 : 568.0) Expression of the AtDMC1 is restricted to pollen mother cells in anthers and to megaspore mother cells in ovules. Similar to meiosis-specific yeast DMC gene.; DISRUPTION OF MEIOTIC CONTROL 1 (DMC1); FUNCTIONS IN: in 6 functions; INVOLVED IN: DNA repair, meiosis, chiasma assembly, …
Solyc12g057100.2.1	0.173209	0	0.305586	2.05994	1.98984	2.4723	0.0664403	0.557491	0.557558	0.0518167	-0.950015	0.459458	2.81784	0.000312827	'(at1g28220 : 223.0) Member of a family of proteins related to PUP1, a purine transporter. May be involved in the transport of purine and purine derivatives such as cytokinins, across the plasma membrane.; purine permease 3 (PUP3); CONTAINS InterPro DOMAIN/s: Protein of unknown function DUF6, transmembrane (InterPro:IPR000620), Protein of unknown function DUF250 (InterPro:IPR004853); BEST Arabido…
Solyc10g084770.2.1	0.973725	0.635587	0.797599	3.70971	4.92726	3.43437	1.60074	2.83556	0.976961	0.790663	-0.95096	0.233468	1.37537	0.0139575	'(at5g02290 : 520.0) Encodes a candidate protein kinase NAK that is similar to the oncogenes met and abl.; NAK; FUNCTIONS IN: protein serine/threonine kinase activity, protein kinase activity, kinase activity, ATP binding; INVOLVED IN: protein amino acid phosphorylation; LOCATED IN: plasma membrane; EXPRESSED IN: 23 plant structures; EXPRESSED DURING: 13 growth stages; CONTAINS InterPro DOMAIN/s:…
Solyc02g086585.1.1	0.329878	0.376817	0.349195	0.261545	0.16843	0.305417	0.632682	0.920181	0.540592	0.631587	-0.952781	0.0203246	-1.47466	0.00831577	#N/A
Solyc12g006975.1.1	41.1315	18.3933	40.1001	126.639	188.792	128.164	77.8158	80.031	63.9813	37.0618	-0.962722	0.063064	1.19194	0.0102234	#N/A
Solyc12g099180.2.1	0.140033	0.159959	0.0617637	2.11958	1.83214	3.07917	0.214858	0.600948	0	0.125676	-0.964882	0.49321	3.31574	0.00183081	'(at3g06560 : 489.0) Encodes a poly(A) polymerase. Located in the cytoplasm.; poly(A) polymerase 3 (PAPS3); FUNCTIONS IN: protein binding, polynucleotide adenylyltransferase activity; INVOLVED IN: RNA 3'-end processing, RNA polyadenylation, transcription; LOCATED IN: cytoplasm; EXPRESSED IN: 7 plant structures; EXPRESSED DURING: L mature pollen stage, M germinated pollen stage, 4 anthesis, petal …
Solyc08g005050.3.1	6.84317	7.17038	5.62808	32.3757	32.28	21.7543	12.7892	25.8344	6.53466	5.97223	-0.96523	0.306487	1.17205	0.0493852	'(at1g32640 : 180.0) Encodes a MYC-related transcriptional activator with a typical DNA binding domain of a basic helix-loop-helix leucine zipper motif. Binds to an extended G-Box promoter motif. Its transcription is induced by dehydration stress and ABA treatment. Negative regulator of blue lightÃ±mediated photomorphogenic growth and blue and far-red-lightÃ±regulated gene expression. Positive re…
Solyc05g007490.3.1	1.12826	0.702982	0.497636	3.84432	6.02252	4.8273	0.668847	3.74146	1.47075	0.184106	-0.965875	0.469001	1.69166	0.0251382	'(at1g26850 : 1019.0) S-adenosyl-L-methionine-dependent methyltransferases superfamily protein; LOCATED IN: Golgi apparatus, membrane; EXPRESSED IN: 25 plant structures; EXPRESSED DURING: 15 growth stages; CONTAINS InterPro DOMAIN/s: Protein of unknown function DUF248, methyltransferase putative (InterPro:IPR004159); BEST Arabidopsis thaliana protein match is: S-adenosyl-L-methionine-dependent me…
Solyc10g008450.1.1	0.179642	0	0	0.712149	0.286631	0.485104	0.275632	0.192733	0	0	-0.967468	0.579011	2.07871	0.0352417	'(at4g12560 : 111.0) Encodes CPR30 (Constitutive Expresser of PR Genes 30), a F-Box protein that functions as a negative regulator of defense response.; CONSTITUTIVE EXPRESSER OF PR GENES 30 (CPR30); FUNCTIONS IN: molecular_function unknown; INVOLVED IN: negative regulation of defense response; LOCATED IN: nucleus, cytoplasm; EXPRESSED IN: 8 plant structures; CONTAINS InterPro DOMAIN/s: F-box dom…
Solyc09g065740.2.1	0.13209	0	0.116521	0.285621	0.632274	0.662433	0.101335	0	0.27058	0.27661	-0.968237	0.405375	1.70003	0.0367743	'(at2g38290 : 489.0) encodes a high-affinity ammonium transporter, which is expressed in shoot and root. Expression in root and shoot is under nitrogen and carbon dioxide regulation, respectively.; ammonium transporter 2 (AMT2); FUNCTIONS IN: ammonium transmembrane transporter activity, high affinity secondary active ammonium transmembrane transporter activity; INVOLVED IN: ammonium transport, re…
Solyc06g071590.3.1	0.526464	0	0.331721	1.40943	1.44001	1.33462	0.576982	0.968273	0.572231	0.134996	-0.977118	0.298624	1.30842	0.00940793	'(at5g50150 : 607.0) Protein of Unknown Function (DUF239); CONTAINS InterPro DOMAIN/s: Protein of unknown function DUF239, plant (InterPro:IPR004314); BEST Arabidopsis thaliana protein match is: Protein of Unknown Function (DUF239) (TAIR:AT1G23340.2); Has 1807 Blast hits to 1807 proteins in 277 species: Archae - 0; Bacteria - 0; Metazoa - 736; Fungi - 347; Plants - 385; Viruses - 0; Other Eukaryo…
Solyc04g072200.2.1	1.31208	0.359706	0.555564	2.23188	4.25401	3.32041	0.724743	2.59014	1.56656	0.973445	-0.979278	0.245036	1.1591	0.0479393	'(gnl|cdd|71337 : 158.0) no description available & (at4g00650 : 96.3) Encodes a major determinant of natural variation in Arabidopsis flowering time. Dominant alleles of FRI confer a vernalization requirement causing plants to overwinter vegetatively. Many early flowering accessions carry loss-of-function fri alleles .Twenty distinct haplotypes that contain non-functional FRI alleles have been i…
Solyc08g006030.3.1	0.822969	0	0.580773	1.89816	3.46658	3.04778	0.378814	1.76587	1.15598	0.393915	-0.981099	0.352899	1.60216	0.0197632	'(at2g24420 : 292.0) DNA repair ATPase-related; LOCATED IN: endoplasmic reticulum, plasma membrane; EXPRESSED IN: 27 plant structures; EXPRESSED DURING: 15 growth stages; BEST Arabidopsis thaliana protein match is: myosin heavy chain-related (TAIR:AT4G31340.1); Has 49908 Blast hits to 28607 proteins in 1979 species: Archae - 936; Bacteria - 7564; Metazoa - 22725; Fungi - 3757; Plants - 2190; Viru…
Solyc06g059720.3.1	0.324097	0.185107	1.28653	30.2513	18.9265	39.1334	2.05126	2.26014	0.331948	0.096956	-0.985367	0.456798	4.63458	0.00228074	'(gnl|cdd|67043 : 511.0) no description available & (at1g43800 : 491.0) Plant stearoyl-acyl-carrier-protein desaturase family protein; FUNCTIONS IN: acyl-[acyl-carrier-protein] desaturase activity, oxidoreductase activity, transition metal ion binding; INVOLVED IN: oxidation reduction, fatty acid metabolic process, fatty acid biosynthetic process; LOCATED IN: membrane; EXPRESSED IN: 9 plant struc…
Solyc12g013820.2.1	5.0283	2.89602	2.98192	15.5021	14.6706	13.7577	12.1886	6.52804	5.88584	4.22202	-0.987103	0.154333	1.02296	0.0162517	'(at3g15355 : 331.0) ubiquitin-conjugating enzyme 25 (UBC25); FUNCTIONS IN: small conjugating protein ligase activity; INVOLVED IN: regulation of protein metabolic process, post-translational protein modification; LOCATED IN: cellular_component unknown; EXPRESSED IN: 21 plant structures; EXPRESSED DURING: 13 growth stages; CONTAINS InterPro DOMAIN/s: Ubiquitin-conjugating enzyme/RWD-like (InterPr…
Solyc02g076690.3.1	1.63396	0.149317	0.634201	4.00424	4.25477	4.48797	1.65465	2.80484	1.10932	0.821203	-0.987279	0.267224	1.4113	0.00413581	'(at1g09850 : 352.0) Arabidopsis thaliana papain-like cysteine peptidase; xylem bark cysteine peptidase 3 (XBCP3); FUNCTIONS IN: cysteine-type endopeptidase activity, cysteine-type peptidase activity; INVOLVED IN: proteolysis; LOCATED IN: vacuole; EXPRESSED IN: 24 plant structures; EXPRESSED DURING: 15 growth stages; CONTAINS InterPro DOMAIN/s: Peptidase C1A, papain (InterPro:IPR013128), Proteina…
Solyc04g077485.1.1	1.03073	0	0.454621	4.82903	1.97352	3.18101	0.395374	1.10584	1.80978	0.616704	-0.987838	0.325706	1.76091	0.0305564	#N/A
Solyc07g053375.1.1	0	0	0.827818	1.69099	1.19786	2.89615	0.359968	1.00681	0.823855	0	-0.988926	0.47837	1.81601	0.0399531	#N/A
Solyc01g086820.3.1	0.688411	0	0.607268	2.31555	3.22198	6.19659	1.58438	0.492382	0.940117	0.411886	-0.988946	0.298043	2.18998	0.0314341	'(gnl|cdd|36956 : 202.0) no description available & (at4g40030 : 197.0) Histone superfamily protein; FUNCTIONS IN: DNA binding; INVOLVED IN: nucleosome assembly; LOCATED IN: nucleosome; EXPRESSED IN: 25 plant structures; EXPRESSED DURING: 16 growth stages; CONTAINS InterPro DOMAIN/s: Histone H3 (InterPro:IPR000164), Histone-fold (InterPro:IPR009072), Histone core (InterPro:IPR007125); BEST Arabid…
Solyc12g044920.2.1	0.102402	0.116973	0.293579	0.793444	0.931317	0.691313	0.314239	0.494387	0.104883	0.444197	-0.989234	0.202765	1.24653	0.0109203	'(at1g17500 : 1842.0) ATPase E1-E2 type family protein / haloacid dehalogenase-like hydrolase family protein; FUNCTIONS IN: ATPase activity, coupled to transmembrane movement of ions, phosphorylative mechanism; INVOLVED IN: metabolic process, ATP biosynthetic process, phospholipid transport; LOCATED IN: integral to membrane, membrane; EXPRESSED IN: 23 plant structures; EXPRESSED DURING: 13 growth…
Solyc12g005400.2.1	0.240715	0.439947	0.254811	5.03154	1.32122	5.79451	0.923348	0.723116	0.619889	0.230437	-1.00127	0.143968	2.69752	0.0326129	'(at5g54250 : 897.0) member of Cyclic nucleotide gated channel family, downstream component of the signaling pathways leading to HR resistance. mutant plants exhibit gene-for-gene disease resistance against avirulent Pseudomonas syringae despite the near-complete absence of the hypersensitive response (HR). Salicylic acid accumulation in dnd2 mutants is completely PAD4-independent.; cyclic nucleo…
Solyc01g005270.3.1	1.82624	1.49007	3.33703	12.3169	12.2383	11.9766	4.10304	10.6363	1.52692	1.56095	-1.00689	0.425781	1.45011	0.0288061	#N/A
Solyc01g056730.2.1	2.56091	2.62269	3.66123	7.31971	7.49588	7.29019	5.89397	5.87401	6.35711	5.60057	-1.0085	0.000373878	0.313014	0.000692934	' no hits & (original description: no original description)'
Solyc05g009880.3.1	0	0	0.0872072	0.285023	0.315474	0.228823	0	0	0.11572	0.118298	-1.00906	0.556895	2.24035	0.0048193	'(at1g68810 : 218.0) basic helix-loop-helix (bHLH) DNA-binding superfamily protein; FUNCTIONS IN: DNA binding, sequence-specific DNA binding transcription factor activity; INVOLVED IN: regulation of transcription; LOCATED IN: nucleus; EXPRESSED IN: 20 plant structures; EXPRESSED DURING: 12 growth stages; CONTAINS InterPro DOMAIN/s: Helix-loop-helix DNA-binding domain (InterPro:IPR001092), Helix-l…
Solyc08g079460.3.1	0.689417	0.420008	1.09468	2.74959	2.81602	3.51062	1.72774	2.56413	0.941491	0.68748	-1.01057	0.216727	1.03133	0.0355989	'(at4g22730 : 719.0) Leucine-rich repeat protein kinase family protein; FUNCTIONS IN: protein serine/threonine kinase activity, protein kinase activity, ATP binding; INVOLVED IN: transmembrane receptor protein tyrosine kinase signaling pathway, protein amino acid phosphorylation; LOCATED IN: plasma membrane; EXPRESSED IN: 20 plant structures; EXPRESSED DURING: 7 growth stages; CONTAINS InterPro D…
Solyc00g007150.3.1	0	0	4.74361	7.15557	6.60006	7.02125	4.12542	4.43792	1.21049	2.96991	-1.01069	0.356421	1.12023	0.00792055	#N/A
Solyc01g089890.3.1	1.28316	1.09931	1.2734	5.08678	7.16577	5.94005	1.84575	5.50664	1.1265	1.34353	-1.01083	0.356241	1.30424	0.0407967	' no hits & (original description: no original description)'
Solyc04g079900.3.1	2.44857	1.86466	2.1103	10.8326	11.3523	10.7922	6.65022	6.4618	2.53672	1.61657	-1.0114	0.22028	1.34863	0.00774578	'(at5g42620 : 1328.0) metalloendopeptidases;zinc ion binding; FUNCTIONS IN: metalloendopeptidase activity, zinc ion binding; INVOLVED IN: proteolysis, cell adhesion; LOCATED IN: endomembrane system, membrane; EXPRESSED IN: 21 plant structures; EXPRESSED DURING: 13 growth stages; CONTAINS InterPro DOMAIN/s: EGF, extracellular (InterPro:IPR013111), EGF-like, type 3 (InterPro:IPR000742), EGF-like re…
Solyc02g068540.2.1	0.443561	0.380007	0.440189	0.959123	1.16776	0.855563	0.978325	0.832795	0.973515	0.630299	-1.0191	0.00701828	0.219674	0.307208	'(at2g34930 : 184.0) disease resistance family protein / LRR family protein; INVOLVED IN: signal transduction, defense response to fungus, defense response; LOCATED IN: cell wall; EXPRESSED IN: 10 plant structures; EXPRESSED DURING: 7 growth stages; CONTAINS InterPro DOMAIN/s: Leucine-rich repeat-containing N-terminal domain, type 2 (InterPro:IPR013210), Leucine-rich repeat (InterPro:IPR001611); …
Solyc11g032190.1.1	21.5747	11.2661	20.1192	19.9935	42.0954	29.0111	26.9552	38.3575	42.5712	35.406	-1.02093	0.0122639	-0.238377	0.448586	' no hits & (original description: no original description)'
Solyc04g077330.3.1	0.0884067	0.0201972	0.202764	0.573492	0.513453	0.73666	0.155993	0.531153	0.0879613	0.0687635	-1.02336	0.465524	1.52674	0.0363067	'(at4g27300 : 441.0) S-locus lectin protein kinase family protein; FUNCTIONS IN: in 6 functions; INVOLVED IN: protein amino acid phosphorylation, recognition of pollen; LOCATED IN: endomembrane system; EXPRESSED IN: 21 plant structures; EXPRESSED DURING: 11 growth stages; CONTAINS InterPro DOMAIN/s: Curculin-like (mannose-binding) lectin (InterPro:IPR001480), PAN-2 domain (InterPro:IPR013227), Ap…
Solyc07g026560.2.1	0	0	0.082047	0.469275	0.890422	1.14818	0	0	0	0.222597	-1.02488	0.701544	3.90899	0.00715579	'(at1g73360 : 253.0) Encodes a homeobox-leucine zipper family protein belonging to the HD-ZIP IV family. It is involved in trichome branching.; homeodomain GLABROUS 11 (HDG11); CONTAINS InterPro DOMAIN/s: Homeobox, conserved site (InterPro:IPR017970), Homeobox (InterPro:IPR001356), Homeodomain-like (InterPro:IPR009057), Lipid-binding START (InterPro:IPR002913), Homeodomain-related (InterPro:IPR01…
Solyc08g078190.1.1	1.26528	1.33414	2.31815	16.4157	17.6416	8.78595	2.68806	6.47414	1.25321	2.96991	-1.0296	0.259244	2.09345	0.00929868	'(at5g47230 : 127.0) encodes a member of the ERF (ethylene response factor) subfamily B-3 of ERF/AP2 transcription factor family (ATERF-5). The protein contains one AP2 domain. There are 18 members in this subfamily including ATERF-1, ATERF-2, AND ATERF-5.; ethylene responsive element binding factor 5 (ERF5); CONTAINS InterPro DOMAIN/s: DNA-binding, integrase-type (InterPro:IPR016177), Pathogenes…
Solyc01g005790.1.1	2.19172	0.469421	2.17505	3.30757	4.85212	4.54455	3.46793	3.2332	3.24696	3.23736	-1.03197	0.017496	0.361401	0.06622	'(at1g10330 : 437.0) Tetratricopeptide repeat (TPR)-like superfamily protein; CONTAINS InterPro DOMAIN/s: Pentatricopeptide repeat (InterPro:IPR002885); BEST Arabidopsis thaliana protein match is: Tetratricopeptide repeat (TPR)-like superfamily protein (TAIR:AT5G66520.1); Has 31141 Blast hits to 12595 proteins in 196 species: Archae - 0; Bacteria - 0; Metazoa - 63; Fungi - 42; Plants - 30558; Vir…
Solyc07g025510.3.1	2.79444	1.33003	2.15692	11.9171	10.4036	9.79192	5.00222	7.24531	2.45326	2.43826	-1.03309	0.181785	1.32089	0.00717478	'(at2g19580 : 325.0) Member of TETRASPANIN family; tetraspanin2 (TET2); FUNCTIONS IN: molecular_function unknown; INVOLVED IN: aging; LOCATED IN: endomembrane system, integral to membrane; EXPRESSED IN: 21 plant structures; EXPRESSED DURING: 13 growth stages; CONTAINS InterPro DOMAIN/s: Tetraspanin (InterPro:IPR018499), Tetraspanin, subgroup (InterPro:IPR000301); BEST Arabidopsis thaliana protein…
Solyc05g012550.3.1	0.0814441	0	0.431066	1.17406	2.18315	1.94796	0.124963	0.69903	0.286001	0.292375	-1.03718	0.369328	2.33457	0.00474038	' no hits & (original description: no original description)'
Solyc06g066020.3.1	0.258744	0.295561	0.114123	0.839233	2.8899	2.19595	0.694753	0.832795	0.227153	0.0774052	-1.03962	0.332921	2.10837	0.0393581	'(at4g32280 : 107.0) Auxin inducible protein.; indole-3-acetic acid inducible 29 (IAA29); FUNCTIONS IN: sequence-specific DNA binding transcription factor activity; INVOLVED IN: response to auxin stimulus, response to cyclopentenone, response to red light, response to far red light; LOCATED IN: nucleus; EXPRESSED IN: 7 plant structures; EXPRESSED DURING: 6 growth stages; CONTAINS InterPro DOMAIN/…
Solyc07g062685.1.1	0.0932861	0	0	0.739621	0.357226	1.00764	0	0.200167	0	0.0558144	-1.04127	0.616568	3.45439	0.0125533	' no hits & (original description: no original description)'
Solyc03g113710.3.1	1.88813	0.970559	1.29082	3.77655	6.08553	5.8635	3.15053	3.44372	3.03894	1.77927	-1.04456	0.0301208	0.87754	0.0248435	'(at1g70140 : 447.0) Encodes a group I formin. Binds to F-actin barbed ends. Has severing actin filaments activity. Binds profilin. Involved in the initiation and tip growth of root hairs through regulation of actin cytoskeleton.; formin 8 (FH8); FUNCTIONS IN: actin binding, profilin binding, actin filament binding; INVOLVED IN: actin nucleation, cell tip growth; LOCATED IN: cell-cell junction, p…
Solyc03g121400.1.1	14.4523	6.46733	10.9088	51.8694	45.7387	38.5095	27.204	36.1259	11.0745	13.1934	-1.04555	0.182136	1.05092	0.0289387	'(at1g51700 : 120.0) Encodes dof zinc finger protein (adof1).; DOF zinc finger protein 1 (DOF1); CONTAINS InterPro DOMAIN/s: Zinc finger, Dof-type (InterPro:IPR003851); BEST Arabidopsis thaliana protein match is: DOF zinc finger protein 2 (TAIR:AT3G21270.1); Has 1091 Blast hits to 1086 proteins in 56 species: Archae - 0; Bacteria - 0; Metazoa - 0; Fungi - 0; Plants - 1086; Viruses - 0; Other Euka…
Solyc02g071350.3.1	0.298456	0.0568207	0.263277	1.27279	1.3175	2.22595	0.381611	1.01398	0.218348	0.0892854	-1.04626	0.420918	1.91468	0.0210337	'(at4g18050 : 1698.0) P-glycoprotein 9 (PGP9); FUNCTIONS IN: ATPase activity, coupled to transmembrane movement of substances; INVOLVED IN: transport, transmembrane transport; LOCATED IN: integral to membrane; EXPRESSED IN: 13 plant structures; EXPRESSED DURING: L mature pollen stage, M germinated pollen stage, 4 anthesis, petal differentiation and expansion stage; CONTAINS InterPro DOMAIN/s: ATP…
Solyc04g026110.3.1	0.499007	0	0.503073	1.28454	2.13836	1.87002	0.382823	1.37666	0.917885	0.0853037	-1.04803	0.375096	1.35304	0.043263	'(at3g46530 : 270.0) Confers resistance to the biotrophic oomycete, Peronospora parasitica. Encodes an NBS-LRR type R protein with a putative amino-terminal leucine zipper. Fungal protein ATR13 induces RPP13 gene expression and disease resistance.; RECOGNITION OF PERONOSPORA PARASITICA 13 (RPP13); FUNCTIONS IN: ATP binding; INVOLVED IN: defense response, incompatible interaction, defense response…
Solyc08g066430.1.1	13.3426	10.8567	12.5761	55.1991	52.8434	54.8563	34.7746	40.7876	14.7623	11.3732	-1.05243	0.187467	1.09473	0.020387	'(at4g32870 : 131.0) Polyketide cyclase/dehydrase and lipid transport superfamily protein; CONTAINS InterPro DOMAIN/s: Polyketide cyclase/dehydrase (InterPro:IPR019587); BEST Arabidopsis thaliana protein match is: Polyketide cyclase/dehydrase and lipid transport superfamily protein (TAIR:AT2G25770.2); Has 254 Blast hits to 254 proteins in 94 species: Archae - 0; Bacteria - 125; Metazoa - 0; Fungi…
Solyc03g082870.3.1	0.969792	0.738523	0.748547	2.65038	3.04315	2.27588	2.26299	1.8208	1.37168	1.37807	-1.06078	0.0186668	0.636877	0.0289563	'(at5g24320 : 562.0) Transducin/WD40 repeat-like superfamily protein; CONTAINS InterPro DOMAIN/s: WD40 repeat 2 (InterPro:IPR019782), WD40 repeat, conserved site (InterPro:IPR019775), WD40 repeat (InterPro:IPR001680), G-protein beta WD-40 repeat, region (InterPro:IPR020472), WD40 repeat-like-containing domain (InterPro:IPR011046), WD40-repeat-containing domain (InterPro:IPR017986), WD40/YVTN repe…
Solyc01g108410.2.1	9.08802	5.20627	8.477	12.4478	15.5081	18.1755	17.1668	10.0743	20.2153	15.8854	-1.0609	0.0286016	-0.0423699	0.879358	'(at5g39710 : 787.0) EMBRYO DEFECTIVE 2745 (EMB2745); CONTAINS InterPro DOMAIN/s: Pentatricopeptide repeat (InterPro:IPR002885); BEST Arabidopsis thaliana protein match is: Pentatricopeptide repeat (PPR) superfamily protein (TAIR:AT5G55840.1); Has 65335 Blast hits to 15466 proteins in 320 species: Archae - 6; Bacteria - 88; Metazoa - 1398; Fungi - 1479; Plants - 59659; Viruses - 0; Other Eukaryot…
Solyc09g018230.1.1	1.41446	0.41696	1.52948	4.76865	6.11535	5.13971	3.71044	3.32876	1.49545	0.846289	-1.06585	0.22001	1.18744	0.0198535	'(at5g01830 : 659.0) ARM repeat superfamily protein; FUNCTIONS IN: ubiquitin-protein ligase activity, binding; INVOLVED IN: response to chitin; LOCATED IN: ubiquitin ligase complex; EXPRESSED IN: root; CONTAINS InterPro DOMAIN/s: U box domain (InterPro:IPR003613), Armadillo-like helical (InterPro:IPR011989), Armadillo (InterPro:IPR000225), Armadillo-type fold (InterPro:IPR016024); BEST Arabidopsi…
Solyc02g078530.3.1	0.256982	0	0.302255	1.914	2.2415	0.991358	0.262865	1.10283	0.100269	0.102504	-1.07279	0.516183	2.12937	0.025921	'(at3g09010 : 390.0) Protein kinase superfamily protein; FUNCTIONS IN: protein serine/threonine kinase activity, protein kinase activity, kinase activity, ATP binding; INVOLVED IN: protein amino acid phosphorylation; LOCATED IN: cellular_component unknown; EXPRESSED IN: 20 plant structures; EXPRESSED DURING: 12 growth stages; CONTAINS InterPro DOMAIN/s: Protein kinase, ATP binding site (InterPro:…
Solyc10g084060.2.1	5.40331	2.24442	9.96615	38.5916	25.3937	24.6342	21.48	11.5941	11.2122	5.29016	-1.0779	0.197472	1.25301	0.0261433	' no hits & (original description: no original description)'
Solyc07g026910.2.1	1.51767	0.99064	0.956272	3.59423	1.38374	0.836387	2.32862	2.7913	1.52271	3.11329	-1.07856	0.0320348	-0.331621	0.56577	'(gnl|cdd|79235 : 200.0) no description available & (q32722|nu6c_tobac : 183.0) NAD(P)H-quinone oxidoreductase chain 6, chloroplast (EC 1.6.5.-) (NAD(P)H dehydrogenase, chain 6) (NADH-plastoquinone oxidoreductase chain 6) - Nicotiana tabacum (Common tobacco) & (atcg01080 : 158.0) NADH dehydrogenase ND6; NDHG; CONTAINS InterPro DOMAIN/s: NADH:ubiquinone/plastoquinone oxidoreductase, chain 6 (Inter…
Solyc04g026235.1.1	2.21585	1.26557	2.44334	3.79319	2.91682	4.91516	3.71861	2.67448	4.78223	5.55169	-1.08231	0.0401251	-0.109892	0.743345	#N/A
Solyc10g006660.3.1	13.5423	32.5959	18.559	197.136	129.182	107.469	42.4845	93.4011	16.9841	30.5292	-1.08817	0.285422	1.65704	0.0216896	'(at4g27280 : 135.0) Calcium-binding EF-hand family protein; FUNCTIONS IN: calcium ion binding; INVOLVED IN: response to karrikin; EXPRESSED IN: 23 plant structures; EXPRESSED DURING: 13 growth stages; CONTAINS InterPro DOMAIN/s: EF-Hand 1, calcium-binding site (InterPro:IPR018247), EF-HAND 2 (InterPro:IPR018249), EF-hand-like domain (InterPro:IPR011992); BEST Arabidopsis thaliana protein match i…
Solyc03g112840.2.1	0.271012	0	0.0796893	0.976694	0.518901	0.975785	0	0.19384	0.370103	0.432401	-1.09136	0.366677	1.72564	0.0204057	'(at5g62960 : 315.0) unknown protein; BEST Arabidopsis thaliana protein match is: unknown protein (TAIR:AT1G10660.1); Has 35333 Blast hits to 34131 proteins in 2444 species: Archae - 798; Bacteria - 22429; Metazoa - 974; Fungi - 991; Plants - 531; Viruses - 0; Other Eukaryotes - 9610 (source: NCBI BLink). & (reliability: 630.0) & (original description: no original description)'
Solyc01g095907.1.1	0.235486	0	0.415459	1.18813	0.826614	1.72603	0.90329	0.252646	0.41347	0.28179	-1.09281	0.284206	1.42991	0.0390084	#N/A
Solyc04g081550.3.1	2.0584	0.213754	2.31099	10.3181	7.2852	10.3229	3.15829	5.62136	1.75233	2.51912	-1.09472	0.186687	1.51248	0.00563067	'(at1g75800 : 342.0) Pathogenesis-related thaumatin superfamily protein; FUNCTIONS IN: molecular_function unknown; INVOLVED IN: response to other organism; LOCATED IN: endomembrane system; EXPRESSED IN: 22 plant structures; EXPRESSED DURING: 13 growth stages; CONTAINS InterPro DOMAIN/s: Thaumatin, conserved site (InterPro:IPR017949), Thaumatin, pathogenesis-related (InterPro:IPR001938); BEST Arab…
Solyc01g056770.1.1	1.82246	3.12267	2.41147	0	1.74471	1.05457	4.54394	7.82103	4.79985	3.81641	-1.09695	0.0507291	-2.49093	0.0123466	' no hits & (original description: no original description)'
Solyc05g051510.3.1	0.788752	1.0297	2.18674	6.82215	9.27698	13.7359	5.18663	3.14313	2.24222	0.876426	-1.10017	0.234166	1.7969	0.0166218	'(at5g40770 : 378.0) prohibitin 3; prohibitin 3 (PHB3); INVOLVED IN: in 8 processes; LOCATED IN: in 6 components; EXPRESSED IN: 31 plant structures; EXPRESSED DURING: 14 growth stages; CONTAINS InterPro DOMAIN/s: Prohibitin (InterPro:IPR000163), Band 7 protein (InterPro:IPR001107); BEST Arabidopsis thaliana protein match is: prohibitin 4 (TAIR:AT3G27280.1); Has 1807 Blast hits to 1807 proteins in…
Solyc05g006510.1.1	0.244332	0.372131	0.215533	2.28941	2.18315	1.88512	0.312407	1.92233	0	0.146188	-1.10184	0.575031	1.83201	0.0366573	'(at1g70090 : 535.0) Encodes a protein with putative galacturonosyltransferase activity.; glucosyl transferase family 8 (LGT8); FUNCTIONS IN: transferase activity, transferring hexosyl groups, polygalacturonate 4-alpha-galacturonosyltransferase activity, transferase activity, transferring glycosyl groups; INVOLVED IN: carbohydrate biosynthetic process; LOCATED IN: endomembrane system; EXPRESSED I…
Solyc06g035410.2.1	0.319162	0.364575	0.140771	0.230044	0.71294	0.369369	0.734554	0.684836	0.560389	0.381918	-1.10318	0.0340989	-0.432631	0.359943	'(at1g28220 : 112.0) Member of a family of proteins related to PUP1, a purine transporter. May be involved in the transport of purine and purine derivatives such as cytokinins, across the plasma membrane.; purine permease 3 (PUP3); CONTAINS InterPro DOMAIN/s: Protein of unknown function DUF6, transmembrane (InterPro:IPR000620), Protein of unknown function DUF250 (InterPro:IPR004853); BEST Arabido…
Solyc09g014610.3.1	0	0	0.0951351	0.388667	0.4474	0.457646	0.0413685	0.231411	0	0	-1.10465	0.627246	2.66075	0.00305771	'(at5g24030 : 611.0) Encodes a protein with ten predicted transmembrane helices. The SLAH3 protein has similarity to the SLAC1 protein involved in ion homeostasis in guard cells. Although it is not expressed in guard cells, it can complement an slac1-2 mutant suggesting that it performs a similar function. SLAH3:GFP localizes to the plasma membrane.; SLAC1 homologue 3 (SLAH3); FUNCTIONS IN: trans…
Solyc05g016310.1.1	10.0814	5.58762	6.47253	38.6541	44.164	34.1966	19.6329	29.8242	8.20468	5.85342	-1.1053	0.257522	1.29655	0.0211864	'(at3g59080 : 649.0) Eukaryotic aspartyl protease family protein; FUNCTIONS IN: DNA binding, aspartic-type endopeptidase activity; INVOLVED IN: proteolysis; LOCATED IN: endomembrane system; EXPRESSED IN: 21 plant structures; EXPRESSED DURING: 11 growth stages; CONTAINS InterPro DOMAIN/s: Peptidase aspartic (InterPro:IPR021109), Peptidase aspartic, catalytic (InterPro:IPR009007), Peptidase A1 (Int…
Solyc01g006825.1.1	10.4791	2.12804	7.60059	36.0311	41.6146	38.0298	13.5179	30.6468	10.131	3.90122	-1.111	0.319749	1.4061	0.0177488	#N/A
Solyc06g063280.1.1	4.07966	2.46715	3.3871	15.8269	18.3028	15.2752	7.73244	14.9331	3.23043	2.72809	-1.11176	0.305152	1.20247	0.0421552	' no hits & (original description: no original description)'
Solyc05g054230.3.1	0.191692	0.437935	0.253645	0.690832	0.917569	1.33108	0.58824	0.822639	0.560958	0.573459	-1.11187	0.0163737	0.622765	0.104297	'(at5g47650 : 358.0) Encodes an ADP-ribose pyrophosphatase that confers enhanced tolerance to oxidative stress.; nudix hydrolase homolog 2 (NUDT2); FUNCTIONS IN: hydrolase activity, ADP-ribose diphosphatase activity, NAD or NADH binding; INVOLVED IN: response to oxidative stress; LOCATED IN: cytosol; EXPRESSED IN: 17 plant structures; EXPRESSED DURING: 12 growth stages; CONTAINS InterPro DOMAIN/s…
Solyc02g077610.3.1	12.4462	5.63786	18.551	66.0445	51.8381	72.4345	41.8975	45.5849	10.9266	7.25416	-1.11314	0.30051	1.26397	0.0354116	'(at4g28500 : 333.0) NAC domain containing protein 73 (NAC073); CONTAINS InterPro DOMAIN/s: No apical meristem (NAM) protein (InterPro:IPR003441); BEST Arabidopsis thaliana protein match is: NAC domain containing protein 10 (TAIR:AT1G28470.1); Has 2322 Blast hits to 2317 proteins in 68 species: Archae - 0; Bacteria - 0; Metazoa - 0; Fungi - 0; Plants - 2321; Viruses - 0; Other Eukaryotes - 1 (sou…
Solyc03g118225.1.1	0	0	0.274573	3.14089	1.19193	1.68106	0.238791	0	0.182173	0.372465	-1.11587	0.41124	3.33716	0.0151355	#N/A
Solyc07g026650.3.1	11.6589	10.9397	7.16254	63.2509	79.2601	32.3671	22.7602	39.9824	12.9771	10.4635	-1.11894	0.206159	1.43591	0.0465616	'(at2g19590 : 427.0) encodes a protein whose sequence is similar to 1-aminocyclopropane-1-carboxylate oxidase; ACC oxidase 1 (ACO1); CONTAINS InterPro DOMAIN/s: Oxoglutarate/iron-dependent oxygenase (InterPro:IPR005123); BEST Arabidopsis thaliana protein match is: 2-oxoglutarate (2OG) and Fe(II)-dependent oxygenase superfamily protein (TAIR:AT1G12010.1); Has 7815 Blast hits to 7777 proteins in 92…
Solyc02g071675.1.1	4.19166	3.83047	5.17662	4.22973	5.35045	6.14466	7.07457	8.09477	14.2289	9.02854	-1.12667	0.0416769	-0.874029	0.0742353	#N/A
Solyc11g071423.1.1	0.500995	0.476902	0	1.1435	1.25235	0.901921	0.608551	0.806252	0.684175	0.749381	-1.12734	0.0452079	0.626394	0.011842	#N/A
Solyc12g027887.1.1	2.15747	1.40826	4.62198	0.22215	0	0	4.96544	3.96802	5.59198	9.40473	-1.13226	0.101544	-6.33612	0.00851629	#N/A
Solyc05g006650.3.1	3.68497	1.31541	3.55537	18.2602	23.0775	23.4556	6.44909	13.8372	4.24602	0.551193	-1.13674	0.357558	1.78414	0.00800346	'(at1g59640 : 239.0) A basic helix-loop-helix encoding gene (BIGPETAL, BPE) involved in the control of petal size. BPE is expressed via two mRNAs derived from an alternative splicing event. The BPEub (AT1G59640.1)transcript is expressed ubiquitously, whereas the BPEp (AT1G59640.2) transcript is preferentially expressed in petals. Plants that lack the petal-expressed variant BPEp have larger petal…
Solyc05g005280.3.1	0.298456	0	0	0.64536	0.825425	0.921084	0.152645	0.426939	0	0.297618	-1.14035	0.422217	1.8622	0.00635989	'(at1g23550 : 203.0) Encodes a protein with similarity to RCD1 but without the WWE domain. The protein does have a PARP signature upstream of the C-terminal protein interaction domain. The PARP signature may bind NAD+ and attach the ADP-ribose-moiety from NAD+ to the target molecule. Its presence suggests a role for the protein in ADP ribosylation.; similar to RCD one 2 (SRO2); FUNCTIONS IN: NAD+…
Solyc09g075540.1.1	0.0481431	0.109987	0.0424684	0.347003	0.276535	0.371443	0.110802	0.309907	0.112707	0.0576094	-1.14387	0.288614	1.16649	0.046462	'(at4g16120 : 741.0) putative membrane-anchored cell wall protein; COBRA-like protein-7 precursor (COBL7); FUNCTIONS IN: molecular_function unknown; INVOLVED IN: biological_process unknown; LOCATED IN: anchored to plasma membrane, Golgi apparatus, anchored to membrane; EXPRESSED IN: 25 plant structures; EXPRESSED DURING: 13 growth stages; CONTAINS InterPro DOMAIN/s: Glycosyl-phosphatidyl inositol…
Solyc01g080150.3.1	2.19109	0	0	4.87518	5.53285	3.89554	2.3387	3.0662	0.892093	0.170995	-1.14663	0.412471	1.56002	0.0156739	'(at5g19040 : 315.0) Encodes cytokinin synthase.; isopentenyltransferase 5 (IPT5); CONTAINS InterPro DOMAIN/s: tRNA isopentenyltransferase (InterPro:IPR002627); BEST Arabidopsis thaliana protein match is: isopentenyltransferase 7 (TAIR:AT3G23630.1); Has 1807 Blast hits to 1807 proteins in 277 species: Archae - 0; Bacteria - 0; Metazoa - 736; Fungi - 347; Plants - 385; Viruses - 0; Other Eukaryote…
Solyc04g082940.3.1	2.48442	2.40132	3.62453	17.4249	17.3198	18.9471	9.38323	7.38125	4.13847	4.2307	-1.14731	0.076619	1.51012	0.000722783	'(at1g20990 : 211.0) Cysteine/Histidine-rich C1 domain family protein; LOCATED IN: chloroplast; CONTAINS InterPro DOMAIN/s: DC1 (InterPro:IPR004146), C1-like (InterPro:IPR011424); BEST Arabidopsis thaliana protein match is: Cysteine/Histidine-rich C1 domain family protein (TAIR:AT2G16050.1); Has 1603 Blast hits to 716 proteins in 35 species: Archae - 0; Bacteria - 2; Metazoa - 20; Fungi - 0; Plan…
Solyc09g072873.1.1	0.754498	0.574571	0.665565	3.98804	5.77848	5.04509	1.15766	0	3.2383	1.50476	-1.14973	0.354245	1.7428	0.0122587	#N/A
Solyc01g057275.1.1	0.0991717	0.226566	0.0874823	0.714804	0.443057	0.918179	0.304326	0.212796	0.232169	0.474687	-1.15156	0.0886133	1.17729	0.0354431	#N/A
Solyc04g074470.1.1	0.304233	0	0.178915	11.9875	18.1872	10.2498	0	0.652804	0.356118	0.42473	-1.15412	0.313709	5.2325	0.00129811	'(at5g64260 : 362.0) EXORDIUM like 2 (EXL2); FUNCTIONS IN: molecular_function unknown; INVOLVED IN: biological_process unknown; LOCATED IN: cell wall, plant-type cell wall; EXPRESSED IN: 23 plant structures; EXPRESSED DURING: 13 growth stages; CONTAINS InterPro DOMAIN/s: Phosphate-induced protein 1 (InterPro:IPR006766); BEST Arabidopsis thaliana protein match is: EXORDIUM like 4 (TAIR:AT5G09440.1…
Solyc07g055690.2.1	0.0239614	0.164226	0.0845484	0.708103	1.52928	0.702514	0.183825	0.514149	0.0701198	0.0430094	-1.15735	0.436832	2.27285	0.0317158	'(at5g35370 : 129.0) S-locus lectin protein kinase family protein; FUNCTIONS IN: in 6 functions; INVOLVED IN: protein amino acid phosphorylation; LOCATED IN: endomembrane system; EXPRESSED IN: 11 plant structures; EXPRESSED DURING: 6 growth stages; CONTAINS InterPro DOMAIN/s: Curculin-like (mannose-binding) lectin (InterPro:IPR001480), Protein kinase, ATP binding site (InterPro:IPR017441), Serine…
Solyc01g100240.3.1	17.8697	6.04812	10.8495	58.0793	95.2168	112.34	43.1582	28.166	20.8204	11.7807	-1.16471	0.145703	1.76894	0.0100324	'(gnl|cdd|71325 : 311.0) no description available & (at2g18750 : 287.0) Calmodulin-binding protein; FUNCTIONS IN: calmodulin binding; INVOLVED IN: biological_process unknown; LOCATED IN: cellular_component unknown; EXPRESSED IN: 22 plant structures; EXPRESSED DURING: 13 growth stages; CONTAINS InterPro DOMAIN/s: Calmodulin binding protein-like (InterPro:IPR012416); BEST Arabidopsis thaliana prote…
Solyc09g042230.1.1	1.03073	0.5887	0.227311	4.6433	3.78259	8.54897	2.96531	1.65876	0.90489	0	-1.16699	0.363516	2.03336	0.0307314	' no hits & (original description: no original description)'
Solyc08g081070.3.1	1.39189	1.20616	0.846775	2.24863	4.65611	3.92527	2.79841	3.39857	2.66862	1.46455	-1.16932	0.034522	0.483213	0.237007	'(at4g11440 : 417.0) Mitochondrial substrate carrier family protein; FUNCTIONS IN: binding; INVOLVED IN: transport, mitochondrial transport, transmembrane transport; LOCATED IN: mitochondrial inner membrane, membrane; EXPRESSED IN: shoot apex, embryo, seed; EXPRESSED DURING: E expanded cotyledon stage, D bilateral stage; CONTAINS InterPro DOMAIN/s: Mitochondrial substrate carrier (InterPro:IPR001…
Solyc11g071560.2.1	0	0	0.335466	2.0101	1.94169	1.27144	0.194499	0.816005	0	0	-1.1758	0.593472	2.78491	0.0043628	' no hits & (original description: no original description)'
Solyc07g043150.1.1	0.58579	0.446095	1.14832	6.09877	4.44486	6.22701	1.44807	4.46916	0.457129	0.194715	-1.17619	0.470619	1.76721	0.0255159	'(at3g21760 : 450.0) Encodes HYR1, a UDP glycosyltransferase (UGT). HYR1 glucosylates hypostatin, an inhibitor of cell expansion in vivo to form a bioactive glucoside.; HYPOSTATIN RESISTANCE 1 (HYR1); FUNCTIONS IN: UDP-glycosyltransferase activity, transferase activity, transferring glycosyl groups; INVOLVED IN: metabolic process; LOCATED IN: cellular_component unknown; EXPRESSED IN: 21 plant str…
Solyc02g078810.3.1	1.06461	1.4307	1.10486	2.61801	2.83776	3.43052	3.98761	2.68751	2.23579	1.94839	-1.17775	0.0382354	0.12576	0.682826	'(at1g61215 : 194.0) Bromodomain protein with a DNA binding motif; bromodomain 4 (BRD4); CONTAINS InterPro DOMAIN/s: Bromodomain (InterPro:IPR001487); BEST Arabidopsis thaliana protein match is: DNA-binding bromodomain-containing protein (TAIR:AT2G44430.1); Has 35333 Blast hits to 34131 proteins in 2444 species: Archae - 798; Bacteria - 22429; Metazoa - 974; Fungi - 991; Plants - 531; Viruses - 0…
Solyc11g062350.2.1	0.399628	0.304328	0.352524	0.192028	0	0.205553	1.02194	1.14333	0.545746	0.478207	-1.1789	0.0756329	-2.58885	0.0230517	'(at1g08500 : 212.0) early nodulin-like protein 18 (ENODL18); FUNCTIONS IN: electron carrier activity, copper ion binding; LOCATED IN: anchored to membrane; EXPRESSED IN: 14 plant structures; EXPRESSED DURING: LP.06 six leaves visible, 4 anthesis, petal differentiation and expansion stage, LP.08 eight leaves visible, E expanded cotyledon stage; CONTAINS InterPro DOMAIN/s: Plastocyanin-like (Inter…
Solyc01g079550.2.1	0.159581	0	0.563084	2.07039	1.93512	1.23123	0.122426	1.02725	0.747185	0.286438	-1.18008	0.330734	1.6772	0.0147107	'(at4g02090 : 103.0) unknown protein; FUNCTIONS IN: molecular_function unknown; INVOLVED IN: N-terminal protein myristoylation; LOCATED IN: cellular_component unknown; EXPRESSED IN: root; Has 132 Blast hits to 132 proteins in 12 species: Archae - 0; Bacteria - 0; Metazoa - 0; Fungi - 0; Plants - 132; Viruses - 0; Other Eukaryotes - 0 (source: NCBI BLink). & (reliability: 206.0) & (original descri…
Solyc12g010310.2.1	9.31479	5.3201	9.75752	19.3024	20.4357	14.8226	20.0982	21.2363	14.6514	17.7645	-1.18118	0.00432575	-0.0197497	0.915238	' no hits & (original description: no original description)'
Solyc03g071533.1.1	0.744081	0.424979	0.984564	0.536315	1.42467	1.14818	1.14167	1.19745	2.17745	2.00337	-1.18306	0.0459128	-0.653295	0.184832	#N/A
Solyc04g015980.3.1	0.416206	0.126781	0.097906	0.899972	1.31046	1.02758	0.681175	0.83353	0.243593	0.182616	-1.18354	0.248929	1.15341	0.0399622	#N/A
Solyc02g089550.3.1	1.25349	0.343643	0.486524	3.90304	3.52003	3.21082	1.96174	2.58206	1.02708	0.749978	-1.18597	0.170293	1.16551	0.0136548	'(at5g16000 : 934.0) NSP-interacting kinase (NIK1), receptor-like kinase, involved in defense response against geminivirus It acts as a virulence target of the begomovirus nuclear shuttle protein (NSP).; NSP-interacting kinase 1 (NIK1); FUNCTIONS IN: kinase activity; INVOLVED IN: protein amino acid phosphorylation; LOCATED IN: plasma membrane; EXPRESSED IN: 23 plant structures; EXPRESSED DURING: …
Solyc10g079420.1.1	9.30914	31.3783	11.5774	138.376	145.222	88.6611	30.2058	94.3079	6.69882	27.3924	-1.18649	0.381693	1.6459	0.0258185	'(at3g10190 : 154.0) Calcium-binding EF-hand family protein; FUNCTIONS IN: calcium ion binding; INVOLVED IN: biological_process unknown; LOCATED IN: plasma membrane; EXPRESSED IN: 18 plant structures; EXPRESSED DURING: 8 growth stages; CONTAINS InterPro DOMAIN/s: EF-Hand 1, calcium-binding site (InterPro:IPR018247), EF-HAND 2 (InterPro:IPR018249), EF-hand-like domain (InterPro:IPR011992), Calcium…
Solyc01g099450.3.1	0.648194	0.740427	1.14358	2.74481	3.9301	3.12567	1.86478	1.73857	1.75458	2.32694	-1.18659	0.0034661	0.765882	0.0101388	' no hits & (original description: no original description)'
Solyc03g026150.3.1	1.18881	0.905311	2.56345	7.04533	11.6338	8.25493	3.24274	6.51889	2.39656	2.05481	-1.19452	0.178856	1.33726	0.0225339	'(at3g63530 : 117.0) Encodes a novel E3 ubiquitin ligase that acts as a central negative regulator of Arabidopsis floral organ size. Organ size is limited by restricting the period of proliferative growth, rather than the rate of growth and appears to act in a novel pathway, independent of ANT and JAG. Both mRNA and protein are expressed in all actively growing regions of the plant and the vascul…
Solyc10g008350.3.1	6.83422	3.90334	3.91864	39.6538	28.5696	26.8917	25.9529	11.7315	3.59989	3.47566	-1.19566	0.363448	1.5025	0.0341362	' no hits & (original description: no original description)'
Solyc10g078160.2.1	0.754498	0	0.110928	2.40188	2.04655	1.50382	0.771771	0.944389	0.515184	0.413808	-1.19683	0.185827	1.58512	0.0038753	'(at3g56590 : 285.0) hydroxyproline-rich glycoprotein family protein; FUNCTIONS IN: molecular_function unknown; INVOLVED IN: biological_process unknown; LOCATED IN: cellular_component unknown; EXPRESSED IN: 22 plant structures; EXPRESSED DURING: 13 growth stages; BEST Arabidopsis thaliana protein match is: zinc finger (C3HC4-type RING finger) family protein (TAIR:AT3G10810.1); Has 30201 Blast hit…
Solyc05g015020.1.1	0	0	0.261622	9.40574	16.0892	9.83938	0.455054	0	0.347159	0	-1.20147	0.503685	5.87598	0.00139043	' no hits & (original description: no original description)'
Solyc09g064890.3.1	2.21674	2.30197	1.59992	8.56986	6.43082	9.17345	5.10185	4.75654	4.59986	4.34064	-1.20433	0.000164808	0.777854	0.00554793	' no hits & (original description: no original description)'
Solyc07g016170.3.1	0.094691	0.432659	0.445492	0.932762	1.30941	1.80209	0.508509	0.745	0.849773	0.887595	-1.20525	0.028769	0.850347	0.0499623	'(at4g16130 : 1378.0) Similar to galactokinase.; arabinose kinase (ARA1); FUNCTIONS IN: L-arabinokinase activity, ATP binding, galactokinase activity; INVOLVED IN: arabinose metabolic process; LOCATED IN: cytoplasm; EXPRESSED IN: 23 plant structures; EXPRESSED DURING: 13 growth stages; CONTAINS InterPro DOMAIN/s: Mevalonate/galactokinase (InterPro:IPR006206), Galactokinase galactose-binding domai…
Solyc03g123620.4.1	0	0.126446	0.146471	0.957435	0.812458	0.854057	0.339688	0.237522	0	0.264922	-1.21055	0.263627	2.05466	0.000881175	'(q43111|pme3_phavu : 656.0) Pectinesterase-3 precursor (EC 3.1.1.11) (Pectin methylesterase 3) (PE 3) - Phaseolus vulgaris (Kidney bean) (French bean) & (at1g53840 : 616.0) encodes a pectin methylesterase; pectin methylesterase 1 (PME1); FUNCTIONS IN: pectinesterase activity; INVOLVED IN: cell wall modification; LOCATED IN: extracellular region, plasma membrane, membrane, plant-type cell wall; E…
Solyc11g008300.1.1	0	0	0.103865	0.594064	0.300587	0.272531	0	0.252646	0.0689117	0	-1.21533	0.574835	2.27492	0.0391996	' no hits & (original description: no original description)'
Solyc03g007760.3.1	2.35686	1.04215	1.54252	6.57585	8.75836	10.7051	6.00759	5.62816	2.49182	1.1827	-1.21643	0.189167	1.18123	0.0369443	'(at4g28000 : 977.0) P-loop containing nucleoside triphosphate hydrolases superfamily protein; FUNCTIONS IN: nucleoside-triphosphatase activity, ATPase activity, nucleotide binding, ATP binding; LOCATED IN: endomembrane system; EXPRESSED IN: 7 plant structures; EXPRESSED DURING: L mature pollen stage, M germinated pollen stage, 4 anthesis, petal differentiation and expansion stage; CONTAINS Inter…
Solyc05g024370.1.1	0.701728	0	0.123803	1.71968	1.79144	2.16564	0.861352	1.20458	0.492842	0	-1.21702	0.351469	1.56466	0.0121678	'(at5g17680 : 129.0) disease resistance protein (TIR-NBS-LRR class), putative; FUNCTIONS IN: transmembrane receptor activity, ATP binding; INVOLVED IN: signal transduction, defense response, apoptosis, innate immune response; LOCATED IN: intrinsic to membrane; EXPRESSED IN: 14 plant structures; EXPRESSED DURING: 6 growth stages; CONTAINS InterPro DOMAIN/s: Leucine-rich repeat, typical subtype (In…
Solyc04g058000.2.1	0.353229	0.201745	0.389493	0.0636497	0	0.0681326	0.677467	0.378968	0.930308	0.95104	-1.22212	0.0521624	-4.06346	0.00748562	'(at5g09360 : 237.0) putative laccase, a member of laccase family of genes (17 members in Arabidopsis).; laccase 14 (LAC14); FUNCTIONS IN: laccase activity; INVOLVED IN: oxidation reduction, lignin catabolic process; LOCATED IN: endomembrane system, apoplast; EXPRESSED IN: central cell, fruit; CONTAINS InterPro DOMAIN/s: Multicopper oxidase, type 3 (InterPro:IPR011707), Laccase (InterPro:IPR01776…
Solyc03g005890.1.1	0.226168	0	0.39902	1.46715	1.44347	1.74498	0.347019	0	0.79422	0.811919	-1.22841	0.314213	1.66819	0.00737487	#N/A
Solyc09g073030.3.1	9.4124	0.430068	2.65695	40.841	27.6333	32.9697	10.9758	18.9847	5.17828	3.9421	-1.22957	0.281894	1.79118	0.00560902	' no hits & (original description: no original description)'
Solyc08g005090.1.1	1.14318	1.30584	0.403373	7.00378	7.87975	4.93925	1.66632	4.41533	1.40505	1.43636	-1.23033	0.212093	1.56659	0.0117582	' no hits & (original description: no original description)'
Solyc06g075780.2.1	10.6643	21.5718	9.60327	183.676	115.209	104.22	30.1686	74.1305	9.5573	17.1478	-1.23164	0.32858	2.03658	0.0129426	'(at5g59820 : 111.0) Encodes a zinc finger protein involved in high light and cold acclimation. Overexpression of this putative transcription factor increases the expression level of 9 cold-responsive genes and represses the expression level of 15 cold-responsive genes, including CBF genes. Also, lines overexpressing this gene exhibits a small but reproducible increase in freeze tolerance. Becaus…
Solyc07g026930.2.1	0.937354	1.1531	0.636052	0.675621	1.88677	0.667575	2.37859	2.93961	1.51922	1.72564	-1.23604	0.0280666	-0.991572	0.0917614	#N/A
Solyc09g092130.3.1	0.23615	0.134876	0.104157	0.808501	1.07386	1.00209	0.543501	0.443375	0.24187	0.264922	-1.23727	0.0664651	1.36447	0.00287476	'(at1g04920 : 1571.0) Encodes a protein with putative sucrose-phosphate synthase activity.; sucrose phosphate synthase 3F (SPS3F); FUNCTIONS IN: sucrose-phosphate synthase activity, transferase activity, transferring glycosyl groups; INVOLVED IN: biosynthetic process, sucrose metabolic process; LOCATED IN: cellular_component unknown; EXPRESSED IN: 9 plant structures; EXPRESSED DURING: LP.04 four …
Solyc02g083630.3.1	0.42918	0	0.0946481	2.86141	2.32827	0.910606	0.493881	0.460453	0.502373	0.192588	-1.23965	0.149339	2.30206	0.0220461	'(at4g35000 : 166.0) Encodes a microsomal ascorbate peroxidase APX3. Ascorbate peroxidases are enzymes that scavenge hydrogen peroxide in plant cells. Eight types of APX have been described for Arabidopsis: three cytosolic (APX1, APX2, APX6), two chloroplastic types (stromal sAPX, thylakoid tAPX), and three microsomal (APX3, APX4, APX5) isoforms. The APX3 protein interacts with AKR2 (ankyrin-cont…
Solyc11g012690.2.1	1.42897	1.30584	1.13449	8.54873	5.65445	9.37134	4.05618	4.29268	2.50901	1.36796	-1.24475	0.0829502	1.36233	0.0119457	'(at5g50740 : 124.0) Heavy metal transport/detoxification superfamily protein ; FUNCTIONS IN: metal ion binding; INVOLVED IN: metal ion transport; LOCATED IN: cellular_component unknown; EXPRESSED IN: 20 plant structures; EXPRESSED DURING: 13 growth stages; CONTAINS InterPro DOMAIN/s: Heavy metal transport/detoxification protein (InterPro:IPR006121); BEST Arabidopsis thaliana protein match is: fa…
Solyc06g005560.3.1	0.118632	0	0.104649	1.02608	1.43856	1.37294	0.455054	0.254552	0	0	-1.25312	0.477572	2.85014	0.00126255	'(at2g39700 : 417.0) putative expansin. Naming convention from the Expansin Working Group (Kende et al, 2004. Plant Mol Bio). Involved in the formation of nematode-induced syncytia in roots of Arabidopsis thaliana.; expansin A4 (EXPA4); CONTAINS InterPro DOMAIN/s: Barwin-related endoglucanase (InterPro:IPR009009), Pollen allergen, N-terminal (InterPro:IPR014734), Expansin (InterPro:IPR002963), Ra…
Solyc11g005560.2.1	2.47653	1.19813	0.796746	2.47803	3.34713	1.93322	4.17983	4.31371	3.64919	2.10931	-1.25733	0.0367624	-0.462303	0.216051	'(at5g64740 : 1640.0) Encodes a cellulose synthase isomer. CESA6 mutants have cellulose defect in the primary cell wall. Multiple lines of evidence suggest that CESA6, along with CESA1 and CESA3 are present in the same plasma membrane complex for cellulose biosynthesis. CESA2 and CESA5 are related to CESA6, having partially redundant roles. As inferred from the null role of secondary wall-type Ce…
Solyc09g011860.3.1	0.487402	0.111351	0.300966	2.31863	1.77311	1.12815	0.673056	1.35959	0.427894	0.408267	-1.25787	0.194209	1.27861	0.0469747	'(at2g37980 : 730.0) O-fucosyltransferase family protein; FUNCTIONS IN: molecular_function unknown; INVOLVED IN: biological_process unknown; LOCATED IN: chloroplast; EXPRESSED IN: 13 plant structures; EXPRESSED DURING: L mature pollen stage, M germinated pollen stage, 4 anthesis, petal differentiation and expansion stage; CONTAINS InterPro DOMAIN/s: GDP-fucose protein O-fucosyltransferase (InterP…
Solyc05g044480.3.1	0.671136	0.968378	0.52971	3.20794	4.35099	3.67916	2.84536	2.19802	1.15772	0.718564	-1.25848	0.144779	1.11466	0.0248973	'(at1g05120 : 1041.0) Helicase protein with RING/U-box domain; FUNCTIONS IN: helicase activity, DNA binding, zinc ion binding, ATP binding, nucleic acid binding; EXPRESSED IN: 24 plant structures; EXPRESSED DURING: 15 growth stages; CONTAINS InterPro DOMAIN/s: Zinc finger, RING-type, conserved site (InterPro:IPR017907), Zinc finger, RING-type (InterPro:IPR001841), Zinc finger, C3HC4 RING-type (In…
Solyc05g024377.1.1	0	0	1.42215	2.90504	3.0868	4.04254	0.927609	1.72965	1.41534	0.482294	-1.26431	0.25111	1.5545	0.00399681	#N/A
Solyc05g013460.3.1	1.52609	0	1.72315	6.95178	7.20752	7.30012	1.68591	6.2872	1.75063	0.730464	-1.27087	0.367	1.45257	0.0277067	'(at1g12950 : 574.0) root hair specific 2 (RSH2); FUNCTIONS IN: antiporter activity, drug transmembrane transporter activity, transporter activity; INVOLVED IN: drug transmembrane transport, transmembrane transport; LOCATED IN: membrane; EXPRESSED IN: sperm cell, root hair, root; CONTAINS InterPro DOMAIN/s: Multi antimicrobial extrusion protein MatE (InterPro:IPR002528); BEST Arabidopsis thaliana…
Solyc05g015370.2.1	8.07177	5.82335	5.24657	4.89931	5.24199	7.32027	19.9896	9.41958	14.0068	18.3011	-1.27391	0.0259596	-1.40645	0.020381	'(at1g67370 : 194.0) meiotic asynaptic mutant 1 (ASY1). ASY1 protein is initially distributed as numerous foci throughout the chromatin. During early G2, the foci are juxtaposed to the nascent chromosome axes to form a continuous axis associated signal.; ASYNAPTIC 1 (ASY1); CONTAINS InterPro DOMAIN/s: SWIRM (InterPro:IPR007526), DNA-binding HORMA (InterPro:IPR003511); BEST Arabidopsis thaliana pr…
Solyc01g103390.3.1	3.97383	0	1.01268	9.6111	8.62308	12.1276	9.07806	3.78968	2.73924	0.47552	-1.27435	0.366384	1.3318	0.0469505	'(gnl|cdd|73381 : 409.0) no description available & (at1g76690 : 381.0) Encodes one of the closely related 12-oxophytodienoic acid reductases. This enzyme is not expected to participate in jasmonic acid biosynthesis because during in vitro assays, it shows very little activity with the naturally occurring OPDA isomer. Shows activity towards 2,4,6-trinitrotoluene. Expressed predominately in root. …
Solyc10g006840.3.1	7.14487	6.52922	4.41189	6.17981	2.28002	6.61506	10.4145	22.9965	10.8724	14.1071	-1.27582	0.0591157	-1.53855	0.0465325	' no hits & (original description: no original description)'
Solyc02g091470.3.1	0	0	0.214146	0.612413	0.348605	0.515072	0.186238	0	0.142081	0.363117	-1.27596	0.385685	1.50915	0.0332271	'(at5g37790 : 608.0) Protein kinase superfamily protein; FUNCTIONS IN: protein serine/threonine kinase activity, protein kinase activity, kinase activity, ATP binding; INVOLVED IN: protein amino acid phosphorylation; LOCATED IN: cellular_component unknown; EXPRESSED IN: 21 plant structures; EXPRESSED DURING: 7 growth stages; CONTAINS InterPro DOMAIN/s: Protein kinase, catalytic domain (InterPro:I…
Solyc12g094400.2.1	0.64158	0	0.125768	1.9525	2.27485	3.52003	0.273445	1.07074	0.709275	0.426518	-1.27733	0.227033	2.05842	0.00731301	'(at2g16980 : 343.0) Major facilitator superfamily protein; FUNCTIONS IN: tetracycline transporter activity; INVOLVED IN: response to antibiotic, tetracycline transport, transmembrane transport; LOCATED IN: endomembrane system, integral to membrane; EXPRESSED IN: 6 plant structures; EXPRESSED DURING: L mature pollen stage, 4 anthesis; CONTAINS InterPro DOMAIN/s: Tetracycline resistance protein, T…
Solyc06g082910.3.1	0.100653	0	0.0887894	0.459473	0.663809	0.543607	0.154437	0.359959	0.0981826	0	-1.27809	0.381058	1.85923	0.0111772	'(at3g25500 : 578.0) Poly-L-proline-containing (PLP) protein that form part of the signal-transduction cascade that leads to rearrangement of the actin cytoskeleton. AFH1 is a nonprocessive formin that moves from the barbered end to the side of an actin filament after the nucleation event.; formin homology 1 (AFH1); FUNCTIONS IN: actin binding, protein binding, actin filament binding; INVOLVED IN…
Solyc01g105225.1.1	1.33558	1.17355	0.63439	3.77655	4.72098	3.56694	2.99503	1.76357	2.22477	3.19638	-1.28021	0.0181433	0.660102	0.0305875	#N/A
Solyc09g010095.1.1	3.36123	1.80683	2.96504	14.3936	13.2499	19.2211	9.55613	10.6063	3.70303	2.60257	-1.28734	0.168365	1.23929	0.0248718	#N/A
Solyc07g053720.3.1	2.2296	0.509371	1.77012	11.1422	11.7634	12.7297	3.02186	7.01674	3.04482	1.60081	-1.28832	0.19363	1.69408	0.00226281	'(gnl|cdd|35480 : 611.0) no description available & (at5g36160 : 529.0) Tyrosine transaminase family protein; FUNCTIONS IN: 1-aminocyclopropane-1-carboxylate synthase activity, pyridoxal phosphate binding, transferase activity, transferring nitrogenous groups, transaminase activity, catalytic activity; INVOLVED IN: tyrosine catabolic process to phosphoenolpyruvate, cellular amino acid and derivat…
Solyc03g007560.2.1	0.0472743	0.108002	0.166808	0.57926	0.512919	0.72948	0.253872	0.405753	0.276683	0.11314	-1.28908	0.0988178	1.21066	0.0116469	'(gnl|cdd|37126 : 888.0) no description available & (at5g41770 : 870.0) crooked neck protein, putative / cell cycle protein, putative; FUNCTIONS IN: binding; INVOLVED IN: RNA processing; LOCATED IN: intracellular; EXPRESSED IN: 22 plant structures; EXPRESSED DURING: 13 growth stages; CONTAINS InterPro DOMAIN/s: Tetratricopeptide-like helical (InterPro:IPR011990), RNA-processing protein, HAT helix…
Solyc09g082570.3.1	2.19331	1.00216	2.57971	9.69607	21.6506	13.3122	5.94533	8.15752	3.93662	0.787373	-1.28982	0.201867	1.66119	0.0332278	'(at4g14746 : 165.0) CONTAINS InterPro DOMAIN/s: EGF-like (InterPro:IPR006210); Has 259 Blast hits to 234 proteins in 55 species: Archae - 0; Bacteria - 0; Metazoa - 184; Fungi - 0; Plants - 69; Viruses - 0; Other Eukaryotes - 6 (source: NCBI BLink). & (reliability: 330.0) & (original description: no original description)'
Solyc08g075990.3.1	0.201522	0.460393	0.355537	0.653633	1.02893	1.47708	0.850309	0.864825	0.825615	0.783728	-1.29313	0.000700711	0.341673	0.317854	'(at5g48790 : 433.0) FUNCTIONS IN: molecular_function unknown; INVOLVED IN: biological_process unknown; LOCATED IN: chloroplast; EXPRESSED IN: 22 plant structures; EXPRESSED DURING: 13 growth stages; CONTAINS InterPro DOMAIN/s: Domain of unknown function DUF1995 (InterPro:IPR018962); BEST Arabidopsis thaliana protein match is: Low PSII Accumulation 3 (TAIR:AT1G73060.1); Has 30201 Blast hits to 17…
Solyc10g006700.1.1	28.1148	33.867	24.5754	261.595	199.663	146.715	66.8633	164.528	25.7293	29.514	-1.31245	0.314589	1.49983	0.039282	'(at4g27280 : 129.0) Calcium-binding EF-hand family protein; FUNCTIONS IN: calcium ion binding; INVOLVED IN: response to karrikin; EXPRESSED IN: 23 plant structures; EXPRESSED DURING: 13 growth stages; CONTAINS InterPro DOMAIN/s: EF-Hand 1, calcium-binding site (InterPro:IPR018247), EF-HAND 2 (InterPro:IPR018249), EF-hand-like domain (InterPro:IPR011992); BEST Arabidopsis thaliana protein match i…
Solyc02g081350.3.1	0.569289	0.14451	0	2.8723	4.56187	6.73485	0.77643	1.493	0.074042	0.037846	-1.32313	0.445288	2.98795	0.00986134	#N/A
Solyc02g065060.3.1	0.117743	0	0	0.594064	0.601174	0.999279	0	0.252646	0	0.140895	-1.32583	0.490534	2.89436	0.00512315	'(at3g50560 : 313.0) NAD(P)-binding Rossmann-fold superfamily protein; FUNCTIONS IN: oxidoreductase activity, binding, catalytic activity; INVOLVED IN: oxidation reduction, metabolic process; LOCATED IN: cellular_component unknown; EXPRESSED IN: 19 plant structures; EXPRESSED DURING: 11 growth stages; CONTAINS InterPro DOMAIN/s: NAD(P)-binding domain (InterPro:IPR016040), Glucose/ribitol dehydrog…
Solyc04g055170.3.1	56.032	8.38294	24.845	194.355	242.289	197.485	83.5375	166.194	41.3842	7.59499	-1.32763	0.33532	1.50107	0.023609	'(at5g65020 : 437.0) Annexins are calcium binding proteins that are localized in the cytoplasm. When cytosolic Ca2+ increases, they relocate to the plasma membrane. They may be involved in the Golgi-mediated secretion of polysaccharides.; annexin 2 (ANNAT2); FUNCTIONS IN: calcium-dependent phospholipid binding, calcium ion binding; INVOLVED IN: polysaccharide transport, response to water deprivat…
Solyc03g007970.2.1	0.0568489	0	0.25074	0.737554	0.90706	0.482473	0.261676	0.365948	0.199632	0.204081	-1.3304	0.104105	1.4594	0.0103759	' (original description: no original description)'
Solyc05g008070.3.1	0.0753895	0	0.0332517	0.407541	0.360866	0.174498	0.17351	0.0808829	0.066185	0.0451066	-1.33599	0.20769	1.78155	0.022419	'(gnl|cdd|39857 : 293.0) no description available & (at3g46530 : 256.0) Confers resistance to the biotrophic oomycete, Peronospora parasitica. Encodes an NBS-LRR type R protein with a putative amino-terminal leucine zipper. Fungal protein ATR13 induces RPP13 gene expression and disease resistance.; RECOGNITION OF PERONOSPORA PARASITICA 13 (RPP13); FUNCTIONS IN: ATP binding; INVOLVED IN: defense r…
Solyc01g108970.3.1	0.341711	0	0.150717	6.89631	7.30597	6.98656	0.524301	0.733222	0.199994	0.204451	-1.33987	0.210356	4.08738	3.22543e-07	'(at2g15900 : 117.0) Phox-associated domain;Phox-like;Sorting nexin, C-terminal; FUNCTIONS IN: phosphoinositide binding; INVOLVED IN: signal transduction, intracellular signaling pathway; LOCATED IN: cellular_component unknown; EXPRESSED IN: 23 plant structures; EXPRESSED DURING: 13 growth stages; CONTAINS InterPro DOMAIN/s: PX-associated, sorting nexin 13 (InterPro:IPR013996), Sorting nexin, C-t…
Solyc02g062630.1.1	0.255174	0	0.360154	0.441415	0.358289	0.157501	0.391523	0.547536	0.627253	0.519092	-1.34586	0.0312649	-0.70839	0.0774416	'(at1g71420 : 561.0) Tetratricopeptide repeat (TPR)-like superfamily protein; CONTAINS InterPro DOMAIN/s: Pentatricopeptide repeat (InterPro:IPR002885); BEST Arabidopsis thaliana protein match is: Tetratricopeptide repeat (TPR)-like superfamily protein (TAIR:AT5G09950.1); Has 35655 Blast hits to 13198 proteins in 229 species: Archae - 0; Bacteria - 0; Metazoa - 33; Fungi - 71; Plants - 35090; Vir…
Solyc05g006160.3.1	0	0	0.261622	1.06883	1.32499	0.915291	0	0	0	0.887239	-1.3468	0.642154	2.31409	0.0257317	' no hits & (original description: no original description)'
Solyc06g068970.3.1	8.5143	6.48387	9.24396	45.3973	52.8078	49.1842	21.7731	44.034	9.83858	6.85762	-1.3519	0.265627	1.25215	0.0375968	'(at1g73650 : 359.0) FUNCTIONS IN: oxidoreductase activity, acting on the CH-CH group of donors; INVOLVED IN: lipid metabolic process; LOCATED IN: plasma membrane; EXPRESSED IN: 24 plant structures; EXPRESSED DURING: 13 growth stages; CONTAINS InterPro DOMAIN/s: 3-oxo-5-alpha-steroid 4-dehydrogenase, C-terminal (InterPro:IPR001104), Protein of unknown function DUF1295 (InterPro:IPR010721); BEST A…
Solyc04g007330.2.1	0.947862	0	1.25421	2.04958	3.2264	2.19394	2.18151	2.14685	1.97247	1.19725	-1.35263	0.0410943	0.409608	0.196176	'(at1g67370 : 663.0) meiotic asynaptic mutant 1 (ASY1). ASY1 protein is initially distributed as numerous foci throughout the chromatin. During early G2, the foci are juxtaposed to the nascent chromosome axes to form a continuous axis associated signal.; ASYNAPTIC 1 (ASY1); CONTAINS InterPro DOMAIN/s: SWIRM (InterPro:IPR007526), DNA-binding HORMA (InterPro:IPR003511); BEST Arabidopsis thaliana pr…
Solyc03g033660.3.1	0.559385	0	0.78952	0.322552	0.0714027	0.431588	1.8024	0.960233	1.17861	0.669376	-1.35814	0.097513	-2.06651	0.0321221	'(at5g66320 : 159.0) Encodes GATA transcription factor gene GNC, involved in regulating carbon and nitrogen metabolism. Expression occurs in aerial tissue at an early stage of development and is inducible by nitrate.; GATA transcription factor 5 (GATA5); FUNCTIONS IN: sequence-specific DNA binding transcription factor activity; INVOLVED IN: regulation of transcription, DNA-dependent; EXPRESSED IN…
Solyc11g017440.2.1	0	0	0.39617	2.58963	0.859893	1.38601	0.344541	0.481831	0.394273	0.134353	-1.35906	0.202119	2.25042	0.0333073	' (original description: no original description)'
[truncated: 395 more rows]
