# Supplementary material for: Autophagy modulates the metabolism and growth of tomato fruit during development
Source: Hortic Res. 2022 Jun 13;9:uhac129. doi: 10.1093/hr/uhac129 (PMC9343920; doi:10.1093/hr/uhac129)
Supplement: Web_Material_uhac129 [file web_material_uhac129.zip › Supplementary Data Set S4.xlsx]

## Sheet: Supplemental Data Set S4
Supplementary Data Set S4: Gene enrichment of differentially expressed genes between WT and ATG4 RNAi line plants.
GO term	Ontology	Description	Number in input list	Number in BG/Ref	p-value	FDR			Up-regulated and down-regulated genes between WT and ATG4 RNAi line plants in mature green fruit		aa	Up-regulated and down-regulated genes between WT and ATG4 RNAi line plants in red ripe fruit
GO:0015979	P	photosynthesis	30	484	1.5e-18	5e-15			Down-regulated DEGs	Up-regulated DEGs		Down-regulated DEGs	Up-regulated DEGs
GO:0019253	P	reductive pentose-phosphate cycle	9	27	4.1e-12	6.7e-09			Solyc06g008750	Solyc12g088680		Solyc08g007270	Solyc01g021730
GO:0019685	P	photosynthesis, dark reaction	9	32	1.5e-11	1.6e-08			Solyc10g011680	Solyc02g082450		Solyc01g106170	Solyc03g063470
GO:0015977	P	carbon fixation	9	38	5.5e-11	4.5e-08			Solyc03g033730	Solyc09g072660		Solyc05g015370	Solyc03g025330
GO:0019684	P	photosynthesis, light reaction	14	284	4.9e-08	3.2e-05			Solyc11g008480	Solyc08g079160		Solyc07g005765	Solyc00g014820
GO:0006091	P	generation of precursor metabolites and energy	24	964	2.9e-07	0.00016			Solyc08g007040	Solyc06g030470			Solyc12g088800
GO:0009773	P	photosynthetic electron transport in photosystem I	5	21	1.2e-06	0.00055			Solyc02g077580	Solyc01g087970			Solyc10g051140
GO:0006090	P	pyruvate metabolic process	10	187	2.1e-06	0.00087			Solyc12g062800	Solyc01g081620			Solyc08g074250
GO:0072524	P	pyridine-containing compound metabolic process	11	241	2.8e-06	0.001			Solyc02g077575	Solyc09g061410			Solyc03g006270
GO:0006733	P	oxidoreduction coenzyme metabolic process	11	260	5.7e-06	0.0019			Solyc05g050770	Solyc08g042000			Solyc01g111550
GO:0046496	P	nicotinamide nucleotide metabolic process	10	228	1.1e-05	0.0031			Solyc03g045070	Solyc10g083635			Solyc07g039310
GO:0019362	P	pyridine nucleotide metabolic process	10	230	1.2e-05	0.0031			Solyc12g044330	Solyc02g021770			Solyc06g060710
GO:0051186	P	cofactor metabolic process	20	876	1.1e-05	0.0031			Solyc08g083360	Solyc07g064140			Solyc02g063350
GO:0044724	P	single-organism carbohydrate catabolic process	10	240	1.7e-05	0.004			Solyc09g083190	Solyc11g066060
GO:0006732	P	coenzyme metabolic process	15	564	2.7e-05	0.0058			Solyc10g005470	Solyc02g069690
GO:0009767	P	photosynthetic electron transport chain	7	112	2.9e-05	0.0059			Solyc12g009070	Solyc05g005460
GO:0009579	C	thylakoid	53	1003	1.4e-29	6.1e-27			Solyc10g085080	Solyc02g089650
GO:0044436	C	thylakoid part	45	728	1.1e-27	2.6e-25			Solyc04g080720	Solyc03g096350
GO:0034357	C	photosynthetic membrane	41	690	1.5e-24	2.2e-22			Solyc07g007280	Solyc06g066520
GO:0042651	C	thylakoid membrane	39	680	7.7e-23	8.7e-21			Solyc06g007240	Solyc04g015520
GO:0009534	C	chloroplast thylakoid	41	807	3.8e-22	2.9e-20			Solyc05g009990	Solyc12g009425
GO:0009536	C	plastid	93	4620	3.4e-22	2.9e-20			Solyc04g050950	Solyc06g060820
GO:0031976	C	plastid thylakoid	41	811	4.6e-22	2.9e-20			Solyc11g070010	Solyc12g017700
GO:0009535	C	chloroplast thylakoid membrane	37	647	1.2e-21	7e-20			Solyc06g060870	Solyc01g010290
GO:0055035	C	plastid thylakoid membrane	37	653	1.7e-21	8.4e-20			Solyc12g009200	Solyc10g008000
GO:0044434	C	chloroplast part	66	2457	4.7e-21	2.1e-19			Solyc01g110000	Solyc05g014633
GO:0044435	C	plastid part	66	2513	1.5e-20	6.2e-19			Solyc05g006550	Solyc02g092350
GO:0009507	C	chloroplast	84	4138	9.1e-20	3.4e-18			Solyc02g066920	Solyc10g080550
GO:0009570	C	chloroplast stroma	40	1202	1.8e-15	6.4e-14			Solyc02g063150	Solyc04g077740
GO:0009532	C	plastid stroma	40	1240	5e-15	1.6e-13			Solyc10g006530	Solyc03g025720
GO:0031984	C	organelle subcompartment	44	1784	1.6e-12	4.8e-11			Solyc12g094640	Solyc05g051380
GO:0031977	C	thylakoid lumen	11	89	2e-10	5.7e-09			Solyc07g042480	Solyc01g006210
GO:0010287	C	plastoglobule	11	139	1.5e-08	4.1e-07			Solyc06g054540	Solyc01g006650
GO:0009526	C	plastid envelope	29	1229	4.5e-08	1.1e-06			Solyc10g052650	Solyc09g011160
GO:0010598	C	NAD(P)H dehydrogenase complex (plastoquinone)	5	10	5.7e-08	1.4e-06			Solyc12g013680	Solyc10g005080
GO:0009521	C	photosystem	10	164	6.8e-07	1.5e-05			Solyc05g009890	Solyc03g120930
GO:0044444	C	cytoplasmic part	141	14788	1.2e-06	2.6e-05			Solyc09g090300	Solyc06g051800
GO:0010319	C	stromule	7	69	1.5e-06	3e-05			Solyc06g060340	Solyc12g010800
GO:0009941	C	chloroplast envelope	25	1151	1.8e-06	3.6e-05			Solyc10g007930	Solyc04g011990
GO:0005737	C	cytoplasm	159	17713	2.1e-06	3.9e-05			Solyc01g109040	Solyc11g012360
GO:0098796	C	membrane protein complex	21	907	5.1e-06	9.2e-05			Solyc11g006020	Solyc03g081230
GO:0043229	C	intracellular organelle	166	19318	1.9e-05	0.00033			Solyc02g071800	Solyc03g044820
GO:0009523	C	photosystem II	7	110	2.6e-05	0.00043			Solyc10g045240	Solyc12g094390
GO:0043226	C	organelle	166	19487	4.4e-05	0.00071			Solyc01g009245	Solyc02g088130
GO:0043231	C	intracellular membrane-bounded organelle	160	18713	0.00013	0.002			Solyc05g011820	Solyc01g098320
GO:0031967	C	organelle envelope	33	2316	0.00022	0.0033			Solyc08g078770	Solyc01g096740
GO:0031975	C	envelope	33	2323	0.00023	0.0033			Solyc02g090680	Solyc10g078495
GO:0044424	C	intracellular part	171	20709	0.00025	0.0035			Solyc01g102850	Solyc04g079860
GO:0043227	C	membrane-bounded organelle	161	19057	0.00028	0.0039			Solyc01g104850	Solyc02g077550
GO:0005622	C	intracellular	172	21046	0.00053	0.0071			Solyc05g053100	Solyc05g011960
									Solyc07g053900	Solyc08g061270
									Solyc12g056980	Solyc05g007470
									Solyc12g010910	Solyc06g069045
									Solyc04g014830	Solyc08g080530
									Solyc10g049435	Solyc07g065980
									Solyc01g107730	Solyc01g099140
									Solyc10g018840	Solyc06g074710
									Solyc10g005540	Solyc06g068940
									Solyc10g086570	Solyc09g010940
									Solyc06g084045	Solyc03g025960
									Solyc12g099650	Solyc02g078900
									Solyc03g111935	Solyc06g050920
									Solyc11g005390	Solyc05g011970
									Solyc07g007580	Solyc04g080200
									Solyc02g063260	Solyc01g090890
									Solyc01g005230	Solyc03g097410
									Solyc02g055440	Solyc10g074730
									Solyc09g083400	Solyc09g075060
									Solyc04g009030	Solyc01g101260
									Solyc04g078520	Solyc04g017593
									Solyc03g119540	Solyc12g005300
									Solyc03g034220	Solyc08g007080
									Solyc07g022900	Solyc10g009430
									Solyc06g065490	Solyc07g006160
									Solyc10g054420	Solyc11g072470
									Solyc01g066640	Solyc03g120260
									Solyc07g062280	Solyc01g091840
									Solyc08g076220	Solyc04g072030
									Solyc11g064750	Solyc08g081810
									Solyc09g092110	Solyc06g076300
									Solyc11g005190	Solyc06g035960
									Solyc11g006590	Solyc05g015060
									Solyc09g011810	Solyc06g069230
									Solyc12g098590	Solyc07g064720
									Solyc11g065255	Solyc01g057275
									Solyc12g009600	Solyc11g045155
									Solyc05g026570	Solyc02g089620
									Solyc10g077120	Solyc03g006375
									Solyc10g008980	Solyc08g063040
									Solyc09g092260	Solyc04g009900
									Solyc03g033820	Solyc07g047640
									Solyc08g080570	Solyc01g080150
									Solyc09g009990	Solyc11g007200
									Solyc01g109610	Solyc02g084950
									Solyc02g090020	Solyc02g067800
									Solyc07g006040	Solyc04g071260
									Solyc10g007670	Solyc04g078280
									Solyc07g005895	Solyc05g050540
									Solyc03g111610	Solyc10g050160
									Solyc07g006030	Solyc09g074270
									Solyc02g078450	Solyc10g085920
									Solyc08g082165	Solyc06g068260
									Solyc06g071390	Solyc05g009520
									Solyc04g082010	Solyc04g079470
									Solyc05g025600	Solyc08g061480
									Solyc06g068230	Solyc03g114360
									Solyc06g073290	Solyc06g036290
									Solyc01g097160	Solyc11g006740
									Solyc03g006030	Solyc01g107830
									Solyc06g073260	Solyc02g085230
									Solyc06g071290	Solyc02g082617
									Solyc01g056780	Solyc06g061040
									Solyc12g088710	Solyc06g084370
									Solyc10g080990	Solyc01g009760
									Solyc07g014600	Solyc04g010155
									Solyc12g042550	Solyc09g082250
									Solyc09g092430	Solyc12g044620
									Solyc02g088100	Solyc08g077300
									Solyc04g015850	Solyc04g080260
									Solyc12g036170	Solyc01g109330
									Solyc05g007090	Solyc06g059860
									Solyc04g063245	Solyc07g018010
									Solyc04g057980	Solyc10g051120
									Solyc03g117440	Solyc10g085800
									Solyc02g080540	Solyc12g013590
									Solyc09g065910	Solyc06g068270
									Solyc03g083910	Solyc05g053620
									Solyc03g096850	Solyc06g010033
									Solyc12g094720	Solyc05g050490
									Solyc10g078260	Solyc02g091800
									Solyc02g020940	Solyc09g082240
									Solyc08g075490	Solyc09g089580
									Solyc06g054390	Solyc09g073030
									Solyc06g061070	Solyc06g076660
									Solyc11g065250	Solyc09g091910
									Solyc12g014310	Solyc11g008880
									Solyc09g075210	Solyc01g109460
									Solyc12g044280	Solyc01g110110
									Solyc05g007480	Solyc02g061825
									Solyc08g075990	Solyc09g074050
									Solyc09g083150	Solyc07g055060
									Solyc04g050620	Solyc05g053070
									Solyc10g008740	Solyc09g082690
									Solyc02g067320	Solyc08g062290
									Solyc01g009870	Solyc04g071085
									Solyc09g063130	Solyc03g007800
									Solyc11g072080	Solyc04g008250
									Solyc12g040800	Solyc03g115850
									Solyc10g078265	Solyc12g042890
									Solyc12g013700	Solyc03g112410
									Solyc02g083340	Solyc01g080870
									Solyc09g098180	Solyc02g071520
									Solyc02g067220	Solyc05g012540
									Solyc09g065180	Solyc07g066230
									Solyc06g065210	Solyc01g098950
									Solyc07g042440	Solyc07g062490
									Solyc06g065990	Solyc11g010710
									Solyc10g018300	Solyc01g097650
									Solyc04g007400	Solyc01g096280
									Solyc01g058160	Solyc10g075067
									Solyc12g055940	Solyc12g010710
									Solyc03g098660	Solyc05g012820
									Solyc03g044210	Solyc12g010410
									Solyc08g078760	Solyc12g044900
									Solyc06g082970	Solyc03g006600
									Solyc03g033260
									Solyc05g050630
									Solyc10g047330
									Solyc09g007850
									Solyc06g069640
									Solyc08g069010
									Solyc02g069620
									Solyc03g117270
									Solyc01g020190
									Solyc10g086565
									Solyc04g007410
									Solyc10g081085
									Solyc02g083345
									Solyc03g112760
									Solyc07g007340
									Solyc01g067890
									Solyc08g006330
									Solyc06g005340
									Solyc12g096820
									Solyc12g056830
									Solyc08g079240
									Solyc06g019200
									Solyc06g064680
									Solyc05g053400
									Solyc09g063140
									Solyc06g074870
									Solyc02g086910
									Solyc04g009020
									Solyc06g006000
									Solyc10g008730
									Solyc08g069180
									Solyc05g007780
									Solyc04g076800
									Solyc04g051870
									Solyc02g087150
									Solyc04g008290
									Solyc02g062340
									Solyc11g065680
									Solyc01g110360
									Solyc04g063270
									Solyc05g051340
									Solyc11g011160
									Solyc07g065500
									Solyc01g087730
									Solyc11g017320
									Solyc09g008650
									Solyc01g111740
									Solyc07g006035
									Solyc07g055120
									Solyc06g006080
									Solyc06g050700
									Solyc03g119960
									Solyc01g098640
									Solyc03g025430
									Solyc12g010900
									Solyc12g042470
									Solyc12g008980
									Solyc05g050500
									Solyc06g050500
									Solyc07g043570
									Solyc01g006500
									Solyc08g061630
									Solyc05g052600
									Solyc02g085674
									Solyc10g078920
									Solyc07g040680
									Solyc11g006360
									Solyc05g008290
									Solyc03g071590
									Solyc02g092410
									Solyc12g027887
									Solyc03g026210
									Solyc08g061903
									Solyc11g069230
									Solyc02g090430
									Solyc02g070393
									Solyc01g099745
