# Supplementary material for: Autophagy modulates the metabolism and growth of tomato fruit during development
Source: Hortic Res. 2022 Jun 13;9:uhac129. doi: 10.1093/hr/uhac129 (PMC9343920; doi:10.1093/hr/uhac129)
Supplement: Web_Material_uhac129 [file web_material_uhac129.zip › Supplementary Data Set S5.xlsx]

## Sheet: Supplemental Data Set S5
Supplementary Data Set S5: Differentially abundance proteins between WT and ATG4 RNAi line plants in mature green fruit.
Tomato gene ID	RNAi-13-1	RNAi-13-2	RNAi-13-3	RNAi-27-1	RNAi-27-2	RNAi-27-3	WT-1	WT-2	WT-3	WT-4	Log2 FC(GF13/WT)	t test(GF13/WT)	Log2 FC(GF27/WT)	t test(GF27/WT)	Annotation
Solyc12g099930	78104000	32312000	120290000	5965200	3195100	4580150	7060600	13382000	9537100	28995000	2.38292	0.0370926	-1.68663	0.143699	'(at2g13360 : 698.0) Encodes a peroxisomal photorespiratory enzyme that catalyzes transamination reactions with multiple substrates. It is involved in photorespiration.; alanine:glyoxylate aminotransferase (AGT); FUNCTIONS IN: serine-pyruvate transaminase activity, serine-glyoxylate transaminase activity, alanine-glyoxylate transaminase activity; INVOLVED IN: photorespiration; LOCATED IN: apoplas…
Solyc12g099770	237830000	131320000	95616000	0	19364000	9682000	15603000	9393100	11715000	9749200	3.73747	0.0102684	-0.262621	0.713385	'(at3g57090 : 198.0) Encodes a protein with similarity to yeast FIS proteins. These membrane anchored proteins bind DRP proteins and function during organelle division. FIS1B is expressed ubiquitously and appears to be involved in peroxisome division.; BIGYIN; FUNCTIONS IN: binding; INVOLVED IN: peroxisome fission, mitochondrion organization; LOCATED IN: mitochondrion, peroxisome, chloroplast; EX…
Solyc12g099440	278170000	270400000	162860000	20449000	18235000	19342000	9313000	6561000	11369000	11449000	4.61565	0.000755385	0.999702	0.00118538	'(q39659|mfpa_cucsa : 1143.0) Glyoxysomal fatty acid beta-oxidation multifunctional protein MFP-a [Includes: Enoyl-CoA hydratase (EC 4.2.1.17); 3-2-trans-enoyl-CoA isomerase (EC 5.3.3.8); 3-hydroxybutyryl-CoA epimerase (EC 5.1.2.3); 3-hydroxyacyl-CoA dehydrogenase ( & (at3g06860 : 1123.0) Encodes a multifunctional protein. Involved in peroxisomal fatty acid beta oxidation. Loss-of-function mutant…
Solyc12g099430	249200000	222330000	210550000	37797000	203450000	120623500	269680000	306330000	344840000	318530000	-0.446568	0.0106951	-1.36104	0.00776109	'(at4g15960 : 402.0) alpha/beta-Hydrolases superfamily protein; FUNCTIONS IN: epoxide hydrolase activity, catalytic activity; INVOLVED IN: biological_process unknown; LOCATED IN: mitochondrion; CONTAINS InterPro DOMAIN/s: Epoxide hydrolase-like (InterPro:IPR000639), Alpha/beta hydrolase fold-1 (InterPro:IPR000073); BEST Arabidopsis thaliana protein match is: alpha/beta-Hydrolases superfamily prot…
Solyc12g099360	67221000	34517000	31743000	13478000	3351500	8414750	5445300	6087600	8030100	6786300	2.75584	0.0106599	0.353228	0.502776	'(at3g16910 : 879.0) Encodes a peroxisomal protein with acetyl-CoA synthetase activity that is responsible for the activation of acetate for entry into the glyoxylate cycle.; acyl-activating enzyme 7 (AAE7); FUNCTIONS IN: acetate-CoA ligase activity, AMP binding; INVOLVED IN: glyoxylate cycle, acetate metabolic process; LOCATED IN: peroxisome; EXPRESSED IN: 23 plant structures; EXPRESSED DURING: …
Solyc12g099260	90017000	67039000	42904000	16145000	15452000	15798500	42213000	36317000	40633000	51844000	0.640694	0.103502	-1.4362	0.000950499	'(at5g49460 : 1120.0) One of the two genes encoding subunit B of the cytosolic enzyme ATP Citrate Lyase (ACL); ATP citrate lyase subunit B 2 (ACLB-2); FUNCTIONS IN: ATP citrate synthase activity; INVOLVED IN: acetyl-CoA biosynthetic process; LOCATED IN: cytosol, citrate lyase complex, plasma membrane; EXPRESSED IN: 24 plant structures; EXPRESSED DURING: 13 growth stages; CONTAINS InterPro DOMAIN/…
Solyc12g098830	46683000	53438000	41927000	0	43767000	21883500	102770000	69916000	129760000	74281000	-0.992103	0.0378225	-2.1056	0.0140777	'(at5g48960 : 905.0) HAD-superfamily hydrolase, subfamily IG, 5'-nucleotidase; FUNCTIONS IN: 5'-nucleotidase activity; INVOLVED IN: biological_process unknown; LOCATED IN: chloroplast, chloroplast stroma; EXPRESSED IN: 23 plant structures; EXPRESSED DURING: 13 growth stages; CONTAINS InterPro DOMAIN/s: HAD-superfamily hydrolase, subfamily IG, 5'-nucleotidase (InterPro:IPR008380); BEST Arabidopsis…
Solyc12g098740	20503000	12537000	0	0	15563000	7781500	22357000	14677000	18891000	19702000	-0.77965	0.199165	-1.28078	0.045647	'(at2g43160 : 409.0) ENTH/VHS family protein; FUNCTIONS IN: binding; LOCATED IN: plasma membrane; EXPRESSED IN: 24 plant structures; EXPRESSED DURING: 13 growth stages; CONTAINS InterPro DOMAIN/s: Epsin, N-terminal (InterPro:IPR001026), Epsin-like, N-terminal (InterPro:IPR013809), ENTH/VHS (InterPro:IPR008942); BEST Arabidopsis thaliana protein match is: ENTH/VHS family protein (TAIR:AT3G59290.1)…
Solyc12g098330	0	0	3013400	37084000	14522000	25803000	9283200	3084600	8529900	4411100	-2.65514	0.0438593	2.0279	0.0193841	'(at3g07110 : 345.0) Ribosomal protein L13 family protein; FUNCTIONS IN: structural constituent of ribosome; INVOLVED IN: translation; LOCATED IN: cytosolic ribosome, cytosolic large ribosomal subunit, nucleolus, large ribosomal subunit, membrane; EXPRESSED IN: 24 plant structures; EXPRESSED DURING: 13 growth stages; CONTAINS InterPro DOMAIN/s: Ribosomal protein L13 (InterPro:IPR005822), Ribosoma…
Solyc12g096300	25608000	46117000	16534000	228580000	97346000	162963000	40338000	23411000	58536000	23081000	-0.304837	0.599833	2.16485	0.0124889	'(at5g10360 : 353.0) RPS6A and RPS6B are fully redundant and essential during gametogenesis.; embryo defective 3010 (EMB3010); CONTAINS InterPro DOMAIN/s: Ribosomal protein S6e (InterPro:IPR001377), Ribosomal protein S6e, conserved site (InterPro:IPR018282); BEST Arabidopsis thaliana protein match is: ribosomal protein S6 (TAIR:AT4G31700.1). & (q9m3v8|rs6_aspof : 352.0) 40S ribosomal protein S6 -…
Solyc12g096120	21764000	23490000	28813000	30871000	66263000	48567000	19209000	16504000	14998000	20009000	0.48175	0.0263398	1.45786	0.0160923	'(gnl|cdd|29168 : 148.0) no description available & (gnl|cdd|38693 : 147.0) no description available & (at1g77710 : 146.0) CONTAINS InterPro DOMAIN/s: Ubiquitin-like, Ufm1 (InterPro:IPR005375); Has 244 Blast hits to 244 proteins in 106 species: Archae - 0; Bacteria - 0; Metazoa - 149; Fungi - 0; Plants - 47; Viruses - 0; Other Eukaryotes - 48 (source: NCBI BLink). & (q94dm8|ufm1_orysa : 145.0) Pr…
Solyc12g095990	4754000	5771400	21382000	0	5400100	2700050	6173500	6587900	11180000	13754000	0.17454	0.818063	-1.80333	0.045218	'(p41379|if4a2_nicpl : 820.0) Eukaryotic initiation factor 4A-2 (EC 3.6.1.-) (ATP-dependent RNA helicase eIF4A-2) (eIF-4A-2) - Nicotiana plumbaginifolia (Leadwort-leaved tobacco) & (at3g13920 : 778.0) eukaryotic translation initiation factor 4A-1; eukaryotic translation initiation factor 4A1 (EIF4A1); CONTAINS InterPro DOMAIN/s: DNA/RNA helicase, DEAD/DEAH box type, N-terminal (InterPro:IPR011545…
Solyc12g095960	59731000	75078000	61058000	123830000	225530000	174680000	161680000	132190000	159040000	137750000	-1.17742	0.000374026	0.242387	0.347937	'(at2g25970 : 241.0) KH domain-containing protein; FUNCTIONS IN: RNA binding, nucleic acid binding; EXPRESSED IN: 23 plant structures; EXPRESSED DURING: 14 growth stages; CONTAINS InterPro DOMAIN/s: K Homology, type 1, subgroup (InterPro:IPR018111), K Homology (InterPro:IPR004087), K Homology, type 1 (InterPro:IPR004088); BEST Arabidopsis thaliana protein match is: KH domain-containing protein (T…
Solyc12g094640	9750700	8035700	17572000	0	0	0	41147000	20476000	27298000	31208000	-1.34942	0.0234934	NA	0.00202279	'(at1g42970 : 689.0) Encodes chloroplast localized glyceraldehyde-3-phosphate dehydrogenase that can use both NADH and NADPH to reduce 1,3-diphosphate glycerate. It forms A2B2 heterotetramers with GapA forms of the GADPH enzyme. These complexes are active in the light under reducing conditions, but show reduced NADPH-dependent activity in response to oxidized thioredoxins and increased NAD(H)/NAD…
Solyc12g094630	0	32817000	19338000	0	0	0	82599000	46958000	32871000	60417000	-1.68013	0.0492724	NA	0.00670181	'(at1g42960 : 113.0) expressed protein localized to the inner membrane of the chloroplast.; FUNCTIONS IN: molecular_function unknown; INVOLVED IN: biological_process unknown; LOCATED IN: in 7 components; EXPRESSED IN: 23 plant structures; EXPRESSED DURING: 14 growth stages; BEST Arabidopsis thaliana protein match is: unknown protein (TAIR:AT5G16660.1); Has 120 Blast hits to 120 proteins in 39 spe…
Solyc12g094500	29462000	30994000	25749000	0	24083000	12041500	26329000	29288000	34827000	37071000	-0.149786	0.370858	-1.40458	0.0285019	'(at5g42250 : 573.0) Zinc-binding alcohol dehydrogenase family protein; FUNCTIONS IN: oxidoreductase activity, zinc ion binding; INVOLVED IN: oxidation reduction; EXPRESSED IN: 11 plant structures; EXPRESSED DURING: 6 growth stages; CONTAINS InterPro DOMAIN/s: GroES-like (InterPro:IPR011032), Alcohol dehydrogenase GroES-like (InterPro:IPR013154), Alcohol dehydrogenase, zinc-containing, conserved …
Solyc12g088670	224080000	178840000	91194000	39521000	26988000	33254500	46368000	57909000	38730000	92586000	1.48358	0.0309134	-0.824675	0.13512	'(at1g47128 : 569.0) cysteine proteinase precursor-like protein/ dehydration stress-responsive gene (RD21); responsive to dehydration 21 (RD21); FUNCTIONS IN: cysteine-type endopeptidase activity, cysteine-type peptidase activity; INVOLVED IN: response to water deprivation; LOCATED IN: apoplast, chloroplast, vacuole; EXPRESSED IN: 23 plant structures; EXPRESSED DURING: 13 growth stages; CONTAINS …
Solyc12g056830	27304000	25346000	38604000	20878000	98569000	59723500	116370000	62143000	71122000	58946000	-1.34265	0.0340018	-0.369279	0.508975	'(p32980|atpd_tobac : 344.0) ATP synthase delta chain, chloroplast precursor (EC 3.6.3.14) - Nicotiana tabacum (Common tobacco) & (at4g09650 : 229.0) Encodes the chloroplast ATPase delta-subunit.; ATP synthase delta-subunit gene (ATPD); FUNCTIONS IN: hydrogen ion transporting ATP synthase activity, rotational mechanism; INVOLVED IN: response to cold, defense response to bacterium, photosynthetic …
Solyc12g055820	28856000	14842000	26640000	9877600	15596000	12736800	3173800	9734800	12265000	8717300	1.46844	0.0174367	0.588105	0.169293	'(at1g72680 : 521.0) cinnamyl-alcohol dehydrogenase (CAD1); FUNCTIONS IN: oxidoreductase activity, oxidoreductase activity, acting on the CH-OH group of donors, NAD or NADP as acceptor, zinc ion binding, cofactor binding; INVOLVED IN: lignin biosynthetic process; EXPRESSED IN: 25 plant structures; EXPRESSED DURING: 13 growth stages; CONTAINS InterPro DOMAIN/s: GroES-like (InterPro:IPR011032), D-i…
Solyc12g044940	104820000	101960000	62479000	46715000	29740000	38227500	20833000	43264000	27150000	35968000	1.49676	0.00629878	0.265414	0.408425	'(at3g55310 : 306.0) NAD(P)-binding Rossmann-fold superfamily protein; FUNCTIONS IN: oxidoreductase activity, binding, catalytic activity; INVOLVED IN: oxidation reduction, fatty acid elongation, unsaturated fatty acid, metabolic process, fatty acid elongation, saturated fatty acid; LOCATED IN: membrane; EXPRESSED IN: leaf; CONTAINS InterPro DOMAIN/s: Short-chain dehydrogenase/reductase, conserve…
Solyc12g044280	15510000	21817000	18027000	126430000	39008000	82719000	94503000	40321000	70503000	85988000	-1.98078	0.0122126	0.183711	0.71294	'(gnl|cdd|66888 : 205.0) no description available & (p22179|psah_spiol : 153.0) Photosystem I reaction center subunit VI, chloroplast precursor (PSI-H) (Light-harvesting complex I 11 kDa protein) - Spinacia oleracea (Spinach) & (at3g16140 : 144.0) Encodes subunit H of photosystem I reaction center subunit VI.; photosystem I subunit H-1 (PSAH-1); FUNCTIONS IN: molecular_function unknown; INVOLVED …
Solyc12g038400	16271000	26419000	12896000	0	12800000	6400000	7358000	5661600	6781800	7788300	1.42563	0.0197193	-0.107986	0.880298	'(at5g23050 : 978.0) acyl-activating enzyme 17 (AAE17); FUNCTIONS IN: catalytic activity, ligase activity; INVOLVED IN: metabolic process; LOCATED IN: cellular_component unknown; EXPRESSED IN: 22 plant structures; EXPRESSED DURING: 15 growth stages; CONTAINS InterPro DOMAIN/s: AMP-binding, conserved site (InterPro:IPR020845), AMP-dependent synthetase/ligase (InterPro:IPR000873); BEST Arabidopsis …
Solyc12g017570	829840000	754150000	671060000	53534000	319300000	186417000	328060000	343100000	474610000	388180000	0.970945	0.00109684	-1.04065	0.0468673	'(at3g59920 : 791.0) RAB GDP DISSOCIATION INHIBITOR 2; RAB GDP dissociation inhibitor 2 (GDI2); FUNCTIONS IN: RAB GDP-dissociation inhibitor activity; INVOLVED IN: regulation of GTPase activity, protein transport; LOCATED IN: cellular_component unknown; EXPRESSED IN: 25 plant structures; EXPRESSED DURING: 15 growth stages; CONTAINS InterPro DOMAIN/s: Rab GTPase activator (InterPro:IPR002005), GDP…
Solyc12g015860	59157000	32431000	72675000	0	47612000	23806000	12406000	12341000	10018000	17438000	2.06884	0.00896522	0.867193	0.398169	'(o64905|fpps_helan : 547.0) Farnesyl pyrophosphate synthetase (FPP synthetase) (FPS) (Farnesyl diphosphate synthetase) [Includes: Dimethylallyltranstransferase (EC 2.5.1.1); Geranyltranstransferase (EC 2.5.1.10)] - Helianthus annuus (Common sunflower) & (at5g47770 : 544.0) Encodes a protein with farnesyl diphosphate synthase activity.; farnesyl diphosphate synthase 1 (FPS1); FUNCTIONS IN: dimeth…
Solyc12g014440	5420100	0	3328300	0	6692200	3346100	6450000	6306400	9002000	7342900	-1.31896	0.0343285	-1.12053	0.0777202	'(at5g57700 : 515.0) BNR/Asp-box repeat family protein; INVOLVED IN: biological_process unknown; LOCATED IN: cellular_component unknown; EXPRESSED IN: 23 plant structures; EXPRESSED DURING: 13 growth stages; CONTAINS InterPro DOMAIN/s: Neuraminidase (InterPro:IPR011040), BNR repeat (InterPro:IPR002860); Has 762 Blast hits to 754 proteins in 300 species: Archae - 6; Bacteria - 615; Metazoa - 0; Fu…
Solyc12g014250	223110000	217910000	263570000	125890000	275070000	200480000	89014000	77776000	114850000	104890000	1.28124	0.000296585	1.05288	0.0387969	'(p29196|capp_soltu : 1863.0) Phosphoenolpyruvate carboxylase (EC 4.1.1.31) (PEPCase) (PEPC) - Solanum tuberosum (Potato) & (gnl|cdd|64189 : 1733.0) no description available & (at3g14940 : 1681.0) Encodes a cytosolic phosphoenolpyruvate carboxylase (PEPC) that has activity when expressed in E.coli. Its mRNA is most abundantly expressed in roots and siliques. PPC3 belongs to the plant-type PEPC fa…
Solyc12g014100	34978000	28981000	35451000	0	12195000	6097500	23979000	11077000	15434000	21371000	0.883219	0.0110528	-1.55892	0.0471445	'(at5g54080 : 775.0) homogentisate 1,2-dioxygenase; "homogentisate 1,2-dioxygenase" (HGO); FUNCTIONS IN: homogentisate 1,2-dioxygenase activity; INVOLVED IN: oxidation reduction, tyrosine metabolic process, L-phenylalanine catabolic process, tyrosine catabolic process; LOCATED IN: cellular_component unknown; EXPRESSED IN: 23 plant structures; EXPRESSED DURING: 13 growth stages; CONTAINS InterPro …
Solyc12g011160	15697000	21200000	10303000	0	51510000	25755000	37877000	42766000	32137000	37471000	-1.25548	0.00193964	-0.54445	0.395299	'(at1g06550 : 525.0) ATP-dependent caseinolytic (Clp) protease/crotonase family protein; FUNCTIONS IN: 3-hydroxyisobutyryl-CoA hydrolase activity, catalytic activity; INVOLVED IN: response to karrikin, fatty acid beta-oxidation; LOCATED IN: cellular_component unknown; EXPRESSED IN: 23 plant structures; EXPRESSED DURING: 13 growth stages; CONTAINS InterPro DOMAIN/s: Crotonase, core (InterPro:IPR00…
Solyc12g011040	3688300	3691300	5518400	0	0	0	0	3544500	0	0	2.27853	0.0327286	NA	0.436588	#N/A
Solyc12g011000	64085000	73244000	43778000	0	9361000	4680500	7820100	9465500	6637900	7549700	2.93968	0.000818432	-0.749389	0.235708	'(at3g58750 : 844.0) Encodes a peroxisomal citrate synthase that is expressed throughout seedling and shoot development.; citrate synthase 2 (CSY2); FUNCTIONS IN: citrate (SI)-synthase activity; INVOLVED IN: fatty acid beta-oxidation, tricarboxylic acid cycle; LOCATED IN: peroxisome; EXPRESSED IN: 25 plant structures; EXPRESSED DURING: 16 growth stages; CONTAINS InterPro DOMAIN/s: Citrate synthas…
Solyc12g010960	553890000	394870000	397110000	137890000	95561000	116725500	40515000	45795000	59496000	75598000	3.01882	0.000325203	1.07644	0.006736	'(gnl|cdd|36410 : 496.0) no description available & (at5g16990 : 461.0) molecular function has not been defined, was shown involved in oxidative stress tolerance.; Zinc-binding dehydrogenase family protein; FUNCTIONS IN: oxidoreductase activity, binding, zinc ion binding, catalytic activity; INVOLVED IN: response to oxidative stress; LOCATED IN: plasma membrane; EXPRESSED IN: 26 plant structures;…
Solyc12g010320	510590000	323700000	244850000	36948000	87870000	62409000	266540000	190640000	273960000	302900000	0.476628	0.217503	-2.05039	0.00143113	'(at5g58070 : 282.0) Encodes a temperature-induced lipocalin TIL1. Involved in thermotolerance. Peripherally associated with plasma membrane.; temperature-induced lipocalin (TIL); FUNCTIONS IN: binding, transporter activity; INVOLVED IN: transport, response to cold, response to light stimulus, response to heat; LOCATED IN: mitochondrion, endoplasmic reticulum, plasma membrane, vacuole; EXPRESSED …
Solyc12g009930	11675000	14733000	6883000	0	46795000	23397500	71655000	64820000	40336000	54278000	-2.38021	0.00245731	-1.30402	0.0561899	'(p56725|zox_phavu : 295.0) Zeatin O-xylosyltransferase (EC 2.4.2.40) (Zeatin O-beta-D-xylosyltransferase) - Phaseolus vulgaris (Kidney bean) (French bean) & (at2g15490 : 171.0) UDP-glycosyltransferase 73B4 (UGT73B4); FUNCTIONS IN: quercetin 3-O-glucosyltransferase activity, UDP-glycosyltransferase activity, quercetin 7-O-glucosyltransferase activity, UDP-glucosyltransferase activity, transferase…
Solyc12g009610	67808000	54258000	38413000	0	20145000	10072500	19420000	11818000	7900000	14942000	1.98425	0.0034334	-0.424673	0.56882	'(at5g52580 : 902.0) RabGAP/TBC domain-containing protein; FUNCTIONS IN: RAB GTPase activator activity; INVOLVED IN: regulation of Rab GTPase activity; LOCATED IN: intracellular; EXPRESSED IN: 22 plant structures; EXPRESSED DURING: 13 growth stages; CONTAINS InterPro DOMAIN/s: RabGAP/TBC (InterPro:IPR000195), Protein of unknown function DUF3548 (InterPro:IPR021935); BEST Arabidopsis thaliana prot…
Solyc12g009250	229120000	201550000	219390000	305140000	966450000	635795000	639590000	333620000	453490000	370690000	-1.05222	0.0348391	0.50073	0.34517	'(at5g20720 : 275.0) Encodes a chloroplast co-chaperonin with similarity to CPN21 from spinach, E.coli GroES.; chaperonin 20 (CPN20); CONTAINS InterPro DOMAIN/s: Chaperonin Cpn10 (InterPro:IPR020818), GroES-like (InterPro:IPR011032), Chaperonin Cpn10, conserved site (InterPro:IPR018369), Chaperonin 21, chloroplast (InterPro:IPR017416), Chaperonin Cpn10, subgroup (InterPro:IPR001476); BEST Arabido…
Solyc12g008640	8539100	11433000	9728900	39315000	16731000	28023000	29445000	18655000	38152000	30578000	-1.56079	0.0101016	-0.0597275	0.876316	'(at4g29210 : 737.0) The gene encodes a gamma-glutamyltransferase (AKA gamma-glutamyl transpeptidase, EC 2.3.2.2) that is located in the vacuole and is most active in roots. The encoded enzyme is involved in the initial degradation of glutathione conjugates in this cell compartment. It is also induced by xenobiotics and contributes to xenobiotics metabolism. Note that conflicting nomenclature exi…
Solyc12g007310	53556000	49904000	45472000	106400000	53418000	79909000	123640000	87065000	110950000	102290000	-1.09419	0.00176468	-0.407447	0.157511	'(at1g67280 : 593.0) Glyoxalase/Bleomycin resistance protein/Dioxygenase superfamily protein; FUNCTIONS IN: lactoylglutathione lyase activity, metal ion binding; INVOLVED IN: response to cold, carbohydrate metabolic process; LOCATED IN: thylakoid, stromule, chloroplast; EXPRESSED IN: 24 plant structures; EXPRESSED DURING: 14 growth stages; CONTAINS InterPro DOMAIN/s: Glyoxalase I (InterPro:IPR004…
Solyc12g007170	93703000	140330000	60087000	44045000	0	22022500	7079800	15105000	17226000	6399500	3.0977	0.00710749	0.943306	0.385784	'(at4g29010 : 936.0) Functions in beta-oxidation of fatty acids, similar to CuMFP with L-3-hydroxyacyl-CoA hydrolyase , L-3-hydroxyacyl-dehydrogenase, D-3-hydroxyacyl-CoA epimerase, and 3, 2-enoyl-CoA isomerase activities; ABNORMAL INFLORESCENCE MERISTEM (AIM1); FUNCTIONS IN: enoyl-CoA hydratase activity; INVOLVED IN: multicellular organismal development, flower development, fatty acid beta-oxida…
Solyc12g006450	6398200	5859700	5552200	0	3556600	1778300	5158900	5361600	6450300	5524600	0.0781031	0.465382	-1.66106	0.00877056	'(at3g22200 : 775.0) Genetically redundant with POP3;mediates pollen tube guidance. Double mutants are self sterile; gamma-aminobutyrate transaminase subunit precursor; nuclear gene for mitochondrial product. Encodes gamma-aminobutyrate transaminase that uses pyruvate instead of alpha-ketoglutarate as cosubstrate. Mutations in POP2/HER1 render roots resistant to the inhibitory growth effects of t…
Solyc12g006370	123940000	136200000	159790000	6738000	16690000	11714000	22905000	24758000	46848000	23495000	2.24633	0.000179239	-1.33255	0.0580736	'(at2g43020 : 781.0) polyamine oxidase 2 (PAO2); FUNCTIONS IN: primary amine oxidase activity, oxidoreductase activity; INVOLVED IN: oxidation reduction; LOCATED IN: cellular_component unknown; EXPRESSED IN: sperm cell, male gametophyte, pollen tube; EXPRESSED DURING: L mature pollen stage, M germinated pollen stage; CONTAINS InterPro DOMAIN/s: Amine oxidase (InterPro:IPR002937), Flavin-containin…
Solyc12g005630	16312000	18399000	14552000	0	22853000	11426500	46316000	19820000	50618000	61037000	-1.43657	0.0433179	-1.95973	0.0375881	'(q69gy7|ucria_soltu : 350.0) Cytochrome b6-f complex iron-sulfur subunit, chloroplast precursor (EC 1.10.99.1) (Rieske iron-sulfur protein) (Plastohydroquinone:plastocyanin oxidoreductase iron-sulfur protein) (ISP) (RISP) - Solanum tuberosum (Potato) & (at4g03280 : 283.0) Encodes the Rieske FeS center of cytochrome b6f complex. Gene is expressed in shoot but not in root. Mutant has reduced elect…
Solyc12g005200	18092000	17764000	21311000	45104000	27531000	36317500	20578000	18597000	11961000	15505000	0.19381	0.367717	1.12425	0.00934465	'(at1g50940 : 433.0) Encodes the electron transfer flavoprotein ETF alpha, a putative subunit of the mitochondrial electron transfer flavoprotein complex (ETF beta is At5g43430.1) in Arabidopsis. Mutations of the ETF beta gene results in accelerated senescence and early death compared to wild-type during extended darkness.; electron transfer flavoprotein alpha (ETFALPHA); FUNCTIONS IN: copper ion…
Solyc11g072840	0	5769000	0	25503000	24825000	25164000	6737600	10446000	16556000	0	-2.13301	0.199259	1.57692	0.00955978	'(gnl|cdd|38677 : 145.0) no description available & (q71v09|h4_capan : 133.0) Histone H4 (CaH4) - Capsicum annuum (Bell pepper) & (at5g59970 : 132.0) Histone superfamily protein; FUNCTIONS IN: DNA binding; INVOLVED IN: nucleosome assembly; LOCATED IN: vacuole; CONTAINS InterPro DOMAIN/s: Histone H4, conserved site (InterPro:IPR019809), Histone-fold (InterPro:IPR009072), Histone core (InterPro:IPR…
Solyc11g072710	0	0	4613500	0	0	0	16864000	8088300	10263000	8052800	-2.81433	0.0205477	NA	0.00706534	'(at3g45780 : 583.0) Blue-light photoreceptor. Contains a light activated serine-threonine kinase domain and LOV1 and LOV2 repeats. Mutants are defective in blue-light response. Mediates blue light-induced growth enhancements. PHOT1 and PHOT2 mediate blue light-dependent activation of the plasma membrane H+-ATPase in guard cell protoplasts. PHOT1 undergoes blue-light-dependent autophosphorylation…
Solyc11g072010	26467000	26470000	24479000	0	20165000	10082500	27506000	19876000	24729000	25104000	0.0864903	0.480657	-1.26933	0.0416837	'(at5g21060 : 471.0) Glyceraldehyde-3-phosphate dehydrogenase-like family protein; FUNCTIONS IN: homoserine dehydrogenase activity; INVOLVED IN: cellular amino acid biosynthetic process, aspartate family amino acid biosynthetic process, cellular amino acid metabolic process; LOCATED IN: cellular_component unknown; EXPRESSED IN: 22 plant structures; EXPRESSED DURING: 13 growth stages; CONTAINS Int…
Solyc11g071700	27232000	24189000	23777000	0	10739000	5369500	12409000	20715000	25331000	25175000	0.261711	0.311759	-1.96116	0.01705	'(at5g06600 : 1745.0) Encodes a ubiquitin-specific protease.; ubiquitin-specific protease 12 (UBP12); FUNCTIONS IN: ubiquitin-specific protease activity, ubiquitin thiolesterase activity; INVOLVED IN: ubiquitin-dependent protein catabolic process; LOCATED IN: cellular_component unknown; EXPRESSED IN: 25 plant structures; EXPRESSED DURING: 14 growth stages; CONTAINS InterPro DOMAIN/s: TRAF-like (I…
Solyc11g071270	22439000	14419000	12580000	0	19091000	9545500	28530000	19383000	27975000	25993000	-0.628155	0.0522928	-1.41592	0.0287485	'(at4g32760 : 468.0) ENTH/VHS/GAT family protein; FUNCTIONS IN: protein transporter activity; INVOLVED IN: intracellular protein transport, intra-Golgi vesicle-mediated transport; LOCATED IN: Golgi stack; EXPRESSED IN: 24 plant structures; EXPRESSED DURING: 15 growth stages; CONTAINS InterPro DOMAIN/s: VHS (InterPro:IPR002014), GAT (InterPro:IPR004152), VHS subgroup (InterPro:IPR018205), ENTH/VHS…
Solyc11g069860	31144000	27026000	23224000	36403000	0	18201500	43630000	47798000	42878000	38392000	-0.67022	0.00296507	-1.24612	0.0403363	'(at5g20500 : 173.0) Glutaredoxin family protein; FUNCTIONS IN: electron carrier activity, arsenate reductase (glutaredoxin) activity, protein disulfide oxidoreductase activity; INVOLVED IN: cell redox homeostasis; LOCATED IN: endomembrane system; EXPRESSED IN: 24 plant structures; EXPRESSED DURING: 15 growth stages; CONTAINS InterPro DOMAIN/s: Glutaredoxin (InterPro:IPR002109), Glutaredoxin acti…
Solyc11g069800	38001000	44502000	25540000	76656000	76072000	76364000	93294000	98047000	112400000	116060000	-1.54306	0.000346754	-0.458741	0.0070548	'(at5g42650 : 650.0) Encodes a member of the cytochrome p450 CYP74 gene family that functions as an allene oxide synthase. This enzyme catalyzes dehydration of the hydroperoxide to an unstable allene oxide in the JA biosynthetic pathway. It shows a dual catalytic activity, the major one being a 13-AOS but also expressing a 9-AOS activity.; allene oxide synthase (AOS); FUNCTIONS IN: hydro-lyase ac…
Solyc11g069790	334150000	303600000	295530000	474670000	1344100000	909385000	848450000	867550000	601700000	721440000	-1.28824	0.00174684	0.2593	0.53096	'(p08926|ruba_pea : 778.0) RuBisCO large subunit-binding protein subunit alpha, chloroplast precursor (60 kDa chaperonin subunit alpha) (CPN-60 alpha) - Pisum sativum (Garden pea) & (at2g28000 : 773.0) Encodes chaperonin-60 alpha, a molecular chaperone involved in Rubisco folding. Mutants display aberrant chloroplast and embryo development.; chaperonin-60alpha (CPN60A); FUNCTIONS IN: ATP binding;…
Solyc11g069180	14986000	8317100	14655000	0	4044400	2022200	15448000	10626000	3985900	15284000	0.158537	0.734222	-2.48691	0.0382337	'(q9fs87|ivd2_soltu : 786.0) Isovaleryl-CoA dehydrogenase 2, mitochondrial precursor (EC 1.3.99.10) (IVD 2) (Fragment) - Solanum tuberosum (Potato) & (at3g45300 : 665.0) Encodes isovaleryl-coenzyme a dehydrogenase. Mutants have increases in 12 seed free amino acids, accumulation of seed homomethionine and 3-isovaleroyloxypropyl-glucosinolate, with a concomitant decrease in seed 3-benzoyloxypropyl…
Solyc11g069050	48088000	22911000	15478000	0	0	0	0	2313900	0	5642600	3.85715	0.0241876	NA	0.263325	'(at4g05160 : 746.0) Encodes a peroxisomal protein involved in the activation of fatty acids through esterification with CoA. At4g05160 preferentially activates fatty acids with medium chain length (C6:0 and C7:0) as well as even-numbered long-chain fatty acids (C14:0, C16:0 and C18:0). At4g05160 was also able to catalyze the conversion of OPC-6:0 to its CoA ester and is therefore thought to be i…
Solyc11g067160	8726200	6477100	3864600	0	8582600	4291300	14176000	19076000	13146000	20898000	-1.40434	0.00875	-1.97103	0.00911022	'(at2g27680 : 588.0) NAD(P)-linked oxidoreductase superfamily protein; FUNCTIONS IN: oxidoreductase activity, aldo-keto reductase activity; INVOLVED IN: oxidation reduction; LOCATED IN: chloroplast stroma, chloroplast, chloroplast envelope, plant-type cell wall; EXPRESSED IN: 24 plant structures; EXPRESSED DURING: 14 growth stages; CONTAINS InterPro DOMAIN/s: Aldo/keto reductase (InterPro:IPR0013…
Solyc11g064920	82408000	65703000	49571000	0	2318100	1159050	23161000	16704000	39489000	41629000	1.12341	0.0209911	-4.70572	0.010235	'(at5g12200 : 827.0) Encodes a protein with dihydropyrimidine amidohydrolase activity. It localizes to the secretory system and plays a role in uracil metabolism.; pyrimidine 2 (PYD2); CONTAINS InterPro DOMAIN/s: D-hydantoinase (InterPro:IPR011778), Amidohydrolase 1 (InterPro:IPR006680), Metal-dependent hydrolase, composite domain (InterPro:IPR011059); BEST Arabidopsis thaliana protein match is: …
Solyc11g062130	602850000	848680000	267540000	914300000	830790000	872545000	318390000	296380000	516520000	245670000	0.735179	0.205996	1.34181	0.000792755	'(p25083|adt1_soltu : 697.0) ADP,ATP carrier protein, mitochondrial precursor (ADP/ATP translocase) (Adenine nucleotide translocator) (ANT) - Solanum tuberosum (Potato) & (at5g13490 : 566.0) Encodes mitochondrial ADP/ATP carrier; ADP/ATP carrier 2 (AAC2); FUNCTIONS IN: protein binding, binding, copper ion binding, ATP:ADP antiporter activity; INVOLVED IN: transport, purine nucleotide transport; L…
Solyc11g056680	142960000	197830000	152240000	462490000	518700000	490595000	381810000	679410000	339740000	483460000	-1.51934	0.019621	0.0584839	0.838168	'(at3g20820 : 501.0) Leucine-rich repeat (LRR) family protein; INVOLVED IN: signal transduction, defense response; LOCATED IN: apoplast, cell wall, chloroplast, membrane; EXPRESSED IN: 23 plant structures; EXPRESSED DURING: 13 growth stages; CONTAINS InterPro DOMAIN/s: Leucine-rich repeat-containing N-terminal domain, type 2 (InterPro:IPR013210), Leucine-rich repeat (InterPro:IPR001611); BEST Ara…
Solyc11g044530	0	4399900	4583100	8512300	0	4256150	18261000	12211000	15896000	14192000	-2.33806	0.00163315	-1.83074	0.00803517	'(at3g26070 : 246.0) Plastid-lipid associated protein PAP / fibrillin family protein; FUNCTIONS IN: structural molecule activity; INVOLVED IN: biological_process unknown; LOCATED IN: chloroplast thylakoid membrane, chloroplast, plastoglobule; CONTAINS InterPro DOMAIN/s: Plastid lipid-associated protein/fibrillin (InterPro:IPR006843); BEST Arabidopsis thaliana protein match is: plastid-lipid assoc…
Solyc11g044310	6291100	0	5069400	0	8953900	4476950	14896000	14918000	12082000	13512000	-1.87103	0.00251649	-1.62951	0.00966865	'(at2g14260 : 521.0) encodes proline iminopeptidase; proline iminopeptidase (PIP); FUNCTIONS IN: aminopeptidase activity; INVOLVED IN: proteolysis; LOCATED IN: chloroplast; EXPRESSED IN: 25 plant structures; EXPRESSED DURING: 15 growth stages; CONTAINS InterPro DOMAIN/s: Peptidase S33, proline iminopeptidase 1 (InterPro:IPR005944), Peptidase S33, prolyl aminopeptidase (InterPro:IPR002410), Alpha/…
Solyc11g044230	8222000	5718900	0	0	6045200	3022600	6944700	13122000	12373000	9123500	-1.16095	0.0827819	-1.78144	0.0218518	' no hits & (original description: no original description)'
Solyc11g040370	11626000	10656000	7164900	20495000	13242000	16868500	22859000	23533000	26509000	34790000	-1.45567	0.00416985	-0.674494	0.0413455	'(at4g10070 : 289.0) KH domain-containing protein; FUNCTIONS IN: RNA binding, nucleic acid binding; INVOLVED IN: biological_process unknown; LOCATED IN: cellular_component unknown; EXPRESSED IN: 23 plant structures; EXPRESSED DURING: 13 growth stages; CONTAINS InterPro DOMAIN/s: K Homology (InterPro:IPR004087), K Homology, type 1, subgroup (InterPro:IPR018111), K Homology, type 1 (InterPro:IPR004…
Solyc11g039650	42496000	38763000	30737000	10240000	19811000	15025500	13720000	15337000	15720000	16656000	1.2814	0.000733934	-0.0316008	0.896107	'(at1g59610 : 1120.0) A high molecular weight GTPase whose GTP-binding domain shows a low homology to those of other plant dynamin-like proteins.Contains a pleckstrin homologous domain. DRP2B and DRP1A participate together in clathrin-coated vesicle formation during endocytosis.; dynamin-like 3 (DL3); FUNCTIONS IN: protein binding, clathrin binding, GTPase activity; INVOLVED IN: synaptic vesicle …
Solyc11g030720	37740000	24332000	18641000	11528000	0	5764000	18183000	20860000	29183000	23426000	0.231672	0.499917	-1.99102	0.00729103	'(gnl|cdd|36410 : 426.0) no description available & (at5g16970 : 394.0) encodes a 2-alkenal reductase (EC 1.3.1.74), plays a key role in the detoxification of reactive carbonyls; alkenal reductase (AER); FUNCTIONS IN: 2-alkenal reductase activity; INVOLVED IN: response to oxidative stress, response to cadmium ion, response to cyclopentenone; LOCATED IN: cytosol, nucleus; EXPRESSED IN: 17 plant st…
Solyc11g020040	49945000	12048000	34522000	3256200	15537000	9396600	41920000	67581000	26159000	70798000	-0.681986	0.268386	-2.45757	0.0225246	'(at5g49910 : 1005.0) Stromal heat shock protein involved in protein import into chloroplast.; chloroplast heat shock protein 70-2 (CPHSC70-2EAT SHOCK PROTEIN 70-2); FUNCTIONS IN: protein binding; INVOLVED IN: protein folding, response to cadmium ion, protein targeting to chloroplast, response to heat; LOCATED IN: in 6 components; EXPRESSED IN: 26 plant structures; EXPRESSED DURING: 15 growth sta…
Solyc11g018550	13305000	0	0	0	9303400	4651700	14848000	15044000	15600000	13173000	-1.72549	0.0417846	-1.65667	0.00773643	'(at1g77490 : 584.0) Encodes a chloroplastic thylakoid ascorbate peroxidase tAPX. Ascorbate peroxidases are enzymes that scavenge hydrogen peroxide in plant cells. Eight types of APX have been described for Arabidopsis: three cytosolic (APX1, APX2, APX6), two chloroplastic types (stromal sAPX, thylakoid tAPX), and three microsomal (APX3, APX4, APX5) isoforms.; thylakoidal ascorbate peroxidase (TA…
Solyc11g017240	59499000	41133000	46078000	7807600	0	3903800	26232000	21312000	37749000	33007000	0.725555	0.0276296	-2.92143	0.00277257	'(gnl|cdd|36014 : 309.0) no description available & (at5g10870 : 258.0) Encodes chorismate mutase AtCM2.; chorismate mutase 2 (CM2); CONTAINS InterPro DOMAIN/s: Chorismate mutase, type II (InterPro:IPR020822), Chorismate mutase, AroQ class, eukaryotic type (InterPro:IPR008238); BEST Arabidopsis thaliana protein match is: chorismate mutase 3 (TAIR:AT1G69370.1); Has 1807 Blast hits to 1807 proteins…
Solyc11g012160	87152000	94161000	74571000	37480000	81291000	59385500	113520000	155430000	101150000	123520000	-0.532873	0.0471837	-1.05522	0.0141276	'(at1g12050 : 702.0) fumarylacetoacetase, putative; FUNCTIONS IN: fumarylacetoacetase activity, catalytic activity; INVOLVED IN: aromatic amino acid family metabolic process, metabolic process; LOCATED IN: cellular_component unknown; EXPRESSED IN: 23 plant structures; EXPRESSED DURING: 13 growth stages; CONTAINS InterPro DOMAIN/s: Fumarylacetoacetase, C-terminal-like (InterPro:IPR002529), Fumaryl…
Solyc11g012110	3427100	4839300	3831200	23095000	10239000	16667000	0	5995900	0	2979500	0.84571	0.349363	2.89295	0.00957757	'(p34091|rl6_mescr : 293.0) 60S ribosomal protein L6 (YL16-like) - Mesembryanthemum crystallinum (Common ice plant) & (at1g74050 : 282.0) Ribosomal protein L6 family protein; FUNCTIONS IN: structural constituent of ribosome; INVOLVED IN: translation; LOCATED IN: ribosome, cytosolic large ribosomal subunit, intracellular, plasma membrane, membrane; EXPRESSED IN: leaf; CONTAINS InterPro DOMAIN/s: R…
Solyc11g012100	0	0	2838600	4678300	3767600	4222950	2533400	0	0	0	0.579142	0.785629	2.73718	0.00586081	'(p52423|pur3_vigun : 357.0) Phosphoribosylglycinamide formyltransferase, chloroplast precursor (EC 2.1.2.2) (GART) (GAR transformylase) (5'-phosphoribosylglycinamide transformylase) - Vigna unguiculata (Cowpea) & (at1g31220 : 330.0) N10-formyltetrahydrofolate-dependent phosphoribosylglycinamide formyltransferase that catalyzes the conversion of phosphoribosyl glycineamide to phosphoribosyl N-for…
Solyc11g011930	48905000	39348000	24914000	0	8458900	4229450	5810700	14178000	11142000	6621300	1.99887	0.00638328	-1.15801	0.153488	'(p50218|idhc_tobac : 806.0) Isocitrate dehydrogenase [NADP] (EC 1.1.1.42) (Oxalosuccinate decarboxylase) (IDH) (NADP(+)-specific ICDH) (IDP) - Nicotiana tabacum (Common tobacco) & (gnl|cdd|36739 : 769.0) no description available & (at1g65930 : 748.0) Encodes a NADP+-isocitrate dehydrogenase that is believed to function in the cytosol. It appears to contribute to NADPH production under oxidative …
Solyc11g011250	38252000	29022000	29366000	0	29849000	14924500	92619000	91208000	89321000	88356000	-1.48828	4.52328e-06	-2.59826	0.000145588	'(at5g16710 : 359.0) The protein undergoes thiolation following treatment with the oxidant tert-butylhydroperoxide.; dehydroascorbate reductase 1 (DHAR3); FUNCTIONS IN: glutathione dehydrogenase (ascorbate) activity; INVOLVED IN: protein amino acid glutathionylation; LOCATED IN: chloroplast stroma, chloroplast, chloroplast envelope; EXPRESSED IN: 23 plant structures; EXPRESSED DURING: 14 growth s…
Solyc11g010810	0	6039500	7195400	0	13108000	6554000	13515000	11291000	12901000	8234700	-1.38042	0.0289446	-0.809357	0.213445	'(at2g22590 : 477.0) UDP-Glycosyltransferase superfamily protein; FUNCTIONS IN: transferase activity, transferring glycosyl groups; INVOLVED IN: metabolic process; LOCATED IN: cellular_component unknown; CONTAINS InterPro DOMAIN/s: UDP-glucuronosyl/UDP-glucosyltransferase (InterPro:IPR002213); BEST Arabidopsis thaliana protein match is: UDP-Glycosyltransferase superfamily protein (TAIR:AT5G65550.…
Solyc11g010560	15848000	8588600	9029300	10267000	0	5133500	14198000	11035000	17858000	14955000	-0.379467	0.248781	-1.49918	0.025565	'(at5g65460 : 1128.0) Kinesin that binds cyclin-dependent kinase CDKA;1 as homodimer or as heterodimer with KCA1; kinesin like protein for actin based chloroplast movement 2 (KAC2); FUNCTIONS IN: microtubule binding, protein binding, microtubule motor activity; INVOLVED IN: chloroplast avoidance movement, chloroplast accumulation movement; LOCATED IN: cytosol, plasma membrane; EXPRESSED IN: 22 pl…
Solyc11g010240	23078000	27515000	11000000	94258000	60199000	77228500	36984000	32911000	39254000	38869000	-0.849897	0.0142353	1.06143	0.00494179	'(at4g40050 : 686.0) FUNCTIONS IN: signal transducer activity; INVOLVED IN: biological_process unknown; LOCATED IN: cellular_component unknown; EXPRESSED IN: 22 plant structures; EXPRESSED DURING: 13 growth stages; CONTAINS InterPro DOMAIN/s: Uncharacterised conserved protein UCP013022 (InterPro:IPR016607), Regulator of G protein signalling (InterPro:IPR000342); BEST Arabidopsis thaliana protein …
Solyc11g008620	32992000	21906000	16874000	0	35026000	17513000	64944000	44379000	39375000	59690000	-1.12274	0.0187461	-1.57277	0.0264443	'(at5g36700 : 494.0) 2-phosphoglycolate phosphatase 1 (PGLP1); FUNCTIONS IN: phosphoglycolate phosphatase activity; INVOLVED IN: metabolic process; EXPRESSED IN: 7 plant structures; CONTAINS InterPro DOMAIN/s: HAD-superfamily hydrolase, subfamily IIA (InterPro:IPR006357), 2-phosphoglycolate phosphatase, eukaryotic (InterPro:IPR006349); BEST Arabidopsis thaliana protein match is: Haloacid dehaloge…
Solyc11g007960	14698000	13189000	12417000	31362000	17140000	24251000	21561000	25914000	34224000	27670000	-1.02517	0.00701946	-0.173088	0.534265	'(at5g04420 : 582.0) Galactose oxidase/kelch repeat superfamily protein; INVOLVED IN: biological_process unknown; LOCATED IN: cytosol, nucleus; EXPRESSED IN: 23 plant structures; EXPRESSED DURING: 13 growth stages; CONTAINS InterPro DOMAIN/s: Galactose oxidase/kelch, beta-propeller (InterPro:IPR011043), Kelch repeat type 1 (InterPro:IPR006652), Kelch repeat type 2 (InterPro:IPR011498), Kelch-type…
Solyc11g007720	47256000	39444000	24972000	13069000	22067000	17568000	55622000	37539000	35788000	37155000	-0.157782	0.605281	-1.24106	0.0102977	'(at3g52200 : 655.0) dihydrolipoamide S-acetyltransferase (LTA3) mRNA, nuclear; LTA3; FUNCTIONS IN: dihydrolipoyllysine-residue acetyltransferase activity; INVOLVED IN: pyruvate metabolic process, metabolic process; LOCATED IN: mitochondrion; EXPRESSED IN: 24 plant structures; EXPRESSED DURING: 13 growth stages; CONTAINS InterPro DOMAIN/s: 2-oxo acid dehydrogenase, lipoyl-binding site (InterPro:I…
Solyc11g007200	37423000	31552000	46994000	43614000	3831500	23722750	26912000	14254000	14694000	7546400	1.28608	0.0132714	0.581643	0.496078	'(at3g56240 : 99.0) CCH protein belongs to a family of eukaryotic proteins that participate in intracellular copper homeostasis by delivering this metal to the secretory pathway; mainly located along the vascular bundles of senescing leaves and petioles as well as in stem sieve elements; hypothesized to have a role in copper mobilization from decaying organs towards reproductive structures, as a …
Solyc11g006550	85321000	88456000	88770000	5823200	21450000	13636600	7371000	10733000	17918000	12888000	2.83941	1.26808e-06	0.157355	0.771315	'(p04670|uric1_soybn : 436.0) Uricase-2 isozyme 1 (EC 1.7.3.3) (Uricase II isozyme 1) (Urate oxidase) (Nodulin 35) (N-35) (Nodule-specific uricase) - Glycine max (Soybean) & (at2g26230 : 421.0) uricase / urate oxidase / nodulin 35, putative; FUNCTIONS IN: urate oxidase activity, oxidoreductase activity; INVOLVED IN: oxidation reduction, purine base metabolic process; LOCATED IN: peroxisome; EXPRE…
Solyc11g005680	14163000	11622000	0	87652000	21382000	54517000	0	7907700	5349500	0	1.37479	0.277734	4.03993	0.0249496	'(at4g09800 : 239.0) encodes a ribosomal protein S18C, a constituent of the small subunit of the ribosomal complex; S18 ribosomal protein (RPS18C); FUNCTIONS IN: structural constituent of ribosome, RNA binding, nucleic acid binding; INVOLVED IN: translation; LOCATED IN: cytosolic small ribosomal subunit, small ribosomal subunit, nucleolus, cell wall, vacuole; EXPRESSED IN: 23 plant structures; EX…
Solyc11g005370	4541600	9047200	4829700	0	21765000	10882500	13914000	17463000	9831800	20245000	-1.32331	0.0254799	-0.497492	0.481414	'(at1g76860 : 149.0) Small nuclear ribonucleoprotein family protein; CONTAINS InterPro DOMAIN/s: Like-Sm ribonucleoprotein (LSM) domain (InterPro:IPR001163), Like-Sm ribonucleoprotein (LSM) domain, eukaryotic/archaea-type (InterPro:IPR006649), Like-Sm ribonucleoprotein (LSM)-related domain (InterPro:IPR010920); BEST Arabidopsis thaliana protein match is: Small nuclear ribonucleoprotein family pro…
Solyc11g005360	9640900	12829000	0	0	0	0	19889000	19021000	19648000	19063000	-1.37342	0.014272	NA	7.43568e-09	'(at5g09830 : 103.0) BolA-like family protein; CONTAINS InterPro DOMAIN/s: BolA-like protein (InterPro:IPR002634); BEST Arabidopsis thaliana protein match is: chloroplast sulfur E (TAIR:AT4G26500.1); Has 30201 Blast hits to 17322 proteins in 780 species: Archae - 12; Bacteria - 1396; Metazoa - 17338; Fungi - 3422; Plants - 5037; Viruses - 0; Other Eukaryotes - 2996 (source: NCBI BLink). & (gnl|cd…
Solyc11g005170	0	0	4793400	0	5970600	2985300	6408400	4357600	6319400	4769900	-1.77382	0.0470353	-0.872035	0.17546	'(at5g09880 : 502.0) Splicing factor, CC1-like; FUNCTIONS IN: RNA binding, nucleotide binding, nucleic acid binding; INVOLVED IN: mRNA processing; LOCATED IN: nucleus; EXPRESSED IN: 25 plant structures; EXPRESSED DURING: 15 growth stages; CONTAINS InterPro DOMAIN/s: RNA recognition motif, RNP-1 (InterPro:IPR000504), Splicing factor, CC1-like (InterPro:IPR006509), Nucleotide-binding, alpha-beta pl…
Solyc10g085040	71262000	45450000	30194000	0	7838400	3919200	14186000	3911400	7628200	14408000	2.28705	0.0137834	-1.35618	0.149121	'(at2g37970 : 254.0) SOUL-1; FUNCTIONS IN: binding; INVOLVED IN: N-terminal protein myristoylation, red or far-red light signaling pathway; LOCATED IN: plasma membrane, vacuole; EXPRESSED IN: 25 plant structures; EXPRESSED DURING: 15 growth stages; CONTAINS InterPro DOMAIN/s: SOUL haem-binding protein (InterPro:IPR006917); BEST Arabidopsis thaliana protein match is: SOUL heme-binding family prote…
Solyc10g084350	7240100	6791800	6120900	46056000	11501000	28778500	7696700	0	8438100	0	0.735842	0.377835	2.83482	0.037334	'(at3g09630 : 563.0) Ribosomal protein L4/L1 family; FUNCTIONS IN: structural constituent of ribosome; INVOLVED IN: translation; LOCATED IN: in 7 components; EXPRESSED IN: 26 plant structures; EXPRESSED DURING: 14 growth stages; CONTAINS InterPro DOMAIN/s: Ribosomal protein L4/L1e (InterPro:IPR002136), Ribosomal protein L4/L1e, eukaryotic/archaeal, conserved site (InterPro:IPR013000); BEST Arabid…
Solyc10g083970	36497000	27576000	13261000	0	37860000	18930000	65672000	43343000	39055000	55298000	-0.97988	0.0401018	-1.42535	0.0401622	'(p48498|metk_pethy : 736.0) S-adenosylmethionine synthetase (EC 2.5.1.6) (Methionine adenosyltransferase) (AdoMet synthetase) - Petunia hybrida (Petunia) & (at2g36880 : 723.0) methionine adenosyltransferase 3 (MAT3); FUNCTIONS IN: methionine adenosyltransferase activity; INVOLVED IN: one-carbon metabolic process, S-adenosylmethionine biosynthetic process; LOCATED IN: plasma membrane; EXPRESSED I…
Solyc10g083740	0	4492700	0	43671000	35048000	39359500	0	0	0	5740700	0.0613936	0.977558	4.77741	3.21465e-05	'(o65743|rl24_cicar : 172.0) 60S ribosomal protein L24 - Cicer arietinum (Chickpea) (Garbanzo) & (at2g36620 : 165.0) RPL24A encodes ribosomal protein L24, homolog of cytosolic RPL24, found in archaea and higher eukaryotes. Arabidopsis has two RPL24 homologs, RPL24A (AT2G36620) and RPL24B (AT3G53020).; ribosomal protein L24 (RPL24A); FUNCTIONS IN: structural constituent of ribosome; INVOLVED IN: t…
Solyc10g083720	400020000	369210000	319690000	79023000	203890000	141456500	100050000	93366000	145640000	133190000	1.62032	0.000176355	0.26082	0.518169	'(at3g52990 : 949.0) Pyruvate kinase family protein; FUNCTIONS IN: pyruvate kinase activity, magnesium ion binding, potassium ion binding, catalytic activity; INVOLVED IN: glycolysis; LOCATED IN: membrane; EXPRESSED IN: guard cell, cultured cell, leaf; CONTAINS InterPro DOMAIN/s: Pyruvate/Phosphoenolpyruvate kinase, catalytic core (InterPro:IPR015813), Pyruvate kinase, alpha/beta (InterPro:IPR015…
Solyc10g081660	28954000	35945000	23599000	0	20542000	10271000	14947000	16301000	5629400	13184000	1.23698	0.00906115	-0.285122	0.710297	'(at2g35840 : 625.0) Sucrose-6F-phosphate phosphohydrolase family protein; FUNCTIONS IN: phosphatase activity, magnesium ion binding, sucrose-phosphatase activity, catalytic activity; INVOLVED IN: sucrose biosynthetic process; LOCATED IN: nucleus, cytoplasm; EXPRESSED IN: 24 plant structures; EXPRESSED DURING: 13 growth stages; CONTAINS InterPro DOMAIN/s: Sucrose-phosphate synthase (InterPro:IPR0…
Solyc10g081240	103300000	94914000	156800000	13902000	136370000	75136000	299240000	159230000	166870000	228050000	-0.850292	0.0718997	-1.50563	0.0358937	'(at5g17710 : 273.0) embryo defective 1241 (EMB1241); FUNCTIONS IN: copper ion binding; INVOLVED IN: protein folding, embryo development ending in seed dormancy; LOCATED IN: thylakoid, chloroplast; EXPRESSED IN: 25 plant structures; EXPRESSED DURING: 14 growth stages; CONTAINS InterPro DOMAIN/s: GrpE nucleotide exchange factor (InterPro:IPR000740), GrpE nucleotide exchange factor, coiled-coil (In…
Solyc10g080900	1529200	1304900	2339600	0	0	0	846640	0	0	0	3.02641	0.00876881	NA	0.436588	'(at3g55290 : 294.0) NAD(P)-binding Rossmann-fold superfamily protein; FUNCTIONS IN: oxidoreductase activity, binding, catalytic activity; INVOLVED IN: oxidation reduction, metabolic process; LOCATED IN: peroxisome; EXPRESSED IN: leaf; CONTAINS InterPro DOMAIN/s: Short-chain dehydrogenase/reductase, conserved site (InterPro:IPR020904), NAD(P)-binding domain (InterPro:IPR016040), Glucose/ribitol d…
Solyc10g080520	0	0	0	8418200	0	4209100	10322000	9845300	8224400	11561000	NA	6.46335e-05	-1.24671	0.0461115	'(at3g54360 : 440.0) zinc ion binding; FUNCTIONS IN: zinc ion binding; EXPRESSED IN: 23 plant structures; EXPRESSED DURING: 15 growth stages; CONTAINS InterPro DOMAIN/s: Zinc finger, RING-type, conserved site (InterPro:IPR017907), Zinc finger, RING-type (InterPro:IPR001841); Has 748 Blast hits to 691 proteins in 131 species: Archae - 16; Bacteria - 104; Metazoa - 470; Fungi - 16; Plants - 58; Vir…
Solyc10g080190	69186000	87377000	64094000	0	65897000	32948500	109530000	85706000	85571000	71661000	-0.260649	0.243589	-1.41921	0.0303534	'(gnl|cdd|70078 : 121.0) no description available & (at1g01170 : 112.0) Protein of unknown function (DUF1138); FUNCTIONS IN: molecular_function unknown; INVOLVED IN: response to stress; LOCATED IN: membrane; EXPRESSED IN: 23 plant structures; EXPRESSED DURING: 13 growth stages; CONTAINS InterPro DOMAIN/s: Protein of unknown function DUF1138 (InterPro:IPR009515); BEST Arabidopsis thaliana protein …
Solyc10g079890	11182000	14326000	9809600	0	10783000	5391500	5985300	6101100	4797900	5252200	1.089	0.00318804	-0.0376685	0.95885	'(at3g10300 : 289.0) Calcium-binding EF-hand family protein; FUNCTIONS IN: calcium ion binding; INVOLVED IN: biological_process unknown; LOCATED IN: cellular_component unknown; EXPRESSED IN: 22 plant structures; EXPRESSED DURING: 14 growth stages; CONTAINS InterPro DOMAIN/s: EF-Hand 1, calcium-binding site (InterPro:IPR018247), EF-HAND 2 (InterPro:IPR018249), Calcium-binding EF-hand (InterPro:IPR…
Solyc10g079730	18866000	24938000	28968000	16047000	15734000	15890500	36270000	28201000	41498000	29808000	-0.484746	0.0778422	-1.095	0.00417265	'(at3g57060 : 1746.0) binding; FUNCTIONS IN: binding; INVOLVED IN: mitosis, chromosome condensation; LOCATED IN: nucleus, condensin complex; EXPRESSED IN: 15 plant structures; EXPRESSED DURING: 6 growth stages; CONTAINS InterPro DOMAIN/s: Non-SMC condensin subunit, XCAP-D2/Cnd1 (InterPro:IPR007673), Armadillo-type fold (InterPro:IPR016024); BEST Arabidopsis thaliana protein match is: binding (TAI…
Solyc10g079470	15790000	11041000	8217400	0	14410000	7205000	6222400	5500600	0	5585600	1.4329	0.0331946	0.735581	0.491709	'(at3g47930 : 902.0) L-Galactono-1,4-lactone dehydrogenase, catalyzes the final step of ascorbate biosynthesis; "L-galactono-1,4-lactone dehydrogenase" (GLDH); CONTAINS InterPro DOMAIN/s: D-arabinono-1,4-lactone oxidase (InterPro:IPR007173), FAD-binding, type 2 (InterPro:IPR016166), Galactonolactone dehydrogenase (InterPro:IPR010029), Actin-binding FH2 (InterPro:IPR015425), FAD linked oxidase, N-…
Solyc10g078740	66036000	74722000	80662000	124720000	183880000	154300000	137560000	189990000	115580000	174480000	-1.06487	0.0108517	-0.00095805	0.996844	'(at2g05990 : 486.0) Encodes enoyl-ACP reductase a component of the fatty acid synthase complex. A reduced function mutation in this gene, mod1, was found in a screen for premature cell death mutants. Mutant plants have reduced lipid level and pleiotropic morphological defects, including chlorotic and abnormally shaped leaves.; MOSAIC DEATH 1 (MOD1); FUNCTIONS IN: enoyl-[acyl-carrier-protein] red…
Solyc10g078150	43246000	37043000	28442000	0	36157000	18078500	77509000	43665000	56574000	62760000	-0.730284	0.0461546	-1.73374	0.017526	'(gnl|cdd|37450 : 184.0) no description available & (at3g12390 : 148.0) Nascent polypeptide-associated complex (NAC), alpha subunit family protein; INVOLVED IN: response to salt stress; LOCATED IN: cytosolic ribosome; EXPRESSED IN: 24 plant structures; EXPRESSED DURING: 13 growth stages; CONTAINS InterPro DOMAIN/s: Ubiquitin-associated/translation elongation factor EF1B, N-terminal (InterPro:IPR0…
Solyc10g074880	0	0	0	6611000	8278000	7444500	0	2557300	3376500	2880700	NA	0.0564392	1.7563	0.00304734	'(at3g08640 : 284.0) Protein of unknown function (DUF3411); FUNCTIONS IN: molecular_function unknown; INVOLVED IN: biological_process unknown; LOCATED IN: chloroplast, chloroplast envelope; EXPRESSED IN: 23 plant structures; EXPRESSED DURING: 13 growth stages; CONTAINS InterPro DOMAIN/s: Protein of unknown function DUF3411 (InterPro:IPR021825); BEST Arabidopsis thaliana protein match is: Protein …
Solyc10g051340	155120000	217280000	123890000	35461000	88727000	62094000	174220000	122470000	134440000	133120000	0.229886	0.401923	-1.18381	0.00815533	'(at4g34490 : 643.0) CYCLASE ASSOCIATED PROTEIN; cyclase associated protein 1 (CAP1); CONTAINS InterPro DOMAIN/s: Cyclase-associated protein CAP/septum formation inhibitor MinC, C-terminal (InterPro:IPR016098), CAP, conserved site (InterPro:IPR018106), Adenylate cyclase-associated CAP (InterPro:IPR001837), CARP motif (InterPro:IPR006599), Adenylate cyclase-associated CAP, N-terminal (InterPro:IPR…
Solyc10g049710	23085000	11722000	19703000	29916000	26376000	28146000	51131000	35589000	38179000	55936000	-1.31504	0.00872991	-0.683672	0.0341072	'(at1g49970 : 388.0) Encodes a ClpP-related sequence. Though similar to ClpP proteins, this does not contains the highly conserved catalytic triad of Ser-type proteases (Ser-His-Asp). The name reflects nomenclature described in Adam et. al (2001).; CLP protease proteolytic subunit 1 (CLPR1); FUNCTIONS IN: serine-type endopeptidase activity; INVOLVED IN: proteolysis; LOCATED IN: chloroplastic endo…
Solyc10g045550	12087000	9189500	11251000	0	9432800	4716400	7672900	6354100	0	0	1.62849	0.0334381	0.427551	0.730591	'(at1g09630 : 348.0) Encodes a putative GTP-binding protein. Associates with organelles on a pathway from the Golgi to the plasma membrane in interphase. In dividing cells acts at the cell plate.; RAB GTPase 11C (RAB11c); FUNCTIONS IN: GTP binding; INVOLVED IN: cytokinesis; LOCATED IN: endosome, plasma membrane, cell plate; EXPRESSED IN: 26 plant structures; EXPRESSED DURING: 13 growth stages; CO…
Solyc10g024410	0	12413000	8080400	0	10282000	5141000	13402000	14200000	9039900	14796000	-0.912635	0.137554	-1.32271	0.0459995	'(at2g44530 : 598.0) Phosphoribosyltransferase family protein; FUNCTIONS IN: magnesium ion binding, ribose phosphate diphosphokinase activity; INVOLVED IN: cellular biosynthetic process, nucleotide biosynthetic process, nucleoside metabolic process, ribonucleoside monophosphate biosynthetic process; LOCATED IN: chloroplast; EXPRESSED IN: 23 plant structures; EXPRESSED DURING: 13 growth stages; CO…
Solyc10g018300	493880000	511700000	576280000	1261500000	696780000	979140000	1418400000	1062100000	1079200000	1240700000	-1.1865	0.00112923	-0.293568	0.245935	'(q43848|tktc_soltu : 1398.0) Transketolase, chloroplast precursor (EC 2.2.1.1) (TK) - Solanum tuberosum (Potato) & (at3g60750 : 1212.0) Transketolase; FUNCTIONS IN: catalytic activity, transketolase activity; EXPRESSED IN: 24 plant structures; EXPRESSED DURING: 16 growth stages; CONTAINS InterPro DOMAIN/s: Transketolase, N-terminal (InterPro:IPR005474), Transketolase, C-terminal (InterPro:IPR005…
Solyc10g012370	0	0	6162400	0	10396000	5198000	9441700	11151000	7349000	9794700	-2.19936	0.0129435	-0.859928	0.174514	'(at3g61440 : 505.0) Encodes a cysteine synthase isomer CysC1. The isomer is however less effective in cysteine biosynthesis. It is involved in beta-cyanoalanine biosynthesis, an intermediate of cyanide detoxification pathway.; cysteine synthase C1 (CYSC1); CONTAINS InterPro DOMAIN/s: Pyridoxal phosphate-dependent enzyme, beta subunit (InterPro:IPR001926); BEST Arabidopsis thaliana protein match …
Solyc10g008740	3990700	5019200	0	0	25221000	12610500	42449000	12628000	18594000	30246000	-3.11274	0.0336091	-1.04273	0.234848	'(o22436|chli_tobac : 679.0) Magnesium-chelatase subunit chlI, chloroplast precursor (EC 6.6.1.1) (Mg-protoporphyrin IX chelatase) - Nicotiana tabacum (Common tobacco) & (gnl|cdd|79298 : 619.0) no description available & (at4g18480 : 563.0) Encodes the CHLI subunit of magnesium chelatase which is required for chlorophyll biosynthesis. All four cysteine residues of the protein form two disulfide b…
Solyc10g008655	9929200	9120100	8535900	0	4585100	2292550	6109800	7715800	7355700	5219300	0.478361	0.0188894	-1.52555	0.0211276	#N/A
Solyc10g008640	23375000	19411000	42492000	0	15795000	7897500	18322000	22055000	19410000	23534000	0.448531	0.270077	-1.39921	0.0245663	'(at2g20900 : 766.0) diacylglycerol kinase 5 (DGK5); FUNCTIONS IN: diacylglycerol kinase activity; INVOLVED IN: activation of protein kinase C activity by G-protein coupled receptor protein signaling pathway; LOCATED IN: cellular_component unknown; EXPRESSED IN: 25 plant structures; EXPRESSED DURING: 15 growth stages; CONTAINS InterPro DOMAIN/s: Diacylglycerol kinase, catalytic domain (InterPro:I…
Solyc10g008110	58892000	61978000	20551000	4028000	0	2014000	2851900	4392100	5965800	5342400	3.34537	0.0125936	-1.20345	0.0918878	'(at1g06290 : 1099.0) Encodes an acyl-CoA oxidase with specificity for medium chain fatty acids.; acyl-CoA oxidase 3 (ACX3); FUNCTIONS IN: acyl-CoA oxidase activity; INVOLVED IN: medium-chain fatty acid metabolic process, fatty acid beta-oxidation; LOCATED IN: peroxisome; EXPRESSED IN: male gametophyte, guard cell, pollen tube; EXPRESSED DURING: L mature pollen stage, M germinated pollen stage; C…
Solyc10g007600	2033300000	1041900000	1535000000	249250000	640690000	444970000	672010000	519140000	424770000	667020000	1.42897	0.0117984	-0.359113	0.336638	'(at3g14420 : 624.0) Aldolase-type TIM barrel family protein; FUNCTIONS IN: glycolate oxidase activity; INVOLVED IN: oxidation reduction, metabolic process; LOCATED IN: apoplast, chloroplast, peroxisome, membrane; EXPRESSED IN: cotyledon, guard cell, leaf; EXPRESSED DURING: seedling growth; CONTAINS InterPro DOMAIN/s: Aldolase-type TIM barrel (InterPro:IPR013785), FMN-dependent alpha-hydroxy acid…
Solyc10g007320	4438900	12145000	11514000	0	9627400	4813700	13964000	15583000	12976000	11809000	-0.536302	0.122679	-1.49658	0.0174025	'(at3g14930 : 620.0) HEME1; FUNCTIONS IN: uroporphyrinogen decarboxylase activity; INVOLVED IN: response to cadmium ion; LOCATED IN: chloroplast; EXPRESSED IN: 23 plant structures; EXPRESSED DURING: 14 growth stages; CONTAINS InterPro DOMAIN/s: Uroporphyrinogen decarboxylase HemE (InterPro:IPR006361), Uroporphyrinogen decarboxylase (URO-D) (InterPro:IPR000257); BEST Arabidopsis thaliana protein m…
Solyc10g007070	11376000	8549200	15118000	0	6144700	3072350	13735000	17470000	25473000	27441000	-0.84826	0.0746103	-2.77502	0.00731182	'(at5g53870 : 136.0) early nodulin-like protein 1 (ENODL1); FUNCTIONS IN: electron carrier activity, copper ion binding; LOCATED IN: plasma membrane, anchored to membrane; EXPRESSED IN: 22 plant structures; EXPRESSED DURING: 9 growth stages; CONTAINS InterPro DOMAIN/s: Plastocyanin-like (InterPro:IPR003245), Cupredoxin (InterPro:IPR008972); BEST Arabidopsis thaliana protein match is: early noduli…
Solyc10g006990	39907000	26585000	37298000	0	27424000	13712000	12993000	18300000	11426000	14561000	1.2726	0.00320653	-0.0625925	0.932709	'(at5g53770 : 536.0) Nucleotidyltransferase family protein; FUNCTIONS IN: nucleic acid binding, nucleotidyltransferase activity; INVOLVED IN: biological_process unknown; LOCATED IN: cellular_component unknown; EXPRESSED IN: 6 plant structures; EXPRESSED DURING: 4 anthesis, F mature embryo stage, petal differentiation and expansion stage, E expanded cotyledon stage, D bilateral stage; CONTAINS Int…
Solyc10g006970	9006500	0	10462000	0	29671000	14835500	26109000	15761000	13272000	19831000	-1.53019	0.0358396	-0.337318	0.641662	'(q9xgs0|trxm_brana : 165.0) Thioredoxin M-type, chloroplast precursor (TRX-M) - Brassica napus (Rape) & (at3g15360 : 164.0) encodes a prokaryotic thioredoxin; thioredoxin M-type 4 (TRX-M4); FUNCTIONS IN: enzyme activator activity; INVOLVED IN: response to oxidative stress, positive regulation of catalytic activity; LOCATED IN: thylakoid, chloroplast thylakoid membrane, cell wall, chloroplast, ch…
Solyc10g006290	53950000	57127000	63492000	91666000	194190000	142928000	138380000	112320000	117960000	126630000	-1.08944	0.000251116	0.207015	0.489968	'(at3g20390 : 218.0) endoribonuclease L-PSP family protein; FUNCTIONS IN: endoribonuclease activity; INVOLVED IN: response to cadmium ion; LOCATED IN: thylakoid, mitochondrion, chloroplast, plastid, vacuole; EXPRESSED IN: 27 plant structures; EXPRESSED DURING: 16 growth stages; CONTAINS InterPro DOMAIN/s: Endoribonuclease L-PSP (InterPro:IPR006175), YjgF-like protein, conserved site (InterPro:IPR…
Solyc10g005960	50449000	39857000	100610000	123260000	279560000	201410000	110530000	87187000	58203000	92904000	-0.454524	0.297574	1.20764	0.0352554	'(at5g55730 : 405.0) fasciclin-like arabinogalactan-protein 1 (Fla1); FASCICLIN-like arabinogalactan 1 (FLA1); CONTAINS InterPro DOMAIN/s: FAS1 domain (InterPro:IPR000782); BEST Arabidopsis thaliana protein match is: FASCICLIN-like arabinogalactan 2 (TAIR:AT4G12730.1). & (reliability: 810.0) & (original description: no original description)'
Solyc10g005650	12845000	12784000	13985000	0	6258900	3129450	8862800	7677900	11076000	11773000	0.423229	0.0353955	-1.65384	0.0161718	'(at5g56290 : 944.0) Encodes the peroxisomal targeting signal type 1 receptor that facilitates peroxisomal protein translocation. It recognizes proteins with the PTS1 consensus sequence (tripeptide SKL or a conserved variant) at the extreme C terminus. The protein has several domains, including C-terminal tetratricopeptide repeat motifs which act in binding the C-terminal "SKL" targeting signal. …
Solyc10g005590	8817700	12854000	8743800	0	15013000	7506500	44342000	30292000	28179000	21092000	-1.61132	0.0164267	-2.04495	0.0182938	'(at1g16610 : 152.0) Encodes SR45, a member of the highly conserved family of serine/arginine-rich (SR) proteins, which play key roles in pre-mRNA splicing and other aspects of RNA metabolism. SR45 is a spliceosome protein, interacts with SR33 and the U1-70K protein of the U1 snRNP. Also involved in plant sugar response. sr45-1 mutation confers hypersensitivity to glucose during early seedling gr…
Solyc10g005100	26058000	17735000	18246000	0	22200000	11100000	26556000	32850000	26838000	24894000	-0.426067	0.0675064	-1.32372	0.0336145	'(at4g20260 : 129.0) Encodes a Ca2+ and Cu2+ binding protein. N-terminal myristylation on glycine 2 appears to enable it to associate tightly with the plasma membrane. Recombinant PCaP1 interacts strongly with phosphatidylinositol 3,5-bisphosphate (PtdIns(3,5)P2) and PtdIns (3,4,5)P3, and weakly with PtdIns(3,5)P2 and PtdIns(4,5). It also interacts with calmodulin (CaM) in a calcium-dependent man…
Solyc10g005050	8133600	14888000	9931200	0	17763000	8881500	30635000	34711000	41612000	23568000	-1.57083	0.00621553	-1.87739	0.012195	'(at2g46820 : 159.0) Encodes the P subunit of Photosystem I. About 25% of the TMP14 pool appeared to be phosphorylated, and this ratio is not affected by light. Contains seven phosphorylation sites on threonine residue and chloroplast targeting signal. Located in the proximity of PSI-L, -H and -O subunits.; photosystem I P subunit (PSI-P); FUNCTIONS IN: DNA binding; INVOLVED IN: photosynthetic el…
Solyc09g098240	32362000	25137000	61138000	0	145580000	72790000	12973000	8528700	10815000	10371000	1.8897	0.0263375	2.76992	0.137682	'(at2g31660 : 1485.0) SAD2 (super sensitive to ABA and drought 2) encodes an importin beta-domain family protein likely to be involved in nuclear transport in ABA signaling. Subcellular localization of GFP-tagged SAD2 showed a predominantly nuclear localization, consistent with a role for SAD2 in nuclear transport. Mutation of SAD2 in Arabidopsis alters abscisic acid sensitivity. SAD2 was ubiquit…
Solyc09g098040	20728000	12471000	41183000	128570000	159620000	144095000	119760000	40833000	77619000	101360000	-1.77565	0.0375046	0.763303	0.0401553	'(at5g26570 : 1432.0) chloroplastidic phosphoglucan, water dikinase (PWD) which is required for normal degradation of leaf starch in Arabidopsis. NMR analysis of the mutants, suggests that the gene is specifically involved in the phosphorylation of the glucosyl residues of starch at the C3 position.; PHOSPHOGLUCAN WATER DIKINASE (PWD); FUNCTIONS IN: carbohydrate kinase activity, catalytic activit…
Solyc09g091750	40414000	37585000	33942000	0	11901000	5950500	9349800	11967000	20978000	12577000	1.44364	0.000912819	-1.20498	0.11952	'(at2g32730 : 1425.0) 26S proteasome regulatory complex, non-ATPase subcomplex, Rpn2/Psmd1 subunit; FUNCTIONS IN: enzyme regulator activity, binding; INVOLVED IN: ubiquitin-dependent protein catabolic process; LOCATED IN: cytosol, proteasome regulatory particle, base subcomplex, proteasome complex; EXPRESSED IN: 25 plant structures; EXPRESSED DURING: 13 growth stages; CONTAINS InterPro DOMAIN/s: …
Solyc09g091460	291970000	201250000	256380000	117920000	32314000	75117000	76577000	62721000	52234000	98657000	1.78417	0.000873485	0.0502185	0.918351	'(at1g04700 : 558.0) PB1 domain-containing protein tyrosine kinase; FUNCTIONS IN: protein serine/threonine/tyrosine kinase activity, protein kinase activity; INVOLVED IN: protein amino acid phosphorylation; LOCATED IN: cytosol; EXPRESSED IN: 22 plant structures; EXPRESSED DURING: 14 growth stages; CONTAINS InterPro DOMAIN/s: Octicosapeptide/Phox/Bem1p (InterPro:IPR000270), Protein kinase, ATP bin…
Solyc09g090580	84513000	59071000	66488000	16307000	58611000	37459000	104530000	89556000	81748000	76104000	-0.3294	0.12187	-1.23194	0.0100772	'(p48600|if4e2_orysa : 271.0) Eukaryotic translation initiation factor 4E-2 (eIF4E-2) (eIF-4E-2) (mRNA cap-binding protein) (eIF-(iso)4F 25 kDa subunit) (eIF-(iso)4F p28 subunit) - Oryza sativa (Rice) & (gnl|cdd|85593 : 238.0) no description available & (at5g35620 : 231.0) Cap-binding protein, binds to the 5' cap structure of nuclear-encoded mRNAs. Mutant is resistant to potyvirus infection.; LOS…
Solyc09g090330	42347000	44372000	42097000	90838000	72506000	81672000	101160000	82916000	96716000	95148000	-1.13015	0.000109959	-0.202589	0.11227	'(at3g23400 : 290.0) fibrillin 4 (FIB4); FUNCTIONS IN: structural molecule activity; LOCATED IN: in 8 components; EXPRESSED IN: 24 plant structures; EXPRESSED DURING: 14 growth stages; CONTAINS InterPro DOMAIN/s: Plastid lipid-associated protein/fibrillin (InterPro:IPR006843); BEST Arabidopsis thaliana protein match is: Plastid-lipid associated protein PAP / fibrillin family protein (TAIR:AT3G260…
Solyc09g089940	58697000	101130000	50506000	15045000	26389000	20717000	15951000	6150700	19604000	17932000	2.23342	0.0097444	0.47459	0.253004	'(at5g43400 : 753.0) Uncharacterised conserved protein UCP015417, vWA; FUNCTIONS IN: molecular_function unknown; INVOLVED IN: biological_process unknown; LOCATED IN: chloroplast; CONTAINS InterPro DOMAIN/s: Uncharacterised conserved protein UCP015417, vWA (InterPro:IPR011205); BEST Arabidopsis thaliana protein match is: Uncharacterised conserved protein UCP015417, vWA (TAIR:AT5G43390.1); Has 1807…
Solyc09g089880	13893000	9477300	0	0	5241500	2620750	6492500	6717200	7361300	5226300	0.272494	0.715066	-1.29917	0.0384339	'(at5g43430 : 379.0) Encodes the electron transfer flavoprotein ETF beta, a putative subunit of the mitochondrial electron transfer flavoprotein complex (ETF alpha is At1g50940) in Arabidopsis. Mutations of the ETF beta gene result in accelerated senescence and early death compared to wild-type during extended darkness. Also involved in the catabolism of leucine and chlorophyll degradation pathwa…
Solyc09g084465	1850200	2572400	0	0	0	0	4185600	5501500	10437000	9826700	-2.34459	0.0272705	NA	0.00963876	#N/A
Solyc09g083030	50261000	36301000	16746000	0	9234000	4617000	26554000	15204000	26384000	29121000	0.502026	0.308086	-2.39686	0.00590633	'(at2g43730 : 89.7) Mannose-binding lectin superfamily protein; CONTAINS InterPro DOMAIN/s: Mannose-binding lectin (InterPro:IPR001229); BEST Arabidopsis thaliana protein match is: Mannose-binding lectin superfamily protein (TAIR:AT2G43740.2); Has 35333 Blast hits to 34131 proteins in 2444 species: Archae - 798; Bacteria - 22429; Metazoa - 974; Fungi - 991; Plants - 531; Viruses - 0; Other Eukary…
Solyc09g082650	41696000	42616000	44627000	0	54694000	27347000	67010000	67989000	74093000	62179000	-0.658009	0.00040941	-1.31028	0.0303551	'(at4g14710 : 292.0) ATARD2; FUNCTIONS IN: acireductone dioxygenase [iron(II)-requiring] activity, metal ion binding; INVOLVED IN: oxidation reduction, L-methionine salvage from methylthioadenosine; LOCATED IN: cellular_component unknown; CONTAINS InterPro DOMAIN/s: Cupin, RmlC-type (InterPro:IPR011051), Acireductone dioxygenase, ARD (InterPro:IPR004313), RmlC-like jelly roll fold (InterPro:IPR01…
Solyc09g082630	39254000	38378000	25561000	0	23080000	11540000	33870000	25580000	43408000	24182000	0.1151	0.698187	-1.46057	0.0458709	'(at5g43850 : 298.0) ARD4; FUNCTIONS IN: acireductone dioxygenase [iron(II)-requiring] activity, metal ion binding; INVOLVED IN: L-methionine salvage from methylthioadenosine, oxidation reduction; LOCATED IN: cellular_component unknown; EXPRESSED IN: 22 plant structures; EXPRESSED DURING: 13 growth stages; CONTAINS InterPro DOMAIN/s: Acireductone dioxygenase, ARD (InterPro:IPR004313), Cupin, RmlC…
Solyc09g075950	71340000	39755000	24288000	2706100	4763500	3734800	7236800	10248000	18402000	14519000	1.84042	0.0415645	-1.75449	0.0293287	'(at2g32120 : 809.0) heat-shock protein 70T-2 (HSP70T-2); FUNCTIONS IN: ATP binding; INVOLVED IN: protein folding, response to high light intensity, response to hydrogen peroxide, response to heat; LOCATED IN: cellular_component unknown; EXPRESSED IN: 23 plant structures; EXPRESSED DURING: 12 growth stages; CONTAINS InterPro DOMAIN/s: Heat shock protein 70, conserved site (InterPro:IPR018181), He…
Solyc09g075460	69665000	34213000	14736000	54749000	25327000	40038000	121220000	74196000	77412000	97892000	-1.22902	0.0355717	-1.21089	0.0158095	'(at3g16850 : 516.0) Pectin lyase-like superfamily protein; FUNCTIONS IN: polygalacturonase activity; INVOLVED IN: carbohydrate metabolic process; LOCATED IN: vacuole, plant-type cell wall; EXPRESSED IN: 23 plant structures; EXPRESSED DURING: 13 growth stages; CONTAINS InterPro DOMAIN/s: Pectin lyase fold/virulence factor (InterPro:IPR011050), Glycoside hydrolase, family 28 (InterPro:IPR000743), …
Solyc09g075430	0	19637000	13986000	203880000	49086000	126483000	24077000	12785000	29218000	13019000	-0.819174	0.268663	2.67721	0.0366564	'(at3g16780 : 227.0) Ribosomal protein L19e family protein; FUNCTIONS IN: structural constituent of ribosome; INVOLVED IN: translation, ribosome biogenesis; LOCATED IN: ribosome, cytosolic large ribosomal subunit, plasma membrane; EXPRESSED IN: 23 plant structures; EXPRESSED DURING: 13 growth stages; CONTAINS InterPro DOMAIN/s: Ribosomal protein L19/L19e (InterPro:IPR000196), Ribosomal protein L1…
Solyc09g075120	4769000	3464100	7441300	0	19783000	9891500	13667000	13181000	7973800	11559000	-1.15008	0.0169982	-0.229266	0.747891	'(at3g62830 : 708.0) encodes an isoform of UDP-glucuronic acid decarboxylase, which is predicted to be membrane-bound by PSORT. This enzyme produces UDP-xylose, which is a substrate for many cell wall carbohydrates including hemicellulose and pectin. UDP-xylose is also known to feedback regulate several cell wall biosynthetic enzymes.; UDP-GLUCURONIC ACID DECARBOXYLASE 2 (UXS2); FUNCTIONS IN: UDP…
Solyc09g072900	15740000	19308000	20144000	0	24318000	12159000	11914000	8928200	3955200	8229000	1.15588	0.00632179	0.558405	0.555858	'(at3g23600 : 346.0) alpha/beta-Hydrolases superfamily protein; FUNCTIONS IN: hydrolase activity; INVOLVED IN: response to salt stress; LOCATED IN: apoplast, nucleus, plasma membrane, cytoplasm; EXPRESSED IN: 24 plant structures; EXPRESSED DURING: 14 growth stages; CONTAINS InterPro DOMAIN/s: Dienelactone hydrolase (InterPro:IPR002925); BEST Arabidopsis thaliana protein match is: alpha/beta-Hydro…
Solyc09g066100	6345700	2224800	0	23305000	5114700	14209850	18406000	7231000	18602000	15393000	-2.3836	0.0186281	-0.0691954	0.902278	' no hits & (original description: no original description)'
Solyc09g065190	25730000	26679000	16815000	40045000	34509000	37277000	50481000	34258000	46056000	54103000	-1.00235	0.0100071	-0.310372	0.150772	'(at3g63130 : 617.0) Encodes a RAN GTPase activating protein involved in nuclear import, cell plate formation and mitotic spindle formation.; RAN GTPase activating protein 1 (RANGAP1); FUNCTIONS IN: RAN GTPase activator activity; INVOLVED IN: M phase specific microtubule process, protein import into nucleus; LOCATED IN: nuclear envelope, cell plate; EXPRESSED IN: 23 plant structures; EXPRESSED DU…
Solyc09g065180	8221000	9813800	22321000	0	0	0	43162000	33040000	19943000	41354000	-1.35354	0.0349557	NA	0.00273588	'(at3g63140 : 579.0) Encodes a protein with ribonuclease activity that is involved in plastid rRNA maturation.; chloroplast stem-loop binding protein of 41 kDa (CSP41A); FUNCTIONS IN: mRNA binding, poly(U) RNA binding; INVOLVED IN: rRNA processing; LOCATED IN: in 6 components; EXPRESSED IN: 25 plant structures; EXPRESSED DURING: 15 growth stages; CONTAINS InterPro DOMAIN/s: NAD-dependent epimeras…
Solyc09g064720	52849000	61488000	59751000	0	26034000	13017000	21759000	50999000	53180000	54619000	0.3624	0.233826	-1.79399	0.0350291	'(at3g23600 : 333.0) alpha/beta-Hydrolases superfamily protein; FUNCTIONS IN: hydrolase activity; INVOLVED IN: response to salt stress; LOCATED IN: apoplast, nucleus, plasma membrane, cytoplasm; EXPRESSED IN: 24 plant structures; EXPRESSED DURING: 14 growth stages; CONTAINS InterPro DOMAIN/s: Dienelactone hydrolase (InterPro:IPR002925); BEST Arabidopsis thaliana protein match is: alpha/beta-Hydro…
Solyc09g063130	75516000	68431000	76147000	422160000	211890000	317025000	247250000	55236000	92374000	120780000	-0.813207	0.311414	1.29823	0.0450036	'(q41229|psaeb_nicsy : 133.0) Photosystem I reaction center subunit IV B, chloroplast precursor (PSI-E B) [Contains: Photosystem I reaction center subunit IV B isoform 2] - Nicotiana sylvestris (Wood tobacco) & (at2g20260 : 102.0) Encodes subunit E of photosystem I.; photosystem I subunit E-2 (PSAE-2); FUNCTIONS IN: catalytic activity; INVOLVED IN: photosynthesis; LOCATED IN: thylakoid, chloropla…
Solyc09g061440	9813900	8942100	11252000	0	13278000	6639000	14334000	15342000	21389000	21705000	-0.862959	0.0182292	-1.45431	0.032819	'(at4g13200 : 95.1) unknown protein; FUNCTIONS IN: molecular_function unknown; INVOLVED IN: biological_process unknown; LOCATED IN: thylakoid, chloroplast thylakoid membrane, chloroplast, plastoglobule; EXPRESSED IN: 22 plant structures; EXPRESSED DURING: 13 growth stages; Has 97 Blast hits to 97 proteins in 46 species: Archae - 0; Bacteria - 65; Metazoa - 2; Fungi - 0; Plants - 28; Viruses - 0; …
Solyc09g056385	10161000	4428400	0	12503000	24278000	18390500	16808000	19878000	17765000	14561000	-1.82689	0.00671451	0.0921135	0.731075	#N/A
Solyc09g042700	0	1341100	0	0	3835500	1917750	2876100	2141600	4324400	3968100	-2.89601	0.00927736	-0.795046	0.256152	'(at3g51730 : 184.0) saposin B domain-containing protein; FUNCTIONS IN: molecular_function unknown; INVOLVED IN: lipid metabolic process; LOCATED IN: vacuole; EXPRESSED IN: 23 plant structures; EXPRESSED DURING: 15 growth stages; CONTAINS InterPro DOMAIN/s: Saposin B (InterPro:IPR008139), Saposin-like (InterPro:IPR011001), Saposin-like type B, 1 (InterPro:IPR007856), Saposin-like type B, 2 (Inter…
Solyc09g018630	13406000	12570000	4633000	0	6114500	3057250	7763200	10088000	11786000	13814000	-0.0904026	0.822353	-1.82909	0.0142232	' no hits & (original description: no original description)'
Solyc09g014520	22371000	24244000	31321000	80523000	106700000	93611500	42192000	9564200	60127000	20761000	-0.352162	0.617676	1.4972	0.00934077	'(at3g08940 : 461.0) Lhcb4.2 protein (Lhcb4.2, protein involved in the light harvesting complex of photosystem II; light harvesting complex photosystem II (LHCB4.2); FUNCTIONS IN: chlorophyll binding; INVOLVED IN: response to blue light, response to red light, response to far red light; LOCATED IN: thylakoid, chloroplast thylakoid membrane, chloroplast, membrane, chloroplast envelope; EXPRESSED I…
Solyc09g011920	17641000	28088000	12256000	0	0	0	4710100	7490100	5828600	6051900	1.68284	0.0198468	NA	0.000296789	'(at3g54110 : 482.0) Member of Uncoupling protein PUMP2 family. Encodes a mitochondrial uncoupling protein AtUCP1 involved in maintain the redox poise of the mitochondrial electron transport chain to facilitate photosynthetic metabolism. Disruption of UCP1 results in a photosynthetic phenotype. Specifically there is a restriction in photorespiration with a decrease in the rate of oxidation of pho…
Solyc09g011810	8314800	9095900	10987000	0	11437000	5718500	31386000	22065000	38224000	23785000	-1.60851	0.00729761	-2.33561	0.00667214	'(q07204|f16p1_brana : 619.0) Fructose-1,6-bisphosphatase, chloroplast precursor (EC 3.1.3.11) (D-fructose-1,6-bisphosphate 1-phosphohydrolase) (FBPase) - Brassica napus (Rape) & (at3g54050 : 617.0) Encodes HCEF1 (High Cyclic Electron Flow 1). Mutant phenotype: constitutively elevated electron flow (CEFI).; high cyclic electron flow 1 (HCEF1); FUNCTIONS IN: fructose 1,6-bisphosphate 1-phosphatase…
Solyc09g011570	24522000	22231000	19711000	19669000	7073200	13371100	31817000	35113000	18344000	26072000	-0.329367	0.262434	-1.05786	0.0414722	#N/A
Solyc09g010460	27144000	21442000	12108000	49676000	21653000	35664500	7789600	7201900	10761000	7384300	1.28816	0.0254887	2.10605	0.0102923	'(q40554|if3a_tobac : 1149.0) Eukaryotic translation initiation factor 3 subunit 10 (eIF-3 theta) (Eukaryotic translation initiation factor 3 large subunit) (eIF3a) (PNLA-35) - Nicotiana tabacum (Common tobacco) & (at4g11420 : 915.0) Encodes a subunit of eukaryotic initiation factor 3 (eIF3), a multisubunit complex that is required for binding of mRNA to 40 S ribosomal subunits, stabilization of …
Solyc09g010420	36656000	27653000	45710000	94544000	76001000	85272500	100520000	92465000	97014000	111200000	-1.45153	0.000179413	-0.234166	0.0689704	'(at2g37500 : 564.0) arginine biosynthesis protein ArgJ family; FUNCTIONS IN: glutamate N-acetyltransferase activity; INVOLVED IN: arginine biosynthetic process; LOCATED IN: chloroplast; EXPRESSED IN: 22 plant structures; EXPRESSED DURING: 13 growth stages; CONTAINS InterPro DOMAIN/s: Arginine biosynthesis protein ArgJ (InterPro:IPR002813), Peptidase S58 DmpA/arginine biosynthesis protein ArgJ (I…
Solyc09g010380	13044000	17796000	15320000	0	43286000	21643000	36574000	56120000	46373000	49820000	-1.61777	0.00136926	-1.12555	0.0770298	'(at3g53620 : 368.0) Encodes a soluble protein with inorganic pyrophosphatase activity that is highly specific for Mg-inorganic pyrophosphate.; pyrophosphorylase 4 (PPa4); FUNCTIONS IN: inorganic diphosphatase activity; INVOLVED IN: response to cadmium ion, metabolic process; LOCATED IN: membrane, cytoplasm; EXPRESSED IN: 24 plant structures; EXPRESSED DURING: 13 growth stages; CONTAINS InterPro …
Solyc09g009430	7011200	10643000	13636000	18238000	14737000	16487500	34394000	24220000	19018000	19201000	-1.21475	0.0292343	-0.554126	0.135797	'(at3g52750 : 580.0) Nuclear gene that encodes a plastidial division protein (FtsZ2-2).; FTSZ2-2; FUNCTIONS IN: structural molecule activity, GTP binding, GTPase activity; INVOLVED IN: protein polymerization; LOCATED IN: chloroplast stroma, chloroplast, membrane; EXPRESSED IN: 22 plant structures; EXPRESSED DURING: 13 growth stages; CONTAINS InterPro DOMAIN/s: Cell division protein FtsZ, N-termin…
Solyc09g009190	12581000	0	7065900	0	10757000	5378500	40205000	19162000	38931000	26714000	-2.25466	0.0142337	-2.53872	0.0106157	'(at5g03650 : 1310.0) Encodes starch branching enzyme (E.C.2.4.1.18) similar to SBE2 from maize and rice. Expressed throughout the plant and highest in seedlings and cauline leaves.; starch branching enzyme 2.2 (SBE2.2); FUNCTIONS IN: 1,4-alpha-glucan branching enzyme activity; INVOLVED IN: amylopectin biosynthetic process, starch metabolic process; LOCATED IN: chloroplast, chloroplast stroma; EX…
Solyc09g008670	30575000	17807000	12003000	115010000	244000000	179505000	11954000	26908000	50065000	65015000	-0.935087	0.2675	2.22164	0.00908811	'(q39469|thd1_cicar : 735.0) Threonine dehydratase biosynthetic, chloroplast precursor (EC 4.3.1.19) (Threonine deaminase) (TD) - Cicer arietinum (Chickpea) (Garbanzo) & (gnl|cdd|82867 : 619.0) no description available & (at3g10050 : 527.0) first enzyme in the biosynthetic pathway of isoleucine; L-O-methylthreonine resistant 1 (OMR1); FUNCTIONS IN: L-threonine ammonia-lyase activity; INVOLVED IN:…
Solyc09g008280	134720000	107680000	133630000	114040000	558040000	336040000	428320000	388670000	373780000	273650000	-1.54637	0.001744	-0.123625	0.802652	'(p48498|metk_pethy : 751.0) S-adenosylmethionine synthetase (EC 2.5.1.6) (Methionine adenosyltransferase) (AdoMet synthetase) - Petunia hybrida (Petunia) & (at2g36880 : 726.0) methionine adenosyltransferase 3 (MAT3); FUNCTIONS IN: methionine adenosyltransferase activity; INVOLVED IN: one-carbon metabolic process, S-adenosylmethionine biosynthetic process; LOCATED IN: plasma membrane; EXPRESSED I…
Solyc09g007540	94370000	103810000	75644000	13110000	51017000	32063500	40605000	18001000	73171000	36894000	1.11407	0.0233174	-0.395208	0.563852	'(at1g14610 : 1524.0) Required for proper proliferation of basal cells.; TWIN 2 (TWN2); FUNCTIONS IN: valine-tRNA ligase activity, aminoacyl-tRNA ligase activity, nucleotide binding, ATP binding; INVOLVED IN: tRNA aminoacylation for protein translation, embryo development ending in seed dormancy; LOCATED IN: mitochondrion, chloroplast; EXPRESSED IN: 23 plant structures; EXPRESSED DURING: 15 growt…
Solyc09g007250	40493000	72960000	24606000	323370000	77373000	200371500	40947000	14846000	42266000	31371000	0.50815	0.375829	2.63051	0.0377387	'(at3g09630 : 549.0) Ribosomal protein L4/L1 family; FUNCTIONS IN: structural constituent of ribosome; INVOLVED IN: translation; LOCATED IN: in 7 components; EXPRESSED IN: 26 plant structures; EXPRESSED DURING: 14 growth stages; CONTAINS InterPro DOMAIN/s: Ribosomal protein L4/L1e (InterPro:IPR002136), Ribosomal protein L4/L1e, eukaryotic/archaeal, conserved site (InterPro:IPR013000); BEST Arabid…
Solyc09g005620	8332800	0	0	0	20815000	10407500	13348000	11688000	13212000	8430300	-2.07084	0.0213168	-0.165128	0.818085	'(at2g38270 : 363.0) Encodes protein homologous to CXIP1. CXIP1 is a PICOT domain containing protein interacts with CAX1, a high capacity calcium transporter. However, CXP2 does not interact with CAX1 and only moderately activates another calcium transporter CAX4.; CAX-interacting protein 2 (CXIP2); FUNCTIONS IN: electron carrier activity, protein disulfide oxidoreductase activity; INVOLVED IN: c…
Solyc08g083320	85540000	58946000	73740000	301190000	627610000	464400000	331010000	206910000	361730000	333470000	-2.08338	0.00232064	0.591127	0.138991	'(q00775|ssg1_soltu : 1182.0) Granule-bound starch synthase 1, chloroplast precursor (EC 2.4.1.242) (Granule-bound starch synthase I) (GBSS-I) - Solanum tuberosum (Potato) & (at1g32900 : 906.0) UDP-Glycosyltransferase superfamily protein; FUNCTIONS IN: protein binding, transferase activity, transferring glycosyl groups; INVOLVED IN: biosynthetic process, glucan biosynthetic process; LOCATED IN: c…
Solyc08g083255	22524000	22524000	29190000	22196000	33085000	27640500	54965000	54801000	36803000	70570000	-1.13335	0.0167914	-0.973763	0.0266776	#N/A
Solyc08g083070	23361000	25593000	16347000	0	17872000	8936000	23068000	25193000	33078000	29988000	-0.354589	0.148815	-1.63903	0.0137573	'(at5g41950 : 577.0) Tetratricopeptide repeat (TPR)-like superfamily protein; FUNCTIONS IN: binding; INVOLVED IN: protein import into mitochondrial outer membrane; LOCATED IN: mitochondrial outer membrane translocase complex; EXPRESSED IN: 24 plant structures; EXPRESSED DURING: 14 growth stages; CONTAINS InterPro DOMAIN/s: Tetratricopeptide-like helical (InterPro:IPR011990), Plant specific mitoch…
Solyc08g082440	0	0	0	0	5304300	2652150	9651500	8536400	6809400	5238900	NA	0.00120886	-1.51104	0.0356777	'(at4g10960 : 575.0) Encodes a protein with UDP-D-glucose 4-epimerase activity.; UDP-D-glucose/UDP-D-galactose 4-epimerase 5 (UGE5); FUNCTIONS IN: UDP-glucose 4-epimerase activity, protein dimerization activity; INVOLVED IN: response to stress; LOCATED IN: endomembrane system; EXPRESSED IN: male gametophyte, root, guard cell, leaf, pollen tube; EXPRESSED DURING: L mature pollen stage, M germinate…
Solyc08g082280	87816000	67438000	38642000	0	3709600	1854800	6430600	5663900	5896200	4525600	3.52128	0.00432215	-1.60163	0.0136818	'(at4g23850 : 1095.0) long-chain acyl-CoA synthetase 4 (LACS4); FUNCTIONS IN: catalytic activity; INVOLVED IN: fatty acid biosynthetic process; LOCATED IN: plasma membrane; EXPRESSED IN: 26 plant structures; EXPRESSED DURING: 13 growth stages; CONTAINS InterPro DOMAIN/s: AMP-binding, conserved site (InterPro:IPR020845), AMP-dependent synthetase/ligase (InterPro:IPR000873); BEST Arabidopsis thalia…
Solyc08g081900	85668000	51342000	39891000	50469000	44985000	47727000	87566000	119300000	140090000	189230000	-1.18475	0.0424389	-1.48986	0.0189299	'(at4g11160 : 827.0) Translation initiation factor 2, small GTP-binding protein; FUNCTIONS IN: GTP binding, GTPase activity, translation initiation factor activity; INVOLVED IN: translational initiation; LOCATED IN: intracellular; EXPRESSED IN: 23 plant structures; EXPRESSED DURING: 15 growth stages; CONTAINS InterPro DOMAIN/s: Small GTP-binding protein (InterPro:IPR005225), Translation initiatio…
Solyc08g081410	22347000	17591000	16960000	0	6719300	3359650	6569400	8165500	12964000	8769200	1.05678	0.00595513	-1.44025	0.0534488	'(at3g27530 : 849.0) This gene is predicted to encode a protein that functions as a Golgi apparatus structural component known as a golgin in mammals and yeast. A fluorescently-tagged version of GC6 co-localizes with Golgi markers, and this localization appears to be replicated using the C-terminal (225 aa) portion of the protein.; golgin candidate 6 (GC6); FUNCTIONS IN: protein transporter activ…
Solyc08g081320	77819000	66403000	99938000	5803700	52807000	29305350	25633000	34689000	59736000	40032000	1.02398	0.0175098	-0.449647	0.484474	'(at4g23460 : 1388.0) Adaptin family protein; FUNCTIONS IN: protein transporter activity, clathrin binding, binding; INVOLVED IN: intracellular protein transport, vesicle-mediated transport, protein transport; LOCATED IN: plasma membrane; EXPRESSED IN: 24 plant structures; EXPRESSED DURING: 13 growth stages; CONTAINS InterPro DOMAIN/s: Clathrin adaptor, alpha/beta/gamma-adaptin, appendage, Ig-lik…
Solyc08g081200	30817000	31353000	20092000	0	9802500	4901250	20257000	14340000	12749000	12620000	0.871119	0.0208102	-1.61292	0.0248167	'(at4g11410 : 409.0) NAD(P)-binding Rossmann-fold superfamily protein; FUNCTIONS IN: oxidoreductase activity, binding, catalytic activity; INVOLVED IN: oxidation reduction, metabolic process; EXPRESSED IN: 22 plant structures; EXPRESSED DURING: 13 growth stages; CONTAINS InterPro DOMAIN/s: NAD(P)-binding domain (InterPro:IPR016040), Glucose/ribitol dehydrogenase (InterPro:IPR002347), Short-chain …
Solyc08g081150	9438400	20844000	13045000	0	8044700	4022350	0	10976000	0	0	2.39596	0.0416789	0.551758	0.749195	'(at1g63660 : 874.0) GMP synthase (glutamine-hydrolyzing), putative / glutamine amidotransferase, putative; FUNCTIONS IN: asparagine synthase (glutamine-hydrolyzing) activity, GMP synthase (glutamine-hydrolyzing) activity, catalytic activity, ATP binding; INVOLVED IN: GMP biosynthetic process, glutamine metabolic process, biosynthetic process, asparagine biosynthetic process; EXPRESSED IN: 22 pla…
Solyc08g081010	39836000	21121000	9195800	6962700	24593000	15777850	66401000	33587000	47464000	42751000	-1.02393	0.0808082	-1.59157	0.018321	'(at4g23100 : 875.0) Encodes the enzyme glutamate-cysteine ligase catalyzing the first, and rate-limiting, step of glutathione biosynthesis. Required for cell proliferation at the root tip. Involved in susceptibility to the bacterial pathogen Pseudomonas syringae. Mutants are phytoalexin defective.; glutamate-cysteine ligase (GSH1); CONTAINS InterPro DOMAIN/s: Glutamate--cysteine ligase, GCS2 (In…
Solyc08g079660	10440000	12370000	10864000	29728000	0	14864000	45149000	30625000	28141000	26423000	-1.53751	0.00847256	-1.13236	0.0996922	'(at4g12060 : 197.0) Double Clp-N motif protein; FUNCTIONS IN: ATP binding; INVOLVED IN: protein metabolic process; LOCATED IN: plastid stroma, chloroplast, chloroplast stroma, chloroplast envelope; EXPRESSED IN: 23 plant structures; EXPRESSED DURING: 13 growth stages; CONTAINS InterPro DOMAIN/s: Clp, N-terminal (InterPro:IPR004176); BEST Arabidopsis thaliana protein match is: Double Clp-N motif …
Solyc08g079280	3719800	3837800	3548300	0	3390100	1695050	0	3088000	0	0	2.26162	0.0240449	1.13466	0.485665	'(at4g12300 : 603.0) member of CYP706A; "cytochrome P450, family 706, subfamily A, polypeptide 4" (CYP706A4); FUNCTIONS IN: electron carrier activity, monooxygenase activity, iron ion binding, oxygen binding, heme binding; INVOLVED IN: oxidation reduction; LOCATED IN: cellular_component unknown; EXPRESSED IN: 22 plant structures; EXPRESSED DURING: 11 growth stages; CONTAINS InterPro DOMAIN/s: Cyt…
Solyc08g079180	22244000	29738000	30346000	11481000	33371000	22426000	67861000	48304000	35345000	62072000	-0.960297	0.033005	-1.25155	0.0279846	'(at1g62750 : 1296.0) Nuclear encoded protein consists of the five domains conserved in EF-G proteins, with two GTP-binding sites in the first domain, and an additional transit peptide at the N-terminus. Localized in chloroplasts. Point mutation results in a delay in the onset of germination. At early developmental stage embryos still contain undifferentiated proplastids. The greening of cotyledo…
Solyc08g079090	36524000	42204000	50240000	89377000	102350000	95863500	77774000	88853000	84863000	99483000	-1.02931	0.000865517	0.127693	0.248108	'(at4g12420 : 896.0) Encodes a protein of unknown function involved in directed root tip growth. It is a member of 19-member gene family and is distantly related structurally to the multiple-copper oxidases ascorbate oxidase and laccase, though it lacks the copper-binding domains. The protein is glycosylated and GPI-anchored. It is localized to the plasma membrane and the cell wall. The gene is e…
Solyc08g078510	738280000	637580000	681770000	55719000	60246000	57982500	34507000	34306000	82325000	71831000	3.62111	3.52641e-06	0.0568463	0.885865	'(at5g13200 : 328.0) GRAM domain family protein; CONTAINS InterPro DOMAIN/s: GRAM (InterPro:IPR004182); BEST Arabidopsis thaliana protein match is: GRAM domain family protein (TAIR:AT2G22475.1); Has 1807 Blast hits to 1807 proteins in 277 species: Archae - 0; Bacteria - 0; Metazoa - 736; Fungi - 347; Plants - 385; Viruses - 0; Other Eukaryotes - 339 (source: NCBI BLink). & (reliability: 656.0) & …
Solyc08g078400	112290000	109500000	63618000	0	7570700	3785350	4892300	6944400	5734500	7215100	3.94045	0.0010989	-0.711044	0.26842	'(at4g16760 : 1008.0) Encodes a medium to long-chain acyl-CoA oxidase. Catalyzes the first step of fatty acid beta-oxidation. Involved in jasmonate biosynthesis. Gene expression is induced by wounding, drought stress, abscisic acid, and jasmonate.; acyl-CoA oxidase 1 (ACX1); CONTAINS InterPro DOMAIN/s: Acyl-CoA oxidase/dehydrogenase, type1/2, C-terminal (InterPro:IPR013764), Acyl-CoA dehydrogenas…
Solyc08g078070	23430000	17005000	14017000	0	7652900	3826450	13080000	0	9690700	0	1.67284	0.0424659	-0.5731	0.68796	'(q05737|yptm2_maize : 386.0) GTP-binding protein YPTM2 - Zea mays (Maize) & (at1g02130 : 384.0) Belongs to the Rab1 GTPase subfamily. This small GTP-binding protein is required in ER to Golgi transportation.; RAS 5 (RA-5); FUNCTIONS IN: GTP binding; INVOLVED IN: response to cadmium ion, ER to Golgi vesicle-mediated transport; LOCATED IN: plasma membrane, vacuole; EXPRESSED IN: 24 plant structure…
Solyc08g077890	17918000	12487000	24864000	0	15923000	7961500	37605000	22443000	23293000	19202000	-0.476649	0.260614	-1.68704	0.0353641	'(at4g17040 : 385.0) CLP protease R subunit 4 (CLPR4); FUNCTIONS IN: serine-type endopeptidase activity; INVOLVED IN: proteolysis; LOCATED IN: plastid stroma, chloroplast, chloroplast stroma, chloroplast envelope; EXPRESSED IN: 22 plant structures; EXPRESSED DURING: 13 growth stages; CONTAINS InterPro DOMAIN/s: Peptidase S14, ClpP (InterPro:IPR001907); BEST Arabidopsis thaliana protein match is: …
Solyc08g067100	22686000	19083000	23132000	0	18076000	9038000	35427000	28332000	20916000	42650000	-0.557166	0.129596	-1.81637	0.0230007	'(at5g10770 : 431.0) Eukaryotic aspartyl protease family protein; FUNCTIONS IN: DNA binding, aspartic-type endopeptidase activity; INVOLVED IN: proteolysis; EXPRESSED IN: 12 plant structures; EXPRESSED DURING: 4 anthesis, C globular stage, petal differentiation and expansion stage, E expanded cotyledon stage; CONTAINS InterPro DOMAIN/s: Peptidase aspartic (InterPro:IPR021109), Peptidase aspartic,…
Solyc08g067030	462770000	420820000	423380000	859900000	754430000	807165000	1109000000	1235600000	1069600000	1578800000	-1.51864	0.00196954	-0.628971	0.0249056	'(at5g11420 : 551.0) FUNCTIONS IN: molecular_function unknown; INVOLVED IN: biological_process unknown; LOCATED IN: cell wall, plant-type cell wall; EXPRESSED IN: 23 plant structures; EXPRESSED DURING: 13 growth stages; CONTAINS InterPro DOMAIN/s: Protein of unknown function DUF642 (InterPro:IPR006946), Galactose-binding domain-like (InterPro:IPR008979); BEST Arabidopsis thaliana protein match is…
Solyc08g066100	10715000	13710000	7390400	5747900	0	2873950	16109000	9201500	21513000	12730000	-0.489424	0.270178	-2.37308	0.0166141	'(at4g26270 : 750.0) phosphofructokinase 3 (PFK3); CONTAINS InterPro DOMAIN/s: Pyrophosphate-dependent phosphofructokinase TP0108 (InterPro:IPR012004), Phosphofructokinase (InterPro:IPR000023); BEST Arabidopsis thaliana protein match is: phosphofructokinase 7 (TAIR:AT5G56630.1); Has 30201 Blast hits to 17322 proteins in 780 species: Archae - 12; Bacteria - 1396; Metazoa - 17338; Fungi - 3422; Pla…
Solyc08g065890	27289000	15422000	22672000	0	14300000	7150000	29696000	29796000	25976000	44293000	-0.573832	0.115478	-2.18177	0.007851	'(at5g11710 : 445.0) EPSIN1 plays an important role in the vacuolar trafficking of soluble proteins at the trans-Golgi network via its interaction with gamma-ADR, VTI11, VSR1, and clathrin. Associated with actin filaments and with the Golgi complex. Expressed in most tissues.; ENTH/VHS family protein; FUNCTIONS IN: binding; INVOLVED IN: protein targeting to vacuole; LOCATED IN: thylakoid, actin f…
Solyc08g063080	16414000	15974000	25359000	16898000	55259000	36078500	59194000	39862000	45454000	53677000	-1.36401	0.00310987	-0.457651	0.258346	'(q84ki6|sqd1_spiol : 771.0) UDP-sulfoquinovose synthase, chloroplast precursor (EC 3.13.1.1) (Sulfite:UDP-glucose sulfotransferase) (Sulfolipid biosynthesis protein) (SoSQD1) - Spinacia oleracea (Spinach) & (at4g33030 : 751.0) involved in sulfolipid biosynthesis; sulfoquinovosyldiacylglycerol 1 (SQD1); FUNCTIONS IN: UDPsulfoquinovose synthase activity, sulfotransferase activity, zinc ion binding…
Solyc08g062630	192940000	158310000	189750000	71066000	240700000	155883000	82789000	74041000	112650000	88966000	1.00891	0.00109037	0.798708	0.176455	'(at4g33090 : 1347.0) encodes an aminopeptidase, a ortholog of mouse microsomal AP (EC 3.4.11.2).; aminopeptidase M1 (APM1); FUNCTIONS IN: aminopeptidase activity; INVOLVED IN: auxin polar transport; LOCATED IN: plasma membrane; EXPRESSED IN: 24 plant structures; EXPRESSED DURING: 13 growth stages; CONTAINS InterPro DOMAIN/s: Peptidase M1, puromycin-sensitive aminopeptidase (InterPro:IPR015568), …
Solyc08g061850	105060000	133170000	86033000	227280000	97090000	162185000	93608000	61519000	82646000	57087000	0.552172	0.0755884	1.13761	0.0440825	#N/A
Solyc08g041890	61572000	83316000	85562000	52364000	108980000	80672000	32864000	33998000	29174000	38217000	1.19454	0.00139022	1.26519	0.0192248	'(at3g06720 : 867.0) Encodes importin alpha involved in nuclear import.; AT-IMP; FUNCTIONS IN: protein transporter activity, binding; INVOLVED IN: intracellular protein transport, protein import into nucleus; LOCATED IN: cytosol, nuclear envelope, nucleolus, cell wall; EXPRESSED IN: 23 plant structures; EXPRESSED DURING: 13 growth stages; CONTAINS InterPro DOMAIN/s: Importin-alpha-like, importin-…
Solyc08g029190	15121000	15139000	12531000	11961000	6034900	8997950	0	5025900	3828300	0	2.68791	0.0008692	2.02323	0.0232721	'(at2g25290 : 575.0) Octicosapeptide/Phox/Bem1p (PB1) domain-containing protein / tetratricopeptide repeat (TPR)-containing protein; FUNCTIONS IN: binding; INVOLVED IN: biological_process unknown; LOCATED IN: cellular_component unknown; CONTAINS InterPro DOMAIN/s: Octicosapeptide/Phox/Bem1p (InterPro:IPR000270), Tetratricopeptide-like helical (InterPro:IPR011990), Tetratricopeptide repeat-contain…
Solyc08g029160	30583000	25132000	56893000	86074000	170720000	128397000	46150000	51855000	24689000	51142000	-0.21138	0.618071	1.56288	0.0114419	'(at2g24940 : 149.0) membrane-associated progesterone binding protein 2 (MAPR2); FUNCTIONS IN: heme binding; LOCATED IN: cellular_component unknown; EXPRESSED IN: male gametophyte, cultured cell, pollen tube; EXPRESSED DURING: L mature pollen stage, M germinated pollen stage; CONTAINS InterPro DOMAIN/s: Cytochrome b5 (InterPro:IPR001199); BEST Arabidopsis thaliana protein match is: membrane stero…
Solyc08g029110	36676000	34246000	22635000	0	19521000	9760500	35985000	36347000	41207000	38618000	-0.286606	0.138845	-1.96246	0.00224757	'(at2g25280 : 441.0) CONTAINS InterPro DOMAIN/s: UPF0103/Mediator of ErbB2-driven cell motility (Memo), related (InterPro:IPR002737); Has 1074 Blast hits to 1072 proteins in 474 species: Archae - 213; Bacteria - 366; Metazoa - 159; Fungi - 135; Plants - 54; Viruses - 0; Other Eukaryotes - 147 (source: NCBI BLink). & (gnl|cdd|38296 : 427.0) no description available & (gnl|cdd|85736 : 240.0) no des…
Solyc08g016750	80958000	58295000	53194000	0	64246000	32123000	105670000	118640000	104470000	117010000	-0.796866	0.00241947	-1.79469	0.00439917	'(at2g34590 : 633.0) Transketolase family protein; FUNCTIONS IN: pyruvate dehydrogenase (acetyl-transferring) activity, zinc ion binding, transketolase activity; INVOLVED IN: pollen tube development; LOCATED IN: chloroplast, chloroplast envelope; EXPRESSED IN: 22 plant structures; EXPRESSED DURING: 14 growth stages; CONTAINS InterPro DOMAIN/s: Transketolase, C-terminal (InterPro:IPR005476), Trans…
Solyc08g016510	29220000	32152000	48637000	0	7451600	3725800	34298000	40043000	33892000	43540000	-0.0492561	0.833805	-3.34822	0.000143107	'(q9m4t8|psa5_soybn : 451.0) Proteasome subunit alpha type 5 (EC 3.4.25.1) (20S proteasome alpha subunit E) (20S proteasome subunit alpha-5) - Glycine max (Soybean) & (at3g14290 : 445.0) Encodes 20S proteasome subunit PAE2 (PAE2).; 20S proteasome alpha subunit E2 (PAE2); FUNCTIONS IN: peptidase activity, endopeptidase activity, threonine-type endopeptidase activity; INVOLVED IN: ubiquitin-depende…
Solyc08g015960	15528000	9199700	7199400	0	5596900	2798450	41269000	21181000	23385000	25761000	-1.39039	0.0306547	-3.31751	0.0062913	'(at3g59980 : 256.0) Nucleic acid-binding, OB-fold-like protein; FUNCTIONS IN: tRNA binding; LOCATED IN: chloroplast; EXPRESSED IN: 22 plant structures; EXPRESSED DURING: 13 growth stages; CONTAINS InterPro DOMAIN/s: Nucleic acid-binding, OB-fold-like (InterPro:IPR016027), Nucleic acid-binding, OB-fold (InterPro:IPR012340), tRNA-binding domain (InterPro:IPR002547); BEST Arabidopsis thaliana prote…
Solyc08g015860	191270000	177990000	119240000	0	61559000	30779500	96333000	65696000	101370000	84695000	0.903919	0.0147021	-1.49944	0.0239888	'(at3g59920 : 768.0) RAB GDP DISSOCIATION INHIBITOR 2; RAB GDP dissociation inhibitor 2 (GDI2); FUNCTIONS IN: RAB GDP-dissociation inhibitor activity; INVOLVED IN: regulation of GTPase activity, protein transport; LOCATED IN: cellular_component unknown; EXPRESSED IN: 25 plant structures; EXPRESSED DURING: 15 growth stages; CONTAINS InterPro DOMAIN/s: Rab GTPase activator (InterPro:IPR002005), GDP…
Solyc08g014560	5867800	6671100	4687100	0	0	0	3898500	0	0	0	2.55863	0.0124463	NA	0.436588	'(at2g43880 : 449.0) Pectin lyase-like superfamily protein; FUNCTIONS IN: polygalacturonase activity; INVOLVED IN: carbohydrate metabolic process; LOCATED IN: endomembrane system; EXPRESSED IN: root, carpel; EXPRESSED DURING: 4 anthesis; CONTAINS InterPro DOMAIN/s: Pectin lyase fold/virulence factor (InterPro:IPR011050), Pectin lyase fold (InterPro:IPR012334), Glycoside hydrolase, family 28 (Inte…
Solyc08g014130	1564800	1301500	1312200	0	3125600	1562800	3178400	3255500	2861500	2141900	-1.03765	0.00511608	-0.871541	0.171427	'(at1g74040 : 894.0) Encodes an active Arabidopsis isopropylmalate synthase IPMS2. Involved in leucine biosynthesis. Do not participate in the chain elongation of glucosinolates. Expressed constitutively throughout the plant. Loss of IPMS2 can be compensated by a second isopropylmalate synthase gene IPMS1 (At1g18500).; 2-isopropylmalate synthase 1 (IMS1); FUNCTIONS IN: 2-isopropylmalate synthase …
Solyc08g008530	16696000	17902000	12628000	0	7551500	3775750	14556000	16303000	12905000	20187000	-0.0223481	0.918359	-2.08213	0.00532392	'(at4g10750 : 415.0) Phosphoenolpyruvate carboxylase family protein; FUNCTIONS IN: carbon-carbon lyase activity, catalytic activity; INVOLVED IN: in 7 processes; LOCATED IN: mitochondrion, chloroplast; EXPRESSED IN: 24 plant structures; EXPRESSED DURING: 13 growth stages; CONTAINS InterPro DOMAIN/s: Pyruvate/Phosphoenolpyruvate kinase, catalytic core (InterPro:IPR015813), HpcH/HpaI aldolase (Inte…
Solyc08g006330	9841200	6615800	6046900	0	6944800	3472400	11492000	7341600	11935000	10587000	-0.46287	0.131726	-1.57408	0.021399	'(at2g43840 : 443.0) UGT74F1 transfers UDP:glucose to salicylic acid (forming a glucoside), benzoic acid, quercetin, and athranilate in vitro. UGT74F1 shows a weak ability to catalyze the formation of the p-aminobenzoate-glucose ester in vitro. But, UGT75B1 appears to be the dominant pABA acylglucosyltransferase in vivo based on assays in leaves, flowers, and siliques. The true biological substra…
Solyc07g066650	9202000	5915300	8088700	0	4783500	2391750	1428000	0	0	0	4.43747	0.000465881	2.74407	0.159013	'(at3g12760 : 392.0) CONTAINS InterPro DOMAIN/s: Defective-in-cullin neddylation protein (InterPro:IPR014764), Protein of unknown function DUF298 (InterPro:IPR005176), UBA-like (InterPro:IPR009060); BEST Arabidopsis thaliana protein match is: Domain of unknown function (DUF298) (TAIR:AT1G15860.2); Has 857 Blast hits to 855 proteins in 202 species: Archae - 0; Bacteria - 0; Metazoa - 482; Fungi - …
Solyc07g066470	24579000	32316000	28360000	30670000	135400000	83035000	72933000	66506000	61718000	50053000	-1.144	0.00228844	0.402898	0.470577	'(q43082|hem3_pea : 533.0) Porphobilinogen deaminase, chloroplast precursor (EC 2.5.1.61) (PBG) (Hydroxymethylbilane synthase) (HMBS) (Pre-uroporphyrinogen synthase) - Pisum sativum (Garden pea) & (at5g08280 : 528.0) Encodes a protein with porphobilinogen deaminase activity. This protein is targeted to the chloroplast.; hydroxymethylbilane synthase (HEMC); FUNCTIONS IN: hydroxymethylbilane syntha…
Solyc07g065540	24897000	14882000	24671000	19466000	403780000	211623000	79083000	54329000	68502000	88882000	-1.75872	0.00255599	1.54149	0.196391	'(at5g55730 : 362.0) fasciclin-like arabinogalactan-protein 1 (Fla1); FASCICLIN-like arabinogalactan 1 (FLA1); CONTAINS InterPro DOMAIN/s: FAS1 domain (InterPro:IPR000782); BEST Arabidopsis thaliana protein match is: FASCICLIN-like arabinogalactan 2 (TAIR:AT4G12730.1). & (reliability: 724.0) & (original description: no original description)'
Solyc07g065120	145480000	142350000	98172000	411770000	135740000	273755000	235130000	275790000	252790000	362060000	-1.12919	0.00782771	-0.0399549	0.921841	'(at5g55480 : 832.0) Glycerophosphoryl diester phosphodiesterase-like protein involved in cell wall cellulose accumulation and pectin linking. Impacts root hair, trichome and epidermal cell development.; SHV3-like 1 (SVL1); FUNCTIONS IN: phosphoric diester hydrolase activity, glycerophosphodiester phosphodiesterase activity; INVOLVED IN: trichome differentiation, cell wall pectin metabolic proces…
Solyc07g064970	21317000	15541000	9461200	0	18517000	9258500	25962000	27649000	25209000	43183000	-0.982197	0.0483161	-1.71999	0.0252892	'(at5g55230 : 717.0) Binds and bundles microtubules. Plays a role in stabilizing anti-parallel microtubules in the central spindle at anaphase to early cytokinesis but is not essential at the midline of the phragmoplast at later stages. The timing with which the MAP65-1 was targeted to the spindle appears to be regulated by a phosphorylation sensitive switch. Enhances microtubule polymerization, …
Solyc07g064500	35237000	33247000	11821000	117340000	50506000	83923000	45308000	35122000	43109000	29597000	-0.516214	0.19019	1.13232	0.0411669	'(at3g20500 : 648.0) purple acid phosphatase 18 (PAP18); FUNCTIONS IN: protein serine/threonine phosphatase activity, acid phosphatase activity; INVOLVED IN: biological_process unknown; LOCATED IN: endomembrane system; EXPRESSED IN: 24 plant structures; EXPRESSED DURING: 13 growth stages; CONTAINS InterPro DOMAIN/s: Metallophosphoesterase (InterPro:IPR004843), Purple acid phosphatase-like, N-term…
Solyc07g064190	1148300000	823050000	1193400000	3569300000	1437900000	2503600000	1968200000	2096200000	3697300000	2977200000	-1.34765	0.0207614	-0.10077	0.807081	'(at1g11580 : 535.0) methylesterase PCR A (PMEPCRA); FUNCTIONS IN: enzyme inhibitor activity, pectinesterase activity; INVOLVED IN: cell wall modification; LOCATED IN: cell wall, plasma membrane, plant-type cell wall; EXPRESSED IN: 25 plant structures; EXPRESSED DURING: 13 growth stages; CONTAINS InterPro DOMAIN/s: Pectinesterase, active site (InterPro:IPR018040), Pectin lyase fold/virulence fact…
Solyc07g064160	194760000	186420000	163140000	463910000	352720000	408315000	1219900000	842410000	712710000	987820000	-2.37426	0.00200256	-1.20407	0.00980894	'(o23787|thi4_citsi : 517.0) Thiazole biosynthetic enzyme, chloroplast precursor - Citrus sinensis (Sweet orange) & (at5g54770 : 494.0) Encodes a thiamine biosynthetic gene that has a dual function in thiamine biosynthesis and mitochondrial DNA damage tolerance. It appears to be involved in producing the thiazole portion of thiamine (vitamin B1). A crystal structure of the protein reveals that it…
Solyc07g063010	104120000	62900000	51929000	0	1631400	815700	8646100	9145100	15166000	12268000	2.69043	0.00584904	-3.79294	0.00229605	'(at3g15290 : 451.0) 3-hydroxyacyl-CoA dehydrogenase family protein; FUNCTIONS IN: in 7 functions; INVOLVED IN: fatty acid metabolic process, metabolic process; LOCATED IN: peroxisome; EXPRESSED IN: 24 plant structures; EXPRESSED DURING: 15 growth stages; CONTAINS InterPro DOMAIN/s: Dehydrogenase, multihelical (InterPro:IPR013328), 6-phosphogluconate dehydrogenase, C-terminal-like (InterPro:IPR00…
Solyc07g062970	726440000	694950000	638520000	91118000	226900000	159009000	244580000	139530000	219230000	228730000	1.72284	3.79526e-05	-0.387596	0.305378	'(at3g15260 : 399.0) Protein phosphatase 2C family protein; FUNCTIONS IN: protein serine/threonine phosphatase activity, catalytic activity; EXPRESSED IN: 23 plant structures; EXPRESSED DURING: 14 growth stages; CONTAINS InterPro DOMAIN/s: Protein phosphatase 2C-related (InterPro:IPR001932), Protein phosphatase 2C (InterPro:IPR015655), Protein phosphatase 2C, N-terminal (InterPro:IPR014045); BEST…
Solyc07g062130	16087000	22559000	27291000	10612000	85705000	48158500	68101000	47600000	33129000	44098000	-1.13386	0.0338872	-0.00220018	0.997223	'(at1g78570 : 1216.0) Encodes a UDP-L-Rhamnose synthase involved in the biosynthesis of rhamnose, a major monosaccharide component of pectin. Catalyzes the conversion of UDP-D-Glc to UDP-L-Rha. The dehydrogenase domain of RHM1 was shown to catalyze the conversion of UDP-D-Glc to the reaction intermediate UDP-4-keto-6-deoxy-D-Glc using recombinant protein assay but the activity of the full-length …
Solyc07g061790	74660000	30835000	100760000	140250000	310950000	225600000	409400000	301730000	133640000	266780000	-2.01503	0.0296478	-0.300734	0.53686	'(at1g17100 : 241.0) SOUL heme-binding family protein; FUNCTIONS IN: binding; INVOLVED IN: biological_process unknown; LOCATED IN: plasma membrane, vacuole; EXPRESSED IN: 24 plant structures; EXPRESSED DURING: 14 growth stages; CONTAINS InterPro DOMAIN/s: SOUL haem-binding protein (InterPro:IPR006917); BEST Arabidopsis thaliana protein match is: SOUL heme-binding family protein (TAIR:AT1G78450.1)…
Solyc07g056540	199640000	49546000	145180000	6965900	14189000	10577450	58875000	67183000	31501000	26136000	1.51726	0.0774886	-2.11825	0.0325415	'(at3g14420 : 655.0) Aldolase-type TIM barrel family protein; FUNCTIONS IN: glycolate oxidase activity; INVOLVED IN: oxidation reduction, metabolic process; LOCATED IN: apoplast, chloroplast, peroxisome, membrane; EXPRESSED IN: cotyledon, guard cell, leaf; EXPRESSED DURING: seedling growth; CONTAINS InterPro DOMAIN/s: Aldolase-type TIM barrel (InterPro:IPR013785), FMN-dependent alpha-hydroxy acid…
Solyc07g056140	84798000	69191000	100950000	126670000	297580000	212125000	335500000	215470000	236520000	207150000	-1.54898	0.00602707	-0.22926	0.529682	'(p23509|glgs_soltu : 1008.0) Glucose-1-phosphate adenylyltransferase small subunit, chloroplast precursor (EC 2.7.7.27) (ADP-glucose synthase) (ADP-glucose pyrophosphorylase) (AGPase B) (Alpha-D-glucose-1-phosphate adenyl transferase) - Solanum tuberosum (Potato) & (at5g48300 : 882.0) Encodes the small subunit of ADP-glucose pyrophosphorylase. The small subunit is the catalytic isoform responsib…
Solyc07g055320	36749000	36373000	59232000	53940000	78055000	65997500	106660000	95179000	91920000	102520000	-1.16708	0.000729561	-0.586033	0.00539355	'(at2g30950 : 989.0) Metalloprotease that functions in thylakoid membrane biogenesis. Involved in the repair of PSII following damaged incurred during photoinhibition. Forms a complex with VAR1. Mutants show a variegated phenotype, which decreases during development. Transcript and protein levels increase with light intensity.; VARIEGATED 2 (VAR2); FUNCTIONS IN: metallopeptidase activity, ATP-dep…
Solyc07g055300	63631000	52008000	39541000	0	20546000	10273000	15966000	17615000	36379000	16535000	1.25829	0.0146978	-1.07376	0.198418	'(at1g06410 : 1276.0) Encodes an enzyme putatively involved in trehalose biosynthesis. Though the protein has both trehalose-6-phosphate synthase (TPS)-like and trehalose-6-phosphate phosphatase (TPP)-like domains, neither activity has been detected in enzymatic assays nor has the protein been able to complement yeast TPS or TPP mutants.; trehalose-phosphatase/synthase 7 (TPS7); FUNCTIONS IN: tra…
Solyc07g054290	8157900	16317000	10208000	0	27151000	13575500	72701000	49958000	23275000	55222000	-2.12098	0.0252712	-1.88924	0.0445441	'(at1g03600 : 164.0) PSB27; FUNCTIONS IN: molecular_function unknown; INVOLVED IN: photosystem II repair; LOCATED IN: thylakoid, chloroplast thylakoid membrane, chloroplast thylakoid lumen, chloroplast photosystem II, chloroplast; EXPRESSED IN: 23 plant structures; EXPRESSED DURING: 13 growth stages; Has 273 Blast hits to 273 proteins in 82 species: Archae - 0; Bacteria - 114; Metazoa - 0; Fungi …
Solyc07g053830	35954000	43558000	9267800	0	5122400	2561200	3089900	0	5940400	7933200	2.80284	0.0363682	-0.727542	0.513508	'(at4g28390 : 519.0) Encodes a mitochondrial ADP/ATP carrier protein. Shown in heterologous systems to be located in the plasma membrane. Has comparable affinity for ADP and ATP (in E.coli).; ADP/ATP carrier 3 (AAC3); FUNCTIONS IN: binding, ATP:ADP antiporter activity; INVOLVED IN: transport, mitochondrial transport, purine nucleotide transport; LOCATED IN: mitochondrion, mitochondrial inner memb…
Solyc07g053650	153370000	127650000	168380000	38148000	413140000	225644000	78164000	40278000	104770000	64014000	1.06085	0.00892748	1.65186	0.155224	'(at2g20580 : 1348.0) encoding the RPN subunits of the 26S proteasome; 26S proteasome regulatory subunit S2 1A (RPN1A); FUNCTIONS IN: enzyme regulator activity, binding; INVOLVED IN: regulation of cell cycle, protein catabolic process, ubiquitin-dependent protein catabolic process; LOCATED IN: proteasome regulatory particle, base subcomplex, proteasome complex, nucleus, plasma membrane; EXPRESSED…
Solyc07g051850	477330000	463340000	893850000	754570000	748720000	751645000	399210000	296890000	354510000	418030000	0.735959	0.102395	1.03364	6.95455e-05	'(at1g11910 : 721.0) Encodes an aspartic proteinase that forms a heterodimer and is stable over a broad pH range (ph 3-8).; aspartic proteinase A1 (APA1); FUNCTIONS IN: endopeptidase activity; INVOLVED IN: proteolysis, response to salt stress; LOCATED IN: vacuole; EXPRESSED IN: 25 plant structures; EXPRESSED DURING: 16 growth stages; CONTAINS InterPro DOMAIN/s: Saposin-like (InterPro:IPR011001), …
Solyc07g049160	117560000	104210000	91720000	22256000	114250000	68253000	55842000	31613000	54178000	66903000	1.00316	0.00459501	0.388668	0.529653	'(at4g15417 : 211.0) RNAse II-like 1 (RTL1); FUNCTIONS IN: RNA binding, ribonuclease III activity; INVOLVED IN: RNA processing; LOCATED IN: cellular_component unknown; EXPRESSED IN: root; CONTAINS InterPro DOMAIN/s: Ribonuclease III (InterPro:IPR000999); BEST Arabidopsis thaliana protein match is: RNAse THREE-like protein 2 (TAIR:AT3G20420.1); Has 6428 Blast hits to 6386 proteins in 2315 species:…
Solyc07g047800	239270000	196400000	186630000	4516100	41514000	23015050	15182000	29749000	44262000	41041000	2.67154	9.87215e-05	-0.500457	0.457111	'(at3g01980 : 337.0) NAD(P)-binding Rossmann-fold superfamily protein; FUNCTIONS IN: oxidoreductase activity, binding, catalytic activity; INVOLVED IN: metabolic process; LOCATED IN: peroxisome; EXPRESSED IN: 23 plant structures; EXPRESSED DURING: 13 growth stages; CONTAINS InterPro DOMAIN/s: NAD(P)-binding domain (InterPro:IPR016040), Short-chain dehydrogenase/reductase SDR (InterPro:IPR002198);…
Solyc07g045240	32469000	23813000	47820000	0	30210000	15105000	63753000	66066000	72507000	103380000	-1.13911	0.0196517	-2.33905	0.00539136	'(at3g13224 : 237.0) RNA-binding (RRM/RBD/RNP motifs) family protein; FUNCTIONS IN: RNA binding, nucleotide binding, nucleic acid binding; INVOLVED IN: biological_process unknown; LOCATED IN: cellular_component unknown; EXPRESSED IN: cultured cell; CONTAINS InterPro DOMAIN/s: RNA recognition motif, RNP-1 (InterPro:IPR000504), Nucleotide-binding, alpha-beta plait (InterPro:IPR012677); BEST Arabido…
Solyc07g043570	4662400	0	9809100	0	15230000	7615000	21560000	17994000	15011000	19986000	-1.94998	0.0050423	-1.29131	0.0413598	'(at1g06690 : 579.0) NAD(P)-linked oxidoreductase superfamily protein; FUNCTIONS IN: oxidoreductase activity, aldo-keto reductase activity; INVOLVED IN: oxidation reduction; LOCATED IN: chloroplast thylakoid membrane, chloroplast, plastoglobule, chloroplast envelope; EXPRESSED IN: 22 plant structures; EXPRESSED DURING: 14 growth stages; CONTAINS InterPro DOMAIN/s: Aldo/keto reductase (InterPro:IP…
Solyc07g043560	46858000	33066000	38854000	6682000	11955000	9318500	18338000	20227000	11744000	13228000	1.31764	0.00220733	-0.769427	0.0599546	'(at4g16660 : 1064.0) heat shock protein 70 (Hsp 70) family protein; FUNCTIONS IN: ATP binding; LOCATED IN: plasma membrane, chloroplast; EXPRESSED IN: 24 plant structures; EXPRESSED DURING: 13 growth stages; CONTAINS InterPro DOMAIN/s: Heat shock protein 70, conserved site (InterPro:IPR018181), Heat shock protein Hsp70 (InterPro:IPR001023), Heat shock protein 70 (InterPro:IPR013126); BEST Arabid…
Solyc07g043120	25938000	27647000	15974000	16166000	21544000	18855000	7888300	6569000	11924000	16030000	1.12883	0.0245746	0.830498	0.0337053	'(at3g21790 : 387.0) UDP-Glycosyltransferase superfamily protein; FUNCTIONS IN: transferase activity, transferring hexosyl groups, UDP-glycosyltransferase activity; INVOLVED IN: metabolic process; LOCATED IN: cellular_component unknown; EXPRESSED IN: 20 plant structures; EXPRESSED DURING: 13 growth stages; CONTAINS InterPro DOMAIN/s: UDP-glucuronosyl/UDP-glucosyltransferase (InterPro:IPR002213); …
Solyc07g042550	95013000	101850000	81403000	0	81955000	40977500	40714000	45652000	45782000	40411000	1.10441	0.000240305	-0.0741858	0.917587	'(p49039|sus2_soltu : 1630.0) Sucrose synthase (EC 2.4.1.13) (Sucrose-UDP glucosyltransferase) (SS65) - Solanum tuberosum (Potato) & (at3g43190 : 1338.0) Encodes a protein with sucrose synthase activity (SUS4).; sucrose synthase 4 (SUS4); FUNCTIONS IN: UDP-glycosyltransferase activity, sucrose synthase activity, transferase activity, transferring glycosyl groups; INVOLVED IN: sucrose biosynthetic…
Solyc07g042440	32077000	33752000	21541000	64237000	45809000	55023000	78928000	65400000	58234000	47810000	-1.10383	0.0103157	-0.185967	0.434825	'(at3g26060 : 271.0) encodes periredoxin Q which decomposes peroxides and plays a role in the protection of the photosynthetic apparatus; ATPRX Q; FUNCTIONS IN: peroxiredoxin activity, antioxidant activity; INVOLVED IN: cell redox homeostasis; LOCATED IN: chloroplast stromal thylakoid, chloroplast thylakoid membrane, plastoglobule; EXPRESSED IN: 23 plant structures; EXPRESSED DURING: 13 growth st…
Solyc07g042250	56172000	36478000	56751000	52719000	92417000	72568000	139930000	87007000	77931000	111750000	-1.0645	0.0259727	-0.52132	0.158017	'(at5g20720 : 320.0) Encodes a chloroplast co-chaperonin with similarity to CPN21 from spinach, E.coli GroES.; chaperonin 20 (CPN20); CONTAINS InterPro DOMAIN/s: Chaperonin Cpn10 (InterPro:IPR020818), GroES-like (InterPro:IPR011032), Chaperonin Cpn10, conserved site (InterPro:IPR018369), Chaperonin 21, chloroplast (InterPro:IPR017416), Chaperonin Cpn10, subgroup (InterPro:IPR001476); BEST Arabido…
Solyc07g041490	56573000	44385000	37829000	14419000	26680000	20549500	99095000	59166000	75349000	72328000	-0.725329	0.0387552	-1.89606	0.00283988	'(at2g31670 : 244.0) Stress responsive alpha-beta barrel domain protein; FUNCTIONS IN: molecular_function unknown; INVOLVED IN: biological_process unknown; LOCATED IN: peroxisome, chloroplast stroma, chloroplast; EXPRESSED IN: 22 plant structures; EXPRESSED DURING: 17 growth stages; CONTAINS InterPro DOMAIN/s: Stress responsive alpha-beta barrel (InterPro:IPR013097), Dimeric alpha-beta barrel (In…
Solyc07g037960	0	0	0	0	14859000	7429500	19361000	18650000	24633000	22243000	NA	4.75831e-05	-1.51421	0.0172961	'(at4g29680 : 664.0) Alkaline-phosphatase-like family protein; FUNCTIONS IN: hydrolase activity, catalytic activity; INVOLVED IN: metabolic process, nucleotide metabolic process; LOCATED IN: vacuole; EXPRESSED IN: 23 plant structures; EXPRESSED DURING: 13 growth stages; CONTAINS InterPro DOMAIN/s: Alkaline phosphatase-like, alpha/beta/alpha (InterPro:IPR017849), Type I phosphodiesterase/nucleotid…
Solyc07g032640	279820000	255190000	400330000	203080000	727350000	465215000	897580000	377100000	751280000	643630000	-1.09802	0.0466315	-0.520649	0.315905	#N/A
Solyc07g026770	35272000	50805000	24174000	64026000	79295000	71660500	25847000	37203000	34773000	32833000	0.170056	0.588747	1.13348	0.000409001	'(at4g26210 : 216.0) Mitochondrial ATP synthase subunit G protein; FUNCTIONS IN: hydrogen ion transmembrane transporter activity; INVOLVED IN: proton transport, ATP synthesis coupled proton transport; LOCATED IN: mitochondrial proton-transporting ATP synthase complex, coupling factor F(o); EXPRESSED IN: 22 plant structures; EXPRESSED DURING: 13 growth stages; CONTAINS InterPro DOMAIN/s: ATPase, F…
Solyc07g019670	93372000	72451000	27780000	14109000	9403700	11756350	5493300	10771000	7599100	1810900	3.32974	0.0162595	0.873115	0.0856792	'(at4g29010 : 981.0) Functions in beta-oxidation of fatty acids, similar to CuMFP with L-3-hydroxyacyl-CoA hydrolyase , L-3-hydroxyacyl-dehydrogenase, D-3-hydroxyacyl-CoA epimerase, and 3, 2-enoyl-CoA isomerase activities; ABNORMAL INFLORESCENCE MERISTEM (AIM1); FUNCTIONS IN: enoyl-CoA hydratase activity; INVOLVED IN: multicellular organismal development, flower development, fatty acid beta-oxida…
Solyc07g018360	24096000	14172000	27922000	67003000	25783000	46393000	96898000	71372000	55889000	64417000	-1.70923	0.00610764	-0.636972	0.134583	'(at4g29060 : 864.0) embryo defective 2726 (emb2726); FUNCTIONS IN: RNA binding, translation elongation factor activity; INVOLVED IN: translational elongation, response to cadmium ion, embryo development ending in seed dormancy; LOCATED IN: chloroplast; EXPRESSED IN: 24 plant structures; EXPRESSED DURING: 14 growth stages; CONTAINS InterPro DOMAIN/s: Nucleic acid-binding, OB-fold (InterPro:IPR012…
Solyc07g009333	69243000	78921000	55224000	94760000	235670000	165215000	73263000	66129000	79346000	83749000	-0.157601	0.334013	1.12747	0.0476949	#N/A
Solyc07g008950	128170000	125540000	115580000	22779000	39052000	30915500	76234000	70414000	97124000	74804000	0.628154	0.00248613	-1.36524	0.00179429	#N/A
Solyc07g007870	431330000	365410000	231760000	21124000	18451000	19787500	158080000	120610000	206960000	154120000	1.09995	0.0187833	-3.01489	0.00115361	'(at2g06050 : 614.0) Encodes a 12-oxophytodienoate reductase that is required for jasmonate biosynthesis. Mutants are male sterile and defective in pollen dehiscence. Shows activity towards 2,4,6-trinitrotoluene.; oxophytodienoate-reductase 3 (OPR3); FUNCTIONS IN: 12-oxophytodienoate reductase activity; INVOLVED IN: response to jasmonic acid stimulus, response to fungus, jasmonic acid biosyntheti…
Solyc07g007790	167930000	172030000	144090000	15417000	60760000	38088500	78795000	99972000	132380000	128840000	0.552733	0.0275219	-1.53003	0.0117511	'(q43845|sps_soltu : 2045.0) Sucrose-phosphate synthase (EC 2.4.1.14) (UDP-glucose-fructose-phosphate glucosyltransferase) - Solanum tuberosum (Potato) & (at5g20280 : 1553.0) Encodes a protein with putative sucrose-phosphate synthase activity. When the gene was expressed in transgenic tobacco plants, a clear trend for increased SPS activity was noted.; sucrose phosphate synthase 1F (SPS1F); FUNCT…
Solyc07g007550	10666000	15728000	20603000	47421000	28356000	37888500	53945000	45322000	49260000	33379000	-1.53752	0.00346908	-0.263361	0.324778	'(at5g34940 : 668.0) The protein is predicted (WoLF PSORT program) to be membrane-associated.; glucuronidase 3 (GUS3); FUNCTIONS IN: beta-glucuronidase activity; INVOLVED IN: biological_process unknown; LOCATED IN: plant-type cell wall; EXPRESSED IN: 22 plant structures; EXPRESSED DURING: 11 growth stages; CONTAINS InterPro DOMAIN/s: Glycoside hydrolase family 79, N-terminal (InterPro:IPR005199);…
Solyc07g007510	10646000	6213200	0	0	3810300	1905150	8695800	6766900	8273900	7948100	-0.495213	0.421452	-2.05581	0.0021968	'(at2g11890 : 195.0) adenylate cyclase; adenylate cyclases; FUNCTIONS IN: adenylate cyclase activity; INVOLVED IN: cAMP biosynthetic process; EXPRESSED IN: 22 plant structures; EXPRESSED DURING: 13 growth stages; CONTAINS InterPro DOMAIN/s: Adenylate cyclase (InterPro:IPR008172); Has 35333 Blast hits to 34131 proteins in 2444 species: Archae - 798; Bacteria - 22429; Metazoa - 974; Fungi - 991; Pl…
Solyc07g006560	63098000	50855000	38516000	36448000	43445000	39946500	50113000	120240000	80543000	95532000	-0.769002	0.108441	-1.11641	0.0439728	' (original description: no original description)'
Solyc07g005940	36492000	51022000	44505000	103360000	83800000	93580000	39400000	39579000	65623000	42055000	-0.0846065	0.761568	1.00388	0.00322628	'(at3g42050 : 700.0) vacuolar ATP synthase subunit H family protein; FUNCTIONS IN: binding, hydrolase activity, acting on acid anhydrides, catalyzing transmembrane movement of substances, proton-transporting ATPase activity, rotational mechanism; INVOLVED IN: ATP synthesis coupled proton transport; LOCATED IN: vacuolar membrane, chloroplast, plasma membrane, vacuole, plant-type vacuole; EXPRESSED…
Solyc07g005640	11562000	11572000	0	0	8482100	4241050	18916000	9570000	13603000	14937000	-0.886568	0.158451	-1.74913	0.0222632	'(at5g57950 : 270.0) 26S proteasome regulatory subunit, putative; CONTAINS InterPro DOMAIN/s: PDZ/DHR/GLGF (InterPro:IPR001478); Has 30201 Blast hits to 17322 proteins in 780 species: Archae - 12; Bacteria - 1396; Metazoa - 17338; Fungi - 3422; Plants - 5037; Viruses - 0; Other Eukaryotes - 2996 (source: NCBI BLink). & (gnl|cdd|38339 : 194.0) no description available & (reliability: 540.0) & (ori…
Solyc07g005210	505180000	192280000	185030000	0	17009000	8504500	44387000	13370000	44133000	64494000	2.8221	0.0365701	-2.29015	0.053278	'(at5g58070 : 263.0) Encodes a temperature-induced lipocalin TIL1. Involved in thermotolerance. Peripherally associated with plasma membrane.; temperature-induced lipocalin (TIL); FUNCTIONS IN: binding, transporter activity; INVOLVED IN: transport, response to cold, response to light stimulus, response to heat; LOCATED IN: mitochondrion, endoplasmic reticulum, plasma membrane, vacuole; EXPRESSED …
Solyc07g005100	36877000	27390000	31581000	34992000	9599500	22295750	11681000	12596000	22144000	9993300	1.17972	0.0064081	0.660708	0.290528	'(at4g19810 : 372.0) Glycosyl hydrolase family protein with chitinase insertion domain; FUNCTIONS IN: cation binding, chitinase activity, hydrolase activity, hydrolyzing O-glycosyl compounds, catalytic activity; INVOLVED IN: carbohydrate metabolic process; LOCATED IN: cell wall; EXPRESSED IN: 10 plant structures; EXPRESSED DURING: LP.04 four leaves visible, 4 anthesis, C globular stage; CONTAINS …
Solyc06g084520	7707800	11225000	6677900	0	5206900	2603450	0	0	5995200	0	2.5099	0.0208155	0.796617	0.632994	'(at4g02570 : 1145.0) Encodes a cullin that is a component of SCF ubiquitin ligase complexes involved in mediating responses to auxin and jasmonic acid. Homozygous auxin-resistant mutants arrest growth soon after germination, lacking a root and hypocotyl. Heterozygotes display a variety of phenotypes consistent with impaired auxin response.; cullin 1 (CUL1); CONTAINS InterPro DOMAIN/s: Winged hel…
Solyc06g084260	19578000	17123000	16543000	0	46032000	23016000	50269000	34447000	42857000	54000000	-1.35482	0.00307659	-0.979841	0.126993	'(at3g63170 : 257.0) Chalcone-flavanone isomerase family protein; FUNCTIONS IN: intramolecular lyase activity; INVOLVED IN: cellular amino acid derivative biosynthetic process; LOCATED IN: mitochondrion, chloroplast, plastid, chloroplast envelope; EXPRESSED IN: 22 plant structures; EXPRESSED DURING: 13 growth stages; CONTAINS InterPro DOMAIN/s: Chalcone isomerase, subgroup (InterPro:IPR003466), C…
Solyc06g084210	104700000	94335000	138780000	58476000	83459000	70967500	27103000	45547000	87165000	60885000	1.02918	0.0280848	0.363144	0.374339	'(at3g44340 : 1151.0) homologous to yeast and animal Sec24 proteins; expression in yeast cells enhances their survival under oxidative stress conditions.; clone eighty-four (CEF); FUNCTIONS IN: transporter activity, zinc ion binding; INVOLVED IN: response to oxidative stress, vesicle-mediated transport; LOCATED IN: COPII vesicle coat, chloroplast; EXPRESSED IN: 24 plant structures; EXPRESSED DURI…
Solyc06g084000	10057000	9474100	11358000	17066000	13381000	15223500	24928000	19016000	18091000	24090000	-1.0643	0.00311887	-0.500132	0.0373266	'(at3g04610 : 358.0) flowering locus KH domain (FLK); FUNCTIONS IN: RNA binding, nucleic acid binding; INVOLVED IN: positive regulation of flower development; LOCATED IN: nucleus; EXPRESSED IN: 23 plant structures; EXPRESSED DURING: 13 growth stages; CONTAINS InterPro DOMAIN/s: K Homology, type 1, subgroup (InterPro:IPR018111), K Homology (InterPro:IPR004087), K Homology, type 1 (InterPro:IPR0040…
Solyc06g083690	27969000	29207000	41059000	109030000	38919000	73974500	76668000	82527000	55789000	65122000	-1.09663	0.00517733	0.0791271	0.838116	'(at4g28730 : 179.0) Glutaredoxin family protein; FUNCTIONS IN: electron carrier activity, protein disulfide oxidoreductase activity; INVOLVED IN: cell redox homeostasis; LOCATED IN: chloroplast; CONTAINS InterPro DOMAIN/s: Thioredoxin fold (InterPro:IPR012335), Glutaredoxin (InterPro:IPR002109), Glutaredoxin subgroup (InterPro:IPR014025), Glutaredoxin, eukaryotic/virial (InterPro:IPR011899), Thi…
Solyc06g083580	85910000	78789000	97696000	272340000	297060000	284700000	118280000	223800000	156520000	256660000	-1.1102	0.0424986	0.592469	0.051472	'(at3g07010 : 625.0) Pectin lyase-like superfamily protein; FUNCTIONS IN: lyase activity, pectate lyase activity; INVOLVED IN: biological_process unknown; LOCATED IN: endomembrane system; EXPRESSED IN: 22 plant structures; EXPRESSED DURING: 13 growth stages; CONTAINS InterPro DOMAIN/s: Pectin lyase fold/virulence factor (InterPro:IPR011050), AmbAllergen (InterPro:IPR018082), Pectate lyase/Amb all…
Solyc06g082660	387230000	392120000	331780000	16879000	195520000	106199500	407610000	282560000	458760000	408420000	-0.0720281	0.704995	-1.87424	0.00599189	'(p54778|prs6b_soltu : 771.0) 26S protease regulatory subunit 6B homolog - Solanum tuberosum (Potato) & (at5g58290 : 729.0) 26S proteasome AAA-ATPase subunit RPT3 (RPT3) mRNA,; regulatory particle triple-A ATPase 3 (RPT3); FUNCTIONS IN: ATPase activity; INVOLVED IN: ubiquitin-dependent protein catabolic process; LOCATED IN: proteasome regulatory particle, base subcomplex, proteasome complex, cell…
Solyc06g081980	132120000	98227000	131070000	202090000	58541000	130315500	360440000	333210000	266560000	273300000	-1.356	0.00124055	-1.24269	0.00987376	'(q39963|pdx1_hevbr : 525.0) Probable pyridoxin biosynthesis protein ER1 (PDX1 homolog) (Ethylene-inducible protein HEVER) - Hevea brasiliensis (Para rubber tree) & (at5g01410 : 520.0) Encodes a protein predicted to function in tandem with PDX2 to form glutamine amidotransferase complex with involved in vitamin B6 biosynthesis.; REDUCED SUGAR RESPONSE 4 (RSR4); FUNCTIONS IN: protein homodimerizat…
Solyc06g076570	127110000	70848000	89564000	14263000	40794000	27528500	71227000	73010000	56733000	89345000	0.401091	0.204125	-1.39862	0.00682385	'(p04793|hsp13_soybn : 194.0) 17.5 kDa class I heat shock protein (HSP 17.5-M) - Glycine max (Soybean) & (at1g07400 : 179.0) HSP20-like chaperones superfamily protein; CONTAINS InterPro DOMAIN/s: Heat shock protein Hsp20 (InterPro:IPR002068), HSP20-like chaperone (InterPro:IPR008978); BEST Arabidopsis thaliana protein match is: HSP20-like chaperones superfamily protein (TAIR:AT1G59860.1); Has 723…
Solyc06g076360	28746000	21866000	22098000	23364000	40295000	31829500	64122000	43947000	57936000	55192000	-1.19007	0.00211563	-0.796895	0.0149566	'(at3g46740 : 1257.0) Component of the translocon outer membrane (TOC) complex. Forms the outer envelope translocation channel (beta-barrel). Plays a role in preprotein conductance. Imported into chloroplast. Expressed in young dividing photosynthetic tissues. Knockout mutants are embryo lethal with arrested development at the two-cell stage. Knockout mutants have abnormal etioplasts.; translocon…
Solyc06g075080	17930000	12833000	15089000	0	12531000	6265500	17732000	15186000	14848000	13882000	-0.0120319	0.938201	-1.29855	0.0346909	'(at5g20070 : 570.0) nudix hydrolase homolog 19 (NUDX19); FUNCTIONS IN: hydrolase activity, metal ion binding; INVOLVED IN: biological_process unknown; LOCATED IN: chloroplast; EXPRESSED IN: 22 plant structures; EXPRESSED DURING: 13 growth stages; CONTAINS InterPro DOMAIN/s: Zinc ribbon, NADH pyrophosphatase (InterPro:IPR015376), NUDIX hydrolase domain-like (InterPro:IPR015797), NUDIX hydrolase (…
Solyc06g075010	44927000	14109000	13731000	11317000	48473000	29895000	93284000	102230000	77908000	147360000	-2.11668	0.00920748	-1.8151	0.0126115	'(p21239|rub1_brana : 751.0) RuBisCO large subunit-binding protein subunit alpha, chloroplast precursor (60 kDa chaperonin subunit alpha) (CPN-60 alpha) (Fragment) - Brassica napus (Rape) & (at2g28000 : 735.0) Encodes chaperonin-60 alpha, a molecular chaperone involved in Rubisco folding. Mutants display aberrant chloroplast and embryo development.; chaperonin-60alpha (CPN60A); FUNCTIONS IN: ATP …
Solyc06g074000	4879100	0	5226000	86339000	11079000	48709000	9553100	12577000	6725700	12903000	-1.63196	0.0244463	2.22211	0.0902036	'(at3g52500 : 440.0) Eukaryotic aspartyl protease family protein; FUNCTIONS IN: aspartic-type endopeptidase activity; INVOLVED IN: proteolysis; LOCATED IN: cell wall, membrane, plant-type cell wall; EXPRESSED IN: 22 plant structures; EXPRESSED DURING: 13 growth stages; CONTAINS InterPro DOMAIN/s: Peptidase aspartic (InterPro:IPR021109), Peptidase aspartic, catalytic (InterPro:IPR009007), Peptidas…
Solyc06g073260	37810000	19884000	31657000	9517700	43717000	26617350	96938000	98220000	60227000	125720000	-1.6776	0.0106357	-1.83975	0.0122213	'(at1g09340 : 634.0) Encodes CHLOROPLAST RNA BINDING (CRB), a putative RNA-binding protein. CRB is important for the proper functioning of the chloroplast. Mutations in CRB also affects the circadian system, altering the expression of both oscillator and output genes.; chloroplast RNA binding (CRB); FUNCTIONS IN: coenzyme binding, binding, catalytic activity; INVOLVED IN: in 6 processes; LOCATED …
Solyc06g073190	333910000	369460000	435350000	641680000	866330000	754005000	900810000	878920000	597480000	667010000	-1.00362	0.00938476	-0.0134266	0.949005	'(p37829|scrk_soltu : 578.0) Fructokinase (EC 2.7.1.4) - Solanum tuberosum (Potato) & (at1g06020 : 544.0) pfkB-like carbohydrate kinase family protein; FUNCTIONS IN: kinase activity, ribokinase activity; INVOLVED IN: D-ribose metabolic process, acetate fermentation, sucrose biosynthetic process, sucrose catabolic process, using beta-fructofuranosidase; EXPRESSED IN: central cell, embryo; EXPRESSE…
Solyc06g072490	35317000	51817000	15189000	138390000	41770000	90080000	18360000	12978000	35279000	18811000	0.675387	0.280511	2.0765	0.0353839	'(p33444|rs3a_catro : 387.0) 40S ribosomal protein S3a (CYC07 protein) - Catharanthus roseus (Rosy periwinkle) (Madagascar periwinkle) & (at4g34670 : 370.0) Ribosomal protein S3Ae; FUNCTIONS IN: structural constituent of ribosome; INVOLVED IN: translation; LOCATED IN: in 6 components; EXPRESSED IN: 23 plant structures; EXPRESSED DURING: 13 growth stages; CONTAINS InterPro DOMAIN/s: Ribosomal prot…
Solyc06g072380	22826000	24523000	21083000	0	16344000	8172000	20245000	20344000	22809000	27506000	0.00536483	0.970474	-1.47558	0.0218338	'(at3g17770 : 824.0) Dihydroxyacetone kinase; FUNCTIONS IN: glycerone kinase activity, ATP binding; INVOLVED IN: glycerol metabolic process; LOCATED IN: cellular_component unknown; EXPRESSED IN: 24 plant structures; EXPRESSED DURING: 15 growth stages; CONTAINS InterPro DOMAIN/s: Dak phosphatase (InterPro:IPR004007), Dihydroxyacetone kinase (InterPro:IPR012734), Dak kinase (InterPro:IPR004006); BE…
Solyc06g069180	51967000	50174000	54574000	0	29244000	14622000	13851000	26047000	34005000	25670000	1.06935	0.00285177	-0.767614	0.286098	'(at3g25800 : 1026.0) one of three genes encoding the protein phosphatase 2A regulatory subunit; protein phosphatase 2A subunit A2 (PP2AA2); FUNCTIONS IN: protein phosphatase type 2A regulator activity; INVOLVED IN: response to cadmium ion, regulation of phosphorylation; LOCATED IN: plasma membrane; EXPRESSED IN: 25 plant structures; EXPRESSED DURING: 15 growth stages; CONTAINS InterPro DOMAIN/s:…
Solyc06g069020	165410000	155180000	178380000	113130000	115310000	114220000	58315000	85313000	98815000	72743000	1.07779	0.000669349	0.535612	0.0181654	'(at1g18070 : 739.0) Translation elongation factor EF1A/initiation factor IF2gamma family protein; FUNCTIONS IN: translation factor activity, nucleic acid binding, GTP binding, GTPase activity; EXPRESSED IN: 25 plant structures; EXPRESSED DURING: 15 growth stages; CONTAINS InterPro DOMAIN/s: Translation elongation factor EFTu/EF1A, C-terminal (InterPro:IPR004160), Translation elongation factor EF…
Solyc06g068740	9819300	7571800	11198000	0	9088800	4544400	16466000	17766000	13046000	23119000	-0.885011	0.0277767	-1.95335	0.0108937	'(at5g51030 : 405.0) NAD(P)-binding Rossmann-fold superfamily protein; FUNCTIONS IN: oxidoreductase activity, binding, catalytic activity; INVOLVED IN: oxidation reduction, metabolic process; LOCATED IN: cellular_component unknown; EXPRESSED IN: 9 plant structures; EXPRESSED DURING: L mature pollen stage, M germinated pollen stage, 4 anthesis, petal differentiation and expansion stage; CONTAINS I…
Solyc06g068320	124440000	137890000	132740000	67962000	111140000	89551000	53490000	51238000	76901000	56565000	1.14501	0.000233125	0.588644	0.0621971	'(at3g62120 : 867.0) Class II aaRS and biotin synthetases superfamily protein; FUNCTIONS IN: proline-tRNA ligase activity, aminoacyl-tRNA ligase activity, nucleotide binding, ATP binding; INVOLVED IN: prolyl-tRNA aminoacylation, translation, tRNA aminoacylation for protein translation; LOCATED IN: membrane; EXPRESSED IN: 22 plant structures; EXPRESSED DURING: 13 growth stages; CONTAINS InterPro D…
Solyc06g067960	32376000	30013000	29083000	27339000	0	13669500	58194000	38336000	51183000	35409000	-0.586366	0.0627118	-1.74377	0.0172172	'(at3g15660 : 219.0) glutaredoxin 4 (GRX4); FUNCTIONS IN: metal ion binding; INVOLVED IN: cell redox homeostasis; LOCATED IN: mitochondrion; EXPRESSED IN: 23 plant structures; EXPRESSED DURING: 13 growth stages; CONTAINS InterPro DOMAIN/s: Glutaredoxin (InterPro:IPR002109), Thioredoxin fold (InterPro:IPR012335), Thioredoxin-like fold (InterPro:IPR012336), Glutaredoxin-related protein (InterPro:IP…
Solyc06g066100	56242000	62175000	47365000	12600000	82706000	47653000	112960000	81693000	87237000	116030000	-0.848154	0.010041	-1.06184	0.04766	'(at2g34160 : 148.0) Alba DNA/RNA-binding protein; FUNCTIONS IN: nucleic acid binding; INVOLVED IN: biological_process unknown; LOCATED IN: cellular_component unknown; EXPRESSED IN: 23 plant structures; EXPRESSED DURING: 13 growth stages; CONTAINS InterPro DOMAIN/s: Alba, DNA/RNA-binding protein (InterPro:IPR002775), Uncharacterised conserved protein UCP030333, DNA/RNA-binding Alba-related (Inter…
Solyc06g065990	32258000	33441000	9164400	28474000	179220000	103847000	216730000	110370000	108920000	145240000	-2.54181	0.0110185	-0.484724	0.418851	'(p31853|atpx_spiol : 159.0) ATP synthase B' chain, chloroplast precursor (EC 3.6.3.14) (Subunit II) - Spinacia oleracea (Spinach) & (at4g32260 : 145.0) ATPase, F0 complex, subunit B/B', bacterial/chloroplast; FUNCTIONS IN: hydrogen ion transmembrane transporter activity; INVOLVED IN: defense response to bacterium; LOCATED IN: thylakoid, chloroplast thylakoid membrane, chloroplast, membrane, chlo…
Solyc06g065710	5204000	5284600	6491400	0	4442600	2221300	6124300	7272200	10449000	6160800	-0.406391	0.201829	-1.75579	0.0221145	'(at4g31880 : 237.0) LOCATED IN: cytosol; EXPRESSED IN: 24 plant structures; EXPRESSED DURING: 14 growth stages; BEST Arabidopsis thaliana protein match is: Tudor/PWWP/MBT superfamily protein (TAIR:AT1G15940.1). & (gnl|cdd|36738 : 155.0) no description available & (reliability: 474.0) & (original description: no original description)'
Solyc06g065480	14588000	14781000	13547000	0	8416700	4208350	4852800	7534000	5443900	7911300	1.15243	0.000420729	-0.612798	0.362064	'(at1g71860 : 427.0) Encodes a protein with tyrosine phosphatase activity that is downregulated in response to cold and upregulated in response to salt stress.; protein tyrosine phosphatase 1 (PTP1); FUNCTIONS IN: protein tyrosine phosphatase activity; INVOLVED IN: intracellular protein kinase cascade; LOCATED IN: nucleus, plasma membrane, cytoplasm; EXPRESSED IN: 25 plant structures; EXPRESSED D…
Solyc06g065370	265180000	149150000	218410000	0	232550000	116275000	75721000	54507000	62777000	42475000	1.84105	0.00354413	0.981936	0.358351	'(at1g71950 : 112.0) Proteinase inhibitor, propeptide; FUNCTIONS IN: identical protein binding, serine-type endopeptidase activity; INVOLVED IN: negative regulation of catalytic activity; LOCATED IN: plasma membrane; EXPRESSED IN: 24 plant structures; EXPRESSED DURING: 15 growth stages; CONTAINS InterPro DOMAIN/s: Proteinase inhibitor, propeptide (InterPro:IPR009020), Proteinase inhibitor I9, sub…
Solyc06g065180	19156000	17142000	0	0	0	0	45762000	42136000	44936000	39309000	-1.83061	0.00221649	NA	1.97514e-06	'(at1g72020 : 101.0) unknown protein; Has 52 Blast hits to 52 proteins in 18 species: Archae - 0; Bacteria - 0; Metazoa - 0; Fungi - 0; Plants - 52; Viruses - 0; Other Eukaryotes - 0 (source: NCBI BLink). & (reliability: 202.0) & (original description: no original description)'
Solyc06g063330	310000000	300050000	316370000	539530000	768330000	653930000	589420000	543370000	709270000	630020000	-1.00095	0.000712465	0.0814827	0.625912	'(p09469|vata_dauca : 1208.0) Vacuolar ATP synthase catalytic subunit A (EC 3.6.3.14) (V-ATPase subunit A) (Vacuolar proton pump subunit alpha) (V-ATPase 69 kDa subunit) - Daucus carota (Carrot) & (at1g78900 : 1177.0) Encodes catalytic subunit A of the vacuolar ATP synthase. Mutants are devoid of vacuolar ATPase activity as subunit A is encoded only by this gene and show strong defects in male ga…
Solyc06g063290	19599000	16634000	19262000	0	13498000	6749000	27236000	22661000	18939000	22588000	-0.305178	0.0994282	-1.75983	0.00844509	'(at1g51560 : 528.0) Pyridoxamine 5'-phosphate oxidase family protein; FUNCTIONS IN: FMN binding; LOCATED IN: chloroplast; CONTAINS InterPro DOMAIN/s: FMN-binding split barrel (InterPro:IPR012349), Pyridoxamine 5&apos;-phosphate oxidase-like, FMN-binding domain (InterPro:IPR011576), FMN-binding split barrel, related (InterPro:IPR009002); BEST Arabidopsis thaliana protein match is: Pyridoxamine 5'…
Solyc06g063090	63292000	56135000	60334000	8437000	33633000	21035000	21675000	14030000	35940000	28115000	1.26458	0.00178008	-0.24567	0.654505	'(at1g72330 : 813.0) Encodes for alanine aminotransferase ALAAT2.; alanine aminotransferase 2 (ALAAT2); FUNCTIONS IN: copper ion binding, L-alanine:2-oxoglutarate aminotransferase activity; INVOLVED IN: biosynthetic process; CONTAINS InterPro DOMAIN/s: 1-aminocyclopropane-1-carboxylate synthase (InterPro:IPR001176), Pyridoxal phosphate-dependent transferase, major domain (InterPro:IPR015424), Ami…
Solyc06g062950	52758000	68400000	134610000	75103000	365900000	220501500	238760000	176540000	168790000	191500000	-1.18542	0.0116621	0.185494	0.72918	'(at3g14067 : 976.0) Subtilase family protein; FUNCTIONS IN: identical protein binding, serine-type endopeptidase activity; INVOLVED IN: proteolysis, negative regulation of catalytic activity; LOCATED IN: apoplast, plasma membrane, vacuole, plant-type cell wall; EXPRESSED IN: 24 plant structures; EXPRESSED DURING: 13 growth stages; CONTAINS InterPro DOMAIN/s: Protease-associated PA (InterPro:IPR0…
Solyc06g062280	78773000	71137000	52764000	41076000	223810000	132443000	89074000	143720000	174100000	147190000	-1.03591	0.0235416	-0.0647331	0.905954	#N/A
Solyc06g054320	79286000	48203000	16903000	78430000	39635000	59032500	106790000	170550000	127660000	159670000	-1.55238	0.00979286	-1.25783	0.00872374	'(at3g13650 : 151.0) Disease resistance-responsive (dirigent-like protein) family protein; FUNCTIONS IN: molecular_function unknown; INVOLVED IN: lignan biosynthetic process, defense response; LOCATED IN: endomembrane system; EXPRESSED IN: 20 plant structures; EXPRESSED DURING: 11 growth stages; CONTAINS InterPro DOMAIN/s: Plant disease resistance response protein (InterPro:IPR004265); BEST Arabi…
Solyc06g054250	17329000	17598000	0	70996000	61342000	66169000	17909000	19509000	30328000	19463000	-0.905097	0.147606	1.60168	0.000119096	'(at4g14930 : 319.0) Survival protein SurE-like phosphatase/nucleotidase; FUNCTIONS IN: hydrolase activity, acid phosphatase activity; INVOLVED IN: biological_process unknown; LOCATED IN: cellular_component unknown; EXPRESSED IN: 22 plant structures; EXPRESSED DURING: 15 growth stages; CONTAINS InterPro DOMAIN/s: Survival protein SurE-like phosphatase/nucleotidase (InterPro:IPR002828); BEST Arabi…
Solyc06g053670	23355000	22973000	15267000	0	2240900	1120450	6313200	7133600	10452000	7740100	1.37615	0.0035854	-2.81955	0.00231687	'(at4g14430 : 266.0) Encodes a peroxisomal delta3, delta2-enoyl CoA isomerase, involved in unsaturated fatty acid degradation. This enzyme might also be involved in the conversion of indole-3-butyric acid to indole-3-acetic acid via a beta-oxidation-like pathway.; indole-3-butyric acid response 10 (IBR10); FUNCTIONS IN: catalytic activity, dodecenoyl-CoA delta-isomerase activity; INVOLVED IN: fat…
Solyc06g050590	14741000	14392000	21717000	38308000	0	19154000	51167000	21477000	36954000	42088000	-1.16173	0.0402876	-0.98537	0.173257	'(at3g56130 : 201.0) biotin/lipoyl attachment domain-containing protein; CONTAINS InterPro DOMAIN/s: Single hybrid motif (InterPro:IPR011053), Biotin/lipoyl attachment (InterPro:IPR000089), Galactose-binding domain-like (InterPro:IPR008979); BEST Arabidopsis thaliana protein match is: Single hybrid motif superfamily protein (TAIR:AT3G15690.2). & (reliability: 402.0) & (original description: no or…
Solyc06g050130	14454000	10745000	24059000	21110000	36701000	28905500	27259000	49319000	39901000	46092000	-1.3076	0.0148643	-0.491654	0.148909	'(at3g56310 : 640.0) Melibiase family protein; FUNCTIONS IN: alpha-galactosidase activity, hydrolase activity, hydrolyzing O-glycosyl compounds, catalytic activity; INVOLVED IN: carbohydrate metabolic process, metabolic process; LOCATED IN: vacuole; EXPRESSED IN: 24 plant structures; EXPRESSED DURING: 15 growth stages; CONTAINS InterPro DOMAIN/s: Aldolase-type TIM barrel (InterPro:IPR013785), Gly…
Solyc06g048410	259390000	181600000	201610000	0	421850000	210925000	663520000	488910000	586030000	529860000	-1.40459	0.000789746	-1.42682	0.0239779	'(p22302|sodf_nicpl : 365.0) Superoxide dismutase [Fe], chloroplast (EC 1.15.1.1) (Fragment) - Nicotiana plumbaginifolia (Leadwort-leaved tobacco) & (at5g51100 : 291.0) Fe superoxide dismutase whose mRNA levels are increased in response to exposure to UV-B.; Fe superoxide dismutase 2 (FSD2); FUNCTIONS IN: superoxide dismutase activity; INVOLVED IN: response to UV; LOCATED IN: chloroplast, nucleoi…
Solyc06g036290	240460000	174270000	181720000	41507000	94244000	67875500	177470000	177760000	129620000	208430000	0.198001	0.372338	-1.35248	0.00602039	'(p51819|hsp83_iponi : 1072.0) Heat shock protein 83 - Ipomoea nil (Japanese morning glory) (Pharbitis nil) & (at5g52640 : 1047.0) Encodes a cytosolic heat shock protein AtHSP90.1. AtHSP90.1 interacts with disease resistance signaling components SGT1b and RAR1 and is required for RPS2-mediated resistance.; heat shock protein 90.1 (HSP90.1); FUNCTIONS IN: unfolded protein binding, ATP binding; INV…
Solyc06g034160	12735000	8378900	6351400	0	8120300	4060150	9633800	9283400	9931000	10099000	-0.0888721	0.729414	-1.26191	0.0346826	'(at5g61500 : 553.0) ATG3; CONTAINS InterPro DOMAIN/s: Autophagy-related protein 3 (InterPro:IPR007135), Autophagy-related protein 3, C-terminal (InterPro:IPR019461), Autophagy-related protein 3, N-terminal (InterPro:IPR007134); Has 30201 Blast hits to 17322 proteins in 780 species: Archae - 12; Bacteria - 1396; Metazoa - 17338; Fungi - 3422; Plants - 5037; Viruses - 0; Other Eukaryotes - 2996 (s…
Solyc06g018100	11274000	10155000	6751300	0	15261000	7630500	25360000	18173000	21818000	20792000	-1.19701	0.00215973	-1.49688	0.0191635	'(at4g33490 : 508.0) Eukaryotic aspartyl protease family protein; FUNCTIONS IN: aspartic-type endopeptidase activity; INVOLVED IN: proteolysis; LOCATED IN: endomembrane system; EXPRESSED IN: 22 plant structures; EXPRESSED DURING: 13 growth stages; CONTAINS InterPro DOMAIN/s: Peptidase aspartic (InterPro:IPR021109), Peptidase aspartic, catalytic (InterPro:IPR009007), Peptidase A1 (InterPro:IPR0014…
Solyc06g011370	50561000	36721000	35447000	0	26121000	13060500	30538000	30822000	38944000	45115000	0.170298	0.467883	-1.47693	0.0273481	'(at2g25140 : 311.0) Encodes ClpB4, which belongs to the Casein lytic proteinase/heat shock protein 100 (Clp/Hsp100) family. Targeted to the mitochondrion, also referred to as ClpB-m. Transcripts of ClpB4 accumulate dramatically at high temperatures, suggesting that it may be involved in response to heat stress.; casein lytic proteinase B4 (CLPB4); FUNCTIONS IN: nucleoside-triphosphatase activity…
Solyc06g009630	33430000	23729000	28572000	22803000	69904000	46353500	66344000	49359000	55983000	62244000	-1.03315	0.00183751	-0.335327	0.365596	'(at3g62410 : 99.0) CP12-2 encodes a small peptide found in the chloroplast stroma. It belongs to the CP12 gene family thought to be involved in the formation of a supramolecular complex with glyceraldehyde-3-phosphate dehydrogenase (GAPDH) and phosphoribulokinase (PRK) embedded in the Calvin cycle. CP12-2 is coordinately regulated by light with the photosynthetic GAPDH and PRK. The annotation of…
Solyc06g009400	73264000	68672000	102100000	139740000	185650000	162695000	249500000	370540000	180580000	271850000	-1.72073	0.010858	-0.720695	0.0784556	'(at4g01900 : 214.0) encodes a PII protein that may function as part of a signal transduction network involved in perceiving the status of carbon and organic nitrogen. Forms a protein complex with N-acetylglutamate kinase and regulates the kinase activity by relieving the feedback inhibition of the kinase by arginine. Regulates acetyl-CoA carboxylase activity.; GLNB1 homolog (GLB1); FUNCTIONS IN:…
Solyc06g009370	9400400	6729800	0	0	8839900	4419950	9932000	10121000	10369000	12002000	-0.980079	0.0818016	-1.26278	0.0378872	'(at4g01870 : 80.5) tolB protein-related; FUNCTIONS IN: molecular_function unknown; INVOLVED IN: response to cyclopentenone; LOCATED IN: membrane; EXPRESSED IN: 22 plant structures; EXPRESSED DURING: 13 growth stages; CONTAINS InterPro DOMAIN/s: WD40-like Beta Propeller (InterPro:IPR011659), Peptidase S9B, dipeptidylpeptidase IV N-terminal (InterPro:IPR002469), Six-bladed beta-propeller, TolB-lik…
Solyc06g009170	51178000	31290000	19320000	0	0	0	4553300	3122800	5924800	0	3.31883	0.0119269	NA	0.073027	'(at4g02340 : 457.0) alpha/beta-Hydrolases superfamily protein; FUNCTIONS IN: epoxide hydrolase activity, catalytic activity; LOCATED IN: peroxisome; EXPRESSED IN: 22 plant structures; EXPRESSED DURING: 13 growth stages; CONTAINS InterPro DOMAIN/s: Epoxide hydrolase-like (InterPro:IPR000639), Alpha/beta hydrolase fold-1 (InterPro:IPR000073); BEST Arabidopsis thaliana protein match is: alpha/beta-…
Solyc06g009040	1089000000	1178600000	839210000	123640000	978480000	551060000	1162900000	1374100000	1486400000	1292800000	-0.359924	0.0541255	-1.27011	0.0170993	'(p46440|gstf2_tobac : 289.0) Glutathione S-transferase APIC (EC 2.5.1.18) (GST class-phi) - Nicotiana tabacum (Common tobacco) & (at2g02930 : 243.0) Encodes glutathione transferase belonging to the phi class of GSTs. Naming convention according to Wagner et al. (2002).; glutathione S-transferase F3 (GSTF3); FUNCTIONS IN: glutathione transferase activity; INVOLVED IN: toxin catabolic process; LOC…
Solyc06g008340	11296000	8043900	10885000	0	8684300	4342150	5571600	0	0	6409200	1.75005	0.0245618	0.535757	0.665772	'(at1g03900 : 299.0) member of NAP family, an heterogeneous subfamily of the ATP-binding Cassette (ABC) superfamily of membrane transporters. The NAPs proteins are characterized by having only one nucleotide-binding folds (NBFs) domain.; non-intrinsic ABC protein 4 (NAP4); FUNCTIONS IN: ATPase activity, coupled to transmembrane movement of substances, transporter activity; INVOLVED IN: extracellu…
Solyc06g007760	9521600	7005000	10717000	0	15814000	7907000	45471000	36794000	24765000	25135000	-1.86331	0.0102716	-2.06307	0.016027	'(at5g58250 : 206.0) unknown protein; FUNCTIONS IN: molecular_function unknown; INVOLVED IN: biological_process unknown; LOCATED IN: thylakoid, chloroplast; EXPRESSED IN: 22 plant structures; EXPRESSED DURING: 14 growth stages; CONTAINS InterPro DOMAIN/s: Protein of unknown function DUF2488 (InterPro:IPR019616); Has 1807 Blast hits to 1807 proteins in 277 species: Archae - 0; Bacteria - 0; Metazo…
Solyc06g007620	0	0	9077700	16473000	8957600	12715300	7958100	4274500	5318100	5304500	-0.917086	0.36478	1.15404	0.0185954	'(at3g07470 : 135.0) Protein of unknown function, DUF538; INVOLVED IN: biological_process unknown; LOCATED IN: vacuole; EXPRESSED IN: 24 plant structures; EXPRESSED DURING: 15 growth stages; CONTAINS InterPro DOMAIN/s: Protein of unknown function DUF538 (InterPro:IPR007493); BEST Arabidopsis thaliana protein match is: Protein of unknown function, DUF538 (TAIR:AT3G07460.1); Has 638 Blast hits to 6…
Solyc06g007520	40670000	50109000	37450000	88676000	59044000	73860000	51038000	16831000	32124000	30180000	0.39333	0.304386	1.18243	0.0131266	'(p93847|rl10_solme : 420.0) 60S ribosomal protein L10 (EQM) - Solanum melongena (Eggplant) (Aubergine) & (at1g26910 : 383.0) Ribosomal protein L16p/L10e family protein; FUNCTIONS IN: structural constituent of ribosome; INVOLVED IN: response to UV-B, developmental process, translation; LOCATED IN: ribosome, membrane, chloroplast envelope; EXPRESSED IN: 25 plant structures; EXPRESSED DURING: 15 gr…
Solyc06g005710	11596000	7108400	6913900	0	7601600	3800800	35336000	14281000	30039000	15178000	-1.47319	0.0639042	-2.64103	0.0285114	'(at3g46780 : 431.0) plastid transcriptionally active 16 (PTAC16); FUNCTIONS IN: binding, catalytic activity; INVOLVED IN: metabolic process; LOCATED IN: in 6 components; EXPRESSED IN: 21 plant structures; EXPRESSED DURING: 14 growth stages; CONTAINS InterPro DOMAIN/s: NAD(P)-binding domain (InterPro:IPR016040), NmrA-like (InterPro:IPR008030); BEST Arabidopsis thaliana protein match is: NAD(P)-bi…
Solyc06g005490	25029000	28988000	56791000	0	19593000	9796500	38560000	31660000	40611000	30864000	0.0603107	0.870977	-1.85438	0.0057311	'(p48495|tpis_pethy : 413.0) Triosephosphate isomerase, cytosolic (EC 5.3.1.1) (TIM) (Triose-phosphate isomerase) - Petunia hybrida (Petunia) & (at3g55440 : 411.0) Encodes triosephosphate isomerase.; triosephosphate isomerase (TPI); FUNCTIONS IN: triose-phosphate isomerase activity, copper ion binding; INVOLVED IN: in 7 processes; LOCATED IN: in 8 components; EXPRESSED IN: 27 plant structures; EX…
Solyc06g005260	219890000	198220000	152160000	135010000	120080000	127545000	64386000	97342000	45060000	88206000	1.366	0.00309031	0.790321	0.0136421	'(at5g40370 : 160.0) Glutaredoxin family protein; FUNCTIONS IN: electron carrier activity, arsenate reductase (glutaredoxin) activity, protein disulfide oxidoreductase activity; INVOLVED IN: cell redox homeostasis; LOCATED IN: plasma membrane; EXPRESSED IN: 27 plant structures; EXPRESSED DURING: 15 growth stages; CONTAINS InterPro DOMAIN/s: Thioredoxin fold (InterPro:IPR012335), Glutaredoxin (Int…
Solyc05g056490	37807000	32179000	28171000	0	24434000	12217000	44670000	32451000	36250000	33732000	-0.168626	0.357483	-1.58986	0.0148231	'(at5g63980 : 478.0) Encodes a bifunctional protein that has 3'(2'),5'-bisphosphate nucleotidase and inositol polyphosphate 1-phosphatase activities and rescues sulfur assimilation mutants in yeast. It is involved in the response to cold, drought (negative regulator of drought tolerance), and ABA. Mutants in this gene exhibit enhanced induction of stress genes in response to cold, ABA, salt and d…
Solyc05g056250	221050000	202330000	213880000	17412000	205570000	111491000	76273000	69688000	116010000	87140000	1.28323	0.000200404	0.353241	0.628597	'(gnl|cdd|35776 : 749.0) no description available & (at4g31180 : 743.0) Class II aminoacyl-tRNA and biotin synthetases superfamily protein; FUNCTIONS IN: aminoacyl-tRNA ligase activity, aspartate-tRNA ligase activity, nucleotide binding, ATP binding, nucleic acid binding; INVOLVED IN: response to cadmium ion, aspartyl-tRNA aminoacylation; LOCATED IN: chloroplast, cytoplasm; EXPRESSED IN: 25 plant…
Solyc05g055450	0	0	6663800	0	10374000	5187000	13438000	10701000	6936100	14549000	-2.36034	0.0201309	-1.13682	0.110398	'(at5g04430 : 281.0) Gene model AT5G04430.1 produces active protein. (BTS1S). Binds to ToMV genomic RNA and prevents viral multiplication.; binding to TOMV RNA 1L (long form) (BTR1L); CONTAINS InterPro DOMAIN/s: K Homology, type 1, subgroup (InterPro:IPR018111), K Homology (InterPro:IPR004087), K Homology, type 1 (InterPro:IPR004088); BEST Arabidopsis thaliana protein match is: RNA-binding KH dom…
Solyc05g055060	7634900	4603600	5429900	0	4945300	2472650	2718900	0	0	2635100	2.13752	0.012206	0.885441	0.484871	'(p48489|pp1_orysa : 583.0) Serine/threonine-protein phosphatase PP1 (EC 3.1.3.16) - Oryza sativa (Rice) & (at2g39840 : 570.0) Encodes the catalytic subunit of a Type 1 phosphoprotein Ser/Thr phosphatase, expressed in roots, shoots and flowers.; type one serine/threonine protein phosphatase 4 (TOPP4); CONTAINS InterPro DOMAIN/s: Metallophosphoesterase (InterPro:IPR004843), Serine/threonine-specif…
Solyc05g054920	9325000	9615400	0	0	0	0	16135000	11963000	18457000	15635000	-1.30018	0.0302857	NA	0.000190274	'(at2g37340 : 185.0) encodes an RS-containing Zinc knuckle protein with molecular mass of 33kDa that is localized to nuclear specks.; arginine/serine-rich zinc knuckle-containing protein 33 (RSZ33); FUNCTIONS IN: zinc ion binding, nucleotide binding, nucleic acid binding; INVOLVED IN: spliceosome assembly, nuclear mRNA splicing, via spliceosome, RNA splicing; LOCATED IN: nuclear speck; EXPRESSED …
Solyc05g054710	41161000	42640000	30686000	18516000	39189000	28852500	52015000	54066000	83217000	70300000	-0.766058	0.0341365	-1.16951	0.0156248	'(at3g55260 : 784.0) Encodes a protein with &#946;-hexosaminidase activity (the enzyme is active with p-nitrophenyl-&#946;-N-acetylglucosaminide as substrate but displayed only a minor activity toward p-nitrophenyl-&#946;-N-acetylgalactosaminide). The enzyme displays no distinct preference for a specific terminal GlcNAc residue and indeed cleaved the asialoagalactodabsylglycopeptide GnGn to a mix…
Solyc05g054365	26438000	14550000	10613000	0	3976300	1988150	3446700	5573700	4448600	6285400	1.80026	0.029105	-1.31268	0.0590454	#N/A
Solyc05g054090	105540000	92233000	646330000	725740000	1335900000	1030820000	747290000	305610000	150520000	279620000	-0.398029	0.697127	1.47523	0.0268999	' no hits & (original description: no original description)'
Solyc05g053940	140260000	131070000	85381000	0	54194000	27097000	41583000	31687000	51863000	27209000	1.64248	0.0035352	-0.491109	0.485878	'(at1g02130 : 374.0) Belongs to the Rab1 GTPase subfamily. This small GTP-binding protein is required in ER to Golgi transportation.; RAS 5 (RA-5); FUNCTIONS IN: GTP binding; INVOLVED IN: response to cadmium ion, ER to Golgi vesicle-mediated transport; LOCATED IN: plasma membrane, vacuole; EXPRESSED IN: 24 plant structures; EXPRESSED DURING: 13 growth stages; CONTAINS InterPro DOMAIN/s: Ras GTPas…
Solyc05g053650	77686000	70855000	88665000	28562000	115060000	71811000	37220000	26556000	46536000	28480000	1.18825	0.00138753	1.04935	0.146132	'(at2g32730 : 1413.0) 26S proteasome regulatory complex, non-ATPase subcomplex, Rpn2/Psmd1 subunit; FUNCTIONS IN: enzyme regulator activity, binding; INVOLVED IN: ubiquitin-dependent protein catabolic process; LOCATED IN: cytosol, proteasome regulatory particle, base subcomplex, proteasome complex; EXPRESSED IN: 25 plant structures; EXPRESSED DURING: 13 growth stages; CONTAINS InterPro DOMAIN/s: …
Solyc05g053620	1358900000	803010000	632700000	48219000	129210000	88714500	96417000	37189000	93077000	92653000	3.54454	0.00571863	0.152167	0.744857	'(at5g24560 : 108.0) phloem protein 2-B12 (PP2-B12); CONTAINS InterPro DOMAIN/s: F-box domain, cyclin-like (InterPro:IPR001810), F-box domain, Skp2-like (InterPro:IPR022364); BEST Arabidopsis thaliana protein match is: phloem protein 2-B1 (TAIR:AT2G02230.1); Has 1807 Blast hits to 1807 proteins in 277 species: Archae - 0; Bacteria - 0; Metazoa - 736; Fungi - 347; Plants - 385; Viruses - 0; Other …
Solyc05g053390	7186200	14356000	12998000	0	8112300	4056150	11658000	11287000	13744000	17518000	-0.235165	0.451639	-1.7403	0.014447	'(at5g49510 : 279.0) prefoldin 3 (PFD3); FUNCTIONS IN: unfolded protein binding; INVOLVED IN: protein folding; LOCATED IN: prefoldin complex; EXPRESSED IN: 23 plant structures; EXPRESSED DURING: 13 growth stages; CONTAINS InterPro DOMAIN/s: Prefoldin alpha-like (InterPro:IPR004127), Prefoldin (InterPro:IPR009053), Prefoldin, subunit 3 (InterPro:IPR016655); Has 406 Blast hits to 406 proteins in 19…
Solyc05g052600	165550000	112960000	152600000	302670000	247810000	275240000	409370000	419270000	274000000	419590000	-1.40502	0.00302791	-0.467424	0.0627627	'(o20252|s17p_spiol : 211.0) Sedoheptulose-1,7-bisphosphatase, chloroplast precursor (EC 3.1.3.37) (Sedoheptulose-bisphosphatase) (SBPase) (SED(1,7)P2ase) - Spinacia oleracea (Spinach) & (at3g55800 : 198.0) Encodes the chloroplast enzyme sedoheptulose-1,7-bisphosphatase (SBPase), involved in the carbon reduction of the Calvin cycle. Increase in SBPase activity in transgenic lines accumulate up to…
Solyc05g052510	491890000	378180000	533550000	249280000	557880000	403580000	131680000	175500000	292420000	216290000	1.19774	0.00530533	0.98448	0.0652326	'(at3g11130 : 3046.0) Clathrin, heavy chain; FUNCTIONS IN: structural molecule activity, binding; INVOLVED IN: intracellular protein transport, vesicle-mediated transport; LOCATED IN: plasma membrane, vacuole; EXPRESSED IN: male gametophyte, guard cell, cultured cell, pollen tube; EXPRESSED DURING: L mature pollen stage, M germinated pollen stage; CONTAINS InterPro DOMAIN/s: Clathrin, heavy chain…
Solyc05g052150	39087000	41393000	29247000	49207000	103550000	76378500	40237000	39713000	32489000	36878000	-0.0294224	0.848933	1.03286	0.032338	'(q40089|atp4_ipoba : 143.0) ATP synthase delta' chain, mitochondrial precursor (EC 3.6.3.14) - Ipomoea batatas (Sweet potato) (Batate) & (at5g47030 : 100.0) Encodes the mitochondrial ATP synthase subunit delta.; ATPase, F1 complex, delta/epsilon subunit; FUNCTIONS IN: hydrogen ion transporting ATP synthase activity, rotational mechanism, zinc ion binding; INVOLVED IN: response to salt stress; LO…
Solyc05g051660	494150000	290570000	205360000	3729300	21389000	12559150	2907100	1585700	0	12078000	6.31587	0.0061569	1.6001	0.175609	'(gnl|cdd|36728 : 233.0) no description available & (at3g48690 : 196.0) Encodes a protein with carboxylesterase whose activity was tested using both pNA and 2,4-D-methyl.; CXE12; FUNCTIONS IN: carboxylesterase activity; INVOLVED IN: response to salt stress; LOCATED IN: cytoplasm; EXPRESSED IN: 24 plant structures; EXPRESSED DURING: 14 growth stages; CONTAINS InterPro DOMAIN/s: Lipase, GDXG, activ…
Solyc05g048760	29150000	22921000	24215000	0	11744000	5872000	28119000	25760000	26601000	28006000	-0.0929812	0.371541	-2.20751	0.000760943	'(at2g45790 : 418.0) encodes a phosphomannomutase, involved in ascorbate biosynthesis; phosphomannomutase (PMM); FUNCTIONS IN: protein binding, phosphomannomutase activity; INVOLVED IN: L-ascorbic acid biosynthetic process, response to salt stress, mannose biosynthetic process; LOCATED IN: cytoplasm; EXPRESSED IN: 24 plant structures; EXPRESSED DURING: 13 growth stages; CONTAINS InterPro DOMAIN/s…
Solyc05g043425	100550000	58721000	75210000	18140000	0	9070000	176600000	84917000	147640000	142410000	-0.819028	0.0615983	-3.92629	0.00256804	#N/A
Solyc05g025740	18396000	9011500	10361000	0	8379900	4189950	6269600	0	0	6511300	1.97823	0.0353237	0.391016	0.751857	#N/A
Solyc05g018570	128230000	145480000	106160000	23641000	35421000	29531000	74800000	62406000	60853000	63659000	0.95253	0.00187562	-1.14771	0.000620122	'(at5g19990 : 727.0) 26S proteasome AAA-ATPase subunit; regulatory particle triple-A ATPase 6A (RPT6A); FUNCTIONS IN: ATPase activity; INVOLVED IN: ubiquitin-dependent protein catabolic process; LOCATED IN: proteasome regulatory particle, base subcomplex, proteasome complex, nucleus, plasma membrane; EXPRESSED IN: guard cell; CONTAINS InterPro DOMAIN/s: ATPase, AAA+ type, core (InterPro:IPR003593…
Solyc05g014000	13581000	6760900	13114000	54560000	58438000	56499000	32240000	23739000	23219000	25033000	-1.22441	0.00476922	1.11651	8.77301e-05	'(at1g67750 : 661.0) Pectate lyase family protein; FUNCTIONS IN: pectate lyase activity; INVOLVED IN: biological_process unknown; LOCATED IN: endomembrane system; EXPRESSED IN: 21 plant structures; EXPRESSED DURING: 13 growth stages; CONTAINS InterPro DOMAIN/s: Pectin lyase fold/virulence factor (InterPro:IPR011050), AmbAllergen (InterPro:IPR018082), Pectate lyase/Amb allergen (InterPro:IPR002022…
Solyc05g013680	0	0	17573000	11995000	53535000	32765000	30360000	34575000	21598000	23176000	-2.22721	0.0165035	0.256546	0.637908	'(at3g26430 : 568.0) GDSL-like Lipase/Acylhydrolase superfamily protein; FUNCTIONS IN: hydrolase activity, acting on ester bonds, carboxylesterase activity; INVOLVED IN: lipid metabolic process; LOCATED IN: endomembrane system; EXPRESSED IN: guard cell; CONTAINS InterPro DOMAIN/s: Lipase, GDSL (InterPro:IPR001087); BEST Arabidopsis thaliana protein match is: alpha-fucosidase 1 (TAIR:AT1G67830.1);…
Solyc05g013380	485420000	338430000	231380000	2498900	21392000	11945450	55441000	67754000	68663000	84180000	2.34966	0.00605621	-2.53033	0.00101104	'(at1g70580 : 879.0) Encodes a protein with glyoxylate aminotransferase activity. It can act on a number of different small substrates and amino acids in vitro.; alanine-2-oxoglutarate aminotransferase 2 (AOAT2); FUNCTIONS IN: glycine:2-oxoglutarate aminotransferase activity, L-alanine:2-oxoglutarate aminotransferase activity, alanine-glyoxylate transaminase activity; INVOLVED IN: photorespiratio…
Solyc05g013240	60885000	76700000	60119000	199710000	115290000	157500000	179320000	155750000	227180000	195950000	-1.5242	0.00108586	-0.267227	0.289176	'(at1g55265 : 153.0) Protein of unknown function, DUF538; INVOLVED IN: biological_process unknown; LOCATED IN: vacuole; EXPRESSED IN: 23 plant structures; EXPRESSED DURING: 13 growth stages; CONTAINS InterPro DOMAIN/s: Protein of unknown function DUF538 (InterPro:IPR007493); BEST Arabidopsis thaliana protein match is: Protein of unknown function, DUF538 (TAIR:AT5G19860.1); Has 529 Blast hits to 5…
Solyc05g013070	36656000	44631000	19533000	6824100	15305000	11064550	28302000	24643000	32569000	27250000	0.253513	0.442363	-1.34929	0.00177462	'(at1g14000 : 728.0) Encodes a protein with similarity to members of the C1 subgroup of MAP kinase kinase kinases. Interacts physically with the receptor kinase BRL2/VH1 and appears to be involved in auxin and brassinosteriod signaling.; VH1-interacting kinase (VIK); CONTAINS InterPro DOMAIN/s: Protein kinase, ATP binding site (InterPro:IPR017441), Integrin-linked protein kinase (InterPro:IPR0162…
Solyc05g013040	191300000	203170000	162370000	35719000	168610000	102164500	68622000	91087000	109980000	97448000	1.01598	0.00127829	0.154575	0.770437	'(at1g13980 : 2325.0) Encodes a GDP/GTP exchange factor for small G-proteins of the ADP ribosylation factor (RAF) class, and as regulator of intracellular trafficking. Homologous to Sec7p and YEC2 from yeast. Involved in the specification of apical-basal pattern formation. Essential for cell division, expansion and adhesion. It appears that heteotypic binding between the DCB and C-terminal domain…
Solyc05g012260	37995000	38603000	31996000	51198000	54312000	52755000	87553000	93681000	85522000	84395000	-1.27811	1.25511e-05	-0.734712	3.75471e-05	'(at1g13750 : 942.0) Purple acid phosphatases superfamily protein; FUNCTIONS IN: hydrolase activity, protein serine/threonine phosphatase activity, metal ion binding, acid phosphatase activity; INVOLVED IN: biological_process unknown; LOCATED IN: endomembrane system; EXPRESSED IN: 21 plant structures; EXPRESSED DURING: 13 growth stages; CONTAINS InterPro DOMAIN/s: Purple acid phosphatase, N-termi…
Solyc05g009980	4701200	4896500	3984200	14047000	19115000	16581000	9379500	9197000	6786900	6550100	-0.817444	0.0136847	1.05536	0.00237945	'(at1g26110 : 190.0) Encodes Decapping 5, required for mRNA decapping, P-body formation and translational repression during postembryonic development.; decapping 5 (DCP5); FUNCTIONS IN: molecular_function unknown; INVOLVED IN: negative regulation of translation, deadenylation-independent decapping of nuclear-transcribed mRNA, cytoplasmic mRNA processing body assembly; LOCATED IN: cellular_compone…
Solyc05g009470	78596000	61489000	79046000	13717000	102810000	58263500	134940000	230830000	177880000	167590000	-1.28351	0.00730448	-1.60967	0.013327	'(at1g68560 : 885.0) Encodes a bifunctional alpha-l-arabinofuranosidase/beta-d-xylosidase that belongs to family 3 of glycoside hydrolases.; alpha-xylosidase 1 (XYL1); FUNCTIONS IN: xyloglucan 1,6-alpha-xylosidase activity, xylan 1,4-beta-xylosidase activity, alpha-N-arabinofuranosidase activity, hydrolase activity, hydrolyzing O-glycosyl compounds; INVOLVED IN: response to cadmium ion, xylan cat…
Solyc05g008450	32521000	27226000	42272000	10685000	111370000	61027500	165840000	102760000	77803000	112930000	-1.75567	0.0149876	-0.912009	0.161277	'(at1g15140 : 357.0) FAD/NAD(P)-binding oxidoreductase; FUNCTIONS IN: oxidoreductase activity, copper ion binding; INVOLVED IN: oxidation reduction; LOCATED IN: thylakoid, chloroplast; EXPRESSED IN: 23 plant structures; EXPRESSED DURING: 15 growth stages; CONTAINS InterPro DOMAIN/s: Oxidoreductase FAD/NAD(P)-binding (InterPro:IPR001433), Ferredoxin reductase-type FAD-binding domain (InterPro:IPR0…
Solyc05g008290	4648200	4940800	4559900	5462000	4590000	5026000	14438000	11993000	17889000	8627600	-1.48884	0.0142971	-1.39708	0.0166602	'(at1g71040 : 576.0) Encodes LPR2. Function together with LPR1 (AT1G23010) and a P5-type ATPase (At5g23630/PDR2) in a common pathway that adjusts root meristem activity to Pi (inorganic phosphate) availability.; Low Phosphate Root2 (LPR2); FUNCTIONS IN: oxidoreductase activity, copper ion binding; INVOLVED IN: cellular response to phosphate starvation, meristem maintenance; LOCATED IN: cell wall,…
Solyc05g008180	8636800	0	0	0	6688400	3344200	8691500	8507000	8933800	9954800	-1.64788	0.0532548	-1.43175	0.018834	'(at2g01350 : 512.0) At2g01350 encodes quinolinate phosphoribosyl transferase involved in NAD biosynthesis as shown by heterologous expression in E. coli.; quinolinate phoshoribosyltransferase (QPT); FUNCTIONS IN: nicotinate-nucleotide diphosphorylase (carboxylating) activity; INVOLVED IN: NAD biosynthetic process; LOCATED IN: chloroplast; EXPRESSED IN: 23 plant structures; EXPRESSED DURING: 13 g…
Solyc05g007060	30884000	21630000	29327000	0	5947800	2973900	16404000	16644000	24023000	22156000	0.461869	0.0736238	-2.73556	0.00155864	'(at1g07040 : 439.0) unknown protein; INVOLVED IN: biological_process unknown; LOCATED IN: chloroplast; EXPRESSED IN: 24 plant structures; EXPRESSED DURING: 14 growth stages; BEST Arabidopsis thaliana protein match is: unknown protein (TAIR:AT1G27030.1); Has 540 Blast hits to 538 proteins in 187 species: Archae - 0; Bacteria - 333; Metazoa - 0; Fungi - 0; Plants - 67; Viruses - 0; Other Eukaryote…
Solyc05g006730	3913300	4792900	6707500	0	2439900	1219950	3255200	4434900	8448000	7036000	-0.173263	0.692436	-2.24762	0.0299274	'(gnl|cdd|35627 : 237.0) no description available & (at1g10370 : 229.0) EARLY-RESPONSIVE TO DEHYDRATION 9 (ERD9); FUNCTIONS IN: glutathione transferase activity; INVOLVED IN: response to water deprivation, response to karrikin, toxin catabolic process; LOCATED IN: chloroplast, cytoplasm; EXPRESSED IN: 21 plant structures; EXPRESSED DURING: 14 growth stages; CONTAINS InterPro DOMAIN/s: Thioredoxin…
Solyc05g005800	105050000	138640000	64515000	22894000	68263000	45578500	34220000	39640000	67034000	44375000	1.14931	0.0361858	-0.0231962	0.959636	'(at5g26830 : 1040.0) Encodes a dual-targeted threonyl-tRNA synthetase found in both the chloroplast and mitochondrion.; Threonyl-tRNA synthetase; FUNCTIONS IN: ligase activity, forming aminoacyl-tRNA and related compounds, threonine-tRNA ligase activity, aminoacyl-tRNA ligase activity, nucleotide binding, ATP binding; INVOLVED IN: threonyl-tRNA aminoacylation, tRNA aminoacylation, translation, t…
Solyc05g005780	20929000	14840000	17550000	12771000	16488000	14629500	8061000	10359000	0	10828000	1.28135	0.0252617	1.00054	0.0649532	'(at1g60070 : 1237.0) Adaptor protein complex AP-1, gamma subunit; FUNCTIONS IN: protein transporter activity, clathrin binding, binding; INVOLVED IN: intracellular protein transport, vesicle-mediated transport, protein transport; LOCATED IN: membrane coat, Golgi apparatus part, Golgi apparatus, clathrin adaptor complex; EXPRESSED IN: 22 plant structures; EXPRESSED DURING: 13 growth stages; CONTA…
Solyc05g005490	166390000	64378000	91119000	0	23068000	11534000	14909000	3820400	11930000	27721000	2.87804	0.0166347	-0.339591	0.720838	'(p27141|cahc_tobac : 199.0) Carbonic anhydrase, chloroplast precursor (EC 4.2.1.1) (Carbonate dehydratase) - Nicotiana tabacum (Common tobacco) & (at5g14740 : 193.0) Encodes a beta carbonic anhydrase likely to be localized in the cytoplasm. Expression of its mRNA is seen in etiolated seedlings and points to a possible nonphotosynthetic role for this isoform.; carbonic anhydrase 2 (CA2); FUNCTION…
Solyc05g005460	1709600000	1172500000	1387400000	216570000	668710000	442640000	341240000	311180000	257810000	340070000	2.18683	0.000397452	0.501931	0.296486	'(at1g60420 : 650.0) Reduce transmission through pollen.; DC1 domain-containing protein; FUNCTIONS IN: oxidoreductase activity, antioxidant activity; INVOLVED IN: response to cadmium ion, pollen tube growth, pollen tube guidance; LOCATED IN: cellular_component unknown; EXPRESSED IN: 25 plant structures; EXPRESSED DURING: 15 growth stages; CONTAINS InterPro DOMAIN/s: Thioredoxin fold (InterPro:IPR…
Solyc04g082640	60111000	64047000	38166000	0	106250000	53125000	166220000	142880000	131520000	168300000	-1.49234	0.000557638	-1.51879	0.0160863	'(at1g42960 : 122.0) expressed protein localized to the inner membrane of the chloroplast.; FUNCTIONS IN: molecular_function unknown; INVOLVED IN: biological_process unknown; LOCATED IN: in 7 components; EXPRESSED IN: 23 plant structures; EXPRESSED DURING: 14 growth stages; BEST Arabidopsis thaliana protein match is: unknown protein (TAIR:AT5G16660.1); Has 120 Blast hits to 120 proteins in 39 spe…
Solyc04g082560	10850000	12002000	5013800	0	9360600	4680300	23277000	9944600	13084000	15175000	-0.726598	0.17256	-1.71546	0.0462328	'(at1g20760 : 593.0) Calcium-binding EF hand family protein; FUNCTIONS IN: calcium ion binding; LOCATED IN: plasma membrane; EXPRESSED IN: 24 plant structures; EXPRESSED DURING: 15 growth stages; CONTAINS InterPro DOMAIN/s: EF-HAND 2 (InterPro:IPR018249), EPS15 homology (EH) (InterPro:IPR000261), EF-hand-like domain (InterPro:IPR011992), Calcium-binding EF-hand (InterPro:IPR002048); BEST Arabidop…
Solyc04g082250	52414000	40820000	56308000	108930000	77640000	93285000	118890000	110900000	115090000	145130000	-1.29722	0.000745785	-0.393094	0.0568733	'(o82150|ftsh_tobac : 1197.0) Cell division protease ftsH homolog, chloroplast precursor (EC 3.4.24.-) (DS9) - Nicotiana tabacum (Common tobacco) & (at5g42270 : 1077.0) VAR1 contains a conserved motif for ATPase and a metalloprotease characteristic to FtsH proteins, and is targeted into chloroplasts. A VAR1-fusion protein synthesized in vitro exhibited ATPase activity and partial metalloprotease …
Solyc04g081970	0	6890300	8461300	0	0	0	17260000	12143000	12212000	17018000	-1.51829	0.018034	NA	0.000342278	'(at1g76080 : 386.0) Encodes a thioredoxin localized in chloroplast stroma. Known as CDSP32 (CHLOROPLASTIC DROUGHT-INDUCED STRESS PROTEIN OF 32 KD).; chloroplastic drought-induced stress protein of 32 kD (CDSP32); INVOLVED IN: cell redox homeostasis; LOCATED IN: chloroplast stroma, chloroplast, chloroplast envelope; EXPRESSED IN: 23 plant structures; EXPRESSED DURING: 14 growth stages; CONTAINS I…
Solyc04g081820	8103800	9846800	0	0	5792100	2896050	12096000	7926100	10128000	7465400	-0.652258	0.281742	-1.69917	0.0182249	'(at4g35890 : 104.0) winged-helix DNA-binding transcription factor family protein; LOCATED IN: chloroplast; EXPRESSED IN: 25 plant structures; EXPRESSED DURING: 15 growth stages; CONTAINS InterPro DOMAIN/s: Winged helix-turn-helix transcription repressor DNA-binding (InterPro:IPR011991), RNA-binding protein Lupus La (InterPro:IPR006630); BEST Arabidopsis thaliana protein match is: winged-helix DN…
Solyc04g080440	0	8837500	5514500	6707800	12194000	9450900	0	0	0	6194000	1.62735	0.304619	2.60958	0.0173794	'(at5g42770 : 226.0) Maf-like protein; FUNCTIONS IN: molecular_function unknown; INVOLVED IN: biological_process unknown; LOCATED IN: cytoplasm; CONTAINS InterPro DOMAIN/s: Maf-like protein (InterPro:IPR003697); BEST Arabidopsis thaliana protein match is: Maf-like protein (TAIR:AT5G66550.1). & (gnl|cdd|36722 : 157.0) no description available & (gnl|cdd|29954 : 135.0) no description available & (r…
Solyc04g079970	13904000	12286000	0	0	5988600	2994300	12064000	11784000	10593000	19362000	-0.623633	0.329022	-2.1674	0.012948	'(at4g36800 : 330.0) RUB1 conjugating enzyme that conjugates CUL1 and is involved in auxin response and embryogenesis. RCE1 protein physically interacts with RBX1, which may be the E3 for CUL1.; RUB1 conjugating enzyme 1 (RCE1); CONTAINS InterPro DOMAIN/s: Ubiquitin-conjugating enzyme/RWD-like (InterPro:IPR016135), Ubiquitin-conjugating enzyme, E2 (InterPro:IPR000608), RUB1 conjugating enzyme Ubc…
Solyc04g079440	145730000	132630000	111660000	61082000	95582000	78332000	45641000	43380000	70247000	57955000	1.25941	0.00102551	0.528497	0.0828122	'(gnl|cdd|29118 : 489.0) no description available & (at1g47710 : 478.0) Serine protease inhibitor (SERPIN) family protein; FUNCTIONS IN: serine-type endopeptidase inhibitor activity, cysteine-type endopeptidase inhibitor activity; INVOLVED IN: biological_process unknown; LOCATED IN: apoplast; EXPRESSED IN: 25 plant structures; EXPRESSED DURING: 13 growth stages; CONTAINS InterPro DOMAIN/s: Protea…
Solyc04g078920	77760000	80406000	44667000	0	22849000	11424500	38406000	50445000	30452000	26554000	0.890775	0.0419437	-1.67435	0.0298821	'(at5g42890 : 176.0) sterol carrier protein 2 (SCP2); FUNCTIONS IN: oxidoreductase activity, sterol binding; INVOLVED IN: glyoxylate metabolic process, intracellular lipid transport, fatty acid beta-oxidation, seed germination; LOCATED IN: peroxisome; EXPRESSED IN: 32 plant structures; EXPRESSED DURING: 16 growth stages; CONTAINS InterPro DOMAIN/s: SCP2 sterol-binding domain (InterPro:IPR003033),…
Solyc04g078540	18222000	26826000	17561000	63789000	18946000	41367500	50221000	44119000	69318000	35987000	-1.25796	0.0211087	-0.270867	0.56031	'(at5g43060 : 546.0) Granulin repeat cysteine protease family protein; FUNCTIONS IN: cysteine-type peptidase activity, cysteine-type endopeptidase activity; INVOLVED IN: response to salt stress; LOCATED IN: vacuole; EXPRESSED IN: 24 plant structures; EXPRESSED DURING: 15 growth stages; CONTAINS InterPro DOMAIN/s: Peptidase C1A, papain (InterPro:IPR013128), Proteinase inhibitor I29, cathepsin prop…
Solyc04g077615	14787000	14040000	29616000	53856000	62375000	58115500	54854000	38808000	59786000	47617000	-1.36752	0.00650516	0.209333	0.232467	#N/A
Solyc04g077040	49958000	47133000	35659000	12877000	18990000	15933500	42917000	45423000	39981000	34933000	0.116631	0.481999	-1.35698	0.000448429	'(at5g49650 : 884.0) Encodes a cytosolic protein capable of phosphorylating xylulose and deoxy-xylulose. It most likely plays a role in producing precursors for isoprenoid biosynthesis.; xylulose kinase-2 (XK-2); FUNCTIONS IN: xylulokinase activity; INVOLVED IN: xylulose metabolic process; LOCATED IN: cytosol; EXPRESSED IN: 23 plant structures; EXPRESSED DURING: 13 growth stages; CONTAINS InterPr…
Solyc04g076890	15783000	18565000	15092000	0	14924000	7462000	21652000	17122000	20685000	16698000	-0.20826	0.197628	-1.35134	0.0310805	'(at1g27530 : 336.0) CONTAINS InterPro DOMAIN/s: Ubiquitin-conjugating enzyme/RWD-like (InterPro:IPR016135), Ubiquitin-fold modifier-conjugating enzyme 1 (InterPro:IPR014806); Has 269 Blast hits to 269 proteins in 110 species: Archae - 0; Bacteria - 0; Metazoa - 175; Fungi - 0; Plants - 42; Viruses - 0; Other Eukaryotes - 52 (source: NCBI BLink). & (gnl|cdd|38567 : 300.0) no description available…
Solyc04g076820	54686000	53540000	62548000	0	39236000	19618000	94796000	49582000	62330000	60145000	-0.228919	0.444419	-1.7658	0.0253378	'(at5g09620 : 184.0) Octicosapeptide/Phox/Bem1p family protein; FUNCTIONS IN: molecular_function unknown; INVOLVED IN: biological_process unknown; LOCATED IN: cellular_component unknown; EXPRESSED IN: 23 plant structures; EXPRESSED DURING: 13 growth stages; CONTAINS InterPro DOMAIN/s: Octicosapeptide/Phox/Bem1p (InterPro:IPR000270); BEST Arabidopsis thaliana protein match is: Octicosapeptide/Phox…
Solyc04g076620	28178000	22277000	25616000	13255000	18157000	15706000	5165500	10115000	6161000	7964200	1.78629	0.000234564	1.09522	0.00498605	'(at1g70320 : 1064.0) encodes a ubiquitin-protein ligase-like protein containing a HECT domain. There are six other HECT-domain UPLs in Arabidopsis.; ubiquitin-protein ligase 2 (UPL2); FUNCTIONS IN: ubiquitin-protein ligase activity; INVOLVED IN: protein ubiquitination, ubiquitin-dependent protein catabolic process; LOCATED IN: cytosol, mitochondrion, ubiquitin ligase complex, nucleus; EXPRESSED …
Solyc04g076430	11856000	12054000	14137000	0	6857200	3428600	0	0	9589100	7851900	1.54034	0.0422073	-0.346791	0.796993	'(at4g24490 : 576.0) RAB geranylgeranyl transferase alpha subunit 1; FUNCTIONS IN: protein prenyltransferase activity; EXPRESSED IN: 22 plant structures; EXPRESSED DURING: 13 growth stages; CONTAINS InterPro DOMAIN/s: Protein prenyltransferase (InterPro:IPR008940), Protein prenyltransferase, alpha subunit (InterPro:IPR002088); BEST Arabidopsis thaliana protein match is: RAB geranylgeranyl transfe…
Solyc04g076200	152880000	107300000	87728000	0	50899000	25449500	57215000	55759000	70063000	65640000	0.89947	0.0231552	-1.28856	0.0363497	'(at1g09740 : 228.0) Adenine nucleotide alpha hydrolases-like superfamily protein; FUNCTIONS IN: molecular_function unknown; INVOLVED IN: response to stress; LOCATED IN: cellular_component unknown; EXPRESSED IN: 13 plant structures; EXPRESSED DURING: 7 growth stages; CONTAINS InterPro DOMAIN/s: UspA (InterPro:IPR006016), Rossmann-like alpha/beta/alpha sandwich fold (InterPro:IPR014729), Universal…
Solyc04g074910	27373000	20828000	0	0	50248000	25124000	49083000	48443000	42061000	30740000	-1.40613	0.0267559	-0.761169	0.241333	'(at5g27700 : 135.0) Ribosomal protein S21e ; FUNCTIONS IN: structural constituent of ribosome; INVOLVED IN: translation, ribosome biogenesis; LOCATED IN: cytosolic small ribosomal subunit, ribosome; EXPRESSED IN: 24 plant structures; EXPRESSED DURING: 13 growth stages; CONTAINS InterPro DOMAIN/s: Ribosomal protein S21e, conserved site (InterPro:IPR018279), Ribosomal protein S21e (InterPro:IPR001…
Solyc04g074300	45188000	37791000	21419000	118280000	32873000	75576500	21028000	9487800	21021000	17080000	1.0205	0.0463077	2.13938	0.0380663	'(at2g41840 : 404.0) Ribosomal protein S5 family protein; FUNCTIONS IN: structural constituent of ribosome; INVOLVED IN: translation; LOCATED IN: cytosolic small ribosomal subunit, cytosolic ribosome, nucleolus, membrane; EXPRESSED IN: 26 plant structures; EXPRESSED DURING: 13 growth stages; CONTAINS InterPro DOMAIN/s: Ribosomal protein S5, eukaryotic/archaeal (InterPro:IPR005711), Ribosomal prot…
Solyc04g074040	14871000	11829000	17641000	6203200	14102000	10152600	27296000	21079000	17945000	21830000	-0.576282	0.0431633	-1.11811	0.0105649	'(at5g64200 : 174.0) encodes an SC35-like splicing factor of 35 kD localized to the nuclear specks.; ortholog of human splicing factor SC35 (SC35); FUNCTIONS IN: RNA binding, nucleotide binding, nucleic acid binding; INVOLVED IN: nuclear mRNA splicing, via spliceosome, RNA splicing; LOCATED IN: cytosol, nuclear speck, membrane; EXPRESSED IN: 24 plant structures; EXPRESSED DURING: 13 growth stages…
Solyc04g073990	2832000000	2291500000	2192800000	451260000	1252000000	851630000	1786900000	1485400000	2310700000	1725100000	0.416655	0.0686334	-1.1012	0.018144	'(at1g35720 : 393.0) Encodes a member of the annexin gene family, a diverse, multigene family of calcium-dependent, membrane-binding proteins. The protein was determined to have peroxidase activity. This activity is thought to be dependent on the presence of post-translational modifications (most likely phosphorylation). The protein was shown to be present as a mixture of monomer and homodimer. T…
Solyc04g072670	5580900	10422000	6746000	0	20553000	10276500	22319000	16239000	23620000	20791000	-1.45174	0.00211463	-1.01322	0.106116	'(at4g39680 : 197.0) SAP domain-containing protein; FUNCTIONS IN: DNA binding, nucleic acid binding; INVOLVED IN: biological_process unknown; LOCATED IN: cytosol, nucleus; EXPRESSED IN: 26 plant structures; EXPRESSED DURING: 14 growth stages; CONTAINS InterPro DOMAIN/s: DNA-binding SAP (InterPro:IPR003034); Has 10985 Blast hits to 6880 proteins in 693 species: Archae - 26; Bacteria - 1256; Metazo…
Solyc04g072030	127570000	136590000	134360000	0	46756000	23378000	7061400	3578400	46920000	31134000	2.58278	0.000290506	0.0763183	0.944943	'(at1g60500 : 684.0) Dynamin related protein 4C (DRP4C); FUNCTIONS IN: GTP binding, GTPase activity; INVOLVED IN: biological_process unknown; LOCATED IN: cellular_component unknown; EXPRESSED IN: egg cell; CONTAINS InterPro DOMAIN/s: Dynamin GTPase effector (InterPro:IPR003130), Dynamin, GTPase domain (InterPro:IPR001401), GTPase effector domain, GED (InterPro:IPR020850), Dynamin central region (…
Solyc04g064510	45277000	43127000	40242000	7999100	15329000	11664050	12178000	15022000	13107000	5860100	1.89351	7.554e-05	0.0152037	0.96844	'(at1g43890 : 354.0) ras-related small GTPase; RAB GTPASE HOMOLOG B18 (RAB18); FUNCTIONS IN: GTP binding; INVOLVED IN: protein transport, small GTPase mediated signal transduction; LOCATED IN: plasma membrane; EXPRESSED IN: 25 plant structures; EXPRESSED DURING: 15 growth stages; CONTAINS InterPro DOMAIN/s: Ras GTPase (InterPro:IPR001806), Small GTP-binding protein (InterPro:IPR005225), Small GTP…
Solyc04g064500	15314000	21841000	13993000	0	18801000	9400500	24134000	17558000	27021000	25723000	-0.469622	0.0964263	-1.32853	0.0405764	'(at1g43900 : 439.0) Protein phosphatase 2C family protein; FUNCTIONS IN: protein serine/threonine phosphatase activity, catalytic activity; INVOLVED IN: protein amino acid dephosphorylation; LOCATED IN: protein serine/threonine phosphatase complex; EXPRESSED IN: 23 plant structures; EXPRESSED DURING: 13 growth stages; CONTAINS InterPro DOMAIN/s: Protein phosphatase 2C, manganese/magnesium aspart…
Solyc04g063280	48353000	32809000	49360000	17718000	37506000	27612000	22280000	14272000	24372000	17670000	1.14684	0.00603518	0.490876	0.206229	'(at1g21380 : 392.0) Target of Myb protein 1; FUNCTIONS IN: protein transporter activity; INVOLVED IN: intracellular protein transport, intra-Golgi vesicle-mediated transport; LOCATED IN: Golgi stack, intracellular; EXPRESSED IN: 22 plant structures; EXPRESSED DURING: 13 growth stages; CONTAINS InterPro DOMAIN/s: VHS (InterPro:IPR002014), Target of Myb protein 1 (InterPro:IPR014645), GAT (InterPr…
Solyc04g063230	19245000	14389000	11079000	37398000	26095000	31746500	39868000	32245000	27530000	24042000	-1.05287	0.0163659	0.0379989	0.872456	'(at5g64030 : 905.0) S-adenosyl-L-methionine-dependent methyltransferases superfamily protein; CONTAINS InterPro DOMAIN/s: Protein of unknown function DUF248, methyltransferase putative (InterPro:IPR004159); BEST Arabidopsis thaliana protein match is: S-adenosyl-L-methionine-dependent methyltransferases superfamily protein (TAIR:AT1G29470.2); Has 79879 Blast hits to 39720 proteins in 2025 species…
Solyc04g054740	8436000	0	12728000	16835000	8386900	12610950	23270000	22076000	25134000	21357000	-1.70243	0.00465893	-0.864399	0.00597594	'(q9lw96|ino1_tobac : 986.0) Inositol-3-phosphate synthase (EC 5.5.1.4) (Myo-inositol-1-phosphate synthase) (MI-1-P synthase) (IPS) - Nicotiana tabacum (Common tobacco) & (at5g10170 : 929.0) myo-inositol-1-phosphate synthase isoform 3.Expressed in leaf, root and silique. Immunolocaliazation experiments with an antibody recognizing MIPS1, MIPS2, and MIPS3 showed endosperm localization.; myo-inosit…
Solyc04g051370	61358000	73091000	85379000	18914000	59943000	39428500	17203000	21468000	49782000	34402000	1.25446	0.00956023	0.360354	0.537456	'(at5g09900 : 649.0) Encodes one of two isoforms for the 26S proteasome regulatory protein (RN) subunit RPN5. For many functions it acts redundantly with the paralogous gene RPN5b but also appears to exert independent effects.; EMBRYO DEFECTIVE 2107 (EMB2107); FUNCTIONS IN: molecular_function unknown; INVOLVED IN: multicellular organismal development, ubiquitin-dependent protein catabolic process…
Solyc04g045480	8129700	0	6834900	0	4416700	2208350	4392500	5254100	7108300	6698700	-0.233218	0.711898	-1.40877	0.0376938	'(at1g28120 : 383.0) CONTAINS InterPro DOMAIN/s: Ovarian tumour, otubain (InterPro:IPR003323), Ubiquitin thioesterase Otubain (InterPro:IPR016615), Peptidase C65, otubain (InterPro:IPR019400); Has 413 Blast hits to 411 proteins in 139 species: Archae - 0; Bacteria - 0; Metazoa - 184; Fungi - 83; Plants - 88; Viruses - 0; Other Eukaryotes - 58 (source: NCBI BLink). & (gnl|cdd|39194 : 272.0) no des…
Solyc04g026100	13993000	12509000	13389000	32068000	22788000	27428000	11479000	0	15100000	0	1.00081	0.210844	2.04536	0.00986934	'(at2g09990 : 246.0) Ribosomal protein S5 domain 2-like superfamily protein; FUNCTIONS IN: structural constituent of ribosome; INVOLVED IN: translation; LOCATED IN: cytosolic small ribosomal subunit, cytosolic ribosome, cell wall, chloroplast, membrane; EXPRESSED IN: guard cell, callus, leaf; EXPRESSED DURING: seedling growth; CONTAINS InterPro DOMAIN/s: Ribosomal protein S9 (InterPro:IPR000754),…
Solyc04g025540	0	5146500	6468600	0	4996800	2498400	10742000	6188600	10650000	6559000	-1.14041	0.0893235	-1.77237	0.0250375	'(at1g70570 : 858.0) anthranilate phosphoribosyltransferase, putative; FUNCTIONS IN: anthranilate phosphoribosyltransferase activity, transferase activity, transferring glycosyl groups; INVOLVED IN: tryptophan biosynthetic process, metabolic process; EXPRESSED IN: 22 plant structures; EXPRESSED DURING: 13 growth stages; CONTAINS InterPro DOMAIN/s: Glycosyl transferase, family 3, N-terminal (Inter…
Solyc04g025160	19401000	19161000	0	0	17224000	8612000	23768000	21195000	27982000	27854000	-0.971192	0.0834813	-1.54899	0.0154182	'(at3g10350 : 470.0) P-loop containing nucleoside triphosphate hydrolases superfamily protein; FUNCTIONS IN: ATP binding; INVOLVED IN: cellular metal ion homeostasis, anion transport; LOCATED IN: membrane; EXPRESSED IN: 23 plant structures; EXPRESSED DURING: 13 growth stages; CONTAINS InterPro DOMAIN/s: ATPase, anion-transporting (InterPro:IPR003348); BEST Arabidopsis thaliana protein match is: A…
Solyc04g016220	54525000	29594000	50050000	8113100	93261000	50687050	146690000	81373000	93448000	108630000	-1.26572	0.017401	-1.08512	0.0851957	'(p56725|zox_phavu : 234.0) Zeatin O-xylosyltransferase (EC 2.4.2.40) (Zeatin O-beta-D-xylosyltransferase) - Phaseolus vulgaris (Kidney bean) (French bean) & (at4g34138 : 137.0) UDP-glucosyl transferase 73B1 (UGT73B1); FUNCTIONS IN: quercetin 3-O-glucosyltransferase activity, UDP-glycosyltransferase activity, quercetin 7-O-glucosyltransferase activity, abscisic acid glucosyltransferase activity; …
Solyc04g015560	13301000	13556000	7286800	25764000	21638000	23701000	26534000	25998000	25100000	30798000	-1.25203	0.000972586	-0.193744	0.116729	'(at5g20950 : 887.0) Glycosyl hydrolase family protein; FUNCTIONS IN: hydrolase activity, hydrolyzing O-glycosyl compounds; INVOLVED IN: carbohydrate metabolic process; LOCATED IN: cell wall, membrane, plant-type cell wall; EXPRESSED IN: 25 plant structures; EXPRESSED DURING: 13 growth stages; CONTAINS InterPro DOMAIN/s: Glycoside hydrolase, family 3, N-terminal (InterPro:IPR001764), Glycoside hy…
Solyc04g015340	11301000	5393200	7396100	0	21663000	10831500	25628000	19971000	28143000	22790000	-1.58752	0.00145244	-1.15577	0.0646795	'(at3g07990 : 722.0) serine carboxypeptidase-like 27 (SCPL27); FUNCTIONS IN: serine-type carboxypeptidase activity; INVOLVED IN: proteolysis; LOCATED IN: endomembrane system; EXPRESSED IN: 21 plant structures; EXPRESSED DURING: 13 growth stages; CONTAINS InterPro DOMAIN/s: Peptidase S10, serine carboxypeptidase (InterPro:IPR001563), Peptidase S10, serine carboxypeptidase, active site (InterPro:IP…
Solyc04g015100	83897000	75687000	85344000	0	9508400	4754200	7169300	11818000	4427600	15131000	3.08275	7.3404e-06	-1.0193	0.237179	'(at5g47720 : 595.0) Thiolase family protein; FUNCTIONS IN: transferase activity, transferring acyl groups other than amino-acyl groups, acetyl-CoA C-acetyltransferase activity, catalytic activity; INVOLVED IN: metabolic process; LOCATED IN: cellular_component unknown; EXPRESSED IN: 19 plant structures; EXPRESSED DURING: 10 growth stages; CONTAINS InterPro DOMAIN/s: Thiolase (InterPro:IPR002155),…
Solyc04g015040	17168000	21237000	6074100	0	19297000	9648500	28871000	31995000	30590000	31457000	-1.0514	0.00933263	-1.67119	0.00666308	'(at2g43560 : 268.0) FKBP-like peptidyl-prolyl cis-trans isomerase family protein; FUNCTIONS IN: FK506 binding, peptidyl-prolyl cis-trans isomerase activity; INVOLVED IN: protein folding; LOCATED IN: thylakoid, thylakoid lumen, chloroplast thylakoid lumen, chloroplast; EXPRESSED IN: 22 plant structures; EXPRESSED DURING: 14 growth stages; CONTAINS InterPro DOMAIN/s: Peptidyl-prolyl cis-trans isom…
Solyc04g014670	42535000	32192000	36570000	9084200	12086000	10585100	11354000	15056000	5232700	13699000	1.71054	0.000819229	-0.0988036	0.790075	'(at4g05530 : 268.0) Encodes a peroxisomal member of the short-chain dehydrogenase/reductase (SDR) family of enzymes. Loss of IBR1 function causes increased resistance to indole-3-butyric acid without affecting plant responses to IAA, NAA, and 2,4-D. This enzyme may be responsible for catalyzing a dehydrogenation step in the beta-oxidation-like conversion of IBA to IAA.; indole-3-butyric acid res…
Solyc04g014480	10846000	7480900	17539000	0	4325800	2162900	11865000	6466100	6450500	7526800	0.565741	0.23939	-1.90087	0.0239515	'(at5g37670 : 162.0) HSP20-like chaperones superfamily protein; CONTAINS InterPro DOMAIN/s: Heat shock protein Hsp20 (InterPro:IPR002068), HSP20-like chaperone (InterPro:IPR008978); BEST Arabidopsis thaliana protein match is: HSP20-like chaperones superfamily protein (TAIR:AT1G59860.1); Has 1807 Blast hits to 1807 proteins in 277 species: Archae - 0; Bacteria - 0; Metazoa - 736; Fungi - 347; Plan…
Solyc04g011360	86331000	72851000	60591000	0	45618000	22809000	23599000	19877000	40376000	26032000	1.41507	0.0025062	-0.268306	0.718691	'(at3g46060 : 324.0) small GTP-binding protein (ara-3); ARA3; FUNCTIONS IN: GTP binding; INVOLVED IN: ethylene mediated signaling pathway; LOCATED IN: plasma membrane; EXPRESSED IN: 26 plant structures; EXPRESSED DURING: 15 growth stages; CONTAINS InterPro DOMAIN/s: Ras GTPase (InterPro:IPR001806), Small GTP-binding protein (InterPro:IPR005225), Small GTPase (InterPro:IPR020851), Ras (InterPro:IP…
Solyc04g010260	10527000	7279700	6059600	0	7686100	3843050	9166400	9348200	13096000	8687600	-0.340703	0.252938	-1.39039	0.0372394	'(at3g55200 : 2152.0) Cleavage and polyadenylation specificity factor (CPSF) A subunit protein; FUNCTIONS IN: nucleic acid binding; INVOLVED IN: biological_process unknown; LOCATED IN: nucleus, chloroplast; EXPRESSED IN: guard cell; CONTAINS InterPro DOMAIN/s: WD40 repeat (InterPro:IPR001680), Cleavage/polyadenylation specificity factor, A subunit, C-terminal (InterPro:IPR004871); BEST Arabidopsi…
Solyc04g010220	79131000	51199000	59469000	19271000	18280000	18775500	28129000	22793000	31688000	28991000	1.18116	0.00462247	-0.571427	0.00922677	'(at5g13560 : 583.0) unknown protein; BEST Arabidopsis thaliana protein match is: unknown protein (TAIR:AT2G37370.1); Has 12055 Blast hits to 8846 proteins in 811 species: Archae - 217; Bacteria - 1046; Metazoa - 6104; Fungi - 1115; Plants - 528; Viruses - 14; Other Eukaryotes - 3031 (source: NCBI BLink). & (reliability: 1166.0) & (original description: no original description)'
Solyc04g009770	9709400	6064600	6000300	0	3617900	1808950	2250300	0	3101700	4924900	1.49826	0.0316251	-0.506181	0.632036	'(q04960|dnjh_cucsa : 584.0) DnaJ protein homolog (DNAJ-1) - Cucumis sativus (Cucumber) & (at3g44110 : 540.0) homologous to the co-chaperon DNAJ protein from E coli; DNAJ homologue 3 (ATJ3); FUNCTIONS IN: unfolded protein binding, heat shock protein binding; INVOLVED IN: protein folding, response to salt stress, regulation of ATPase activity; LOCATED IN: nucleolus, cell wall, plasma membrane; EXP…
Solyc04g009650	8060800	6677000	0	0	9520800	4760400	9694800	9688900	11298000	12903000	-1.14926	0.0463342	-1.19467	0.0557523	'(at3g54250 : 648.0) GHMP kinase family protein; FUNCTIONS IN: diphosphomevalonate decarboxylase activity, kinase activity, ATP binding; INVOLVED IN: isoprenoid biosynthetic process, phosphorylation; LOCATED IN: cellular_component unknown; EXPRESSED IN: 19 plant structures; EXPRESSED DURING: 9 growth stages; CONTAINS InterPro DOMAIN/s: Diphosphomevalonate decarboxylase (InterPro:IPR005935), Ribos…
Solyc04g009410	111720000	130060000	110910000	44961000	178940000	111950500	61282000	82234000	24904000	65122000	1.00976	0.0114614	0.939179	0.190268	'(at1g21720 : 394.0) 20S proteasome beta subunit PBC1 truncated protein (PBC1); proteasome beta subunit C1 (PBC1); FUNCTIONS IN: peptidase activity, endopeptidase activity, threonine-type endopeptidase activity; INVOLVED IN: ubiquitin-dependent protein catabolic process; LOCATED IN: proteasome core complex, proteasome complex, plasma membrane; EXPRESSED IN: 23 plant structures; EXPRESSED DURING: …
Solyc04g009350	17074000	24413000	11233000	0	15668000	7834000	19471000	17559000	30084000	32142000	-0.497766	0.237607	-1.66333	0.0321578	'(o82030|his8_tobac : 716.0) Histidinol-phosphate aminotransferase, chloroplast precursor (EC 2.6.1.9) (Imidazole acetol-phosphate transaminase) - Nicotiana tabacum (Common tobacco) & (at5g10330 : 610.0) Encodes histidinol-phosphate aminotransferase that catalyzes the eighth step in histidine biosynthesis. Loss of function mutations are embryo lethal.; histidinol phosphate aminotransferase 1 (HPA…
Solyc04g009030	98317000	95798000	209080000	317400000	552730000	435065000	238800000	177560000	171710000	204970000	-0.560878	0.13741	1.13384	0.0106467	'(p09043|g3pa_tobac : 612.0) Glyceraldehyde-3-phosphate dehydrogenase A, chloroplast precursor (EC 1.2.1.13) (NADP-dependent glyceraldehydephosphate dehydrogenase subunit A) (Fragment) - Nicotiana tabacum (Common tobacco) & (at3g26650 : 578.0) Encodes one of the two subunits forming the photosynthetic glyceraldehyde-3-phosphate dehydrogenase (GAPDH) and as such a constituent of the supramolecular…
Solyc04g008730	30451000	28718000	31203000	79478000	59829000	69653500	49040000	70674000	59676000	78403000	-1.09723	0.00635285	0.112055	0.586109	'(at5g08380 : 645.0) alpha-galactosidase 1 (AGAL1); FUNCTIONS IN: alpha-galactosidase activity, hydrolase activity, hydrolyzing O-glycosyl compounds, catalytic activity; INVOLVED IN: carbohydrate metabolic process, metabolic process, lactose catabolic process; LOCATED IN: apoplast, cell wall, plant-type cell wall; EXPRESSED IN: 21 plant structures; EXPRESSED DURING: 13 growth stages; CONTAINS Int…
Solyc04g008310	64582000	48994000	46902000	0	62010000	31005000	20997000	13303000	28723000	29164000	1.21478	0.00520535	0.427938	0.6321	'(p56725|zox_phavu : 418.0) Zeatin O-xylosyltransferase (EC 2.4.2.40) (Zeatin O-beta-D-xylosyltransferase) - Phaseolus vulgaris (Kidney bean) (French bean) & (at2g15490 : 184.0) UDP-glycosyltransferase 73B4 (UGT73B4); FUNCTIONS IN: quercetin 3-O-glucosyltransferase activity, UDP-glycosyltransferase activity, quercetin 7-O-glucosyltransferase activity, UDP-glucosyltransferase activity, transferase…
Solyc04g007980	66901000	44334000	65702000	9231800	12491000	10861400	19954000	15461000	13462000	35032000	1.49138	0.00632704	-0.949615	0.142948	'(at1g06620 : 294.0) encodes a protein whose sequence is similar to a 2-oxoglutarate-dependent dioxygenase; 2-oxoglutarate (2OG) and Fe(II)-dependent oxygenase superfamily protein; CONTAINS InterPro DOMAIN/s: Oxoglutarate/iron-dependent oxygenase (InterPro:IPR005123); BEST Arabidopsis thaliana protein match is: 2-oxoglutarate (2OG) and Fe(II)-dependent oxygenase superfamily protein (TAIR:AT3G6140…
Solyc04g007560	73867000	41712000	59991000	0	12068000	6034000	18693000	15748000	27015000	18307000	1.55329	0.00562078	-1.72453	0.0195663	'(at1g15130 : 1003.0) Endosomal targeting BRO1-like domain-containing protein; CONTAINS InterPro DOMAIN/s: BRO1 (InterPro:IPR004328); Has 26948 Blast hits to 15985 proteins in 1003 species: Archae - 32; Bacteria - 2662; Metazoa - 9770; Fungi - 4642; Plants - 6039; Viruses - 612; Other Eukaryotes - 3191 (source: NCBI BLink). & (gnl|cdd|37431 : 504.0) no description available & (gnl|cdd|86235 : 383…
Solyc03g123830	124930000	144860000	147560000	442810000	318940000	380875000	327900000	278110000	348160000	336340000	-1.21357	0.000211509	0.239448	0.157297	'(at1g17745 : 853.0) encodes a 3-Phosphoglycerate dehydrogenase; D-3-phosphoglycerate dehydrogenase; CONTAINS InterPro DOMAIN/s: D-3-phosphoglycerate dehydrogenase (InterPro:IPR006236), D-isomer specific 2-hydroxyacid dehydrogenase, catalytic domain (InterPro:IPR006139), D-isomer specific 2-hydroxyacid dehydrogenase, NAD-binding (InterPro:IPR006140), D-3-phosphogylcerate Dehydrogenase (InterPro:I…
Solyc03g123800	15619000	25035000	9785800	0	11780000	5890000	0	6368300	0	0	3.40062	0.0147036	1.88736	0.263424	'(at3g21220 : 471.0) Encodes a mitogen-activated kinase kinase, dual specific protein kinase that is expressed in vegetative tissues and floral buds. Involved in innate immunity. This protein activates MPK3/MPK6 and early-defense genes redundantly with MKK4.In plants with both MKK5 and MKK6 levels reduced by RNAi plants, floral organs do not abscise suggestion a role for both proteins in mediatin…
Solyc03g123760	5613200	8668700	3611800	4511500	6535000	5523250	11210000	11329000	18165000	14198000	-1.20237	0.0195015	-1.31327	0.00921645	'(p80093|crti_capan : 1084.0) Phytoene dehydrogenase, chloroplast precursor (EC 1.14.99.-) (Phytoene desaturase) - Capsicum annuum (Bell pepper) & (at4g14210 : 968.0) Encodes phytoene desaturase (phytoene dehydrogenase), an enzyme that catalyzes the desaturation of phytoene to zeta-carotene during carotenoid biosynthesis. Processed protein is localized to the plastid.; phytoene desaturase 3 (PDS3…
Solyc03g121700	120540000	85736000	103430000	53198000	56425000	54811500	53890000	50770000	55217000	41585000	1.03543	0.00219266	0.122043	0.285276	'(at5g56950 : 349.0) Encodes a member of a small gene family of proteins with similarity to nucleosome assembly proteins.May function in nucleotide excision repair. Loss of function mutations have no obvious visible phenotypes but do seem to affect transcription of NER related genes.; nucleosome assembly protein 1;3 (NAP1;3); CONTAINS InterPro DOMAIN/s: Nucleosome assembly protein (NAP) (InterPro…
Solyc03g120850	20036000	23421000	23529000	77812000	20951000	49381500	119680000	79125000	55732000	77652000	-1.89504	0.0120951	-0.749962	0.168375	'(at1g55490 : 871.0) encodes the beta subunit of the chloroplast chaperonin 60, a homologue of bacterial GroEL. Mutants in this gene develops lesions on its leaves, expresses systemic acquired resistance (SAR) and develops accelerated cell death to heat shock stress. The protein has molecular chaperone activity for suppressing protein aggregation in vitro.; chaperonin 60 beta (CPN60B); FUNCTIONS …
Solyc03g120280	0	0	7874400	0	0	0	20911000	17025000	13166000	21147000	-2.7827	0.00435661	NA	0.000466507	'(at1g52380 : 228.0) NUP50 (Nucleoporin 50 kDa) protein; FUNCTIONS IN: molecular_function unknown; INVOLVED IN: intracellular transport; LOCATED IN: cytosol, nucleus; EXPRESSED IN: 25 plant structures; EXPRESSED DURING: 13 growth stages; CONTAINS InterPro DOMAIN/s: Ran binding protein 1 (InterPro:IPR000156), Pleckstrin homology-type (InterPro:IPR011993), Nuclear pore complex, NUP2/50/61 (InterPro…
Solyc03g119360	36297000	67104000	19213000	16625000	2981400	9803200	62053000	35727000	48649000	50534000	-0.268763	0.558137	-2.32853	0.00273089	'(at3g02560 : 286.0) Ribosomal protein S7e family protein; FUNCTIONS IN: structural constituent of ribosome; INVOLVED IN: translation; LOCATED IN: cytosolic small ribosomal subunit, cytosolic ribosome, chloroplast, membrane; EXPRESSED IN: 23 plant structures; EXPRESSED DURING: 16 growth stages; CONTAINS InterPro DOMAIN/s: Ribosomal protein S7e (InterPro:IPR000554); BEST Arabidopsis thaliana prote…
Solyc03g118410	20740000	15132000	17949000	0	41406000	20703000	71594000	48550000	31204000	57122000	-1.53856	0.0194197	-1.33193	0.0768368	'(p07854|acp1_spiol : 110.0) Acyl carrier protein 1, chloroplast precursor (Acyl carrier protein I) (ACP I) - Spinacia oleracea (Spinach) & (gnl|cdd|36959 : 101.0) no description available & (at4g25050 : 92.4) encodes an acyl carrier protein predominantly expressed in leaves. Gene expression is upregulated by light.; acyl carrier protein 4 (ACP4); CONTAINS InterPro DOMAIN/s: Acyl carrier protein-…
Solyc03g117940	7347600	9092600	4287800	0	9747900	4873950	15983000	11896000	11871000	11527000	-0.891693	0.0183856	-1.39515	0.0308087	'(at1g09760 : 297.0) U2 small nuclear ribonucleoprotein A (U2A'); INVOLVED IN: nuclear mRNA splicing, via spliceosome, response to cold; LOCATED IN: in 6 components; EXPRESSED IN: 22 plant structures; EXPRESSED DURING: 13 growth stages; CONTAINS InterPro DOMAIN/s: U2A&apos;/phosphoprotein 32 family A, C-terminal (InterPro:IPR003603); Has 8109 Blast hits to 6297 proteins in 450 species: Archae - 0…
Solyc03g117890	11585000	9349000	0	7977500	10470000	9223750	32998000	33540000	10008000	33106000	-1.97397	0.0411901	-1.57143	0.0460291	'(at1g16880 : 346.0) uridylyltransferase-related; INVOLVED IN: response to cold; LOCATED IN: chloroplast thylakoid membrane, stromule, chloroplast; EXPRESSED IN: 22 plant structures; EXPRESSED DURING: 13 growth stages; BEST Arabidopsis thaliana protein match is: ACT domain-containing protein (TAIR:AT5G04740.1); Has 35333 Blast hits to 34131 proteins in 2444 species: Archae - 798; Bacteria - 22429…
Solyc03g117480	13700000	15751000	16460000	70033000	52778000	61405500	16391000	12736000	35882000	15645000	-0.397869	0.475814	1.60662	0.00276225	'(at1g15690 : 1241.0) Encodes a H(+)-translocating (pyrophosphate-energized) inorganic pyrophosphatase (H(+)-PPase; EC 3.6.1.1) located in the vacuolar membrane. Expression is found in all tissues examined, including meristems and floral organ primordium. Expression is particularly enhanced in pollen, and is repressed by light. Over expression and loss of function phenotypes suggest AVP1 is invol…
Solyc03g117440	13140000	0	7534700	0	9655700	4827850	31827000	15844000	27003000	24506000	-1.84715	0.0168819	-2.3606	0.0074051	'(at5g51280 : 1016.0) DEAD-box protein abstrakt, putative; FUNCTIONS IN: helicase activity, zinc ion binding, ATP-dependent helicase activity, nucleic acid binding, ATP binding; LOCATED IN: cellular_component unknown; EXPRESSED IN: 22 plant structures; EXPRESSED DURING: 13 growth stages; CONTAINS InterPro DOMAIN/s: RNA helicase, DEAD-box type, Q motif (InterPro:IPR014014), DNA/RNA helicase, DEAD/…
Solyc03g117330	15838000	13050000	12535000	0	9617700	4808850	0	9715700	8030300	6540600	1.18531	0.0333438	-0.336397	0.727322	'(at3g62120 : 851.0) Class II aaRS and biotin synthetases superfamily protein; FUNCTIONS IN: proline-tRNA ligase activity, aminoacyl-tRNA ligase activity, nucleotide binding, ATP binding; INVOLVED IN: prolyl-tRNA aminoacylation, translation, tRNA aminoacylation for protein translation; LOCATED IN: membrane; EXPRESSED IN: 22 plant structures; EXPRESSED DURING: 13 growth stages; CONTAINS InterPro D…
Solyc03g117040	6269700	0	0	0	13774000	6887000	10547000	8897700	11591000	9237700	-2.26832	0.00842482	-0.54788	0.393233	'(at1g15910 : 488.0) XH/XS domain-containing protein; CONTAINS InterPro DOMAIN/s: Domain of unknown function XS (InterPro:IPR005380), Domain of unknown function XH (InterPro:IPR005379), Domain of unknown function, putative Zinc finger, XS/XH (InterPro:IPR005381); BEST Arabidopsis thaliana protein match is: XH/XS domain-containing protein (TAIR:AT4G00380.1); Has 48628 Blast hits to 29972 proteins …
Solyc03g115360	28418000	22526000	8599500	0	9942600	4971300	12487000	22411000	20847000	15901000	0.148095	0.743893	-1.84919	0.0158133	'(gnl|cdd|38621 : 220.0) no description available & (at5g61170 : 213.0) Ribosomal protein S19e family protein; FUNCTIONS IN: structural constituent of ribosome; INVOLVED IN: translation; LOCATED IN: cytosolic small ribosomal subunit, cytosolic ribosome, ribosome, vacuole; EXPRESSED IN: 23 plant structures; EXPRESSED DURING: 13 growth stages; CONTAINS InterPro DOMAIN/s: Ribosomal protein S19e, con…
Solyc03g115230	619500000	393980000	449580000	192740000	90117000	141428500	326870000	395230000	317920000	434000000	0.40427	0.129014	-1.38161	0.00269519	'(at1g74310 : 1395.0) Encodes ClpB1, which belongs to the Casein lytic proteinase/heat shock protein 100 (Clp/Hsp100) family. Involved in refolding of proteins which form aggregates under heat stress. Also known as AtHsp101. AtHsp101 is a cytosolic heat shock protein required for acclimation to high temperature.; heat shock protein 101 (HSP101); FUNCTIONS IN: protein binding, ATPase activity, ATP…
Solyc03g114930	9187800	10074000	0	0	0	0	24813000	15587000	14421000	22206000	-1.58458	0.0242231	NA	0.00133339	'(at3g55330 : 259.0) PsbP-like protein 1 (PPL1); FUNCTIONS IN: calcium ion binding; INVOLVED IN: photosynthesis; LOCATED IN: in 6 components; EXPRESSED IN: 24 plant structures; EXPRESSED DURING: 14 growth stages; CONTAINS InterPro DOMAIN/s: Photosystem II oxygen evolving complex protein PsbP (InterPro:IPR002683), Mog1/PsbP/DUF1795, alpha/beta/alpha sandwich (InterPro:IPR016124), Mog1/PsbP, alpha/…
Solyc03g113780	36101000	35572000	24795000	0	17988000	8994000	42685000	32819000	37549000	34680000	-0.199832	0.285512	-2.03789	0.00261008	'(at5g49970 : 744.0) encodes the bifunctional pyridoxine (pyridoxamine) 5Ã­-phosphate oxidase (PPOX)(EC 1.4.3.5) that is involved in the formation of pyridoxal 5'-phosphate (member of the vitamin B6 group); pyridoxin (pyrodoxamine) 5'-phosphate oxidase (PPOX); CONTAINS InterPro DOMAIN/s: Pyridoxamine 5&apos;-phosphate oxidase, rossman domain-containing, predicted, plant (InterPro:IPR021198), YjeF…
Solyc03g112630	5293900	13327000	10574000	0	34365000	17182500	16315000	18498000	20344000	26919000	-1.07621	0.0234127	-0.25602	0.718022	'(at4g10790 : 246.0) UBX domain-containing protein; CONTAINS InterPro DOMAIN/s: UAS (InterPro:IPR006577), UBX (InterPro:IPR001012); BEST Arabidopsis thaliana protein match is: Ubiquitin-like superfamily protein (TAIR:AT4G23040.1); Has 1807 Blast hits to 1807 proteins in 277 species: Archae - 0; Bacteria - 0; Metazoa - 736; Fungi - 347; Plants - 385; Viruses - 0; Other Eukaryotes - 339 (source: NC…
Solyc03g112230	771800000	352860000	279300000	0	427970	213985	821420	313050	549880	366020	9.83444	0.0148607	-1.2603	0.140575	'(at4g24690 : 384.0) ubiquitin-associated (UBA)/TS-N domain-containing protein / octicosapeptide/Phox/Bemp1 (PB1) domain-containing protein; FUNCTIONS IN: zinc ion binding; INVOLVED IN: biological_process unknown; LOCATED IN: cytoplasm; EXPRESSED IN: 24 plant structures; EXPRESSED DURING: 15 growth stages; CONTAINS InterPro DOMAIN/s: Octicosapeptide/Phox/Bem1p (InterPro:IPR000270), Ubiquitin-asso…
Solyc03g112150	77628000	68822000	34631000	0	55320000	27660000	145030000	74340000	76186000	108650000	-0.743418	0.130888	-1.86922	0.0273413	'(p68158|eftu_tobac : 766.0) Elongation factor Tu, chloroplast precursor (EF-Tu) - Nicotiana tabacum (Common tobacco) & (gnl|cdd|79288 : 764.0) no description available & (at4g20360 : 704.0) RAB GTPase homolog E1B (RABE1b); FUNCTIONS IN: GTP binding, translation elongation factor activity, GTPase activity; INVOLVED IN: peptidyl-cysteine S-nitrosylation; LOCATED IN: in 9 components; EXPRESSED IN: …
Solyc03g111850	4671300	16345000	11399000	26552000	25132000	25842000	25388000	22552000	25595000	22567000	-1.15285	0.00700385	0.105151	0.147181	'(at5g48220 : 467.0) Aldolase-type TIM barrel family protein; FUNCTIONS IN: indole-3-glycerol-phosphate synthase activity, catalytic activity; INVOLVED IN: metabolic process, tryptophan metabolic process; EXPRESSED IN: 22 plant structures; EXPRESSED DURING: 13 growth stages; CONTAINS InterPro DOMAIN/s: Aldolase-type TIM barrel (InterPro:IPR013785), Indole-3-glycerol phosphate synthase, conserved …
Solyc03g111840	50509000	64388000	85030000	19212000	188020000	103616000	218560000	160870000	122430000	137160000	-1.26135	0.0167538	-0.624614	0.29339	'(p19682|roc3_nicsy : 367.0) 28 kDa ribonucleoprotein, chloroplast precursor (28RNP) - Nicotiana sylvestris (Wood tobacco) & (at4g24770 : 268.0) Encodes a chloroplast RNA-binding protein. A substrate of the type III effector HopU1 (mono-ADP-ribosyltransferase). Required for editing and stability of specific chloroplast mRNAs.; 31-kDa RNA binding protein (RBP31); FUNCTIONS IN: RNA binding, poly(U)…
Solyc03g111830	48746000	43131000	36731000	0	18365000	9182500	24765000	27898000	29421000	23755000	0.696147	0.00419902	-1.52684	0.0143995	'(at5g50240 : 359.0) L-isoaspartyl methyltransferase 2 (PIMT2)gene, alternatively spliced.; protein-l-isoaspartate methyltransferase 2 (PIMT2); FUNCTIONS IN: protein-L-isoaspartate (D-aspartate) O-methyltransferase activity; INVOLVED IN: protein modification process; LOCATED IN: cellular_component unknown; CONTAINS InterPro DOMAIN/s: Protein-L-isoaspartate(D-aspartate) O-methyltransferase (InterP…
Solyc03g111690	1591400	0	5324800	18273000	2394500	10333750	24875000	51551000	34074000	69924000	-4.29023	0.0153452	-2.12596	0.0376436	'(at4g24780 : 657.0) Pectin lyase-like superfamily protein; CONTAINS InterPro DOMAIN/s: Pectin lyase fold/virulence factor (InterPro:IPR011050), AmbAllergen (InterPro:IPR018082), Pectate lyase/Amb allergen (InterPro:IPR002022), Pectin lyase fold (InterPro:IPR012334); BEST Arabidopsis thaliana protein match is: Pectin lyase-like superfamily protein (TAIR:AT5G63180.1). & (p40973|pel_lillo : 424.0) …
Solyc03g111180	94169000	98858000	145560000	116390000	124370000	120380000	58557000	49666000	53450000	55243000	1.05743	0.00833999	1.15046	3.10951e-06	'(at5g60160 : 749.0) Zn-dependent exopeptidases superfamily protein; FUNCTIONS IN: aminopeptidase activity, zinc ion binding; INVOLVED IN: response to cadmium ion, proteolysis; LOCATED IN: plasma membrane, vacuole; EXPRESSED IN: 26 plant structures; EXPRESSED DURING: 15 growth stages; CONTAINS InterPro DOMAIN/s: Peptidase M18, aminopeptidase I (InterPro:IPR001948); BEST Arabidopsis thaliana prote…
Solyc03g098470	12152000	0	0	0	22503000	11251500	14257000	38454000	24537000	19580000	-2.57919	0.0348789	-1.10531	0.175065	'(at2g18740 : 144.0) Small nuclear ribonucleoprotein family protein; CONTAINS InterPro DOMAIN/s: Like-Sm ribonucleoprotein (LSM) domain (InterPro:IPR001163), Like-Sm ribonucleoprotein (LSM)-related domain (InterPro:IPR010920); BEST Arabidopsis thaliana protein match is: Small nuclear ribonucleoprotein family protein (TAIR:AT4G30330.1); Has 429 Blast hits to 429 proteins in 174 species: Archae - 0…
Solyc03g098280	8432400	16658000	0	20510000	18558000	19534000	6833700	8313200	6435100	9014100	0.128825	0.868098	1.35264	3.57431e-05	'(at1g48410 : 1509.0) Encodes an RNA Slicer that selectively recruits microRNAs and siRNAs. There is currently no evidence that AGO1 Slicer is in a high molecular weight RNA-induced silencing complex (RISC). Mutants are defective in post-transcriptional gene silencing and have pleiotropic developmental and morphological defects. Through its action on the regulation of ARF17 expression, the protei…
Solyc03g097250	38586000	33123000	28363000	17183000	35279000	26231000	91712000	52717000	53775000	59426000	-0.949225	0.0390892	-1.29596	0.0227336	'(at3g02900 : 139.0) unknown protein; FUNCTIONS IN: molecular_function unknown; INVOLVED IN: biological_process unknown; EXPRESSED IN: 22 plant structures; EXPRESSED DURING: 13 growth stages; BEST Arabidopsis thaliana protein match is: unknown protein (TAIR:AT5G16660.1). & (reliability: 278.0) & (original description: no original description)'
Solyc03g096850	17971000	15022000	14691000	21924000	15968000	18946000	41015000	32413000	33688000	34177000	-1.15208	0.000511869	-0.898725	0.00176491	'(at5g17170 : 314.0) enhancer of sos3-1 (ENH1); FUNCTIONS IN: metal ion binding; LOCATED IN: chloroplast thylakoid membrane, chloroplast; EXPRESSED IN: 22 plant structures; EXPRESSED DURING: 14 growth stages; CONTAINS InterPro DOMAIN/s: PDZ/DHR/GLGF (InterPro:IPR001478); BEST Arabidopsis thaliana protein match is: protein containing PDZ domain, a K-box domain, and a TPR region (TAIR:AT1G55480.1);…
Solyc03g095840	245080000	215220000	183810000	29601000	79050000	54325500	166030000	134360000	186260000	170040000	0.387132	0.0495254	-1.59551	0.0015229	'(at2g40290 : 476.0) Eukaryotic translation initiation factor 2 subunit 1; FUNCTIONS IN: RNA binding, translation initiation factor activity; INVOLVED IN: translation; EXPRESSED IN: 22 plant structures; EXPRESSED DURING: 13 growth stages; CONTAINS InterPro DOMAIN/s: Nucleic acid-binding, OB-fold-like (InterPro:IPR016027), Nucleic acid-binding, OB-fold (InterPro:IPR012340), Ribosomal protein S1, R…
Solyc03g093690	131800000	94611000	104600000	28299000	171230000	99764500	273350000	194060000	244450000	266490000	-1.14843	0.00215641	-1.29375	0.0159773	'(q9sec2|msra_lacsa : 362.0) Peptide methionine sulfoxide reductase (EC 1.8.4.11) (Protein-methionine-S-oxide reductase) (Peptide-methionine (S)-S-oxide reductase) (Peptide Met(O) reductase) - Lactuca sativa (Garden lettuce) & (at4g25130 : 347.0) Encodes a chloroplast-localized methionine sulfoxide reductase that is a member of the MSRA family. Involved in protection of chloroplasts from oxidativ…
Solyc03g082940	69953000	85043000	100380000	0	44908000	22454000	30087000	31845000	53217000	45979000	1.07945	0.00619249	-0.843163	0.219452	'(at5g53480 : 1461.0) ARM repeat superfamily protein; FUNCTIONS IN: protein transporter activity, binding; INVOLVED IN: intracellular protein transport, protein import into nucleus, docking; LOCATED IN: nucleus, chloroplast, nuclear pore, cytoplasm; EXPRESSED IN: 25 plant structures; EXPRESSED DURING: 13 growth stages; CONTAINS InterPro DOMAIN/s: Importin-beta, N-terminal (InterPro:IPR001494), Ar…
Solyc03g082720	121800000	93083000	50794000	17443000	12593000	15018000	28272000	40658000	31771000	40158000	1.33046	0.0292533	-1.22949	0.00327156	'(gnl|cdd|38609 : 133.0) no description available & (at4g27740 : 129.0) Yippee family putative zinc-binding protein; CONTAINS InterPro DOMAIN/s: Yippee-like protein (InterPro:IPR004910); BEST Arabidopsis thaliana protein match is: Yippee family putative zinc-binding protein (TAIR:AT4G27745.1); Has 984 Blast hits to 980 proteins in 211 species: Archae - 0; Bacteria - 0; Metazoa - 457; Fungi - 211;…
Solyc03g082490	6813400	0	0	12520000	8759600	10639800	15543000	6263800	9162900	13789000	-2.30068	0.0366039	-0.0726971	0.845013	'(at5g53620 : 377.0) unknown protein; INVOLVED IN: biological_process unknown; EXPRESSED IN: 23 plant structures; EXPRESSED DURING: 13 growth stages; Has 28929 Blast hits to 19542 proteins in 1425 species: Archae - 211; Bacteria - 3079; Metazoa - 14558; Fungi - 2157; Plants - 966; Viruses - 80; Other Eukaryotes - 7878 (source: NCBI BLink). & (reliability: 754.0) & (original description: no origin…
Solyc03g079940	27256000	17630000	20837000	0	27788000	13894000	55386000	38589000	39673000	34908000	-0.94372	0.0182085	-1.60069	0.0217629	'(at5g24650 : 276.0) Mitochondrial import inner membrane translocase subunit Tim17/Tim22/Tim23 family protein; FUNCTIONS IN: protein transporter activity, P-P-bond-hydrolysis-driven protein transmembrane transporter activity; INVOLVED IN: protein transport; LOCATED IN: chloroplast, plasma membrane, vacuole, mitochondrial inner membrane presequence translocase complex, chloroplast envelope; EXPRES…
Solyc03g078630	52145000	34964000	42062000	0	10488000	5244000	14764000	14841000	4231400	24177000	1.56986	0.00652489	-1.46765	0.149871	'(at3g09790 : 110.0) encodes a ubiquitin-like protein that contains tandem repeats of the ubiquitin coding region, but at least one repeat per gene encodes a protein with amino acid substitutions.; ubiquitin 8 (UBQ8); INVOLVED IN: protein modification process, ubiquitin-dependent protein catabolic process; LOCATED IN: cell wall, intracellular, vacuole; EXPRESSED IN: guard cell, juvenile leaf, tri…
Solyc03g063240	6471900	10120000	7887900	0	5252500	2626250	11470000	11159000	14064000	8311100	-0.463427	0.12015	-2.09898	0.00595183	'(at3g03890 : 385.0) FMN binding; FUNCTIONS IN: FMN binding; LOCATED IN: chloroplast; EXPRESSED IN: 23 plant structures; EXPRESSED DURING: 15 growth stages; CONTAINS InterPro DOMAIN/s: Protein of unknown function DUF2470 (InterPro:IPR019595), FMN-binding split barrel (InterPro:IPR012349), Pyridoxamine 5&apos;-phosphate oxidase-like, FMN-binding domain (InterPro:IPR011576), FMN-binding split barre…
Solyc03g062790	8964200	10118000	8820600	21264000	27563000	24413500	38452000	32539000	17397000	29298000	-1.66142	0.0122807	-0.269192	0.401264	'(at2g42130 : 333.0) Plastid-lipid associated protein PAP / fibrillin family protein; FUNCTIONS IN: structural molecule activity; INVOLVED IN: biological_process unknown; LOCATED IN: thylakoid, chloroplast, plastoglobule; EXPRESSED IN: 22 plant structures; EXPRESSED DURING: 13 growth stages; CONTAINS InterPro DOMAIN/s: Plastid lipid-associated protein/fibrillin (InterPro:IPR006843); BEST Arabidop…
Solyc03g059100	0	0	0	0	4746800	2373400	6712200	6553100	7262800	6753100	NA	2.53726e-07	-1.52288	0.0122362	'(at2g43770 : 420.0) Transducin/WD40 repeat-like superfamily protein; CONTAINS InterPro DOMAIN/s: WD40 repeat 2 (InterPro:IPR019782), WD40 repeat, conserved site (InterPro:IPR019775), WD40 repeat (InterPro:IPR001680), G-protein beta WD-40 repeat, region (InterPro:IPR020472), WD40 repeat-like-containing domain (InterPro:IPR011046), WD40-repeat-containing domain (InterPro:IPR017986), WD40/YVTN repe…
Solyc03g044155	0	0	9648600	53100000	21866000	37483000	21818000	23876000	17929000	17111000	-2.64975	0.00360265	0.89306	0.0767391	#N/A
Solyc03g034220	1038800000	698310000	1261600000	650420000	767880000	709150000	1687600000	1493300000	1400400000	1561000000	-0.619399	0.017891	-1.11462	0.000121067	'(p26575|rbsa_soltu : 335.0) Ribulose bisphosphate carboxylase small chain 2A, chloroplast precursor (EC 4.1.1.39) (RuBisCO small subunit 2A) - Solanum tuberosum (Potato) & (at5g38410 : 276.0) Ribulose bisphosphate carboxylase (small chain) family protein; FUNCTIONS IN: ribulose-bisphosphate carboxylase activity; INVOLVED IN: carbon fixation, response to blue light, response to red light, respons…
Solyc03g034170	4773000	0	0	0	8996300	4498150	5642000	5946500	8504300	6860700	-2.08247	0.0201703	-0.583069	0.375203	'(at5g38660 : 300.0) mutant has Altered acclimation responses;; ACCLIMATION OF PHOTOSYNTHESIS TO ENVIRONMENT (APE1); CONTAINS InterPro DOMAIN/s: Protein of unknown function DUF2854 (InterPro:IPR021275), Proteasome maturation factor UMP1 (InterPro:IPR008012); BEST Arabidopsis thaliana protein match is: Proteasome maturation factor UMP1 (TAIR:AT5G38650.1). & (reliability: 600.0) & (original descrip…
Solyc03g025850	347290000	340760000	224950000	30494000	224710000	127602000	357510000	211760000	311240000	352730000	-0.0187293	0.942034	-1.27273	0.0325988	'(p93788|remo_soltu : 147.0) Remorin (pp34) - Solanum tuberosum (Potato) & (at3g48940 : 98.2) Remorin family protein; CONTAINS InterPro DOMAIN/s: Remorin, C-terminal (InterPro:IPR005516), Remorin, N-terminal (InterPro:IPR005518); BEST Arabidopsis thaliana protein match is: Remorin family protein (TAIR:AT5G23750.2); Has 1837 Blast hits to 1261 proteins in 238 species: Archae - 1; Bacteria - 261; M…
Solyc03g025720	31106000	3704700	2227600	2655300	953830	1804565	561640	0	0	0	6.45827	0.181051	3.68393	0.0132338	'(at3g48990 : 787.0) AMP-dependent synthetase and ligase family protein; FUNCTIONS IN: catalytic activity, AMP binding; INVOLVED IN: response to cadmium ion; LOCATED IN: apoplast, chloroplast; EXPRESSED IN: 26 plant structures; EXPRESSED DURING: 15 growth stages; CONTAINS InterPro DOMAIN/s: AMP-binding, conserved site (InterPro:IPR020845), AMP-dependent synthetase/ligase (InterPro:IPR000873); BES…
Solyc03g025530	23832000	5977900	19034000	115100000	60155000	87627500	115220000	50692000	62251000	64384000	-2.16738	0.0229683	0.260787	0.531069	'(at5g23890 : 606.0) LOCATED IN: mitochondrion, chloroplast thylakoid membrane, chloroplast, plastid, chloroplast envelope; EXPRESSED IN: 24 plant structures; EXPRESSED DURING: 14 growth stages; CONTAINS InterPro DOMAIN/s: S-layer homology domain (InterPro:IPR001119); BEST Arabidopsis thaliana protein match is: unknown protein (TAIR:AT5G52410.2); Has 1807 Blast hits to 1807 proteins in 277 specie…
Solyc03g025340	40866000	39978000	42990000	0	36226000	18113000	54908000	36928000	55048000	41898000	-0.193276	0.331234	-1.38162	0.037052	'(at5g23950 : 140.0) Calcium-dependent lipid-binding (CaLB domain) family protein; CONTAINS InterPro DOMAIN/s: C2 calcium/lipid-binding domain, CaLB (InterPro:IPR008973), C2 calcium-dependent membrane targeting (InterPro:IPR000008); BEST Arabidopsis thaliana protein match is: Calcium-dependent lipid-binding (CaLB domain) family protein (TAIR:AT1G07310.1); Has 7173 Blast hits to 1801 proteins in 1…
Solyc03g019790	93706000	76908000	126160000	201820000	271620000	236720000	161740000	380300000	221150000	342540000	-1.48253	0.034698	-0.223746	0.554938	'(at5g08370 : 562.0) alpha-galactosidase 2 (AGAL2); FUNCTIONS IN: alpha-galactosidase activity, hydrolase activity, hydrolyzing O-glycosyl compounds, catalytic activity; INVOLVED IN: positive regulation of flower development, leaf morphogenesis; LOCATED IN: plant-type cell wall; EXPRESSED IN: 22 plant structures; EXPRESSED DURING: 13 growth stages; CONTAINS InterPro DOMAIN/s: Aldolase-type TIM ba…
Solyc03g007110	9846600	16918000	16683000	0	20484000	10242000	33704000	30227000	29425000	19952000	-0.967864	0.0177744	-1.46768	0.0304617	'(at4g25370 : 214.0) Double Clp-N motif protein; FUNCTIONS IN: ATP binding; INVOLVED IN: protein metabolic process; LOCATED IN: thylakoid, plastid stroma, chloroplast stroma, chloroplast, chloroplast envelope; EXPRESSED IN: 22 plant structures; EXPRESSED DURING: 13 growth stages; CONTAINS InterPro DOMAIN/s: Clp, N-terminal (InterPro:IPR004176); BEST Arabidopsis thaliana protein match is: Double C…
Solyc03g006140	26629000	26215000	17068000	41142000	86208000	63675000	48678000	37467000	57293000	62392000	-1.1428	0.00988676	0.307346	0.378645	'(gnl|cdd|37443 : 1163.0) no description available & (at1g07380 : 1162.0) Neutral/alkaline non-lysosomal ceramidase; FUNCTIONS IN: ceramidase activity; INVOLVED IN: biological_process unknown; LOCATED IN: plasma membrane; EXPRESSED IN: 23 plant structures; EXPRESSED DURING: 13 growth stages; CONTAINS InterPro DOMAIN/s: Neutral/alkaline nonlysosomal ceramidase (InterPro:IPR006823); BEST Arabidopsi…
Solyc03g005730	34741000	37049000	24843000	23614000	69415000	46514500	92961000	59323000	65612000	56855000	-1.0925	0.0165756	-0.562372	0.19413	'(at4g13430 : 860.0) Encodes methylthioalkylmalate isomerase.; isopropyl malate isomerase large subunit 1 (IIL1); FUNCTIONS IN: lyase activity, intramolecular transferase activity, transferring hydroxy groups; INVOLVED IN: glucosinolate biosynthetic process, response to cadmium ion, metabolic process; LOCATED IN: chloroplast stroma, chloroplast; EXPRESSED IN: 26 plant structures; EXPRESSED DURING…
Solyc02g094470	89891000	84396000	64136000	34279000	151150000	92714500	30438000	13385000	45791000	30638000	1.4025	0.00472227	1.62481	0.0854553	'(at5g14040 : 526.0) phosphate transporter 3;1 (PHT3;1); FUNCTIONS IN: binding; INVOLVED IN: transport, transmembrane transport; LOCATED IN: in 6 components; EXPRESSED IN: 27 plant structures; EXPRESSED DURING: 16 growth stages; CONTAINS InterPro DOMAIN/s: Mitochondrial substrate carrier (InterPro:IPR001993), Mitochondrial substrate/solute carrier (InterPro:IPR018108); BEST Arabidopsis thaliana p…
Solyc02g094120	73287000	66599000	61146000	0	20463000	10231500	7800300	4221200	7590500	9999900	3.17821	8.97755e-06	0.466841	0.605776	'(at3g01910 : 652.0) Encodes a homodimeric Mo-enzyme with molybdopterin as organic component of the molybdenum cofactor. It lacks the heme domain that other eukaryotic Mo-enzymes possess and has no redox-active centers other than the molybdenum. SO protein has been found in all parts of the plant. The plant SO combines its enzymatic sulfite oxidation with a subsequent nonenzymatic step using its …
Solyc02g093310	10003000	11168000	2965900	0	10897000	5448500	19851000	18376000	19427000	24455000	-1.35126	0.0054596	-1.91361	0.00446578	'(at4g36945 : 484.0) PLC-like phosphodiesterases superfamily protein; FUNCTIONS IN: phospholipase C activity, phosphoric diester hydrolase activity; INVOLVED IN: intracellular signaling pathway, lipid metabolic process; LOCATED IN: endomembrane system; CONTAINS InterPro DOMAIN/s: Phospholipase C, phosphatidylinositol-specific , X domain (InterPro:IPR000909), PLC-like phosphodiesterase, TIM beta/a…
Solyc02g091490	127240000	100910000	151510000	0	119800000	59900000	269530000	199880000	204180000	202060000	-0.790609	0.010943	-1.86973	0.00627466	'(at1g66430 : 488.0) pfkB-like carbohydrate kinase family protein; FUNCTIONS IN: kinase activity, ribokinase activity; INVOLVED IN: D-ribose metabolic process, acetate fermentation, sucrose biosynthetic process, sucrose catabolic process, using beta-fructofuranosidase; LOCATED IN: chloroplast, chloroplast stroma; EXPRESSED IN: 22 plant structures; EXPRESSED DURING: 14 growth stages; CONTAINS Inte…
Solyc02g089720	29817000	25855000	35620000	0	5110200	2555100	13068000	14779000	15946000	7573100	1.24471	0.00283728	-2.32936	0.00946051	'(at5g15870 : 897.0) glycosyl hydrolase family 81 protein; FUNCTIONS IN: hydrolase activity, acting on glycosyl bonds, endo-1,3(4)-beta-glucanase activity; INVOLVED IN: response to cyclopentenone; EXPRESSED IN: 23 plant structures; EXPRESSED DURING: 13 growth stages; CONTAINS InterPro DOMAIN/s: Glycoside hydrolase, family 81 (InterPro:IPR005200); BEST Arabidopsis thaliana protein match is: glycos…
Solyc02g088390	5917700	9754400	7054000	0	12898000	6449000	28363000	16312000	24638000	11979000	-1.42373	0.0376676	-1.65597	0.0507706	'(at5g15350 : 160.0) early nodulin-like protein 17 (ENODL17); FUNCTIONS IN: electron carrier activity, copper ion binding; LOCATED IN: anchored to plasma membrane, plasma membrane, vacuole, anchored to membrane; EXPRESSED IN: 24 plant structures; EXPRESSED DURING: 13 growth stages; CONTAINS InterPro DOMAIN/s: Plastocyanin-like (InterPro:IPR003245), Cupredoxin (InterPro:IPR008972); BEST Arabidopsi…
Solyc02g088100	8625500	9716200	12065000	10267000	0	5133500	17024000	28180000	18909000	37872000	-1.33086	0.0438525	-2.31227	0.0217004	'(at2g03090 : 334.0) member of Alpha-Expansin Gene Family. Naming convention from the Expansin Working Group (Kende et al, 2004. Plant Mol Bio). Involved in the formation of nematode-induced syncytia in roots of Arabidopsis thaliana.; expansin A15 (EXPA15); INVOLVED IN: plant-type cell wall modification involved in multidimensional cell growth, syncytium formation, unidimensional cell growth, pla…
Solyc02g087190	12351000	14537000	19413000	0	11506000	5753000	20476000	34203000	25191000	26546000	-0.785562	0.0321256	-2.20926	0.00499592	'(at5g40150 : 420.0) Peroxidase superfamily protein; FUNCTIONS IN: peroxidase activity, heme binding; INVOLVED IN: oxidation reduction, response to oxidative stress; LOCATED IN: endomembrane system; EXPRESSED IN: 21 plant structures; EXPRESSED DURING: 13 growth stages; CONTAINS InterPro DOMAIN/s: Haem peroxidase (InterPro:IPR010255), Plant peroxidase (InterPro:IPR000823), Peroxidases heam-ligand …
Solyc02g086730	56929000	44693000	85373000	55833000	304060000	179946500	174450000	127160000	109000000	103060000	-1.0428	0.0282734	0.486726	0.450161	'(p24929|rk12_tobac : 195.0) 50S ribosomal protein L12, chloroplast precursor (CL12) - Nicotiana tabacum (Common tobacco) & (at3g27830 : 142.0) 50S ribosomal protein L12-A; ribosomal protein L12-A (RPL12-A); FUNCTIONS IN: structural constituent of ribosome; INVOLVED IN: translation; LOCATED IN: in 7 components; EXPRESSED IN: cotyledon, juvenile leaf, leaf; CONTAINS InterPro DOMAIN/s: Ribosomal pr…
Solyc02g085730	59289000	54661000	61767000	284680000	216810000	250745000	64993000	110260000	72327000	108620000	-0.604396	0.0839021	1.49353	0.000670293	'(gnl|cdd|87067 : 322.0) no description available & (at3g25780 : 217.0) Encodes allene oxide cyclase, one of the enzymes involved in jasmonic acid biosynthesis. One of four genes in Arabidopsis that encode this enzyme. mRNA expression is upregulated in senescing leaves. Note: Nomenclature for Arabidopsis allene oxide cyclase 3 (AOC3, AT3G25780) gene is based on Stenzel et al. 2003 Plant Molecular…
Solyc02g084710	163660000	119400000	127070000	0	57673000	28836500	20611000	8367900	38082000	47033000	2.2609	0.000890459	0.0157463	0.986265	'(q07090|trxh2_tobac : 202.0) Thioredoxin H-type 2 (TRX-H2) - Nicotiana tabacum (Common tobacco) & (at3g51030 : 169.0) encodes a cytosolic thioredoxin that reduces disulfide bridges of target proteins by the reversible formation of a disulfide bridge between two neighboring Cys residues present in the active site. Thioredoxins have been found to regulate a variety of biological reactions in proka…
Solyc02g084440	1037000000	810280000	1283800000	1833400000	2144200000	1988800000	2297900000	1880800000	1961300000	2551000000	-1.05782	0.00340731	-0.127624	0.396123	'(at4g38970 : 676.0) Protein is tyrosine-phosphorylated and its phosphorylation state is modulated in response to ABA in Arabidopsis thaliana seeds.; fructose-bisphosphate aldolase 2 (FBA2); FUNCTIONS IN: fructose-bisphosphate aldolase activity, catalytic activity; INVOLVED IN: response to cadmium ion, pentose-phosphate shunt, response to abscisic acid stimulus; LOCATED IN: in 6 components; EXPRE…
Solyc02g083810	85908000	81813000	122240000	225110000	256970000	241040000	273830000	231020000	224860000	237720000	-1.32326	0.000348141	-0.0048847	0.958909	'(o04977|fenr1_tobac : 608.0) Ferredoxin--NADP reductase, leaf-type isozyme, chloroplast precursor (EC 1.18.1.2) (FNR) - Nicotiana tabacum (Common tobacco) & (at1g20020 : 513.0) Encodes a leaf-type ferredoxin:NADP(H) oxidoreductase. It is present in both chloroplast stroma and thylakoid membranes but is more abundant in the stroma; LEAF FNR 2 (ATLFNR2); FUNCTIONS IN: oxidoreductase activity, poly…
Solyc02g083700	41897000	26138000	40807000	13346000	89628000	51487000	172560000	116670000	145130000	220620000	-2.17418	0.0048591	-1.66917	0.0171631	'(at5g66150 : 1367.0) Glycosyl hydrolase family 38 protein; FUNCTIONS IN: in 6 functions; INVOLVED IN: mannose metabolic process, carbohydrate metabolic process; LOCATED IN: endomembrane system; EXPRESSED IN: petal, leaf whorl, sperm cell, flower; EXPRESSED DURING: 4 anthesis, petal differentiation and expansion stage; CONTAINS InterPro DOMAIN/s: Glycoside hydrolase-type carbohydrate-binding (Int…
Solyc02g082800	47333000	18384000	29434000	0	29307000	14653500	74781000	55858000	65826000	40061000	-0.898671	0.0593825	-2.01268	0.0109846	'(at2g17200 : 412.0) DSK2; CONTAINS InterPro DOMAIN/s: Heat shock chaperonin-binding (InterPro:IPR006636), Ubiquitin-associated/translation elongation factor EF1B, N-terminal (InterPro:IPR000449), Ubiquitin-associated/translation elongation factor EF1B, N-terminal, eukaryote (InterPro:IPR015940), Ubiquilin (InterPro:IPR015496), Ubiquitin (InterPro:IPR000626), Ubiquitin supergroup (InterPro:IPR019…
Solyc02g082760	60378000	21446000	33127000	0	5682100	2841050	6788800	12608000	9494800	14840000	1.80931	0.0392007	-1.94418	0.0229435	'(p49315|cata1_nicpl : 978.0) Catalase isozyme 1 (EC 1.11.1.6) (Fragment) - Nicotiana plumbaginifolia (Leadwort-leaved tobacco) & (at4g35090 : 937.0) Encodes a peroxisomal catalase, highly expressed in bolts and leaves. mRNA expression patterns show circadian regulation with mRNA levels being high in the subjective early morning. Loss of function mutations have increased H2O2 levels and increased…
Solyc02g082250	55798000	69316000	79879000	118710000	76493000	97601500	41005000	49163000	56475000	41254000	0.54067	0.0325616	1.05503	0.00603295	'(gnl|cdd|35625 : 523.0) no description available & (at2g17420 : 500.0) NADPH-dependent thioredoxin reductase, major cytosolic isoform; NADPH-dependent thioredoxin reductase A (NTRA); FUNCTIONS IN: thioredoxin-disulfide reductase activity; INVOLVED IN: in 6 processes; LOCATED IN: cytosol, mitochondrial matrix; EXPRESSED IN: male gametophyte, guard cell, cultured cell, pollen tube, leaf; EXPRESSED…
Solyc02g082220	22764000	20132000	20203000	0	20231000	10115500	5608400	7357600	11790000	4509700	1.52344	0.00107709	0.467357	0.616185	'(at3g07100 : 1206.0) Encodes SEC24a/ERMO2. Required for endoplasmic reticulum (ER) morphology.; ENDOPLASMIC RETICULUM MORPHOLOGY 2 (ERMO2); FUNCTIONS IN: transporter activity, zinc ion binding; INVOLVED IN: transport, ER body organization; LOCATED IN: COPII vesicle coat; EXPRESSED IN: 23 plant structures; EXPRESSED DURING: 13 growth stages; CONTAINS InterPro DOMAIN/s: Sec23/Sec24, helical domain…
Solyc02g081890	2687200	0	0	0	0	0	9724000	15856000	13224000	15685000	-3.92675	0.000999157	NA	0.000481219	'(at1g71070 : 256.0) Core-2/I-branching beta-1,6-N-acetylglucosaminyltransferase family protein; FUNCTIONS IN: transferase activity, transferring glycosyl groups, acetylglucosaminyltransferase activity; INVOLVED IN: carbohydrate biosynthetic process; LOCATED IN: endomembrane system, membrane; EXPRESSED IN: 22 plant structures; EXPRESSED DURING: 13 growth stages; CONTAINS InterPro DOMAIN/s: Glycos…
Solyc02g080540	55241000	50697000	70518000	241850000	99807000	170828500	206860000	164090000	152250000	158430000	-1.53464	0.0008038	0.00355985	0.991433	'(p29790|atpg_tobac : 597.0) ATP synthase gamma chain, chloroplast precursor (EC 3.6.3.14) - Nicotiana tabacum (Common tobacco) & (at4g04640 : 531.0) One of two genes (with ATPC2) encoding the gamma subunit of Arabidopsis chloroplast ATP synthase.; ATPC1; FUNCTIONS IN: enzyme regulator activity; INVOLVED IN: photosynthetic electron transport in photosystem II, ATP synthesis coupled proton transpo…
Solyc02g079960	35071000	27237000	30363000	13606000	0	6803000	51590000	43932000	48348000	71659000	-0.802655	0.0279098	-2.98557	0.0019714	'(at1g11530 : 154.0) Encodes a monocysteinic thioredoxin, thioredoxin in which the second cysteine of the redox site is replaced by a serine, with low disulfide reductase but efficient disulfide isomerase activity.; C-terminal cysteine residue is changed to a serine 1 (CXXS1); CONTAINS InterPro DOMAIN/s: Thioredoxin fold (InterPro:IPR012335), Thioredoxin, core (InterPro:IPR015467), Thioredoxin-li…
Solyc02g079950	465220000	478960000	365570000	398810000	251890000	325350000	1322200000	661210000	1081800000	1005700000	-1.22102	0.0166592	-1.64529	0.00863107	'(gnl|cdd|69290 : 230.0) no description available & (at4g05180 : 223.0) Encodes the PsbQ subunit of the oxygen evolving complex of photosystem II.; photosystem II subunit Q-2 (PSBQ-2); FUNCTIONS IN: calcium ion binding; INVOLVED IN: peptidyl-cysteine S-nitrosylation; LOCATED IN: in 9 components; EXPRESSED IN: 23 plant structures; EXPRESSED DURING: 14 growth stages; CONTAINS InterPro DOMAIN/s: Pho…
Solyc02g079500	106900000	141820000	195090000	287940000	304960000	296450000	348510000	399220000	652320000	506900000	-1.68822	0.010401	-0.685406	0.072949	'(p12437|perx_soltu : 595.0) Suberization-associated anionic peroxidase precursor (EC 1.11.1.7) (POPA) - Solanum tuberosum (Potato) & (gnl|cdd|29388 : 351.0) no description available & (at5g05340 : 210.0) Peroxidase superfamily protein; FUNCTIONS IN: protein binding, peroxidase activity; INVOLVED IN: response to oxidative stress, oxidation reduction; LOCATED IN: apoplast, cell wall; EXPRESSED IN:…
Solyc02g079100	54812000	43595000	68577000	16005000	17472000	16738500	47108000	37673000	37249000	37013000	0.48533	0.0638343	-1.24817	0.000530965	'(at4g21470 : 556.0) Bifunctional enzyme that catalyzes hydrolysis of FMN to riboflavin, and phosphorylation of riboflavin to FMN.; riboflavin kinase/FMN hydrolase (FMN/FHY); FUNCTIONS IN: riboflavin kinase activity, FMN adenylyltransferase activity; INVOLVED IN: riboflavin biosynthetic process, metabolic process; LOCATED IN: endomembrane system; EXPRESSED IN: 22 plant structures; EXPRESSED DURIN…
Solyc02g078990	48690000	29633000	26255000	17733000	15950000	16841500	32542000	28599000	39556000	39101000	-0.00372684	0.989681	-1.05325	0.00229968	'(at1g79230 : 543.0) encodes a sulfurtransferase/rhodaneses, which belongs to a group of enzymes widely distributed in all three phyla that catalyze the transfer of sulfur from a donor to a thiophilic acceptor substrate. The protein and transcript levels are NOT affected by senescence or exogenous cyanide, suggesting that sulfurtransferases are involved in cyanide detoxification.; mercaptopyruvat…
Solyc02g071750	7099500	7138200	6804100	0	0	0	0	0	0	6235500	2.16972	0.031734	NA	0.436588	'(at4g18930 : 208.0) RNA ligase/cyclic nucleotide phosphodiesterase family protein; CONTAINS InterPro DOMAIN/s: RNA ligase/cyclic nucleotide phosphodiesterase (InterPro:IPR009097), 2&apos;,3&apos;-cyclic-nucleotide 3&apos;-phosphodiesterase (InterPro:IPR012386); BEST Arabidopsis thaliana protein match is: RNA ligase/cyclic nucleotide phosphodiesterase family protein (TAIR:AT4G18940.1); Has 112 Bl…
Solyc02g071170	39188000	32959000	34115000	78126000	56925000	67525500	29477000	38145000	28817000	28989000	0.175804	0.249991	1.10664	0.00152905	'(at1g60970 : 220.0) SNARE-like superfamily protein; INVOLVED IN: intracellular protein transport, transport; LOCATED IN: clathrin vesicle coat; EXPRESSED IN: leaf whorl, sperm cell, pedicel; EXPRESSED DURING: 4 anthesis; CONTAINS InterPro DOMAIN/s: Longin-like (InterPro:IPR011012); BEST Arabidopsis thaliana protein match is: SNARE-like superfamily protein (TAIR:AT3G09800.1); Has 621 Blast hits t…
Solyc02g070770	39230000	36602000	37758000	26265000	43010000	34637500	61866000	83520000	101210000	120220000	-1.27618	0.0147368	-1.40465	0.0135019	'(at2g34460 : 348.0) NAD(P)-binding Rossmann-fold superfamily protein; FUNCTIONS IN: binding, catalytic activity; INVOLVED IN: metabolic process; LOCATED IN: chloroplast thylakoid membrane, chloroplast, plastoglobule, chloroplast envelope; EXPRESSED IN: 21 plant structures; EXPRESSED DURING: 13 growth stages; CONTAINS InterPro DOMAIN/s: NAD(P)-binding domain (InterPro:IPR016040), NmrA-like (Inter…
Solyc02g070670	13937000	13033000	13437000	0	10985000	5492500	11559000	15761000	15185000	16279000	-0.125781	0.383138	-1.41989	0.0259242	'(at2g34470 : 472.0) Encodes a urease accessory protein which is essential for the activation of plant urease.; urease accessory protein G (UREG); FUNCTIONS IN: nickel ion binding, nucleotide binding, metal ion binding, ATP binding; INVOLVED IN: nitrogen compound metabolic process, positive regulation of metalloenzyme activity; LOCATED IN: membrane; EXPRESSED IN: 22 plant structures; EXPRESSED DU…
Solyc02g070330	9744600	15482000	6520100	108310000	30941000	69625500	11524000	4310600	13025000	4286000	0.352827	0.542596	3.0708	0.022756	'(p46300|rs4_soltu : 508.0) 40S ribosomal protein S4 - Solanum tuberosum (Potato) & (at5g58420 : 491.0) Ribosomal protein S4 (RPS4A) family protein; FUNCTIONS IN: structural constituent of ribosome; INVOLVED IN: translation; LOCATED IN: cytosolic small ribosomal subunit, cytosolic ribosome, nucleolus, membrane; EXPRESSED IN: 25 plant structures; EXPRESSED DURING: 13 growth stages; CONTAINS InterP…
Solyc02g070310	4621200	6942500	4002600	22532000	16832000	19682000	6435200	0	8408200	3993500	0.139902	0.841009	2.06332	0.00202185	'(at4g18100 : 210.0) Ribosomal protein L32e; FUNCTIONS IN: structural constituent of ribosome; INVOLVED IN: translation, ribosome biogenesis; LOCATED IN: cytosolic ribosome, ribosome, cytosolic large ribosomal subunit, nucleolus; EXPRESSED IN: callus, pollen tube, leaf; CONTAINS InterPro DOMAIN/s: Ribosomal protein L32e (InterPro:IPR001515), Ribosomal protein L32e, conserved site (InterPro:IPR018…
Solyc02g069370	8608300	10088000	0	13876000	5087400	9481700	0	4496400	0	2018700	1.93593	0.175619	2.54136	0.0245631	'(at5g45130 : 331.0) small GTP binding protein; RAB homolog 1 (RHA1); FUNCTIONS IN: GTP binding; INVOLVED IN: protein transport, small GTPase mediated signal transduction; LOCATED IN: endomembrane system; EXPRESSED IN: 26 plant structures; EXPRESSED DURING: 15 growth stages; CONTAINS InterPro DOMAIN/s: Ras GTPase (InterPro:IPR001806), Small GTP-binding protein (InterPro:IPR005225), Small GTPase (…
Solyc02g069260	55172000	82409000	25569000	0	16748000	8374000	10644000	5527200	29941000	13633000	1.86434	0.0473696	-0.834834	0.417949	'(at1g31280 : 860.0) An Argonaute gene; argonaute 2 (AGO2); FUNCTIONS IN: nucleic acid binding; INVOLVED IN: biological_process unknown; LOCATED IN: cellular_component unknown; EXPRESSED IN: 21 plant structures; EXPRESSED DURING: 12 growth stages; CONTAINS InterPro DOMAIN/s: Domain of unknown function DUF1785 (InterPro:IPR014811), Stem cell self-renewal protein Piwi (InterPro:IPR003165), Argonaut…
Solyc02g069100	73789000	33365000	45983000	132220000	136830000	134525000	116930000	83175000	122590000	126670000	-1.13803	0.0105773	0.259987	0.118786	'(at1g02305 : 466.0) Cysteine proteinases superfamily protein; FUNCTIONS IN: cysteine-type endopeptidase activity, cysteine-type peptidase activity; INVOLVED IN: proteolysis, regulation of catalytic activity; LOCATED IN: vacuole; EXPRESSED IN: 23 plant structures; EXPRESSED DURING: 15 growth stages; CONTAINS InterPro DOMAIN/s: Peptidase C1A, papain (InterPro:IPR013128), Peptidase C1A, cathepsin B…
Solyc02g069080	12440000	11349000	13115000	19349000	32041000	25695000	25629000	28846000	25001000	27535000	-1.12087	5.16474e-05	-0.0581995	0.757151	'(at1g10180 : 731.0) BEST Arabidopsis thaliana protein match is: exocyst complex component 84B (TAIR:AT5G49830.1); Has 132 Blast hits to 132 proteins in 25 species: Archae - 0; Bacteria - 0; Metazoa - 7; Fungi - 0; Plants - 117; Viruses - 0; Other Eukaryotes - 8 (source: NCBI BLink). & (gnl|cdd|37426 : 387.0) no description available & (reliability: 1462.0) & (original description: no original de…
Solyc02g068900	113960000	103070000	89766000	0	49440000	24720000	58642000	58227000	81546000	70564000	0.604824	0.0105582	-1.44374	0.0262731	'(at4g19880 : 560.0) Glutathione S-transferase family protein; FUNCTIONS IN: molecular_function unknown; INVOLVED IN: response to cadmium ion; LOCATED IN: chloroplast; EXPRESSED IN: 23 plant structures; EXPRESSED DURING: 13 growth stages; CONTAINS InterPro DOMAIN/s: Glutathione S-transferase, predicted (InterPro:IPR016639), Glutathione S-transferase, C-terminal (InterPro:IPR004046), Glutathione S…
Solyc02g068150	9275700	0	24289000	17243000	18242000	17742500	9627900	6310900	8088700	4836500	0.632711	0.540339	1.29794	0.00039865	'(at1g27310 : 124.0) Encodes an ortholog of yeast NTF2, a nuclear envelop transport protein that functions as the nuclear import receptor for RanGDP, an essential player in nucleocytoplasmic transport.; nuclear transport factor 2A (NTF2A); CONTAINS InterPro DOMAIN/s: Nuclear transport factor 2 (InterPro:IPR002075), Nuclear transport factor 2, Eukaryote (InterPro:IPR018222); BEST Arabidopsis thali…
Solyc02g067180	22429000	23767000	13956000	0	18983000	9491500	58374000	47892000	41100000	33687000	-1.17469	0.0132472	-2.25363	0.00565298	'(at3g01120 : 708.0) encodes a cystathionine gamma-synthase, which performs the first committed step in methionine biosynthesis. A conserved motif of 13 amino acids in the first exon is required for posttranscriptional autoregulation. This enzyme shares the same substrate as threonine synthase (TS) and its absence transcriptionally affects 8 genes in the genome.; METHIONINE OVERACCUMULATION 1 (MT…
Solyc02g066930	58358000	42395000	37106000	21415000	17850000	19632500	64415000	60799000	32347000	61035000	-0.250036	0.438644	-1.47695	0.0109818	'(at5g61030 : 119.0) encodes a glycine-rich RNA binding protein. Gene expression is induced by cold.; glycine-rich RNA-binding protein 3 (GR-RBP3); FUNCTIONS IN: RNA binding, copper ion binding, ATP binding; INVOLVED IN: response to cold; LOCATED IN: mitochondrion; EXPRESSED IN: 19 plant structures; EXPRESSED DURING: 9 growth stages; CONTAINS InterPro DOMAIN/s: RNA recognition motif, glycine rich…
Solyc02g063490	62458000	46298000	73035000	0	19315000	9657500	14276000	23514000	12768000	28079000	1.62404	0.00337729	-1.02549	0.177671	'(p37228|mdhg_soybn : 572.0) Malate dehydrogenase, glyoxysomal precursor (EC 1.1.1.37) - Glycine max (Soybean) & (at2g22780 : 565.0) encodes an peroxisomal NAD-malate dehydrogenase that is involved in fatty acid beta-oxidation through providing NAD to the process of converting fatty acyl CoA to acetyl CoA.; peroxisomal NAD-malate dehydrogenase 1 (PMDH1); FUNCTIONS IN: in 6 functions; INVOLVED IN:…
Solyc02g063090	25800000	21595000	12758000	0	11464000	5732000	12776000	13792000	19285000	16629000	0.360234	0.279589	-1.44633	0.0292476	'(at3g02530 : 925.0) TCP-1/cpn60 chaperonin family protein; FUNCTIONS IN: unfolded protein binding, ATP binding; INVOLVED IN: response to cadmium ion, response to zinc ion; LOCATED IN: membrane, cytoplasm; EXPRESSED IN: 23 plant structures; EXPRESSED DURING: 14 growth stages; CONTAINS InterPro DOMAIN/s: Chaperonin Cpn60/TCP-1 (InterPro:IPR002423), Chaperone, tailless complex polypeptide 1 (InterP…
Solyc02g062500	1708500000	1200900000	1756300000	115750000	573450000	344600000	134940000	121630000	162720000	156840000	3.43266	0.000222464	1.25853	0.130926	'(at1g52820 : 276.0) 2-oxoglutarate (2OG) and Fe(II)-dependent oxygenase superfamily protein; FUNCTIONS IN: oxidoreductase activity; EXPRESSED IN: root; CONTAINS InterPro DOMAIN/s: Oxoglutarate/iron-dependent oxygenase (InterPro:IPR005123); BEST Arabidopsis thaliana protein match is: 2-oxoglutarate (2OG) and Fe(II)-dependent oxygenase superfamily protein (TAIR:AT4G03070.1); Has 7837 Blast hits to…
Solyc02g062463	122010000	108480000	204890000	13551000	170800000	92175500	18905000	6843400	17734000	21397000	3.16148	0.00391554	2.50662	0.103256	#N/A
Solyc02g062460	70351000	50443000	48792000	0	0	0	6814500	0	4879300	8085400	3.515	0.000399107	NA	0.0652177	'(at1g52820 : 280.0) 2-oxoglutarate (2OG) and Fe(II)-dependent oxygenase superfamily protein; FUNCTIONS IN: oxidoreductase activity; EXPRESSED IN: root; CONTAINS InterPro DOMAIN/s: Oxoglutarate/iron-dependent oxygenase (InterPro:IPR005123); BEST Arabidopsis thaliana protein match is: 2-oxoglutarate (2OG) and Fe(II)-dependent oxygenase superfamily protein (TAIR:AT4G03070.1); Has 7837 Blast hits to…
Solyc02g061960	0	4722600	0	0	0	0	8014100	6865600	6214800	6578900	-2.13581	0.012239	NA	2.35339e-05	'(at4g35890 : 144.0) winged-helix DNA-binding transcription factor family protein; LOCATED IN: chloroplast; EXPRESSED IN: 25 plant structures; EXPRESSED DURING: 15 growth stages; CONTAINS InterPro DOMAIN/s: Winged helix-turn-helix transcription repressor DNA-binding (InterPro:IPR011991), RNA-binding protein Lupus La (InterPro:IPR006630); BEST Arabidopsis thaliana protein match is: winged-helix DN…
Solyc02g030170	7767200	10282000	0	26825000	22603000	24714000	8986300	9674300	17547000	11263000	-0.980062	0.152533	1.05829	0.00380936	'(p93472|dim_pea : 940.0) Cell elongation protein diminuto - Pisum sativum (Garden pea) & (at3g19820 : 876.0) Involved in the conversion of the early brassinosteroid precursor 24-methylenecholesterol to campesterol. Brassinosteroids affect cellular elongation. Mutants have dwarf phenotype. DWF1 is a Ca2+-dependent calmodulin-binding protein.; DWARF 1 (DWF1); CONTAINS InterPro DOMAIN/s: FAD-linked…
Solyc02g014150	29785000	19405000	32551000	59224000	89423000	74323500	101300000	69672000	44522000	88971000	-1.48211	0.0226377	-0.034386	0.917022	'(at5g23120 : 521.0) encodes a stability and/or assembly factor of photosystem II; HIGH CHLOROPHYLL FLUORESCENCE 136 (HCF136); INVOLVED IN: response to cadmium ion, plastid organization, protein complex assembly; LOCATED IN: in 8 components; EXPRESSED IN: 25 plant structures; EXPRESSED DURING: 14 growth stages; CONTAINS InterPro DOMAIN/s: BNR repeat (InterPro:IPR002860), Photosystem II stability/…
Solyc01g112290	10185000	15075000	0	23597000	7915700	15756350	20650000	19880000	19697000	15115000	-1.16156	0.0480931	-0.257521	0.483327	'(q43794|sye_tobac : 1022.0) Glutamyl-tRNA synthetase (EC 6.1.1.17) (Glutamate--tRNA ligase) (GluRS) - Nicotiana tabacum (Common tobacco) & (at5g64050 : 823.0) Glutamate-tRNA ligase. Targeted to mitochondria and chloroplast. Its inactivation causes developmental arrest of chloroplasts and mitochondria in Nicotiana benthamiana.; glutamate tRNA synthetase (ERS); FUNCTIONS IN: protein binding, gluta…
Solyc01g112150	17856000	16763000	13222000	0	16793000	8396500	17940000	21316000	21888000	20166000	-0.350148	0.0376807	-1.27557	0.0357937	'(at2g17980 : 961.0) member of SLY1 Gene Family; ATSLY1; FUNCTIONS IN: protein transporter activity; INVOLVED IN: protein secretion, vesicle-mediated transport, vesicle docking involved in exocytosis; EXPRESSED IN: 23 plant structures; EXPRESSED DURING: 13 growth stages; CONTAINS InterPro DOMAIN/s: Sec1-like protein (InterPro:IPR001619); BEST Arabidopsis thaliana protein match is: Sec1/munc18-lik…
Solyc01g112100	22198000	23172000	22292000	3980700	20571000	12275850	4667800	6151100	11778000	6641700	1.62551	0.000428121	0.747949	0.310793	'(at1g19250 : 362.0) FMO1 is required for full expression of TIR-NB-LRRÃ±conditioned resistance to avirulent pathogens and for basal resistance to invasive virulent pathogens. Functions in an EDS1-regulated but SA-independent mechanism that promotes resistance and cell death at pathogen infection sites.; flavin-dependent monooxygenase 1 (FMO1); FUNCTIONS IN: NADP or NADPH binding, oxidoreductase …
Solyc01g112060	0	0	8315600	13625000	11198000	12411500	14541000	13419000	14839000	17529000	-2.4439	0.0046711	-0.28115	0.0740657	'(at4g35250 : 635.0) NAD(P)-binding Rossmann-fold superfamily protein; FUNCTIONS IN: binding, catalytic activity; INVOLVED IN: metabolic process; LOCATED IN: chloroplast; EXPRESSED IN: 21 plant structures; EXPRESSED DURING: 13 growth stages; CONTAINS InterPro DOMAIN/s: NAD(P)-binding domain (InterPro:IPR016040), NmrA-like (InterPro:IPR008030); BEST Arabidopsis thaliana protein match is: NAD(P)-bi…
Solyc01g111780	38840000	35149000	33671000	0	15478000	7739000	7609700	15514000	16571000	26113000	1.12519	0.00877775	-1.08804	0.195835	'(at2g16950 : 1239.0) Nuclear import receptor for AtGRP7.; transportin 1 (TRN1); CONTAINS InterPro DOMAIN/s: HEAT (InterPro:IPR000357), Importin-beta, N-terminal (InterPro:IPR001494), Armadillo-like helical (InterPro:IPR011989), Armadillo-type fold (InterPro:IPR016024); BEST Arabidopsis thaliana protein match is: ARM repeat superfamily protein (TAIR:AT2G16960.1); Has 35333 Blast hits to 34131 pro…
Solyc01g111630	452030000	358160000	343830000	99826000	83212000	91519000	127770000	179170000	131260000	154670000	1.37592	0.000683382	-0.695573	0.0118047	'(at1g68010 : 692.0) Encodes hydroxypyruvate reductase.; hydroxypyruvate reductase (HPR); CONTAINS InterPro DOMAIN/s: D-isomer specific 2-hydroxyacid dehydrogenase, catalytic domain (InterPro:IPR006139), D-isomer specific 2-hydroxyacid dehydrogenase, NAD-binding (InterPro:IPR006140), NAD(P)-binding domain (InterPro:IPR016040); BEST Arabidopsis thaliana protein match is: D-3-phosphoglycerate dehyd…
Solyc01g111440	47246000	49996000	21432000	38766000	13982000	26374000	9751100	9353300	21858000	12521000	1.56488	0.0258521	0.980025	0.118552	#N/A
Solyc01g111260	18071000	20432000	11824000	44556000	20256000	32406000	11813000	4870300	16996000	9793200	0.626267	0.167913	1.57616	0.0220876	'(at4g38690 : 516.0) PLC-like phosphodiesterases superfamily protein; FUNCTIONS IN: phospholipase C activity, phosphoric diester hydrolase activity; INVOLVED IN: intracellular signaling pathway, N-terminal protein myristoylation, lipid metabolic process; LOCATED IN: cellular_component unknown; EXPRESSED IN: 23 plant structures; EXPRESSED DURING: 12 growth stages; CONTAINS InterPro DOMAIN/s: Phosp…
Solyc01g111120	210580000	165820000	147070000	115360000	291100000	203230000	491860000	334170000	333930000	294280000	-1.05905	0.0174386	-0.83908	0.0620799	'(p48496|tpic_spiol : 510.0) Triosephosphate isomerase, chloroplast precursor (EC 5.3.1.1) (TIM) (Triose-phosphate isomerase) - Spinacia oleracea (Spinach) & (at2g21170 : 466.0) Encodes a plastidic triose phosphate isomerase. Mutants with reduced pdTPI levels have difficulty transitioning from heterotrophic to autotrophic growth. The related phenotypes, such as chlorosis in light-grown seedlings …
Solyc01g110530	45796000	61273000	21638000	0	6810900	3405450	48869000	27507000	43841000	43474000	0.068153	0.865462	-3.58699	0.00124392	'(q94g00|pin1_maldo : 181.0) Peptidyl-prolyl cis-trans isomerase 1 (EC 5.2.1.8) (Rotamase Pin1) (PPIase Pin1) (MdPin1) - Malus domestica (Apple) (Malus sylvestris) & (at2g18040 : 171.0) phosphorylation-specific peptidyl prolyl cis/trans isomerase (PPIase) with specificity for phosphoserine-proline bonds; "peptidylprolyl cis/trans isomerase, NIMA-interacting 1" (PIN1AT); FUNCTIONS IN: peptidyl-pro…
Solyc01g110360	76229000	46611000	107610000	133360000	108590000	120975000	301790000	218510000	192950000	248630000	-1.64637	0.00341273	-0.991148	0.00833073	'(at4g38970 : 684.0) Protein is tyrosine-phosphorylated and its phosphorylation state is modulated in response to ABA in Arabidopsis thaliana seeds.; fructose-bisphosphate aldolase 2 (FBA2); FUNCTIONS IN: fructose-bisphosphate aldolase activity, catalytic activity; INVOLVED IN: response to cadmium ion, pentose-phosphate shunt, response to abscisic acid stimulus; LOCATED IN: in 6 components; EXPRE…
Solyc01g109890	17979000	16389000	11640000	0	8447600	4223800	10555000	9498200	10385000	8346000	0.661453	0.0211524	-1.19886	0.0498221	'(at4g39150 : 402.0) DNAJ heat shock N-terminal domain-containing protein; FUNCTIONS IN: unfolded protein binding, heat shock protein binding; INVOLVED IN: protein folding; LOCATED IN: cellular_component unknown; EXPRESSED IN: 22 plant structures; EXPRESSED DURING: 14 growth stages; CONTAINS InterPro DOMAIN/s: Molecular chaperone, heat shock protein, Hsp40, DnaJ (InterPro:IPR015609), Heat shock p…
Solyc01g109790	19814000	14491000	19291000	123960000	127540000	125750000	318820000	157760000	141530000	109560000	-3.34805	0.0312753	-0.532726	0.356269	'(q00081|glgl1_soltu : 958.0) Glucose-1-phosphate adenylyltransferase large subunit 1 (EC 2.7.7.27) (ADP-glucose synthase) (ADP-glucose pyrophosphorylase) (AGPase S) (Alpha-D-glucose-1-phosphate adenyl transferase) (Fragment) - Solanum tuberosum (Potato) & (at4g39210 : 780.0) Encodes the large subunit of ADP-Glucose Pyrophosphorylase which catalyzes the first, rate limiting step in starch biosynt…
Solyc01g109710	63461000	49417000	47349000	0	3941700	1970850	19542000	26212000	31574000	26106000	1.04644	0.00303928	-3.71375	0.000556998	'(at2g21620 : 244.0) Encodes gene that is induced in response to dessication; mRNA expression is seen 10 and 24 hrs after start of dessication treatment.; RD2; FUNCTIONS IN: molecular_function unknown; INVOLVED IN: response to desiccation, response to stress; LOCATED IN: cellular_component unknown; EXPRESSED IN: 24 plant structures; EXPRESSED DURING: 14 growth stages; CONTAINS InterPro DOMAIN/s: …
Solyc01g109655	25132000	29727000	58862000	59446000	150250000	104848000	43284000	23977000	44542000	41898000	-0.0195904	0.962665	1.44817	0.0326259	#N/A
Solyc01g109540	140110000	152290000	128780000	129770000	258610000	194190000	60183000	94480000	117910000	103060000	0.580151	0.0305051	1.04815	0.0329467	'(at4g34450 : 1424.0) coatomer gamma-2 subunit, putative / gamma-2 coat protein, putative / gamma-2 COP, putative; FUNCTIONS IN: clathrin binding, structural molecule activity, binding; INVOLVED IN: intracellular protein transport, vesicle-mediated transport; LOCATED IN: chloroplast, membrane; EXPRESSED IN: 26 plant structures; EXPRESSED DURING: 15 growth stages; CONTAINS InterPro DOMAIN/s: Coato…
Solyc01g109360	96709000	134830000	106430000	0	52469000	26234500	64876000	55496000	84293000	55893000	0.790324	0.0124448	-1.31207	0.0483574	'(at2g33840 : 585.0) Tyrosyl-tRNA synthetase, class Ib, bacterial/mitochondrial; FUNCTIONS IN: tyrosine-tRNA ligase activity, nucleotide binding, aminoacyl-tRNA ligase activity, ATP binding; INVOLVED IN: translation, tRNA aminoacylation for protein translation, tyrosyl-tRNA aminoacylation; LOCATED IN: cytoplasm; CONTAINS InterPro DOMAIN/s: Rossmann-like alpha/beta/alpha sandwich fold (InterPro:IP…
Solyc01g108340	0	0	10711000	19388000	16413000	17900500	50756000	50161000	27638000	40284000	-3.56345	0.00279654	-1.23758	0.0130477	'(at2g15790 : 505.0) SQN encodes the Arabidopsis homolog of cyclophilin 40 (CyP40). It is specifically required for the vegetative but not the reproductive maturation of the shoot.; SQUINT (SQN); CONTAINS InterPro DOMAIN/s: Cyclophilin-like (InterPro:IPR015891), Peptidyl-prolyl cis-trans isomerase, cyclophilin-type (InterPro:IPR002130), Tetratricopeptide-like helical (InterPro:IPR011990), Tetratr…
Solyc01g108250	141740000	98803000	44861000	0	19267000	9633500	12878000	3099500	18180000	6810100	3.21549	0.0160367	-0.0883514	0.924359	'(at3g19240 : 850.0) Vacuolar import/degradation, Vid27-related protein; FUNCTIONS IN: molecular_function unknown; INVOLVED IN: N-terminal protein myristoylation; LOCATED IN: cellular_component unknown; EXPRESSED IN: 25 plant structures; EXPRESSED DURING: 15 growth stages; CONTAINS InterPro DOMAIN/s: WD40 repeat-like-containing domain (InterPro:IPR011046), Vacuolar import/degradation, Vid27-relat…
Solyc01g108030	32578000	25854000	20511000	19982000	10297000	15139500	13064000	10170000	14984000	12766000	1.0458	0.00762837	0.248273	0.402142	'(at4g34030 : 845.0) MCC-B is involved in leucine degradation in mitochondria. The active protein is a dimer of MCC-A and MCC-B. MCC-A is biotinylated whereas MCC-B is not.; 3-methylcrotonyl-CoA carboxylase (MCCB); FUNCTIONS IN: biotin carboxylase activity, cobalt ion binding, methylcrotonoyl-CoA carboxylase activity, zinc ion binding; INVOLVED IN: leucine catabolic process; LOCATED IN: mitochond…
Solyc01g107860	5994600	5029000	5617100	0	79513000	39756500	15382000	12751000	10606000	13988000	-1.24879	0.00153512	1.59265	0.225782	'(at4g36910 : 252.0) Has a cystathionine Beta-synthase domain.; LOSS OF THE TIMING OF ET AND JA BIOSYNTHESIS 2 (LEJ2); FUNCTIONS IN: molecular_function unknown; INVOLVED IN: biological_process unknown; LOCATED IN: chloroplast; EXPRESSED IN: 23 plant structures; EXPRESSED DURING: 13 growth stages; CONTAINS InterPro DOMAIN/s: Cystathionine beta-synthase, core (InterPro:IPR000644); BEST Arabidopsis …
Solyc01g107810	47899000	28521000	28858000	4608300	7941800	6275050	18646000	11731000	30125000	27857000	0.667792	0.137106	-1.81568	0.0267412	'(at4g34131 : 490.0) UDP-glucosyl transferase 73B3 (UGT73B3); FUNCTIONS IN: transferase activity, transferring hexosyl groups, quercetin 3-O-glucosyltransferase activity, UDP-glycosyltransferase activity, UDP-glucosyltransferase activity; INVOLVED IN: response to cyclopentenone, response to other organism; LOCATED IN: endomembrane system; CONTAINS InterPro DOMAIN/s: UDP-glucuronosyl/UDP-glucosylt…
Solyc01g107130	0	0	12858000	0	59104000	29552000	26687000	15093000	21874000	15746000	-2.21144	0.0235238	0.574117	0.536826	'(at2g14740 : 1022.0) Encodes a vacuolar sorting receptor that participates in vacuolar sorting in vegetative tissues and in seeds.; vaculolar sorting receptor 3 (VSR3); FUNCTIONS IN: calcium ion binding; INVOLVED IN: intracellular protein transport, protein targeting to vacuole; LOCATED IN: integral to plasma membrane, Golgi transport complex, membrane; EXPRESSED IN: callus, leaf; CONTAINS Inter…
Solyc01g106480	177130000	117850000	137620000	26664000	27022000	26843000	65281000	50709000	49455000	42456000	1.47217	0.00199707	-0.953279	0.00681817	'(p46488|mdhg_cucsa : 597.0) Malate dehydrogenase, glyoxysomal precursor (EC 1.1.1.37) - Cucumis sativus (Cucumber) & (at2g22780 : 570.0) encodes an peroxisomal NAD-malate dehydrogenase that is involved in fatty acid beta-oxidation through providing NAD to the process of converting fatty acyl CoA to acetyl CoA.; peroxisomal NAD-malate dehydrogenase 1 (PMDH1); FUNCTIONS IN: in 6 functions; INVOLVE…
Solyc01g106430	98972000	72559000	96144000	101930000	300830000	201380000	201030000	186210000	168670000	197790000	-1.07847	0.000296434	0.09593	0.801292	'(at5g09650 : 444.0) Encodes a protein with inorganic pyrophosphatase activity.; pyrophosphorylase 6 (PPa6); FUNCTIONS IN: inorganic diphosphatase activity, pyrophosphatase activity; INVOLVED IN: in 7 processes; LOCATED IN: thylakoid, chloroplast, chloroplast stroma, membrane, chloroplast envelope; EXPRESSED IN: 26 plant structures; EXPRESSED DURING: 14 growth stages; CONTAINS InterPro DOMAIN/s: …
Solyc01g106260	18011000	19176000	14838000	0	16326000	8163000	30960000	18141000	17828000	23894000	-0.388815	0.217926	-1.47589	0.0424445	'(q08276|hsp7m_soltu : 1105.0) Heat shock 70 kDa protein, mitochondrial precursor - Solanum tuberosum (Potato) & (at5g09590 : 1036.0) heat shock protein 70 (Hsc70-5); nuclear; mitochondrial HSO70 2 (MTHSC70-2); FUNCTIONS IN: ATP binding; INVOLVED IN: protein folding, response to cadmium ion, response to salt stress, response to virus, response to heat; LOCATED IN: mitochondrion, cell wall, plasma…
Solyc01g105710	173600000	119980000	72273000	32532000	89215000	60873500	223000000	276470000	198620000	173650000	-0.837596	0.043379	-1.84001	0.00306909	'(o04287|fkb12_vicfa : 188.0) Peptidyl-prolyl isomerase FKBP12 (EC 5.2.1.8) (12 kDa FK506-binding protein) (12 kDa FKBP) (FKBP-12) (Immunophilin FKBP12) (Peptidyl-prolyl cis-trans isomerase) (PPIase) (Rotamase) - Vicia faba (Broad bean) & (at5g64350 : 183.0) FK506-binding protein 12 (FKBP12); FUNCTIONS IN: FK506 binding, peptidyl-prolyl cis-trans isomerase activity; INVOLVED IN: protein folding; …
Solyc01g105370	7318500	9490800	8044100	0	6738300	3369150	8939900	9792000	14211000	11337000	-0.418171	0.116868	-1.7162	0.0152352	'(at5g64250 : 506.0) Aldolase-type TIM barrel family protein; FUNCTIONS IN: oxidoreductase activity, catalytic activity, nitronate monooxygenase activity; INVOLVED IN: response to cadmium ion, response to symbiotic fungus, metabolic process; EXPRESSED IN: 23 plant structures; EXPRESSED DURING: 13 growth stages; CONTAINS InterPro DOMAIN/s: Aldolase-type TIM barrel (InterPro:IPR013785), 2-nitroprop…
Solyc01g105030	11918000	13642000	15398000	44636000	93101000	68868500	30496000	6375700	20748000	25003000	-0.597355	0.307441	1.73731	0.0147212	'(at1g15820 : 367.0) Lhcb6 protein (Lhcb6), light harvesting complex of photosystem II.; light harvesting complex photosystem II subunit 6 (LHCB6); FUNCTIONS IN: chlorophyll binding; INVOLVED IN: photosynthesis, nonphotochemical quenching; LOCATED IN: in 7 components; EXPRESSED IN: 24 plant structures; EXPRESSED DURING: 14 growth stages; CONTAINS InterPro DOMAIN/s: Chlorophyll A-B binding protein…
Solyc01g104950	61824000	28780000	80839000	99588000	219410000	159499000	161700000	182360000	167870000	214580000	-1.66822	0.00121072	-0.187435	0.521711	'(at5g64570 : 1041.0) Encodes a beta-d-xylosidase that belongs to family 3 of glycoside hydrolases.; beta-D-xylosidase 4 (XYL4); FUNCTIONS IN: xylan 1,4-beta-xylosidase activity, hydrolase activity, hydrolyzing O-glycosyl compounds; INVOLVED IN: xylan catabolic process; LOCATED IN: apoplast, cell wall; EXPRESSED IN: 24 plant structures; EXPRESSED DURING: 13 growth stages; CONTAINS InterPro DOMAIN…
Solyc01g104920	382950000	335480000	367960000	126150000	154370000	140260000	140800000	115560000	136470000	132360000	1.46367	1.21584e-05	0.0952642	0.386065	'(at4g04910 : 1123.0) N-ethylmaleimide sensitive factor; N-ethylmaleimide sensitive factor (NSF); FUNCTIONS IN: protein binding; LOCATED IN: vacuole; EXPRESSED IN: 26 plant structures; EXPRESSED DURING: 15 growth stages; CONTAINS InterPro DOMAIN/s: ATPase, AAA+ type, core (InterPro:IPR003593), ATPase, AAA-type, core (InterPro:IPR003959), ATPase, AAA-type, conserved site (InterPro:IPR003960), Aspa…
Solyc01g104850	0	0	0	7226200	8926200	8076200	98615000	54447000	64732000	28430000	NA	0.0158417	-2.93015	0.0265168	'(at5g42240 : 694.0) serine carboxypeptidase-like 42 (scpl42); FUNCTIONS IN: serine-type carboxypeptidase activity; INVOLVED IN: proteolysis; LOCATED IN: cell wall; EXPRESSED IN: 23 plant structures; EXPRESSED DURING: 13 growth stages; CONTAINS InterPro DOMAIN/s: Peptidase S10, serine carboxypeptidase (InterPro:IPR001563), Peptidase S10, serine carboxypeptidase, active site (InterPro:IPR018202); …
Solyc01g104775	147330000	135880000	203380000	40743000	262890000	151816500	91146000	59893000	95700000	58335000	1.08858	0.00952186	0.993169	0.227452	#N/A
Solyc01g104590	70185000	123170000	66687000	229040000	209330000	219185000	102450000	16742000	68185000	53890000	0.523152	0.356588	1.86152	0.000717812	'(p35684|rl3_orysj : 657.0) 60S ribosomal protein L3 OS=Oryza sativa subsp. japonica GN=RPL3 PE=2 SV=2 & (at1g43170 : 631.0) Encodes a cytoplasmic ribosomal protein.; ribosomal protein 1 (RP1); FUNCTIONS IN: structural constituent of ribosome; INVOLVED IN: translation, embryo development ending in seed dormancy; LOCATED IN: cytosolic ribosome, ribosome, cytosolic large ribosomal subunit; EXPRESSE…
Solyc01g103450	648080000	552550000	568820000	1434500000	864470000	1149485000	1718900000	1118100000	1243400000	1153400000	-1.14952	0.00763637	-0.186871	0.492508	'(q02028|hsp7s_pea : 1044.0) Stromal 70 kDa heat shock-related protein, chloroplast precursor - Pisum sativum (Garden pea) & (at5g49910 : 1019.0) Stromal heat shock protein involved in protein import into chloroplast.; chloroplast heat shock protein 70-2 (CPHSC70-2EAT SHOCK PROTEIN 70-2); FUNCTIONS IN: protein binding; INVOLVED IN: protein folding, response to cadmium ion, protein targeting to ch…
Solyc01g103370	17448000	26749000	11871000	0	0	0	3802700	5777800	6919800	2963700	1.94141	0.0147134	NA	0.00610664	'(at3g11730 : 348.0) Encodes a member of the Rab GTPase family of proteins. This protein interacts with the tail region of a myosin XI protein (AT5G43900) in a GTP-dependent manner. It has also been identified as an isoprenylated protein.; ATFP8; FUNCTIONS IN: GTP binding, myosin XI tail binding, GTP-dependent protein binding; INVOLVED IN: protein transport, small GTPase mediated signal transduct…
Solyc01g102410	83178000	82817000	64733000	53652000	42296000	47974000	25648000	28087000	49016000	41543000	1.09222	0.00442735	0.411313	0.155446	'(at5g26710 : 1110.0) Glutamyl/glutaminyl-tRNA synthetase, class Ic; FUNCTIONS IN: glutamate-tRNA ligase activity; INVOLVED IN: glutamyl-tRNA aminoacylation, translation, tRNA aminoacylation, tRNA aminoacylation for protein translation; LOCATED IN: cytoplasm; EXPRESSED IN: 24 plant structures; EXPRESSED DURING: 13 growth stages; CONTAINS InterPro DOMAIN/s: Aminoacyl-tRNA synthetase, class I, cons…
Solyc01g101240	30347000	28901000	38653000	60859000	125130000	92994500	31644000	37585000	32129000	60066000	-0.306422	0.396585	1.20436	0.0294377	'(at1g11910 : 671.0) Encodes an aspartic proteinase that forms a heterodimer and is stable over a broad pH range (ph 3-8).; aspartic proteinase A1 (APA1); FUNCTIONS IN: endopeptidase activity; INVOLVED IN: proteolysis, response to salt stress; LOCATED IN: vacuole; EXPRESSED IN: 25 plant structures; EXPRESSED DURING: 16 growth stages; CONTAINS InterPro DOMAIN/s: Saposin-like (InterPro:IPR011001), …
Solyc01g100720	0	0	4514200	0	16468000	8234000	9630900	7925700	7271800	6311700	-2.37119	0.0087431	0.0808918	0.916297	'(at1g09270 : 858.0) Protein interacts with Agrobacterium proteins VirD2 and VirE2.; importin alpha isoform 4 (IMPA-4); FUNCTIONS IN: protein transporter activity, binding; INVOLVED IN: intracellular protein transport, symbiont intracellular protein transport in host, host response to induction by symbiont of tumor, nodule or growth in host; EXPRESSED IN: 24 plant structures; EXPRESSED DURING: 15…
Solyc01g100650	0	0	0	9638100	7518800	8578450	3969300	0	0	0	NA	0.436588	3.11183	0.00195629	'(at1g56500 : 1414.0) haloacid dehalogenase-like hydrolase family protein; FUNCTIONS IN: hydrolase activity, oxidoreductase activity, catalytic activity; INVOLVED IN: metabolic process, cell redox homeostasis; LOCATED IN: chloroplast, chloroplast stroma; EXPRESSED IN: 23 plant structures; EXPRESSED DURING: 14 growth stages; CONTAINS InterPro DOMAIN/s: Haloacid dehydrogenase/epoxide hydrolase (Int…
Solyc01g100350	141100000	136930000	115640000	61477000	126780000	94128500	49184000	62174000	81412000	61408000	1.04619	0.00121113	0.566864	0.143308	'(at3g62560 : 347.0) Ras-related small GTP-binding family protein; FUNCTIONS IN: GTP binding; INVOLVED IN: intracellular protein transport; LOCATED IN: endomembrane system, intracellular; EXPRESSED IN: 22 plant structures; EXPRESSED DURING: 13 growth stages; CONTAINS InterPro DOMAIN/s: Small GTP-binding protein (InterPro:IPR005225), Small GTPase SAR1-type (InterPro:IPR006687), ARF/SAR superfamily…
Solyc01g099780	13035000	16652000	0	0	6437000	3218500	15915000	6539100	13696000	10220000	-0.228326	0.742112	-1.84873	0.0336124	'(p43349|tctp_soltu : 290.0) Translationally-controlled tumor protein homolog (TCTP) (p23) - Solanum tuberosum (Potato) & (at3g16640 : 241.0) Encodes a protein homologous to translationally controlled tumor protein (TCTP) from Drosophila. In flies, TCTP functions guanine nucleotide exchange factor in the TOR signaling pathway. TCTP is expressed throughout the plant with highest levels seen in mer…
Solyc01g099690	41273000	30119000	27670000	65671000	56840000	61255500	87592000	66685000	58840000	74558000	-1.123	0.00476171	-0.231529	0.217539	'(at1g09130 : 449.0) ATP-dependent caseinolytic (Clp) protease/crotonase family protein; FUNCTIONS IN: serine-type endopeptidase activity; INVOLVED IN: proteolysis; LOCATED IN: mitochondrion, chloroplast stroma; EXPRESSED IN: 24 plant structures; EXPRESSED DURING: 15 growth stages; CONTAINS InterPro DOMAIN/s: Peptidase S14, ClpP (InterPro:IPR001907); BEST Arabidopsis thaliana protein match is: CL…
Solyc01g099680	126540000	69383000	62748000	51185000	0	25592500	12793000	0	8442600	15905000	3.21509	0.00692496	1.46272	0.265779	'(gnl|cdd|69288 : 225.0) no description available & (at3g05500 : 204.0) Rubber elongation factor protein (REF); INVOLVED IN: biological_process unknown; LOCATED IN: vacuole; EXPRESSED IN: 24 plant structures; EXPRESSED DURING: 15 growth stages; CONTAINS InterPro DOMAIN/s: Rubber elongation factor (InterPro:IPR008802); BEST Arabidopsis thaliana protein match is: Rubber elongation factor protein (R…
Solyc01g099630	112800000	163850000	137540000	368800000	356980000	362890000	425560000	473750000	343060000	214050000	-1.39902	0.0213255	-0.00482225	0.986295	'(p93349|xth_tobac : 578.0) Probable xyloglucan endotransglucosylase/hydrolase protein precursor (EC 2.4.1.207) - Nicotiana tabacum (Common tobacco) & (at5g13870 : 450.0) EXGT-A4, endoxyloglucan transferase,; xyloglucan endotransglucosylase/hydrolase 5 (XTH5); FUNCTIONS IN: hydrolase activity, acting on glycosyl bonds, hydrolase activity, hydrolyzing O-glycosyl compounds, xyloglucan:xyloglucosyl …
Solyc01g099400	28271000	11132000	19241000	0	6041600	3020800	0	3548200	7378400	4140600	2.37561	0.0173168	-0.318409	0.759636	'(at3g62770 : 328.0) Required for autophagosome formation during nutrient deprivation and senescence.; AtATG18a; FUNCTIONS IN: molecular_function unknown; INVOLVED IN: autophagy, leaf senescence, response to starvation; LOCATED IN: chloroplast; EXPRESSED IN: 23 plant structures; EXPRESSED DURING: 15 growth stages; CONTAINS InterPro DOMAIN/s: WD40 repeat-like-containing domain (InterPro:IPR011046)…
Solyc01g099160	23801000	13662000	14196000	0	10927000	5463500	0	4102900	2699400	0	3.33996	0.00359805	1.6838	0.251551	'(p37831|lox1_soltu : 1360.0) Lipoxygenase 1 (EC 1.13.11.12) - Solanum tuberosum (Potato) & (at1g55020 : 1181.0) lipoxygenase, a defense gene conferring resistance Xanthomonas campestris; lipoxygenase 1 (LOX1); CONTAINS InterPro DOMAIN/s: Lipoxygenase, iron binding site (InterPro:IPR020833), Lipoxygenase, C-terminal (InterPro:IPR013819), Lipoxygenase, LH2 (InterPro:IPR001024), Lipase/lipooxygenas…
Solyc01g099100	73683000	53445000	46861000	20084000	9782300	14933150	6562100	7455200	0	3835300	3.69983	0.000623606	1.74238	0.0216806	'(at5g27600 : 1133.0) Encode peroxisomal long-chain acyl-CoA synthetase. Activates fatty acids for further metabolism. Interacts with PEX5.; long-chain acyl-CoA synthetase 7 (LACS7); FUNCTIONS IN: protein binding, long-chain fatty acid-CoA ligase activity; INVOLVED IN: response to salt stress, long-chain fatty acid metabolic process, response to ozone; LOCATED IN: peroxisome; EXPRESSED IN: 25 pla…
Solyc01g099090	31430000	20234000	20189000	14716000	57584000	36150000	48335000	41236000	60957000	54085000	-1.09474	0.00564515	-0.50083	0.248158	'(q5h7p5|ebm_lillo : 1427.0) Mannosylglycoprotein endo-beta-mannosidase (EC 3.2.1.152) (Endo-beta-mannosidase) [Contains: Mannosylglycoprotein endo-beta-mannosidase 31 kDa subunit; Mannosylglycoprotein endo-beta-mannosidase 28 kDa subunit; Mannosylglycoprotein endo- & (at1g09010 : 1392.0) glycoside hydrolase family 2 protein; FUNCTIONS IN: cation binding, hydrolase activity, hydrolyzing O-glycosy…
Solyc01g098640	12203000	9503800	7011500	0	26433000	13216500	46606000	30575000	24060000	28304000	-1.75837	0.0123137	-1.29304	0.0774159	'(at1g54780 : 354.0) Encodes a thylakoid lumen protein regulating photosystem II repair cycle.; TLP18.3; FUNCTIONS IN: molecular_function unknown; INVOLVED IN: photosystem II repair; LOCATED IN: thylakoid, thylakoid lumen, chloroplast thylakoid membrane, chloroplast thylakoid lumen, chloroplast; EXPRESSED IN: 21 plant structures; EXPRESSED DURING: 14 growth stages; CONTAINS InterPro DOMAIN/s: Pro…
Solyc01g098380	21152000	17705000	0	32193000	0	16096500	29413000	27224000	28026000	31439000	-1.16411	0.0347689	-0.850574	0.160545	'(at2g44040 : 452.0) Dihydrodipicolinate reductase, bacterial/plant; FUNCTIONS IN: dihydrodipicolinate reductase activity; INVOLVED IN: oxidation reduction, lysine biosynthetic process via diaminopimelate, metabolic process, diaminopimelate biosynthetic process; LOCATED IN: chloroplast; EXPRESSED IN: cotyledon; CONTAINS InterPro DOMAIN/s: Dihydrodipicolinate reductase, C-terminal (InterPro:IPR022…
Solyc01g098180	10022000	8981800	9299600	0	5285700	2642850	7867900	5547900	7608000	7071200	0.425699	0.0152298	-1.41015	0.027089	'(at2g34970 : 880.0) Trimeric LpxA-like enzyme; FUNCTIONS IN: binding, transferase activity, translation initiation factor activity, nucleotidyltransferase activity; INVOLVED IN: biosynthetic process, regulation of translational initiation; EXPRESSED IN: 23 plant structures; EXPRESSED DURING: 13 growth stages; CONTAINS InterPro DOMAIN/s: Trimeric LpxA-like (InterPro:IPR011004), eIF4-gamma/eIF5/eI…
Solyc01g097810	0	0	2215800	6862200	5742500	6302350	4202500	4616600	0	2056000	-1.88009	0.21763	1.21293	0.0389839	'(q9smj3|zds_capan : 1159.0) Zeta-carotene desaturase, chloroplast precursor (EC 1.14.99.30) (Carotene 7,8-desaturase) - Capsicum annuum (Bell pepper) & (at3g04870 : 949.0) Involved in the biosynthesis of carotenes and xanthophylls, reduces zeta-carotene to lycopene.; zeta-carotene desaturase (ZDS); FUNCTIONS IN: carotene 7,8-desaturase activity; INVOLVED IN: carotene biosynthetic process; LOCATE…
Solyc01g097540	20742000	28533000	16693000	0	8553000	4276500	14353000	10774000	19844000	17345000	0.497201	0.145067	-1.8651	0.0148469	'(at2g38760 : 371.0) Annexins are calcium binding proteins that are localized in the cytoplasm. When cytosolic Ca2+ increases, they relocate to the plasma membrane.; annexin 3 (ANNAT3); FUNCTIONS IN: calcium-dependent phospholipid binding, calcium ion binding; INVOLVED IN: response to water deprivation, response to salt stress, response to cold, response to heat; LOCATED IN: vacuole, cell surface…
Solyc01g097460	43791000	47967000	71625000	161700000	71754000	116727000	162100000	123010000	79190000	119610000	-1.15144	0.0262288	-0.0516004	0.891271	'(at3g04790 : 327.0) Ribose 5-phosphate isomerase, type A protein; FUNCTIONS IN: ribose-5-phosphate isomerase activity; INVOLVED IN: defense response to bacterium, reductive pentose-phosphate cycle; LOCATED IN: thylakoid, chloroplast thylakoid membrane, chloroplast stroma, chloroplast, chloroplast envelope; EXPRESSED IN: 26 plant structures; EXPRESSED DURING: 14 growth stages; CONTAINS InterPro D…
Solyc01g097340	106320000	69697000	92919000	39936000	178270000	109103000	203460000	252970000	147610000	204430000	-1.17289	0.00878261	-0.889503	0.077739	'(q338b5|gme1_orysa : 733.0) GDP-mannose 3,5-epimerase 1 (EC 5.1.3.18) (GDP-Man 3,5-epimerase 1) (OsGME-1) - Oryza sativa (Rice) & (at5g28840 : 726.0) Encodes a protein with GDP-D-mannose 3',5'-epimerase activity. The enzyme is involved in ascorbate biosynthesis. It catalyzes the conversion of GDP-D-mannose to GDP-L-galactose.; "GDP-D-mannose 3',5'-epimerase" (GME); CONTAINS InterPro DOMAIN/s: NA…
Solyc01g097240	27413000	26921000	55070000	40793000	63112000	51952500	59312000	85506000	114040000	72768000	-1.18485	0.032673	-0.674292	0.0911855	'(p29063|pr4b_tobac : 233.0) Pathogenesis-related protein PR-4B precursor - Nicotiana tabacum (Common tobacco) & (gnl|cdd|64814 : 207.0) no description available & (at3g04720 : 186.0) Encodes a protein similar to the antifungal chitin-binding protein hevein from rubber tree latex. mRNA levels increase in response to ethylene and turnip crinkle virus infection.; pathogenesis-related 4 (PR4); FUNCT…
Solyc01g097000	31393000	24503000	18458000	66563000	55457000	61010000	52992000	43666000	59940000	48757000	-1.0506	0.00355181	0.248998	0.104206	'(at5g04885 : 978.0) Glycosyl hydrolase family protein; FUNCTIONS IN: hydrolase activity, hydrolyzing O-glycosyl compounds; INVOLVED IN: carbohydrate metabolic process; LOCATED IN: plasma membrane, anchored to membrane; EXPRESSED IN: 7 plant structures; CONTAINS InterPro DOMAIN/s: Glycoside hydrolase, family 3, N-terminal (InterPro:IPR001764), Glycoside hydrolase, family 3, C-terminal (InterPro:I…
Solyc01g096870	7411100	6547100	8192600	0	7107300	3553650	19920000	12457000	15898000	17759000	-1.16081	0.00500719	-2.21584	0.0037613	'(at5g52520 : 828.0) OVULE ABORTION 6 (OVA6); FUNCTIONS IN: proline-tRNA ligase activity, aminoacyl-tRNA ligase activity, nucleotide binding, ATP binding; INVOLVED IN: regulation of photosynthesis, embryo sac development, seed development, tRNA aminoacylation for protein translation, ovule development; LOCATED IN: mitochondrion, chloroplast, chloroplast stroma; EXPRESSED IN: 23 plant structures; …
Solyc01g096060	14822000	11102000	24024000	3213700	21507000	12360350	2203100	10236000	0	0	2.42058	0.0256879	1.99084	0.139704	'(at2g46520 : 1332.0) cellular apoptosis susceptibility protein, putative / importin-alpha re-exporter, putative; FUNCTIONS IN: protein transporter activity, importin-alpha export receptor activity, binding; INVOLVED IN: intracellular protein transport, cell proliferation, protein import into nucleus, docking; LOCATED IN: nucleus, nuclear pore, membrane, cytoplasm; EXPRESSED IN: 24 plant structur…
Solyc01g095670	40604000	33790000	37664000	46564000	154220000	100392000	106460000	56739000	87171000	83984000	-1.16209	0.0128498	0.264268	0.583433	'(at4g01050 : 343.0) hydroxyproline-rich glycoprotein family protein, contains a rhodanese homology domain. Required for anchoring the FNR flavoenzyme to the thylakoid membranes and sustaining high efficiency photosynthetic linear electron flow.; thylakoid rhodanese-like (TROL); FUNCTIONS IN: protein binding; INVOLVED IN: defense response to bacterium, photosynthetic electron transport in photosy…
Solyc01g095120	41056000	32968000	64234000	24716000	34578000	29647000	18272000	20996000	27988000	23099000	1.02872	0.0352782	0.392282	0.0926931	'(at3g61540 : 681.0) alpha/beta-Hydrolases superfamily protein; FUNCTIONS IN: peptidase activity, aminopeptidase activity; INVOLVED IN: proteolysis; LOCATED IN: vacuole; EXPRESSED IN: 22 plant structures; EXPRESSED DURING: 13 growth stages; CONTAINS InterPro DOMAIN/s: Peptidase S33, prolyl aminopeptidase (InterPro:IPR002410), Alpha/beta hydrolase fold-1 (InterPro:IPR000073); Has 1602 Blast hits t…
Solyc01g094960	0	0	7141700	0	0	0	7182600	9703200	11403000	7471200	-1.90897	0.0364749	NA	0.000630645	'(at4g01370 : 686.0) Encodes a nuclear and cytoplasmically localized MAP kinase involved in mediating responses to pathogens. Its substrates include MKS1 and probably MAP65-1.The MAP65-1 interaction is involved in mediating cortical microtuble organization.; MAP kinase 4 (MPK4); FUNCTIONS IN: MAP kinase activity, kinase activity; INVOLVED IN: in 14 processes; LOCATED IN: nucleus, cytoplasm; EXPRE…
Solyc01g094237	8554200	17256000	12179000	0	1797300	898650	9547900	9216300	18013000	7240000	0.202559	0.658224	-3.61416	0.0167296	#N/A
Solyc01g091530	117660000	91350000	245210000	802590000	691080000	746835000	223760000	178950000	189130000	219590000	-0.422038	0.273744	1.88032	9.31438e-06	'(at3g60900 : 355.0) FASCICLIN-like arabinogalactan-protein 10 (FLA10); LOCATED IN: anchored to plasma membrane, plasma membrane, anchored to membrane; EXPRESSED IN: 17 plant structures; EXPRESSED DURING: 8 growth stages; CONTAINS InterPro DOMAIN/s: FAS1 domain (InterPro:IPR000782); BEST Arabidopsis thaliana protein match is: FASCICLIN-like arabinogalactan protein 8 (TAIR:AT2G45470.1); Has 12874 …
Solyc01g091160	23913000	26750000	38091000	0	19481000	9740500	22630000	17816000	32496000	33808000	0.148685	0.640773	-1.4541	0.0493347	'(at4g08900 : 598.0) Encodes an arginase, likely to be involved in polyamine biosynthesis in pollen.; arginase; FUNCTIONS IN: arginase activity, cobalt ion binding, agmatinase activity; INVOLVED IN: defense response to bacterium, arginine catabolic process, polyamine metabolic process; LOCATED IN: chloroplast; EXPRESSED IN: 8 plant structures; CONTAINS InterPro DOMAIN/s: Ureohydrolase (InterPro:I…
Solyc01g087820	2995700	4896900	0	0	6559000	3279500	9215700	10756000	6964300	9625400	-1.79671	0.00782224	-1.47877	0.0245104	'(at5g67090 : 497.0) Subtilisin-like serine endopeptidase family protein; FUNCTIONS IN: identical protein binding, serine-type endopeptidase activity; INVOLVED IN: proteolysis, negative regulation of catalytic activity; LOCATED IN: endomembrane system; EXPRESSED IN: 9 plant structures; EXPRESSED DURING: 4 anthesis, petal differentiation and expansion stage, D bilateral stage; CONTAINS InterPro DO…
Solyc01g081610	3937100	0	8453000	10737000	18740000	14738500	18414000	13018000	26248000	32962000	-2.45595	0.0208307	-0.62059	0.211349	'(at1g05590 : 757.0) Encodes a protein with &#946;-hexosaminidase activity (the enzyme is active with p-nitrophenyl-&#946;-N-acetylglucosaminide as substrate but displayed only a minor activity toward p-nitrophenyl-&#946;-N-acetylgalactosaminide). Chitotriose-PA was digested almost completely overnight by a 50% ammonium sulfate fraction of a supernatant yeast expressing AtHEX3.; beta-hexosaminida…
Solyc01g080930	68847000	55425000	35027000	2810500	7705400	5257950	17918000	13858000	20276000	9294100	1.79173	0.00744809	-1.5444	0.0223539	'(at5g65940 : 568.0) hydrolyzes beta-hydroxyisobutyryl-CoA; beta-hydroxyisobutyryl-CoA hydrolase 1 (CHY1); CONTAINS InterPro DOMAIN/s: Crotonase, core (InterPro:IPR001753); BEST Arabidopsis thaliana protein match is: ATP-dependent caseinolytic (Clp) protease/crotonase family protein (TAIR:AT2G30660.1); Has 31609 Blast hits to 31599 proteins in 2217 species: Archae - 411; Bacteria - 21537; Metazoa…
Solyc01g079540	16024000	16104000	21263000	0	20838000	10419000	0	0	0	14073000	2.3387	0.0229709	1.56629	0.339068	#N/A
Solyc01g073740	170290000	195580000	177130000	61790000	157880000	109835000	73101000	76651000	95330000	82118000	1.14582	8.38134e-05	0.425165	0.293885	'(q43175|cisy_soltu : 776.0) Citrate synthase, mitochondrial precursor (EC 2.3.3.1) - Solanum tuberosum (Potato) & (at2g44350 : 759.0) encodes a mitochrondrion targeted citrate synthase, the first enzyme of the tricarboxylic acid cycle, catalyzing the condensation of acetyl-CoA and oxaloacetate, finally yielding citrate and CoA.; ATCS; FUNCTIONS IN: citrate (SI)-synthase activity, zinc ion bindin…
Solyc01g068400	9322800	7030600	0	0	39838000	19919000	15378000	14016000	20994000	14620000	-1.57599	0.0159108	0.293528	0.723809	'(at2g30410 : 133.0) mutant has embryo defect; enlarged embryo cells and endosperm nuclei; Tubulin Folding Cofactor A; KIESEL (KIS); FUNCTIONS IN: unfolded protein binding; INVOLVED IN: tubulin complex assembly, cytokinesis; LOCATED IN: microtubule; EXPRESSED IN: 24 plant structures; EXPRESSED DURING: 15 growth stages; CONTAINS InterPro DOMAIN/s: Tubulin binding cofactor A (InterPro:IPR004226). &…
Solyc01g068030	10099000	10643000	5022100	0	27057000	13528500	26442000	14576000	18425000	19264000	-1.19609	0.0198675	-0.54049	0.429814	'(at1g02475 : 246.0) Polyketide cyclase/dehydrase and lipid transport superfamily protein; FUNCTIONS IN: molecular_function unknown; INVOLVED IN: biological_process unknown; LOCATED IN: chloroplast; EXPRESSED IN: 22 plant structures; EXPRESSED DURING: 13 growth stages; CONTAINS InterPro DOMAIN/s: Streptomyces cyclase/dehydrase (InterPro:IPR005031); BEST Arabidopsis thaliana protein match is: Poly…
Solyc01g067630	0	4712600	7360600	4591600	0	2295800	6406000	6169500	9659700	12692000	-1.11751	0.125718	-1.92728	0.0295884	'(at2g39080 : 443.0) NAD(P)-binding Rossmann-fold superfamily protein; LOCATED IN: chloroplast stroma, chloroplast; EXPRESSED IN: 23 plant structures; EXPRESSED DURING: 13 growth stages; Has 818 Blast hits to 811 proteins in 372 species: Archae - 18; Bacteria - 637; Metazoa - 0; Fungi - 0; Plants - 59; Viruses - 0; Other Eukaryotes - 104 (source: NCBI BLink). & (reliability: 886.0) & (original de…
Solyc01g066840	100980000	84120000	70331000	0	108400000	54200000	141690000	114470000	144860000	132040000	-0.646327	0.00710938	-1.29793	0.0343667	'(at5g27700 : 142.0) Ribosomal protein S21e ; FUNCTIONS IN: structural constituent of ribosome; INVOLVED IN: translation, ribosome biogenesis; LOCATED IN: cytosolic small ribosomal subunit, ribosome; EXPRESSED IN: 24 plant structures; EXPRESSED DURING: 13 growth stages; CONTAINS InterPro DOMAIN/s: Ribosomal protein S21e, conserved site (InterPro:IPR018279), Ribosomal protein S21e (InterPro:IPR001…
Solyc01g059830	88841000	79267000	46120000	0	18929000	9464500	38111000	21115000	10173000	41006000	1.37138	0.0249265	-1.54414	0.121994	'(at4g16210 : 350.0) enoyl-CoA hydratase/isomerase A (ECHIA); FUNCTIONS IN: catalytic activity; INVOLVED IN: metabolic process; LOCATED IN: peroxisome; EXPRESSED IN: 22 plant structures; EXPRESSED DURING: 13 growth stages; CONTAINS InterPro DOMAIN/s: Crotonase, core (InterPro:IPR001753); BEST Arabidopsis thaliana protein match is: enoyl-CoA hydratase/isomerase D (TAIR:AT1G60550.1); Has 36619 Blas…
Solyc01g057830	10652000	11185000	9171300	0	51886000	25943000	62163000	38198000	36584000	26320000	-1.98145	0.0194531	-0.653798	0.378921	'(p29344|rr1_spiol : 589.0) 30S ribosomal protein S1, chloroplast precursor (CS1) - Spinacia oleracea (Spinach) & (at5g30510 : 555.0) ribosomal protein S1 (RPS1); FUNCTIONS IN: RNA binding; LOCATED IN: thylakoid, chloroplast stroma, chloroplast, membrane; EXPRESSED IN: 24 plant structures; EXPRESSED DURING: 14 growth stages; CONTAINS InterPro DOMAIN/s: Nucleic acid-binding, OB-fold-like (InterPro…
Solyc01g044360	526360000	431930000	473060000	181330000	295060000	238195000	156000000	169650000	286090000	242680000	1.1594	0.00167546	0.157198	0.612789	'(at5g19820 : 1639.0) embryo defective 2734 (emb2734); FUNCTIONS IN: lyase activity, binding; INVOLVED IN: embryo development ending in seed dormancy; LOCATED IN: cell wall, phycobilisome; EXPRESSED IN: 23 plant structures; EXPRESSED DURING: 14 growth stages; CONTAINS InterPro DOMAIN/s: HEAT (InterPro:IPR000357), Armadillo-like helical (InterPro:IPR011989), HEAT, type 2 (InterPro:IPR021133), Arma…
Solyc01g028810	676700000	550070000	575610000	1258500000	1223500000	1241000000	1661600000	1165200000	1136500000	1440200000	-1.16895	0.00415179	-0.122391	0.488826	'(at3g13470 : 885.0) TCP-1/cpn60 chaperonin family protein; FUNCTIONS IN: ATP binding; INVOLVED IN: protein folding, protein refolding, cellular protein metabolic process; LOCATED IN: in 7 components; EXPRESSED IN: 26 plant structures; EXPRESSED DURING: 14 growth stages; CONTAINS InterPro DOMAIN/s: Chaperonin Cpn60/TCP-1 (InterPro:IPR002423), Chaperonin Cpn60, conserved site (InterPro:IPR018370),…
Solyc01g015000	27541000	19677000	3953300	0	0	0	59460000	76985000	42170000	41097000	-1.68717	0.0221965	NA	0.00275856	'(at4g01900 : 152.0) encodes a PII protein that may function as part of a signal transduction network involved in perceiving the status of carbon and organic nitrogen. Forms a protein complex with N-acetylglutamate kinase and regulates the kinase activity by relieving the feedback inhibition of the kinase by arginine. Regulates acetyl-CoA carboxylase activity.; GLNB1 homolog (GLB1); FUNCTIONS IN:…
Solyc01g010700	18337000	13940000	16834000	13725000	13532000	13628500	5278100	8159500	6619200	6824700	1.28447	0.000663165	1.02001	0.000181188	'(at1g69800 : 483.0) Cystathionine beta-synthase (CBS) protein; INVOLVED IN: biological_process unknown; LOCATED IN: cellular_component unknown; EXPRESSED IN: 24 plant structures; EXPRESSED DURING: 14 growth stages; CONTAINS InterPro DOMAIN/s: Cystathionine beta-synthase, core (InterPro:IPR000644); BEST Arabidopsis thaliana protein match is: SNF1-related protein kinase regulatory subunit gamma 1 …
Solyc01g010200	378030000	243580000	189000000	8549800	81846000	45197900	39559000	40787000	28678000	93662000	2.4148	0.00712031	-0.164919	0.833544	#N/A
Solyc01g009080	8295100	0	16635000	14113000	10332000	12222500	31265000	33589000	30816000	28082000	-1.89645	0.00307879	-1.33984	8.48649e-05	'(at2g21530 : 149.0) SMAD/FHA domain-containing protein ; INVOLVED IN: biological_process unknown; LOCATED IN: chloroplast thylakoid membrane, chloroplast stroma, chloroplast; EXPRESSED IN: guard cell; CONTAINS InterPro DOMAIN/s: SMAD/FHA domain (InterPro:IPR008984), Forkhead-associated (FHA) domain (InterPro:IPR000253); Has 459 Blast hits to 455 proteins in 163 species: Archae - 26; Bacteria - 2…
Solyc01g008970	12937000	8932400	18339000	0	16474000	8237000	24807000	15755000	20576000	21209000	-0.619182	0.0727548	-1.32153	0.0419827	'(at3g56860 : 281.0) encodes a nuclear protein that binds to RNA with a specificity for oligouridylates in vitro. Along with UBP1 and UBA1a, it may act as a component of a complex recognizing U-rich sequences in plant 3'-UTRs and contributing to the stabilization of mRNAs in the nucleus.; UBP1-associated protein 2A (UBA2A); CONTAINS InterPro DOMAIN/s: RNA recognition motif, RNP-1 (InterPro:IPR000…
Solyc01g006540	48902000	86279000	47045000	26800000	9438300	18119150	9546100	30402000	6847000	11580000	2.05734	0.0138185	0.312162	0.662271	'(at3g45140 : 952.0) Chloroplast lipoxygenase required for wound-induced jasmonic acid accumulation in Arabidopsis.Mutants are resistant to Staphylococcus aureus and accumulate salicylic acid upon infection.; lipoxygenase 2 (LOX2); FUNCTIONS IN: lipoxygenase activity; INVOLVED IN: in 7 processes; LOCATED IN: chloroplast thylakoid membrane, chloroplast stroma, chloroplast, chloroplast envelope; EX…
Solyc01g006490	16091000	9583000	19509000	0	10849000	5424500	19107000	12817000	17297000	15056000	-0.093485	0.744111	-1.56674	0.0180677	'(at5g13030 : 964.0) unknown protein; FUNCTIONS IN: molecular_function unknown; INVOLVED IN: biological_process unknown; LOCATED IN: chloroplast; EXPRESSED IN: 23 plant structures; EXPRESSED DURING: 13 growth stages; CONTAINS InterPro DOMAIN/s: Uncharacterised protein family UPF0061 (InterPro:IPR003846); Has 5046 Blast hits to 4997 proteins in 1211 species: Archae - 8; Bacteria - 2327; Metazoa - …
Solyc01g005520	13889000	9576300	10080000	11669000	0	5834500	39990000	30553000	29514000	18550000	-1.40697	0.0177448	-2.34544	0.00999853	'(at1g55480 : 193.0) Encodes a member of a novel plant protein family containing a PDZ, a K-box, and a TPR motif. mRNA but not protein levels decrease after wounding. ZKT is phosphorylated at Thr and Ser residues after wounding.; protein containing PDZ domain, a K-box domain, and a TPR region (ZKT); FUNCTIONS IN: binding; INVOLVED IN: response to wounding; LOCATED IN: chloroplast thylakoid membra…
Solyc00g014830	15628000	14337000	27972000	21242000	18516000	19879000	5532300	10696000	8990900	4653800	1.37068	0.0317101	1.4124	0.00101143	#N/A
Solyc00g006800	145280000	122290000	170240000	381800000	592310000	487055000	225340000	190830000	216750000	262650000	-0.617464	0.0139549	1.12128	0.00450616	#N/A
