# Supplementary material for: Autophagy modulates the metabolism and growth of tomato fruit during development
Source: Hortic Res. 2022 Jun 13;9:uhac129. doi: 10.1093/hr/uhac129 (PMC9343920; doi:10.1093/hr/uhac129)
Supplement: Web_Material_uhac129 [file web_material_uhac129.zip › Supplementary Data Set S6.xlsx]

## Sheet: Supplemental Data Set S6
Supplementary Data Set S6: Differentially abundance proteins between WT and ATG4 RNAi line plants in red rip fruit.
Tomato gene ID	RNAi-13-1	RNAi-13-2	RNAi-13-3	RNAi-27-1	RNAi-27-2	RNAi-27-3	WT-1	WT-2	WT-3	Log2 FC(RF13/WT)	t test(RF13/WT)	Log2 FC(RF27/WT)	t test(RF27/WT)	Annotation
Solyc09g057660	0	0	0	15048000	23590000	14580000	0	8289300	0	NA	0.373901	2.68259	0.0204805	'(at3g25230 : 764.0) Encodes a a high molecular weight member of the FK506 binding protein (FKBP) family. It has three FKBP12-like domains, tetratricopeptide repeats, and a putative calmodulin binding domain. Modulates thermotolerance by interacting with HSP90.1 and affecting the accumulation of HsfA2-regulated sHSPs.; rotamase FKBP 1 (ROF1); CONTAINS InterPro DOMAIN/s: Tetratricopeptide TPR-1 (I…
Solyc03g033400	0	0	0	8766100	7850100	9469200	0	4619400	5916800	NA	0.122113	1.30789	0.049159	'(at1g75850 : 1169.0) VPS35 homolog B (VPS35B); CONTAINS InterPro DOMAIN/s: Vacuolar protein sorting-associated protein 35 (InterPro:IPR005378); BEST Arabidopsis thaliana protein match is: VPS35 homolog A (TAIR:AT2G17790.1); Has 618 Blast hits to 508 proteins in 209 species: Archae - 0; Bacteria - 1; Metazoa - 191; Fungi - 219; Plants - 72; Viruses - 0; Other Eukaryotes - 135 (source: NCBI BLink)…
Solyc03g112230	379120000	300170000	191670000	2727300	387800	5634300	1019500	1130000	490740	8.36579	0.00597797	1.72852	0.254061	'(at4g24690 : 384.0) ubiquitin-associated (UBA)/TS-N domain-containing protein / octicosapeptide/Phox/Bemp1 (PB1) domain-containing protein; FUNCTIONS IN: zinc ion binding; INVOLVED IN: biological_process unknown; LOCATED IN: cytoplasm; EXPRESSED IN: 24 plant structures; EXPRESSED DURING: 15 growth stages; CONTAINS InterPro DOMAIN/s: Octicosapeptide/Phox/Bem1p (InterPro:IPR000270), Ubiquitin-asso…
Solyc02g082760	61246000	98770000	96733000	20638000	10941000	17407000	0	5942400	0	5.43317	0.00247917	3.04325	0.0144559	'(p49315|cata1_nicpl : 978.0) Catalase isozyme 1 (EC 1.11.1.6) (Fragment) - Nicotiana plumbaginifolia (Leadwort-leaved tobacco) & (at4g35090 : 937.0) Encodes a peroxisomal catalase, highly expressed in bolts and leaves. mRNA expression patterns show circadian regulation with mRNA levels being high in the subjective early morning. Loss of function mutations have increased H2O2 levels and increased…
Solyc05g013380	282630000	243350000	154460000	15758000	13062000	16629000	2335400	8358800	6568900	5.3007	0.004328	1.39656	0.01075	'(at1g70580 : 879.0) Encodes a protein with glyoxylate aminotransferase activity. It can act on a number of different small substrates and amino acids in vitro.; alanine-2-oxoglutarate aminotransferase 2 (AOAT2); FUNCTIONS IN: glycine:2-oxoglutarate aminotransferase activity, L-alanine:2-oxoglutarate aminotransferase activity, alanine-glyoxylate transaminase activity; INVOLVED IN: photorespiratio…
Solyc07g007870	234060000	165740000	111440000	6328600	3703200	7735500	4580400	4501000	6850500	5.00401	0.00963952	0.157306	0.686842	'(at2g06050 : 614.0) Encodes a 12-oxophytodienoate reductase that is required for jasmonate biosynthesis. Mutants are male sterile and defective in pollen dehiscence. Shows activity towards 2,4,6-trinitrotoluene.; oxophytodienoate-reductase 3 (OPR3); FUNCTIONS IN: 12-oxophytodienoate reductase activity; INVOLVED IN: response to jasmonic acid stimulus, response to fungus, jasmonic acid biosyntheti…
Solyc05g051660	109740000	101070000	57618000	35914000	30225000	14199000	2998000	5204700	2578900	4.63789	0.00600786	2.89751	0.0240399	'(gnl|cdd|36728 : 233.0) no description available & (at3g48690 : 196.0) Encodes a protein with carboxylesterase whose activity was tested using both pNA and 2,4-D-methyl.; CXE12; FUNCTIONS IN: carboxylesterase activity; INVOLVED IN: response to salt stress; LOCATED IN: cytoplasm; EXPRESSED IN: 24 plant structures; EXPRESSED DURING: 14 growth stages; CONTAINS InterPro DOMAIN/s: Lipase, GDXG, activ…
Solyc02g094120	110990000	87794000	42720000	12674000	15967000	12507000	3244600	13215000	5757700	3.44229	0.0226161	0.889139	0.119798	'(at3g01910 : 652.0) Encodes a homodimeric Mo-enzyme with molybdopterin as organic component of the molybdenum cofactor. It lacks the heme domain that other eukaryotic Mo-enzymes possess and has no redox-active centers other than the molybdenum. SO protein has been found in all parts of the plant. The plant SO combines its enzymatic sulfite oxidation with a subsequent nonenzymatic step using its …
Solyc08g065880	10278000	13612000	11892000	8234200	5151400	6233400	0	3414300	0	3.38957	0.00193327	2.52259	0.0205106	'(at2g25910 : 510.0) 3'-5' exonuclease domain-containing protein / K homology domain-containing protein / KH domain-containing protein; FUNCTIONS IN: 3'-5' exonuclease activity, RNA binding, nucleic acid binding; INVOLVED IN: nucleobase, nucleoside, nucleotide and nucleic acid metabolic process; LOCATED IN: intracellular; EXPRESSED IN: 23 plant structures; EXPRESSED DURING: 15 growth stages; CONT…
Solyc01g111630	704970000	416920000	288400000	57770000	83160000	46946000	31337000	82448000	33771000	3.25666	0.0276098	0.348518	0.534633	'(at1g68010 : 692.0) Encodes hydroxypyruvate reductase.; hydroxypyruvate reductase (HPR); CONTAINS InterPro DOMAIN/s: D-isomer specific 2-hydroxyacid dehydrogenase, catalytic domain (InterPro:IPR006139), D-isomer specific 2-hydroxyacid dehydrogenase, NAD-binding (InterPro:IPR006140), NAD(P)-binding domain (InterPro:IPR016040); BEST Arabidopsis thaliana protein match is: D-3-phosphoglycerate dehyd…
Solyc04g082460	287760000	192300000	136500000	19338000	13381000	24876000	4924300	21162000	39199000	3.23941	0.015346	-0.180815	0.818129	'(p49317|cata3_nicpl : 970.0) Catalase isozyme 3 (EC 1.11.1.6) - Nicotiana plumbaginifolia (Leadwort-leaved tobacco) & (at4g35090 : 927.0) Encodes a peroxisomal catalase, highly expressed in bolts and leaves. mRNA expression patterns show circadian regulation with mRNA levels being high in the subjective early morning. Loss of function mutations have increased H2O2 levels and increased H2O2 sensi…
Solyc09g074870	15671000	13536000	36576000	26869000	23200000	15478000	0	7846200	0	3.06765	0.0685446	3.06246	0.010661	'(p48504|ucrh_soltu : 145.0) Ubiquinol-cytochrome c reductase complex 7.8 kDa protein (EC 1.10.2.2) (Mitochondrial hinge protein) (CR7) - Solanum tuberosum (Potato) & (at1g15120 : 117.0) Ubiquinol-cytochrome C reductase hinge protein; FUNCTIONS IN: ubiquinol-cytochrome-c reductase activity; INVOLVED IN: mitochondrial electron transport, ubiquinol to cytochrome c; LOCATED IN: mitochondrial respira…
Solyc12g099260	31985000	47955000	28986000	8353100	0	6989700	6722900	0	6296400	3.06462	0.00701083	0.23691	0.829947	'(at5g49460 : 1120.0) One of the two genes encoding subunit B of the cytosolic enzyme ATP Citrate Lyase (ACL); ATP citrate lyase subunit B 2 (ACLB-2); FUNCTIONS IN: ATP citrate synthase activity; INVOLVED IN: acetyl-CoA biosynthetic process; LOCATED IN: cytosol, citrate lyase complex, plasma membrane; EXPRESSED IN: 24 plant structures; EXPRESSED DURING: 13 growth stages; CONTAINS InterPro DOMAIN/…
Solyc11g066680	13101000	34199000	42260000	11136000	12325000	8589300	10794000	0	0	3.05262	0.0492827	1.57011	0.132828	'(p56725|zox_phavu : 412.0) Zeatin O-xylosyltransferase (EC 2.4.2.40) (Zeatin O-beta-D-xylosyltransferase) - Phaseolus vulgaris (Kidney bean) (French bean) & (at2g36770 : 180.0) UDP-Glycosyltransferase superfamily protein; FUNCTIONS IN: transferase activity, transferring hexosyl groups, UDP-glycosyltransferase activity, transferase activity, transferring glycosyl groups; INVOLVED IN: metabolic pr…
Solyc08g078400	159160000	137230000	72192000	17934000	36472000	13875000	10183000	27634000	9252800	2.96911	0.0161224	0.536682	0.483761	'(at4g16760 : 1008.0) Encodes a medium to long-chain acyl-CoA oxidase. Catalyzes the first step of fatty acid beta-oxidation. Involved in jasmonate biosynthesis. Gene expression is induced by wounding, drought stress, abscisic acid, and jasmonate.; acyl-CoA oxidase 1 (ACX1); CONTAINS InterPro DOMAIN/s: Acyl-CoA oxidase/dehydrogenase, type1/2, C-terminal (InterPro:IPR013764), Acyl-CoA dehydrogenas…
Solyc01g008550	21971000	25745000	13362000	12144000	10414000	0	0	8003100	0	2.93202	0.0174937	1.49501	0.354479	'(at5g19440 : 486.0) similar to Eucalyptus gunnii alcohol dehydrogenase of unknown physiological function (GI:1143445), apple tree, PIR:T16995; NOT a cinnamyl-alcohol dehydrogenase; NAD(P)-binding Rossmann-fold superfamily protein; FUNCTIONS IN: alcohol dehydrogenase (NAD) activity; INVOLVED IN: response to salt stress; LOCATED IN: plasma membrane; EXPRESSED IN: 25 plant structures; EXPRESSED DUR…
Solyc01g106480	75018000	136340000	51975000	22460000	20900000	16057000	9016700	15464000	16301000	2.69089	0.0426268	0.542954	0.107326	'(p46488|mdhg_cucsa : 597.0) Malate dehydrogenase, glyoxysomal precursor (EC 1.1.1.37) - Cucumis sativus (Cucumber) & (at2g22780 : 570.0) encodes an peroxisomal NAD-malate dehydrogenase that is involved in fatty acid beta-oxidation through providing NAD to the process of converting fatty acyl CoA to acetyl CoA.; peroxisomal NAD-malate dehydrogenase 1 (PMDH1); FUNCTIONS IN: in 6 functions; INVOLVE…
Solyc12g099440	796670000	740680000	405490000	82413000	81612000	80070000	100010000	99771000	109920000	2.64922	0.0111991	-0.343433	0.00305052	'(q39659|mfpa_cucsa : 1143.0) Glyoxysomal fatty acid beta-oxidation multifunctional protein MFP-a [Includes: Enoyl-CoA hydratase (EC 4.2.1.17); 3-2-trans-enoyl-CoA isomerase (EC 5.3.3.8); 3-hydroxybutyryl-CoA epimerase (EC 5.1.2.3); 3-hydroxyacyl-CoA dehydrogenase ( & (at3g06860 : 1123.0) Encodes a multifunctional protein. Involved in peroxisomal fatty acid beta oxidation. Loss-of-function mutant…
Solyc08g067810	12055000	16834000	8279900	8963100	17069000	0	0	5927100	0	2.6487	0.0302611	2.13489	0.275543	'(at5g25540 : 92.4) Expressed protein contains PAM2 PABC interacting domain.; CTC-interacting domain 6 (CID6); CONTAINS InterPro DOMAIN/s: Ubiquitin system component Cue (InterPro:IPR003892); BEST Arabidopsis thaliana protein match is: CTC-interacting domain 5 (TAIR:AT5G11440.1); Has 1807 Blast hits to 1807 proteins in 277 species: Archae - 0; Bacteria - 0; Metazoa - 736; Fungi - 347; Plants - 38…
Solyc06g066800	22965000	25222000	13586000	11185000	25284000	8724200	0	9910500	0	2.63995	0.0236244	2.18908	0.127296	'(at1g64980 : 412.0) Nucleotide-diphospho-sugar transferases superfamily protein; LOCATED IN: cellular_component unknown; EXPRESSED IN: 23 plant structures; EXPRESSED DURING: 15 growth stages; Has 703 Blast hits to 703 proteins in 58 species: Archae - 0; Bacteria - 90; Metazoa - 0; Fungi - 0; Plants - 45; Viruses - 4; Other Eukaryotes - 564 (source: NCBI BLink). & (reliability: 824.0) & (original…
Solyc01g099400	30197000	35494000	34632000	8535400	5778700	6665300	0	8057200	8188200	2.62655	0.000899534	0.368942	0.606494	'(at3g62770 : 328.0) Required for autophagosome formation during nutrient deprivation and senescence.; AtATG18a; FUNCTIONS IN: molecular_function unknown; INVOLVED IN: autophagy, leaf senescence, response to starvation; LOCATED IN: chloroplast; EXPRESSED IN: 23 plant structures; EXPRESSED DURING: 15 growth stages; CONTAINS InterPro DOMAIN/s: WD40 repeat-like-containing domain (InterPro:IPR011046)…
Solyc06g065370	208230000	123850000	95162000	78018000	88603000	52176000	29453000	13449000	32621000	2.50007	0.0271948	1.5346	0.0179859	'(at1g71950 : 112.0) Proteinase inhibitor, propeptide; FUNCTIONS IN: identical protein binding, serine-type endopeptidase activity; INVOLVED IN: negative regulation of catalytic activity; LOCATED IN: plasma membrane; EXPRESSED IN: 24 plant structures; EXPRESSED DURING: 15 growth stages; CONTAINS InterPro DOMAIN/s: Proteinase inhibitor, propeptide (InterPro:IPR009020), Proteinase inhibitor I9, sub…
Solyc09g072900	31857000	17768000	13220000	4954700	0	0	5864400	5361600	0	2.48495	0.0437393	-1.17997	0.450078	'(at3g23600 : 346.0) alpha/beta-Hydrolases superfamily protein; FUNCTIONS IN: hydrolase activity; INVOLVED IN: response to salt stress; LOCATED IN: apoplast, nucleus, plasma membrane, cytoplasm; EXPRESSED IN: 24 plant structures; EXPRESSED DURING: 14 growth stages; CONTAINS InterPro DOMAIN/s: Dienelactone hydrolase (InterPro:IPR002925); BEST Arabidopsis thaliana protein match is: alpha/beta-Hydro…
Solyc11g020890	26727000	21163000	27520000	3822300	5445600	6207600	13957000	0	0	2.43377	0.0155386	0.148997	0.919512	#N/A
Solyc01g104880	11703000	12397000	9871800	4865100	0	5649600	0	6340600	0	2.42165	0.0147931	0.729716	0.640077	'(at5g57190 : 903.0) Encodes the minor form of the two non-mitochondrail phosphatidylserine decarboxylase. The gene expression level is very low. Located at the tonoplast.; phosphatidylserine decarboxylase 2 (PSD2); FUNCTIONS IN: phosphatidylserine decarboxylase activity; INVOLVED IN: N-terminal protein myristoylation, phospholipid biosynthetic process; LOCATED IN: plant-type vacuole membrane; EX…
Solyc12g006370	10090000	4958400	0	19861000	6353000	21663000	2865900	0	0	2.39255	0.25589	4.06227	0.0381525	'(at2g43020 : 781.0) polyamine oxidase 2 (PAO2); FUNCTIONS IN: primary amine oxidase activity, oxidoreductase activity; INVOLVED IN: oxidation reduction; LOCATED IN: cellular_component unknown; EXPRESSED IN: sperm cell, male gametophyte, pollen tube; EXPRESSED DURING: L mature pollen stage, M germinated pollen stage; CONTAINS InterPro DOMAIN/s: Amine oxidase (InterPro:IPR002937), Flavin-containin…
Solyc05g010160	20374000	15869000	11098000	5075000	6295000	6067200	4378900	4846900	0	2.35934	0.0147296	0.918422	0.159938	'(at1g26170 : 1256.0) ARM repeat superfamily protein; FUNCTIONS IN: protein transporter activity, binding; INVOLVED IN: intracellular protein transport, protein import into nucleus, docking; LOCATED IN: nucleus, nuclear pore, cytoplasm; EXPRESSED IN: 22 plant structures; EXPRESSED DURING: 13 growth stages; CONTAINS InterPro DOMAIN/s: Importin-beta, N-terminal (InterPro:IPR001494), Armadillo-like …
Solyc10g006760	9908800	12336000	13300000	0	0	5260900	0	0	7179200	2.30774	0.0219498	-0.448513	0.839899	'(at1g11360 : 226.0) Adenine nucleotide alpha hydrolases-like superfamily protein; INVOLVED IN: response to stress; LOCATED IN: cytosol; EXPRESSED IN: 23 plant structures; EXPRESSED DURING: 13 growth stages; CONTAINS InterPro DOMAIN/s: UspA (InterPro:IPR006016), Rossmann-like alpha/beta/alpha sandwich fold (InterPro:IPR014729), Universal stress protein A (InterPro:IPR006015); BEST Arabidopsis tha…
Solyc04g014480	24002000	21527000	19480000	12340000	8864100	10826000	0	5607300	7840200	2.2733	0.00301079	1.25209	0.0713038	'(at5g37670 : 162.0) HSP20-like chaperones superfamily protein; CONTAINS InterPro DOMAIN/s: Heat shock protein Hsp20 (InterPro:IPR002068), HSP20-like chaperone (InterPro:IPR008978); BEST Arabidopsis thaliana protein match is: HSP20-like chaperones superfamily protein (TAIR:AT1G59860.1); Has 1807 Blast hits to 1807 proteins in 277 species: Archae - 0; Bacteria - 0; Metazoa - 736; Fungi - 347; Plan…
Solyc12g007170	410150000	398570000	157950000	60589000	63251000	47049000	22008000	65982000	118320000	2.22821	0.0432306	-0.271754	0.697807	'(at4g29010 : 936.0) Functions in beta-oxidation of fatty acids, similar to CuMFP with L-3-hydroxyacyl-CoA hydrolyase , L-3-hydroxyacyl-dehydrogenase, D-3-hydroxyacyl-CoA epimerase, and 3, 2-enoyl-CoA isomerase activities; ABNORMAL INFLORESCENCE MERISTEM (AIM1); FUNCTIONS IN: enoyl-CoA hydratase activity; INVOLVED IN: multicellular organismal development, flower development, fatty acid beta-oxida…
Solyc03g078630	62807000	34766000	61343000	4500400	8146900	18993000	12577000	7730200	13610000	2.22818	0.0109525	-0.100254	0.879912	'(at3g09790 : 110.0) encodes a ubiquitin-like protein that contains tandem repeats of the ubiquitin coding region, but at least one repeat per gene encodes a protein with amino acid substitutions.; ubiquitin 8 (UBQ8); INVOLVED IN: protein modification process, ubiquitin-dependent protein catabolic process; LOCATED IN: cell wall, intracellular, vacuole; EXPRESSED IN: guard cell, juvenile leaf, tri…
Solyc01g080930	87318000	71337000	33022000	10715000	20056000	23503000	11678000	14550000	15027000	2.21604	0.0360151	0.395692	0.334754	'(at5g65940 : 568.0) hydrolyzes beta-hydroxyisobutyryl-CoA; beta-hydroxyisobutyryl-CoA hydrolase 1 (CHY1); CONTAINS InterPro DOMAIN/s: Crotonase, core (InterPro:IPR001753); BEST Arabidopsis thaliana protein match is: ATP-dependent caseinolytic (Clp) protease/crotonase family protein (TAIR:AT2G30660.1); Has 31609 Blast hits to 31599 proteins in 2217 species: Archae - 411; Bacteria - 21537; Metazoa…
Solyc03g117330	19315000	14362000	15127000	14813000	9876800	9251000	0	10531000	0	2.21236	0.0291509	1.68838	0.117802	'(at3g62120 : 851.0) Class II aaRS and biotin synthetases superfamily protein; FUNCTIONS IN: proline-tRNA ligase activity, aminoacyl-tRNA ligase activity, nucleotide binding, ATP binding; INVOLVED IN: prolyl-tRNA aminoacylation, translation, tRNA aminoacylation for protein translation; LOCATED IN: membrane; EXPRESSED IN: 22 plant structures; EXPRESSED DURING: 13 growth stages; CONTAINS InterPro D…
Solyc12g010960	791140000	480830000	466900000	133960000	117790000	141370000	99601000	123950000	153060000	2.207	0.0132053	0.0618946	0.761687	'(gnl|cdd|36410 : 496.0) no description available & (at5g16990 : 461.0) molecular function has not been defined, was shown involved in oxidative stress tolerance.; Zinc-binding dehydrogenase family protein; FUNCTIONS IN: oxidoreductase activity, binding, zinc ion binding, catalytic activity; INVOLVED IN: response to oxidative stress; LOCATED IN: plasma membrane; EXPRESSED IN: 26 plant structures;…
Solyc07g063010	103360000	79460000	67956000	9630700	0	13753000	9200800	12943000	32281000	2.20406	0.00662263	-1.21876	0.27713	'(at3g15290 : 451.0) 3-hydroxyacyl-CoA dehydrogenase family protein; FUNCTIONS IN: in 7 functions; INVOLVED IN: fatty acid metabolic process, metabolic process; LOCATED IN: peroxisome; EXPRESSED IN: 24 plant structures; EXPRESSED DURING: 15 growth stages; CONTAINS InterPro DOMAIN/s: Dehydrogenase, multihelical (InterPro:IPR013328), 6-phosphogluconate dehydrogenase, C-terminal-like (InterPro:IPR00…
Solyc01g066590	10109000	8714300	12383000	0	6893400	10105000	6799500	0	0	2.19834	0.0314819	1.3219	0.415306	'(at4g15930 : 153.0) Dynein light chain type 1 family protein; FUNCTIONS IN: microtubule motor activity; INVOLVED IN: microtubule-based process; LOCATED IN: microtubule associated complex; EXPRESSED IN: 23 plant structures; EXPRESSED DURING: 13 growth stages; CONTAINS InterPro DOMAIN/s: Dynein light chain, type 1/2, conserved site (InterPro:IPR019763), Dynein light chain, type 1/2 (InterPro:IPR00…
Solyc03g120440	4993500	4991000	5480300	3432800	0	4125300	0	0	3394100	2.18789	0.0244463	1.15499	0.461268	'(at1g80370 : 404.0) Cyclin A2;4 (CYCA2;4); CONTAINS InterPro DOMAIN/s: Cyclin, C-terminal (InterPro:IPR004367), Cyclin (InterPro:IPR006670), G2/mitotic-specific cyclin A (InterPro:IPR015453), Cyclin-like (InterPro:IPR011028), Cyclin-related (InterPro:IPR013763), Cyclin, N-terminal (InterPro:IPR006671), Cyclin, A/B/D/E (InterPro:IPR014400); BEST Arabidopsis thaliana protein match is: CYCLIN A2;3 …
Solyc02g080270	30937000	27343000	17720000	15064000	14873000	13987000	5072800	11668000	0	2.18263	0.0190524	1.39164	0.0558244	'(at4g05000 : 313.0) vacuolar protein sorting-associated protein 28 homolog 1 (VPS28-1); CONTAINS InterPro DOMAIN/s: Vacuolar protein sorting-associated, VPS28, N-terminal (InterPro:IPR017898), Vacuolar protein sorting-associated, VPS28, C-terminal (InterPro:IPR017899), Vacuolar protein sorting-associated, VPS28 (InterPro:IPR007143); BEST Arabidopsis thaliana protein match is: vacuolar protein so…
Solyc08g082280	43461000	39979000	37410000	16103000	7399400	18684000	6002100	11763000	8951000	2.17744	0.000203038	0.659069	0.24601	'(at4g23850 : 1095.0) long-chain acyl-CoA synthetase 4 (LACS4); FUNCTIONS IN: catalytic activity; INVOLVED IN: fatty acid biosynthetic process; LOCATED IN: plasma membrane; EXPRESSED IN: 26 plant structures; EXPRESSED DURING: 13 growth stages; CONTAINS InterPro DOMAIN/s: AMP-binding, conserved site (InterPro:IPR020845), AMP-dependent synthetase/ligase (InterPro:IPR000873); BEST Arabidopsis thalia…
Solyc04g064510	117850000	98433000	60290000	33533000	40564000	47127000	19641000	21688000	20454000	2.16238	0.0133467	0.972394	0.0075383	'(at1g43890 : 354.0) ras-related small GTPase; RAB GTPASE HOMOLOG B18 (RAB18); FUNCTIONS IN: GTP binding; INVOLVED IN: protein transport, small GTPase mediated signal transduction; LOCATED IN: plasma membrane; EXPRESSED IN: 25 plant structures; EXPRESSED DURING: 15 growth stages; CONTAINS InterPro DOMAIN/s: Ras GTPase (InterPro:IPR001806), Small GTP-binding protein (InterPro:IPR005225), Small GTP…
Solyc10g008110	16478000	22145000	13272000	3859600	4290000	4933600	2006300	6288800	3310100	2.16082	0.00964911	0.172944	0.725008	'(at1g06290 : 1099.0) Encodes an acyl-CoA oxidase with specificity for medium chain fatty acids.; acyl-CoA oxidase 3 (ACX3); FUNCTIONS IN: acyl-CoA oxidase activity; INVOLVED IN: medium-chain fatty acid metabolic process, fatty acid beta-oxidation; LOCATED IN: peroxisome; EXPRESSED IN: male gametophyte, guard cell, pollen tube; EXPRESSED DURING: L mature pollen stage, M germinated pollen stage; C…
Solyc06g084520	7685700	9147900	9690900	5803400	8297700	5649800	0	5971300	0	2.15121	0.0300436	1.7258	0.101448	'(at4g02570 : 1145.0) Encodes a cullin that is a component of SCF ubiquitin ligase complexes involved in mediating responses to auxin and jasmonic acid. Homozygous auxin-resistant mutants arrest growth soon after germination, lacking a root and hypocotyl. Heterozygotes display a variety of phenotypes consistent with impaired auxin response.; cullin 1 (CUL1); CONTAINS InterPro DOMAIN/s: Winged hel…
Solyc11g011930	74567000	54725000	38316000	14997000	10152000	21058000	12622000	9164500	16270000	2.13888	0.0155563	0.279969	0.510268	'(p50218|idhc_tobac : 806.0) Isocitrate dehydrogenase [NADP] (EC 1.1.1.42) (Oxalosuccinate decarboxylase) (IDH) (NADP(+)-specific ICDH) (IDP) - Nicotiana tabacum (Common tobacco) & (gnl|cdd|36739 : 769.0) no description available & (at1g65930 : 748.0) Encodes a NADP+-isocitrate dehydrogenase that is believed to function in the cytosol. It appears to contribute to NADPH production under oxidative …
Solyc03g113300	7668100	7549300	6042900	0	0	2944700	0	4895100	0	2.11875	0.0334197	-0.733218	0.749967	'(gnl|cdd|82618 : 106.0) no description available & (gnl|cdd|35944 : 96.7) no description available & (at2g47130 : 83.2) NAD(P)-binding Rossmann-fold superfamily protein; FUNCTIONS IN: oxidoreductase activity, binding, catalytic activity; INVOLVED IN: oxidation reduction, metabolic process; LOCATED IN: cellular_component unknown; EXPRESSED IN: 18 plant structures; EXPRESSED DURING: 11 growth stag…
Solyc03g044200	9980700	12260000	7488700	4987300	5614900	5837600	0	7039200	0	2.07841	0.049838	1.22371	0.254987	'(gnl|cdd|35245 : 408.0) no description available & (gnl|cdd|31262 : 349.0) no description available & (p93436|adhx_orysa : 302.0) Alcohol dehydrogenase class 3 (EC 1.1.1.1) (Alcohol dehydrogenase class III) (S-(hydroxymethyl)glutathione dehydrogenase) (EC 1.1.1.284) (Glutathione-dependent formaldehyde dehydrogenase) (FDH) (FALDH) (GSH-FDH) - Oryza sativa (Rice) & (at1g22430 : 301.0) GroES-like z…
Solyc02g069640	12322000	10008000	15431000	16021000	9593300	14588000	0	0	8979300	2.07222	0.0469572	2.1626	0.0434917	'(at4g20410 : 360.0) Encodes a member of the gamma-soluble NSF attachment protein (gSNAP) gene family.; gamma-soluble NSF attachment protein (GSNAP); FUNCTIONS IN: transporter activity, binding; INVOLVED IN: intracellular protein transport; LOCATED IN: Golgi apparatus, endoplasmic reticulum, plasma membrane; EXPRESSED IN: 24 plant structures; EXPRESSED DURING: 15 growth stages; CONTAINS InterPro …
Solyc01g010200	92945000	73215000	60724000	37181000	47075000	40045000	23256000	13738000	17160000	2.06682	0.00416748	1.1987	0.00446147	#N/A
Solyc07g019670	137860000	211080000	82453000	28020000	31015000	27996000	16471000	44765000	44554000	2.0278	0.0475771	-0.281602	0.544328	'(at4g29010 : 981.0) Functions in beta-oxidation of fatty acids, similar to CuMFP with L-3-hydroxyacyl-CoA hydrolyase , L-3-hydroxyacyl-dehydrogenase, D-3-hydroxyacyl-CoA epimerase, and 3, 2-enoyl-CoA isomerase activities; ABNORMAL INFLORESCENCE MERISTEM (AIM1); FUNCTIONS IN: enoyl-CoA hydratase activity; INVOLVED IN: multicellular organismal development, flower development, fatty acid beta-oxida…
Solyc04g015100	175290000	138420000	76453000	29416000	29480000	35846000	21942000	38807000	37017000	1.99667	0.0292899	-0.0453287	0.869534	'(at5g47720 : 595.0) Thiolase family protein; FUNCTIONS IN: transferase activity, transferring acyl groups other than amino-acyl groups, acetyl-CoA C-acetyltransferase activity, catalytic activity; INVOLVED IN: metabolic process; LOCATED IN: cellular_component unknown; EXPRESSED IN: 19 plant structures; EXPRESSED DURING: 10 growth stages; CONTAINS InterPro DOMAIN/s: Thiolase (InterPro:IPR002155),…
Solyc11g006550	71902000	87097000	39221000	30285000	15252000	17746000	11489000	18267000	20140000	1.99011	0.0262616	0.342894	0.450547	'(p04670|uric1_soybn : 436.0) Uricase-2 isozyme 1 (EC 1.7.3.3) (Uricase II isozyme 1) (Urate oxidase) (Nodulin 35) (N-35) (Nodule-specific uricase) - Glycine max (Soybean) & (at2g26230 : 421.0) uricase / urate oxidase / nodulin 35, putative; FUNCTIONS IN: urate oxidase activity, oxidoreductase activity; INVOLVED IN: oxidation reduction, purine base metabolic process; LOCATED IN: peroxisome; EXPRE…
Solyc02g022930	11027000	8548000	9828000	7331000	0	0	0	0	7409700	1.98848	0.0463544	-0.0154051	0.994337	'(at4g20930 : 456.0) 6-phosphogluconate dehydrogenase family protein; FUNCTIONS IN: in 7 functions; INVOLVED IN: oxidation reduction, pentose-phosphate shunt, valine metabolic process, valine catabolic process, metabolic process; EXPRESSED IN: 22 plant structures; EXPRESSED DURING: 13 growth stages; CONTAINS InterPro DOMAIN/s: 6-phosphogluconate dehydrogenase, NAD-binding (InterPro:IPR006115), 6-…
Solyc09g011670	62215000	37723000	34814000	16375000	41811000	12474000	17809000	11450000	5894500	1.93857	0.0237534	1.00723	0.294574	'(at3g53990 : 227.0) Adenine nucleotide alpha hydrolases-like superfamily protein; FUNCTIONS IN: molecular_function unknown; INVOLVED IN: response to cold, response to stress; LOCATED IN: cellular_component unknown; EXPRESSED IN: 23 plant structures; EXPRESSED DURING: 14 growth stages; CONTAINS InterPro DOMAIN/s: UspA (InterPro:IPR006016), Rossmann-like alpha/beta/alpha sandwich fold (InterPro:IP…
Solyc03g062940	15594000	12248000	10434000	12412000	13819000	15939000	0	10047000	0	1.92968	0.0625714	2.06945	0.0377591	'(at1g29260 : 550.0) Encodes the peroxisomal targeting signal type 2 receptor that facilitates peroxisomal protein translocation. It recognizes proteins with the PTS2 consensus sequence (RLX5HL or a variant) within the first 30 or so amino acids. RNAi experiments suggest that PEX7 is necessary for the maintenance of glyoxysomal but not leaf peroxisomal function.; peroxin 7 (PEX7); CONTAINS InterP…
Solyc07g063440	10229000	6629500	7651600	9086600	7656800	9314900	6452600	0	0	1.92542	0.0664013	2.01379	0.0418155	'(at5g54440 : 1832.0) Encodes a putative TRAPPII tethering factor required for cell plate assembly during cytokinesis.; CLUB (CLUB); CONTAINS InterPro DOMAIN/s: Protein of unknown function DUF3758 (InterPro:IPR022233); Has 362 Blast hits to 266 proteins in 127 species: Archae - 0; Bacteria - 0; Metazoa - 146; Fungi - 118; Plants - 63; Viruses - 0; Other Eukaryotes - 35 (source: NCBI BLink). & (gn…
Solyc10g037960	3428100	3408400	3603400	3330800	1967900	3996700	2752900	0	0	1.92308	0.0495149	1.75556	0.117179	'(at5g48020 : 295.0) 2-oxoglutarate (2OG) and Fe(II)-dependent oxygenase superfamily protein; Has 30201 Blast hits to 17322 proteins in 780 species: Archae - 12; Bacteria - 1396; Metazoa - 17338; Fungi - 3422; Plants - 5037; Viruses - 0; Other Eukaryotes - 2996 (source: NCBI BLink). & (reliability: 590.0) & (original description: no original description)'
Solyc02g067580	35417000	27378000	25000000	16464000	18714000	27313000	0	9892000	13753000	1.8926	0.0144016	1.40211	0.0696721	'(gnl|cdd|70011 : 154.0) no description available & (at3g48140 : 133.0) B12D protein; CONTAINS InterPro DOMAIN/s: B12D (InterPro:IPR010530); BEST Arabidopsis thaliana protein match is: B12D protein (TAIR:AT3G29970.1); Has 143 Blast hits to 143 proteins in 25 species: Archae - 0; Bacteria - 0; Metazoa - 0; Fungi - 0; Plants - 143; Viruses - 0; Other Eukaryotes - 0 (source: NCBI BLink). & (reliabil…
Solyc07g055300	60591000	52197000	63202000	40212000	28210000	27852000	12264000	17770000	17666000	1.88343	0.000349829	1.01316	0.0219947	'(at1g06410 : 1276.0) Encodes an enzyme putatively involved in trehalose biosynthesis. Though the protein has both trehalose-6-phosphate synthase (TPS)-like and trehalose-6-phosphate phosphatase (TPP)-like domains, neither activity has been detected in enzymatic assays nor has the protein been able to complement yeast TPS or TPP mutants.; trehalose-phosphatase/synthase 7 (TPS7); FUNCTIONS IN: tra…
Solyc04g080190	46059000	53485000	41312000	23648000	11365000	12954000	0	19039000	19340000	1.87583	0.00950836	0.321725	0.690786	'(at1g45170 : 293.0) unknown protein; FUNCTIONS IN: molecular_function unknown; INVOLVED IN: biological_process unknown; LOCATED IN: cellular_component unknown; EXPRESSED IN: 24 plant structures; EXPRESSED DURING: 13 growth stages; BEST Arabidopsis thaliana protein match is: unknown protein (TAIR:AT5G42960.1); Has 60 Blast hits to 60 proteins in 18 species: Archae - 0; Bacteria - 0; Metazoa - 0; …
Solyc03g083970	45521000	63464000	44890000	12852000	3174400	7825000	10163000	12483000	19475000	1.86915	0.00512718	-0.820466	0.19844	'(at5g62390 : 247.0) A member of Arabidopsis BAG (Bcl-2-associated athanogene) proteins, plant homologs of mammalian regulators of apoptosis. Plant BAG proteins are multi-functional and remarkably similar to their animal counterparts, as they regulate apoptotic-like processes ranging from pathogen attack, to abiotic stress, to plant development. Localized to the ER. Necessary for the proper maint…
Solyc03g123800	32457000	26838000	22154000	11782000	17387000	11305000	0	9932900	12463000	1.86266	0.0151632	0.853761	0.231496	'(at3g21220 : 471.0) Encodes a mitogen-activated kinase kinase, dual specific protein kinase that is expressed in vegetative tissues and floral buds. Involved in innate immunity. This protein activates MPK3/MPK6 and early-defense genes redundantly with MKK4.In plants with both MKK5 and MKK6 levels reduced by RNAi plants, floral organs do not abscise suggestion a role for both proteins in mediatin…
Solyc04g008520	64374000	82266000	51116000	22905000	10798000	22648000	14426000	17180000	23029000	1.85582	0.00703758	0.0446158	0.909596	'(at2g43950 : 409.0) Constitutes a peptide sensitive ion channel in chloroplast outer membranes. Accumulates in germinating seeds and developing embryos.; chloroplast outer envelope protein 37 (OEP37); FUNCTIONS IN: ion channel activity; INVOLVED IN: cation transport; LOCATED IN: mitochondrion, chloroplast, plastid, chloroplast inner membrane, membrane; EXPRESSED IN: 24 plant structures; EXPRESSE…
Solyc08g074550	12582000	11803000	0	15902000	14195000	16892000	0	6737500	0	1.85571	0.274429	2.80204	0.00487267	'(at5g26830 : 1061.0) Encodes a dual-targeted threonyl-tRNA synthetase found in both the chloroplast and mitochondrion.; Threonyl-tRNA synthetase; FUNCTIONS IN: ligase activity, forming aminoacyl-tRNA and related compounds, threonine-tRNA ligase activity, aminoacyl-tRNA ligase activity, nucleotide binding, ATP binding; INVOLVED IN: threonyl-tRNA aminoacylation, tRNA aminoacylation, translation, t…
Solyc04g072030	15105000	23211000	32537000	11792000	5927000	10596000	4210000	13294000	2314800	1.83796	0.0486857	0.514697	0.500867	'(at1g60500 : 684.0) Dynamin related protein 4C (DRP4C); FUNCTIONS IN: GTP binding, GTPase activity; INVOLVED IN: biological_process unknown; LOCATED IN: cellular_component unknown; EXPRESSED IN: egg cell; CONTAINS InterPro DOMAIN/s: Dynamin GTPase effector (InterPro:IPR003130), Dynamin, GTPase domain (InterPro:IPR001401), GTPase effector domain, GED (InterPro:IPR020850), Dynamin central region (…
Solyc01g094790	438390000	302810000	259670000	36281000	25728000	50624000	162090000	14451000	104960000	1.83004	0.02534	-1.32151	0.266088	'(at3g61440 : 520.0) Encodes a cysteine synthase isomer CysC1. The isomer is however less effective in cysteine biosynthesis. It is involved in beta-cyanoalanine biosynthesis, an intermediate of cyanide detoxification pathway.; cysteine synthase C1 (CYSC1); CONTAINS InterPro DOMAIN/s: Pyridoxal phosphate-dependent enzyme, beta subunit (InterPro:IPR001926); BEST Arabidopsis thaliana protein match …
Solyc09g025240	25430000	12510000	12586000	21013000	21299000	15940000	0	14238000	0	1.82728	0.131763	2.03256	0.0440177	'(at1g06210 : 285.0) ENTH/VHS/GAT family protein; FUNCTIONS IN: protein transporter activity; INVOLVED IN: intracellular protein transport, intra-Golgi vesicle-mediated transport; LOCATED IN: Golgi stack; EXPRESSED IN: 23 plant structures; EXPRESSED DURING: 13 growth stages; CONTAINS InterPro DOMAIN/s: VHS (InterPro:IPR002014), ENTH/VHS (InterPro:IPR008942); BEST Arabidopsis thaliana protein matc…
Solyc05g048760	11876000	13845000	13621000	13397000	22898000	15875000	11352000	0	0	1.79312	0.0717516	2.20027	0.0452932	'(at2g45790 : 418.0) encodes a phosphomannomutase, involved in ascorbate biosynthesis; phosphomannomutase (PMM); FUNCTIONS IN: protein binding, phosphomannomutase activity; INVOLVED IN: L-ascorbic acid biosynthetic process, response to salt stress, mannose biosynthetic process; LOCATED IN: cytoplasm; EXPRESSED IN: 24 plant structures; EXPRESSED DURING: 13 growth stages; CONTAINS InterPro DOMAIN/s…
Solyc08g081200	17117000	23028000	16319000	10948000	9625000	9403200	8242900	8205100	0	1.77942	0.0182744	0.865905	0.180531	'(at4g11410 : 409.0) NAD(P)-binding Rossmann-fold superfamily protein; FUNCTIONS IN: oxidoreductase activity, binding, catalytic activity; INVOLVED IN: oxidation reduction, metabolic process; EXPRESSED IN: 22 plant structures; EXPRESSED DURING: 13 growth stages; CONTAINS InterPro DOMAIN/s: NAD(P)-binding domain (InterPro:IPR016040), Glucose/ribitol dehydrogenase (InterPro:IPR002347), Short-chain …
Solyc04g076200	273850000	212020000	262710000	64438000	85323000	81068000	95153000	51877000	71316000	1.77754	0.00148554	0.0802084	0.781746	'(at1g09740 : 228.0) Adenine nucleotide alpha hydrolases-like superfamily protein; FUNCTIONS IN: molecular_function unknown; INVOLVED IN: response to stress; LOCATED IN: cellular_component unknown; EXPRESSED IN: 13 plant structures; EXPRESSED DURING: 7 growth stages; CONTAINS InterPro DOMAIN/s: UspA (InterPro:IPR006016), Rossmann-like alpha/beta/alpha sandwich fold (InterPro:IPR014729), Universal…
Solyc06g051270	23367000	22564000	24396000	16078000	26013000	11873000	0	10436000	10178000	1.77045	0.00886796	1.38837	0.109589	'(at2g39770 : 657.0) Encodes a GDP-mannose pyrophosphorylase/ mannose-1-pyrophosphatase. This enzyme provides GDP-mannose, which is used for cell wall carbohydrate biosynthesis and protein glycosylation as well as for ascorbate (vitamin C) biosynthesis. Mutations in this gene confer hypersensitivity to NH4+.; CYTOKINESIS DEFECTIVE 1 (CYT1); CONTAINS InterPro DOMAIN/s: Trimeric LpxA-like (InterPro…
Solyc02g093530	21115000	23891000	22714000	7013400	5460000	7421500	6247300	7373800	6909100	1.72183	5.45967e-05	-0.045349	0.771389	'(at4g35860 : 395.0) GTP-binding protein ATGB2; GTP-binding 2 (GB2); FUNCTIONS IN: GTP binding; INVOLVED IN: protein transport, small GTPase mediated signal transduction; LOCATED IN: chloroplast; EXPRESSED IN: 23 plant structures; EXPRESSED DURING: 15 growth stages; CONTAINS InterPro DOMAIN/s: Ras GTPase (InterPro:IPR001806), Ras small GTPase, Rab type (InterPro:IPR003579), Small GTPase (InterPro…
Solyc03g007000	9542700	8998300	5829400	5894800	0	5416200	3346700	0	4198600	1.69148	0.0314473	0.584076	0.611792	'(at5g51740 : 477.0) Peptidase family M48 family protein; FUNCTIONS IN: metalloendopeptidase activity; INVOLVED IN: proteolysis; LOCATED IN: membrane; EXPRESSED IN: 24 plant structures; EXPRESSED DURING: 15 growth stages; CONTAINS InterPro DOMAIN/s: Peptidase M48 (InterPro:IPR001915); Has 6369 Blast hits to 6329 proteins in 1292 species: Archae - 10; Bacteria - 4324; Metazoa - 65; Fungi - 153; Pl…
Solyc12g014100	78645000	72722000	68246000	21348000	22197000	24152000	22126000	20223000	25938000	1.68528	0.000127097	-0.0125191	0.921475	'(at5g54080 : 775.0) homogentisate 1,2-dioxygenase; "homogentisate 1,2-dioxygenase" (HGO); FUNCTIONS IN: homogentisate 1,2-dioxygenase activity; INVOLVED IN: oxidation reduction, tyrosine metabolic process, L-phenylalanine catabolic process, tyrosine catabolic process; LOCATED IN: cellular_component unknown; EXPRESSED IN: 23 plant structures; EXPRESSED DURING: 13 growth stages; CONTAINS InterPro …
Solyc12g014180	14407000	0	5335100	15721000	10551000	7345300	0	6187400	0	1.67387	0.389351	2.4418	0.0458415	'(at1g53240 : 511.0) Lactate/malate dehydrogenase family protein; FUNCTIONS IN: malate dehydrogenase activity, copper ion binding; INVOLVED IN: response to cadmium ion, response to salt stress, response to cold, defense response to bacterium, peptidyl-cysteine S-nitrosylation; LOCATED IN: mitochondrion, cell wall, chloroplast; EXPRESSED IN: 26 plant structures; EXPRESSED DURING: 15 growth stages;…
Solyc05g056540	100190000	94028000	101040000	50964000	29016000	42580000	46451000	20055000	26211000	1.67107	0.00122772	0.402582	0.385519	'(at5g63620 : 598.0) GroES-like zinc-binding alcohol dehydrogenase family protein; FUNCTIONS IN: cobalt ion binding, zinc ion binding; INVOLVED IN: oxidation reduction; EXPRESSED IN: 24 plant structures; EXPRESSED DURING: 13 growth stages; CONTAINS InterPro DOMAIN/s: GroES-like (InterPro:IPR011032), Alcohol dehydrogenase GroES-like (InterPro:IPR013154), Alcohol dehydrogenase, C-terminal (InterPro…
Solyc02g063490	183450000	202880000	121770000	26195000	60886000	48747000	43429000	43806000	74365000	1.65269	0.0120949	-0.250646	0.583782	'(p37228|mdhg_soybn : 572.0) Malate dehydrogenase, glyoxysomal precursor (EC 1.1.1.37) - Glycine max (Soybean) & (at2g22780 : 565.0) encodes an peroxisomal NAD-malate dehydrogenase that is involved in fatty acid beta-oxidation through providing NAD to the process of converting fatty acyl CoA to acetyl CoA.; peroxisomal NAD-malate dehydrogenase 1 (PMDH1); FUNCTIONS IN: in 6 functions; INVOLVED IN:…
Solyc01g073640	834250000	1328400000	1282800000	345010000	373620000	235630000	537510000	229560000	329720000	1.65141	0.0126036	-0.200833	0.659379	#N/A
Solyc12g057120	41655000	57095000	42919000	36838000	76597000	22459000	19950000	17322000	8889700	1.61776	0.00595065	1.55771	0.144648	'(at1g22450 : 133.0) subunit 6b of cytochrome c oxidase; cytochrome C oxidase 6B (COX6B); FUNCTIONS IN: cytochrome-c oxidase activity, copper ion binding; INVOLVED IN: oxidation reduction, response to salt stress; LOCATED IN: thylakoid, mitochondrion, chloroplast thylakoid membrane, chloroplast; EXPRESSED IN: 24 plant structures; EXPRESSED DURING: 17 growth stages; CONTAINS InterPro DOMAIN/s: Cyt…
Solyc03g115360	37171000	50003000	25351000	16209000	16739000	8478000	7085700	13235000	16591000	1.6081	0.0299995	0.166458	0.71629	'(gnl|cdd|38621 : 220.0) no description available & (at5g61170 : 213.0) Ribosomal protein S19e family protein; FUNCTIONS IN: structural constituent of ribosome; INVOLVED IN: translation; LOCATED IN: cytosolic small ribosomal subunit, cytosolic ribosome, ribosome, vacuole; EXPRESSED IN: 23 plant structures; EXPRESSED DURING: 13 growth stages; CONTAINS InterPro DOMAIN/s: Ribosomal protein S19e, con…
Solyc02g065250	1114900000	1040800000	1574800000	407110000	425520000	355540000	469670000	402930000	369190000	1.58695	0.00809672	-0.06368	0.647349	'(at2g23620 : 224.0) Encodes a protein shown to have carboxylesterase activity, methyl salicylate esterase activity, methyl jasmonate esterase activity, and methyl IAA esterase activity in vitro. MES1 appears to be involved in MeSA hydrolysis in planta. Expression of MES1 can restore systemic acquired resistance in SAR-deficient tobacco plants. This protein does not act on MeGA4, or MEGA9 in vitr…
Solyc12g009020	5913300	3807900	5718300	11705000	9968500	7944300	5201400	0	0	1.56965	0.140342	2.50949	0.0164351	'(at4g29810 : 498.0) encodes a MAP kinase kinase 2 that regulates MPK6 and MPK4 in response to cold and salt stresses. Co-expression with MEKK1 in protoplasts activated MKK2 activity, suggesting that MEKK1 may be a regulator of MKK2.; MAP kinase kinase 2 (MKK2); FUNCTIONS IN: MAP kinase kinase activity, kinase activity; INVOLVED IN: cold acclimation, MAPKKK cascade, response to salt stress, respo…
Solyc12g094520	14371000	16668000	15970000	5545600	7103700	5116800	0	9424900	6419000	1.56901	0.0221524	0.1652	0.832814	'(at1g20510 : 759.0) OPC-8:0 CoA ligase1 (OPCL1); FUNCTIONS IN: 4-coumarate-CoA ligase activity; INVOLVED IN: phenylpropanoid metabolic process, jasmonic acid biosynthetic process, response to wounding; LOCATED IN: peroxisome; EXPRESSED IN: 22 plant structures; EXPRESSED DURING: 13 growth stages; CONTAINS InterPro DOMAIN/s: AMP-binding, conserved site (InterPro:IPR020845), AMP-dependent synthetas…
Solyc01g067660	122010000	124330000	224470000	40735000	87752000	89790000	61982000	42395000	57538000	1.53991	0.0398322	0.430923	0.333212	'(at5g18670 : 540.0) putative beta-amylase BMY3 (BMY3); beta-amylase 3 (BMY3); FUNCTIONS IN: cation binding, beta-amylase activity, catalytic activity; INVOLVED IN: cellulose biosynthetic process, carbohydrate metabolic process, polysaccharide catabolic process; EXPRESSED IN: 23 plant structures; EXPRESSED DURING: 13 growth stages; CONTAINS InterPro DOMAIN/s: Glycoside hydrolase, family 14 (Inter…
Solyc11g072690	24272000	22389000	22785000	11542000	16278000	12855000	0	14497000	9507400	1.53259	0.0242232	0.760843	0.282654	'(at1g79500 : 518.0) Encodes a protein with 3-deoxy-8-phosphooctulonate synthase (KDOP synthase) activity which is involved in the biosynthesis of KDO, a component of cell wall rhamnogalacturonan II.; AtkdsA1; FUNCTIONS IN: 3-deoxy-8-phosphooctulonate synthase activity; INVOLVED IN: metabolic process, rhamnogalacturonan II biosynthetic process; LOCATED IN: cytoplasm; EXPRESSED IN: 22 plant struct…
Solyc12g056800	12383000	15816000	13434000	6727700	0	8500000	8879100	0	5616400	1.52212	0.0314264	0.071093	0.95009	'(at4g09670 : 454.0) Oxidoreductase family protein; FUNCTIONS IN: oxidoreductase activity, binding, catalytic activity; INVOLVED IN: oxidation reduction, metabolic process; LOCATED IN: cellular_component unknown; EXPRESSED IN: 23 plant structures; EXPRESSED DURING: 13 growth stages; CONTAINS InterPro DOMAIN/s: Oxidoreductase, N-terminal (InterPro:IPR000683), Oxidoreductase, C-terminal (InterPro:I…
Solyc01g097800	69778000	54638000	44483000	38749000	51599000	20917000	0	28360000	30612000	1.51806	0.040676	0.915898	0.259349	'(at3g04880 : 400.0) encodes a novel protein involved in DNA repair from UV damage. Isolated by functional complementation of E. coli UV-sensitive mutants (UVR genes).; DNA-DAMAGE-REPAIR/TOLERATION 2 (DRT102); INVOLVED IN: response to UV, photoreactive repair, response to cold; LOCATED IN: nucleus, cytoplasm; EXPRESSED IN: 23 plant structures; EXPRESSED DURING: 13 growth stages; CONTAINS InterPro…
Solyc04g014670	62546000	55769000	38233000	17485000	22943000	20050000	18122000	19158000	17914000	1.50402	0.00960929	0.131899	0.338795	'(at4g05530 : 268.0) Encodes a peroxisomal member of the short-chain dehydrogenase/reductase (SDR) family of enzymes. Loss of IBR1 function causes increased resistance to indole-3-butyric acid without affecting plant responses to IAA, NAA, and 2,4-D. This enzyme may be responsible for catalyzing a dehydrogenation step in the beta-oxidation-like conversion of IBA to IAA.; indole-3-butyric acid res…
Solyc03g113780	26030000	33027000	39467000	15805000	6976500	15093000	10817000	11808000	12331000	1.49494	0.00559576	0.115687	0.751371	'(at5g49970 : 744.0) encodes the bifunctional pyridoxine (pyridoxamine) 5Ã­-phosphate oxidase (PPOX)(EC 1.4.3.5) that is involved in the formation of pyridoxal 5'-phosphate (member of the vitamin B6 group); pyridoxin (pyrodoxamine) 5'-phosphate oxidase (PPOX); CONTAINS InterPro DOMAIN/s: Pyridoxamine 5&apos;-phosphate oxidase, rossman domain-containing, predicted, plant (InterPro:IPR021198), YjeF…
Solyc04g011360	108030000	69616000	63847000	50416000	64898000	37924000	33188000	16938000	35668000	1.49303	0.0261414	0.836825	0.0826137	'(at3g46060 : 324.0) small GTP-binding protein (ara-3); ARA3; FUNCTIONS IN: GTP binding; INVOLVED IN: ethylene mediated signaling pathway; LOCATED IN: plasma membrane; EXPRESSED IN: 26 plant structures; EXPRESSED DURING: 15 growth stages; CONTAINS InterPro DOMAIN/s: Ras GTPase (InterPro:IPR001806), Small GTP-binding protein (InterPro:IPR005225), Small GTPase (InterPro:IPR020851), Ras (InterPro:IP…
Solyc10g080900	1660100000	919400000	1002000000	945880000	1017900000	478600000	604650000	231040000	438510000	1.49097	0.04073	0.938696	0.124269	'(at3g55290 : 294.0) NAD(P)-binding Rossmann-fold superfamily protein; FUNCTIONS IN: oxidoreductase activity, binding, catalytic activity; INVOLVED IN: oxidation reduction, metabolic process; LOCATED IN: peroxisome; EXPRESSED IN: leaf; CONTAINS InterPro DOMAIN/s: Short-chain dehydrogenase/reductase, conserved site (InterPro:IPR020904), NAD(P)-binding domain (InterPro:IPR016040), Glucose/ribitol d…
Solyc01g010540	127600000	180010000	102360000	15577000	18610000	21800000	54852000	26380000	65370000	1.48361	0.0267602	-1.38874	0.0624274	'(at5g39850 : 298.0) Ribosomal protein S4; FUNCTIONS IN: structural constituent of ribosome; INVOLVED IN: translation; LOCATED IN: cytosolic small ribosomal subunit, membrane; EXPRESSED IN: 22 plant structures; EXPRESSED DURING: 13 growth stages; CONTAINS InterPro DOMAIN/s: Ribosomal protein S4 (InterPro:IPR001912), Ribosomal protein S4, conserved site (InterPro:IPR018079), Ribosomal protein S4/S…
Solyc10g080970	105250000	69907000	54073000	19538000	41504000	34377000	12838000	33238000	36213000	1.47802	0.0435634	0.213577	0.677949	'(at3g12290 : 441.0) Amino acid dehydrogenase family protein; FUNCTIONS IN: binding, catalytic activity; INVOLVED IN: folic acid and derivative biosynthetic process, metabolic process; LOCATED IN: chloroplast; EXPRESSED IN: 25 plant structures; EXPRESSED DURING: 14 growth stages; CONTAINS InterPro DOMAIN/s: Tetrahydrofolate dehydrogenase/cyclohydrolase, NAD(P)-binding domain (InterPro:IPR020631),…
Solyc01g099160	77352000	71085000	80813000	79310000	56323000	52531000	7899400	50435000	24890000	1.46184	0.0185037	1.17691	0.0790772	'(p37831|lox1_soltu : 1360.0) Lipoxygenase 1 (EC 1.13.11.12) - Solanum tuberosum (Potato) & (at1g55020 : 1181.0) lipoxygenase, a defense gene conferring resistance Xanthomonas campestris; lipoxygenase 1 (LOX1); CONTAINS InterPro DOMAIN/s: Lipoxygenase, iron binding site (InterPro:IPR020833), Lipoxygenase, C-terminal (InterPro:IPR013819), Lipoxygenase, LH2 (InterPro:IPR001024), Lipase/lipooxygenas…
Solyc09g008670	16713000	14964000	88171000	34162000	40565000	28274000	21130000	2674300	19738000	1.46072	0.363655	1.24217	0.045625	'(q39469|thd1_cicar : 735.0) Threonine dehydratase biosynthetic, chloroplast precursor (EC 4.3.1.19) (Threonine deaminase) (TD) - Cicer arietinum (Chickpea) (Garbanzo) & (gnl|cdd|82867 : 619.0) no description available & (at3g10050 : 527.0) first enzyme in the biosynthetic pathway of isoleucine; L-O-methylthreonine resistant 1 (OMR1); FUNCTIONS IN: L-threonine ammonia-lyase activity; INVOLVED IN:…
Solyc09g074400	9505500	12955000	11043000	24665000	25922000	14043000	0	4768300	7637700	1.43327	0.0449504	2.38117	0.0164382	'(at2g26060 : 444.0) embryo defective 1345 (emb1345); CONTAINS InterPro DOMAIN/s: WD40 repeat 2 (InterPro:IPR019782), WD40 repeat, conserved site (InterPro:IPR019775), WD40 repeat (InterPro:IPR001680), G-protein beta WD-40 repeat, region (InterPro:IPR020472), WD40 repeat-like-containing domain (InterPro:IPR011046), WD40-repeat-containing domain (InterPro:IPR017986), WD40/YVTN repeat-like-containi…
Solyc02g086520	23958000	32874000	25585000	21014000	0	18512000	17736000	12969000	0	1.42447	0.044604	0.364328	0.746414	'(at5g14540 : 231.0) FUNCTIONS IN: molecular_function unknown; INVOLVED IN: biological_process unknown; LOCATED IN: cellular_component unknown; EXPRESSED IN: 23 plant structures; EXPRESSED DURING: 13 growth stages; CONTAINS InterPro DOMAIN/s: Ubiquitin-associated/translation elongation factor EF1B, N-terminal, eukaryote (InterPro:IPR015940), UBA-like (InterPro:IPR009060), Protein of unknown funct…
Solyc05g010710	38276000	43996000	26809000	13632000	18280000	8167700	20362000	10201000	10789000	1.39937	0.0200682	-0.0450854	0.927899	'(at1g73880 : 186.0) UDP-glucosyl transferase 89B1 (UGT89B1); FUNCTIONS IN: in 7 functions; INVOLVED IN: metabolic process; LOCATED IN: cellular_component unknown; CONTAINS InterPro DOMAIN/s: UDP-glucuronosyl/UDP-glucosyltransferase (InterPro:IPR002213); BEST Arabidopsis thaliana protein match is: UDP-Glycosyltransferase superfamily protein (TAIR:AT1G51210.1); Has 6052 Blast hits to 5982 proteins…
Solyc11g064920	36362000	32575000	34656000	25432000	5190400	16930000	14424000	12080000	13180000	1.3843	7.81218e-05	0.260961	0.679996	'(at5g12200 : 827.0) Encodes a protein with dihydropyrimidine amidohydrolase activity. It localizes to the secretory system and plays a role in uracil metabolism.; pyrimidine 2 (PYD2); CONTAINS InterPro DOMAIN/s: D-hydantoinase (InterPro:IPR011778), Amidohydrolase 1 (InterPro:IPR006680), Metal-dependent hydrolase, composite domain (InterPro:IPR011059); BEST Arabidopsis thaliana protein match is: …
Solyc11g042430	9687600	8561400	8927600	3779700	6634800	10369000	0	5270000	5178000	1.37914	0.0346686	0.992212	0.253176	'(at4g10050 : 496.0) esterase/lipase/thioesterase family protein; FUNCTIONS IN: hydrolase activity; LOCATED IN: vacuole; EXPRESSED IN: 23 plant structures; EXPRESSED DURING: 13 growth stages; CONTAINS InterPro DOMAIN/s: Alpha/beta hydrolase fold-1 (InterPro:IPR000073), Protein phosphatase methylesterase, eukaryotic (InterPro:IPR016812); Has 30201 Blast hits to 17322 proteins in 780 species: Archa…
Solyc06g005260	241300000	152550000	118200000	59118000	133400000	112300000	60815000	70639000	69075000	1.35247	0.047746	0.604137	0.194177	'(at5g40370 : 160.0) Glutaredoxin family protein; FUNCTIONS IN: electron carrier activity, arsenate reductase (glutaredoxin) activity, protein disulfide oxidoreductase activity; INVOLVED IN: cell redox homeostasis; LOCATED IN: plasma membrane; EXPRESSED IN: 27 plant structures; EXPRESSED DURING: 15 growth stages; CONTAINS InterPro DOMAIN/s: Thioredoxin fold (InterPro:IPR012335), Glutaredoxin (Int…
Solyc12g098490	38853000	59364000	68331000	32560000	32317000	22702000	28789000	14880000	21684000	1.34961	0.0246225	0.422332	0.224665	'(at4g13930 : 851.0) Encodes a serine hydroxymethyltransferase maximally expressed in root; serine hydroxymethyltransferase 4 (SHM4); FUNCTIONS IN: pyridoxal phosphate binding, glycine hydroxymethyltransferase activity, catalytic activity; INVOLVED IN: response to cadmium ion, glycine metabolic process, L-serine metabolic process; LOCATED IN: cytosol, plasma membrane, membrane; EXPRESSED IN: 9 pl…
Solyc04g008310	50449000	63106000	43163000	25862000	66331000	14737000	20476000	31942000	11196000	1.30075	0.020639	0.74925	0.438183	'(p56725|zox_phavu : 418.0) Zeatin O-xylosyltransferase (EC 2.4.2.40) (Zeatin O-beta-D-xylosyltransferase) - Phaseolus vulgaris (Kidney bean) (French bean) & (at2g15490 : 184.0) UDP-glycosyltransferase 73B4 (UGT73B4); FUNCTIONS IN: quercetin 3-O-glucosyltransferase activity, UDP-glycosyltransferase activity, quercetin 7-O-glucosyltransferase activity, UDP-glucosyltransferase activity, transferase…
Solyc03g059100	0	3638100	6497100	5860700	8105400	9538700	0	4133500	0	1.29394	0.43912	2.50752	0.020818	'(at2g43770 : 420.0) Transducin/WD40 repeat-like superfamily protein; CONTAINS InterPro DOMAIN/s: WD40 repeat 2 (InterPro:IPR019782), WD40 repeat, conserved site (InterPro:IPR019775), WD40 repeat (InterPro:IPR001680), G-protein beta WD-40 repeat, region (InterPro:IPR020472), WD40 repeat-like-containing domain (InterPro:IPR011046), WD40-repeat-containing domain (InterPro:IPR017986), WD40/YVTN repe…
Solyc01g111510	125470000	159570000	120260000	63270000	57961000	77470000	58933000	41504000	65326000	1.28987	0.00496266	0.261477	0.29852	'(at4g35000 : 446.0) Encodes a microsomal ascorbate peroxidase APX3. Ascorbate peroxidases are enzymes that scavenge hydrogen peroxide in plant cells. Eight types of APX have been described for Arabidopsis: three cytosolic (APX1, APX2, APX6), two chloroplastic types (stromal sAPX, thylakoid tAPX), and three microsomal (APX3, APX4, APX5) isoforms. The APX3 protein interacts with AKR2 (ankyrin-cont…
Solyc02g021400	192670000	145070000	207820000	31236000	156840000	67536000	77257000	39953000	106500000	1.28611	0.016462	0.192326	0.81258	' (original description: no original description)'
Solyc03g097700	147690000	199110000	120620000	82586000	71627000	78881000	64913000	65788000	61027000	1.28566	0.0163431	0.281851	0.0175387	'(o22309|7omt9_medsa : 320.0) Isoflavone-7-O-methyltransferase 9 (EC 2.1.1.150) (Isoflavone-O-methyltransferase 9) (7 IOMT-9) - Medicago sativa (Alfalfa) & (gnl|cdd|85101 : 288.0) no description available & (gnl|cdd|38388 : 245.0) no description available & (at4g35160 : 220.0) O-methyltransferase family protein; FUNCTIONS IN: methyltransferase activity, O-methyltransferase activity, protein dimer…
Solyc01g111780	68713000	62345000	63061000	54551000	52519000	35396000	27210000	30610000	21947000	1.28308	0.000293635	0.836754	0.0336043	'(at2g16950 : 1239.0) Nuclear import receptor for AtGRP7.; transportin 1 (TRN1); CONTAINS InterPro DOMAIN/s: HEAT (InterPro:IPR000357), Importin-beta, N-terminal (InterPro:IPR001494), Armadillo-like helical (InterPro:IPR011989), Armadillo-type fold (InterPro:IPR016024); BEST Arabidopsis thaliana protein match is: ARM repeat superfamily protein (TAIR:AT2G16960.1); Has 35333 Blast hits to 34131 pro…
Solyc08g015860	176720000	122090000	112560000	90793000	100280000	83564000	40930000	84737000	47214000	1.25066	0.030433	0.667747	0.0795457	'(at3g59920 : 768.0) RAB GDP DISSOCIATION INHIBITOR 2; RAB GDP dissociation inhibitor 2 (GDI2); FUNCTIONS IN: RAB GDP-dissociation inhibitor activity; INVOLVED IN: regulation of GTPase activity, protein transport; LOCATED IN: cellular_component unknown; EXPRESSED IN: 25 plant structures; EXPRESSED DURING: 15 growth stages; CONTAINS InterPro DOMAIN/s: Rab GTPase activator (InterPro:IPR002005), GDP…
Solyc07g062970	1355100000	1456400000	1187100000	611180000	653050000	515000000	324530000	857180000	509140000	1.24175	0.0116825	0.0735043	0.864059	'(at3g15260 : 399.0) Protein phosphatase 2C family protein; FUNCTIONS IN: protein serine/threonine phosphatase activity, catalytic activity; EXPRESSED IN: 23 plant structures; EXPRESSED DURING: 14 growth stages; CONTAINS InterPro DOMAIN/s: Protein phosphatase 2C-related (InterPro:IPR001932), Protein phosphatase 2C (InterPro:IPR015655), Protein phosphatase 2C, N-terminal (InterPro:IPR014045); BEST…
Solyc04g072240	97041000	88160000	68445000	30128000	34194000	42759000	43106000	24529000	40559000	1.2292	0.00912591	-0.014918	0.959722	'(at4g09670 : 471.0) Oxidoreductase family protein; FUNCTIONS IN: oxidoreductase activity, binding, catalytic activity; INVOLVED IN: oxidation reduction, metabolic process; LOCATED IN: cellular_component unknown; EXPRESSED IN: 23 plant structures; EXPRESSED DURING: 13 growth stages; CONTAINS InterPro DOMAIN/s: Oxidoreductase, N-terminal (InterPro:IPR000683), Oxidoreductase, C-terminal (InterPro:I…
Solyc02g078570	229770000	192920000	202800000	96373000	101650000	76085000	66766000	117410000	82965000	1.22739	0.00299473	0.037143	0.897	'(gnl|cdd|39380 : 212.0) no description available & (at3g51000 : 182.0) alpha/beta-Hydrolases superfamily protein; FUNCTIONS IN: epoxide hydrolase activity, catalytic activity; EXPRESSED IN: 22 plant structures; EXPRESSED DURING: 13 growth stages; CONTAINS InterPro DOMAIN/s: Epoxide hydrolase-like (InterPro:IPR000639), Alpha/beta hydrolase fold-1 (InterPro:IPR000073); BEST Arabidopsis thaliana pr…
Solyc12g038400	16001000	12427000	9716900	9242100	10388000	11661000	6235900	4054000	6252700	1.2053	0.0213458	0.919566	0.0082489	'(at5g23050 : 978.0) acyl-activating enzyme 17 (AAE17); FUNCTIONS IN: catalytic activity, ligase activity; INVOLVED IN: metabolic process; LOCATED IN: cellular_component unknown; EXPRESSED IN: 22 plant structures; EXPRESSED DURING: 15 growth stages; CONTAINS InterPro DOMAIN/s: AMP-binding, conserved site (InterPro:IPR020845), AMP-dependent synthetase/ligase (InterPro:IPR000873); BEST Arabidopsis …
Solyc01g006510	124630000	126910000	79162000	59221000	61995000	52224000	47743000	51617000	44178000	1.2041	0.0164785	0.273004	0.0509808	'(at5g51970 : 637.0) Encodes a putative sorbitol dehydrogenase that can be thiolated in vitro.; GroES-like zinc-binding alcohol dehydrogenase family protein; FUNCTIONS IN: oxidoreductase activity, zinc ion binding; INVOLVED IN: oxidation reduction; EXPRESSED IN: 24 plant structures; EXPRESSED DURING: 15 growth stages; CONTAINS InterPro DOMAIN/s: GroES-like (InterPro:IPR011032), Alcohol dehydrogen…
Solyc11g010470	660580000	528690000	444990000	401540000	328860000	254970000	165000000	322880000	225410000	1.19608	0.0168773	0.466177	0.220346	'(o49996|1433d_tobac : 423.0) 14-3-3-like protein D - Nicotiana tabacum (Common tobacco) & (at5g65430 : 375.0) member of 14-3-3 proteins. This protein is reported to interact with the BZR1 transcription factor involved in brassinosteroid signaling and may affect the nucleocytoplasmic shuttling of BZR1; general regulatory factor 8 (GRF8); CONTAINS InterPro DOMAIN/s: 14-3-3 protein (InterPro:IPR000…
Solyc04g079440	191570000	167520000	115550000	55391000	121430000	56313000	51194000	90389000	65916000	1.19373	0.0240831	0.168055	0.746507	'(gnl|cdd|29118 : 489.0) no description available & (at1g47710 : 478.0) Serine protease inhibitor (SERPIN) family protein; FUNCTIONS IN: serine-type endopeptidase inhibitor activity, cysteine-type endopeptidase inhibitor activity; INVOLVED IN: biological_process unknown; LOCATED IN: apoplast; EXPRESSED IN: 25 plant structures; EXPRESSED DURING: 13 growth stages; CONTAINS InterPro DOMAIN/s: Protea…
Solyc05g017760	373180000	427890000	382430000	184900000	192150000	182680000	201020000	130620000	186420000	1.19187	0.00125033	0.111612	0.555915	'(at5g48230 : 562.0) acetoacetyl-CoA thiolase 2 (ACAT2); FUNCTIONS IN: transferase activity, transferring acyl groups other than amino-acyl groups, acetyl-CoA C-acetyltransferase activity, catalytic activity; INVOLVED IN: embryo development ending in seed dormancy; LOCATED IN: peroxisome, plasma membrane; EXPRESSED IN: 24 plant structures; EXPRESSED DURING: 13 growth stages; CONTAINS InterPro DOM…
Solyc06g009050	828410000	778200000	1209700000	400930000	278240000	444960000	271280000	493550000	468700000	1.19101	0.0262633	-0.133984	0.694052	'(at2g47710 : 202.0) Adenine nucleotide alpha hydrolases-like superfamily protein; FUNCTIONS IN: molecular_function unknown; INVOLVED IN: response to stress; LOCATED IN: vacuole; EXPRESSED IN: 23 plant structures; EXPRESSED DURING: 13 growth stages; CONTAINS InterPro DOMAIN/s: UspA (InterPro:IPR006016), Rossmann-like alpha/beta/alpha sandwich fold (InterPro:IPR014729), Universal stress protein A …
Solyc09g082990	692410000	590130000	492780000	318230000	404660000	277710000	185760000	364180000	241010000	1.16642	0.0136927	0.339207	0.340686	'(q338b5|gme1_orysa : 726.0) GDP-mannose 3,5-epimerase 1 (EC 5.1.3.18) (GDP-Man 3,5-epimerase 1) (OsGME-1) - Oryza sativa (Rice) & (at5g28840 : 721.0) Encodes a protein with GDP-D-mannose 3',5'-epimerase activity. The enzyme is involved in ascorbate biosynthesis. It catalyzes the conversion of GDP-D-mannose to GDP-L-galactose.; "GDP-D-mannose 3',5'-epimerase" (GME); CONTAINS InterPro DOMAIN/s: NA…
Solyc01g007920	45264000	32607000	34509000	19446000	20336000	21302000	12961000	13654000	23998000	1.15081	0.0179533	0.271287	0.388265	'(at5g23230 : 282.0) nicotinamidase 2 (NIC2); CONTAINS InterPro DOMAIN/s: Isochorismatase-like (InterPro:IPR000868); BEST Arabidopsis thaliana protein match is: nicotinamidase 3 (TAIR:AT5G23220.1); Has 1807 Blast hits to 1807 proteins in 277 species: Archae - 0; Bacteria - 0; Metazoa - 736; Fungi - 347; Plants - 385; Viruses - 0; Other Eukaryotes - 339 (source: NCBI BLink). & (gnl|cdd|29548 : 163…
Solyc01g006280	347750000	333340000	420450000	137620000	193610000	149260000	159670000	158010000	179050000	1.14899	0.0019172	-0.0479555	0.782622	'(p28723|fths_spiol : 1073.0) Formate--tetrahydrofolate ligase (EC 6.3.4.3) (Formyltetrahydrofolate synthetase) (10-formyletrahydrofolate synthetase) (FHS) (FTHFS) - Spinacia oleracea (Spinach) & (at1g50480 : 1071.0) 10-formyltetrahydrofolate synthetase (THFS) mRNA, complete; 10-formyltetrahydrofolate synthetase (THFS); FUNCTIONS IN: formate-tetrahydrofolate ligase activity, copper ion binding, A…
Solyc11g017240	50904000	56246000	53444000	20328000	0	25091000	25382000	27756000	19337000	1.14786	0.000566201	-0.674187	0.327482	'(gnl|cdd|36014 : 309.0) no description available & (at5g10870 : 258.0) Encodes chorismate mutase AtCM2.; chorismate mutase 2 (CM2); CONTAINS InterPro DOMAIN/s: Chorismate mutase, type II (InterPro:IPR020822), Chorismate mutase, AroQ class, eukaryotic type (InterPro:IPR008238); BEST Arabidopsis thaliana protein match is: chorismate mutase 3 (TAIR:AT1G69370.1); Has 1807 Blast hits to 1807 proteins…
Solyc12g017570	693380000	625910000	589480000	322420000	300990000	308530000	263890000	291870000	306080000	1.14715	0.00044518	0.112817	0.167858	'(at3g59920 : 791.0) RAB GDP DISSOCIATION INHIBITOR 2; RAB GDP dissociation inhibitor 2 (GDI2); FUNCTIONS IN: RAB GDP-dissociation inhibitor activity; INVOLVED IN: regulation of GTPase activity, protein transport; LOCATED IN: cellular_component unknown; EXPRESSED IN: 25 plant structures; EXPRESSED DURING: 15 growth stages; CONTAINS InterPro DOMAIN/s: Rab GTPase activator (InterPro:IPR002005), GDP…
Solyc04g071340	50669000	51572000	30764000	24162000	16411000	14385000	19196000	25521000	15611000	1.14058	0.0304597	-0.134498	0.688848	'(p46276|f16p2_soltu : 664.0) Fructose-1,6-bisphosphatase, cytosolic (EC 3.1.3.11) (D-fructose-1,6-bisphosphate 1-phosphohydrolase) (FBPase) (CY-F1) - Solanum tuberosum (Potato) & (at1g43670 : 590.0) Inositol monophosphatase family protein; FUNCTIONS IN: fructose 1,6-bisphosphate 1-phosphatase activity, phosphoric ester hydrolase activity; INVOLVED IN: carbohydrate metabolic process, fructose met…
Solyc04g011350	43258000	40478000	37903000	27648000	19332000	35329000	19721000	14026000	21903000	1.12815	0.00144076	0.564669	0.161502	'(at3g55410 : 1882.0) 2-oxoglutarate dehydrogenase, E1 component; FUNCTIONS IN: oxoglutarate dehydrogenase (succinyl-transferring) activity, cobalt ion binding, zinc ion binding; INVOLVED IN: glycolysis, metabolic process; LOCATED IN: mitochondrion; EXPRESSED IN: 25 plant structures; EXPRESSED DURING: 15 growth stages; CONTAINS InterPro DOMAIN/s: 2-oxoglutarate dehydrogenase, E1 component (InterP…
Solyc12g009610	45967000	33414000	20220000	34101000	48447000	27357000	14299000	11621000	19950000	1.11861	0.0840483	1.26063	0.0331315	'(at5g52580 : 902.0) RabGAP/TBC domain-containing protein; FUNCTIONS IN: RAB GTPase activator activity; INVOLVED IN: regulation of Rab GTPase activity; LOCATED IN: intracellular; EXPRESSED IN: 22 plant structures; EXPRESSED DURING: 13 growth stages; CONTAINS InterPro DOMAIN/s: RabGAP/TBC (InterPro:IPR000195), Protein of unknown function DUF3548 (InterPro:IPR021935); BEST Arabidopsis thaliana prot…
Solyc01g097520	350310000	277580000	253750000	222260000	291250000	197690000	192780000	88860000	125640000	1.11417	0.0197838	0.804234	0.0704465	'(at2g38750 : 268.0) Annexins are a family of calcium dependent membrane binding proteins though to be involved in Golgi mediated secretion. This is one of four annexins identified in Arabidopsis.; annexin 4 (ANNAT4); FUNCTIONS IN: calcium-dependent phospholipid binding, calcium ion binding; INVOLVED IN: in 6 processes; LOCATED IN: cell surface; EXPRESSED IN: 21 plant structures; EXPRESSED DURING…
Solyc09g065540	70103000	51591000	48612000	35727000	39406000	28169000	26799000	19400000	32516000	1.11342	0.0167549	0.392158	0.178935	'(at1g03090 : 1023.0) MCCA is the biotinylated subunit of the dimer MCCase, which is involved in leucine degradation. Both subunits are nuclear coded and the active enzyme is located in the mitochondrion.; MCCA; FUNCTIONS IN: cobalt ion binding, methylcrotonoyl-CoA carboxylase activity; INVOLVED IN: leucine catabolic process; LOCATED IN: mitochondrion, cytosolic ribosome; EXPRESSED IN: 26 plant s…
Solyc04g077040	57314000	48313000	39078000	27772000	21739000	20771000	16918000	25497000	24671000	1.10903	0.0120422	0.0671435	0.776133	'(at5g49650 : 884.0) Encodes a cytosolic protein capable of phosphorylating xylulose and deoxy-xylulose. It most likely plays a role in producing precursors for isoprenoid biosynthesis.; xylulose kinase-2 (XK-2); FUNCTIONS IN: xylulokinase activity; INVOLVED IN: xylulose metabolic process; LOCATED IN: cytosol; EXPRESSED IN: 23 plant structures; EXPRESSED DURING: 13 growth stages; CONTAINS InterPr…
Solyc05g005460	974570000	781150000	603400000	551290000	878840000	475760000	233020000	514620000	346400000	1.10858	0.0352672	0.800799	0.142102	'(at1g60420 : 650.0) Reduce transmission through pollen.; DC1 domain-containing protein; FUNCTIONS IN: oxidoreductase activity, antioxidant activity; INVOLVED IN: response to cadmium ion, pollen tube growth, pollen tube guidance; LOCATED IN: cellular_component unknown; EXPRESSED IN: 25 plant structures; EXPRESSED DURING: 15 growth stages; CONTAINS InterPro DOMAIN/s: Thioredoxin fold (InterPro:IPR…
Solyc01g059880	226200000	207530000	168190000	100140000	110000000	85293000	97247000	85062000	99319000	1.09578	0.00378087	0.0690402	0.614833	'(at5g49460 : 1115.0) One of the two genes encoding subunit B of the cytosolic enzyme ATP Citrate Lyase (ACL); ATP citrate lyase subunit B 2 (ACLB-2); FUNCTIONS IN: ATP citrate synthase activity; INVOLVED IN: acetyl-CoA biosynthetic process; LOCATED IN: cytosol, citrate lyase complex, plasma membrane; EXPRESSED IN: 24 plant structures; EXPRESSED DURING: 13 growth stages; CONTAINS InterPro DOMAIN/…
Solyc12g044300	9824700	12863000	8529800	15245000	11986000	12363000	0	5712200	9089000	1.07664	0.136901	1.41957	0.0439127	'(at3g16170 : 481.0) AMP-dependent synthetase and ligase family protein; FUNCTIONS IN: catalytic activity, AMP binding; INVOLVED IN: metabolic process; LOCATED IN: membrane; EXPRESSED IN: 21 plant structures; EXPRESSED DURING: 12 growth stages; CONTAINS InterPro DOMAIN/s: AMP-binding, conserved site (InterPro:IPR020845), AMP-dependent synthetase/ligase (InterPro:IPR000873); BEST Arabidopsis thali…
Solyc01g103010	101430000	89473000	67602000	65000000	100010000	52896000	29365000	47584000	46054000	1.0715	0.0171132	0.825012	0.107256	'(at2g02560 : 1786.0) Arabidopsis thaliana homolog of human CAND1 (cullin-associated and neddylation-dissociated). Putative similarity to TBP-interacting protein TIP120. Ubiquitously expressed in plant tissues throughout development. T-DNA insertion mutant plants were completely sterile and resistant to sirtinol and auxin, but not to gibberellins or brassinolide. Displayed developmental phenotype…
Solyc04g007560	44011000	50856000	50266000	26641000	20012000	34765000	21969000	21495000	26232000	1.05823	0.000696318	0.224272	0.436491	'(at1g15130 : 1003.0) Endosomal targeting BRO1-like domain-containing protein; CONTAINS InterPro DOMAIN/s: BRO1 (InterPro:IPR004328); Has 26948 Blast hits to 15985 proteins in 1003 species: Archae - 32; Bacteria - 2662; Metazoa - 9770; Fungi - 4642; Plants - 6039; Viruses - 612; Other Eukaryotes - 3191 (source: NCBI BLink). & (gnl|cdd|37431 : 504.0) no description available & (gnl|cdd|86235 : 383…
Solyc04g073990	2797700000	2130200000	1714900000	1262500000	768130000	943700000	898740000	1063300000	1256700000	1.0453	0.0263271	-0.113931	0.670708	'(at1g35720 : 393.0) Encodes a member of the annexin gene family, a diverse, multigene family of calcium-dependent, membrane-binding proteins. The protein was determined to have peroxidase activity. This activity is thought to be dependent on the presence of post-translational modifications (most likely phosphorylation). The protein was shown to be present as a mixture of monomer and homodimer. T…
Solyc09g011240	28431000	37447000	23550000	20986000	15865000	19421000	9235000	18193000	16079000	1.03948	0.0350993	0.37117	0.241692	'(at2g37790 : 488.0) NAD(P)-linked oxidoreductase superfamily protein; FUNCTIONS IN: oxidoreductase activity; INVOLVED IN: oxidation reduction; LOCATED IN: cytosol, nucleus; EXPRESSED IN: 22 plant structures; EXPRESSED DURING: 14 growth stages; CONTAINS InterPro DOMAIN/s: Aldo/keto reductase (InterPro:IPR001395), Aldo/keto reductase subgroup (InterPro:IPR020471), Aldo/keto reductase, conserved si…
Solyc01g099100	139810000	175830000	119830000	43719000	82616000	59353000	58350000	102780000	52581000	1.02691	0.0316257	-0.202781	0.656504	'(at5g27600 : 1133.0) Encode peroxisomal long-chain acyl-CoA synthetase. Activates fatty acids for further metabolism. Interacts with PEX5.; long-chain acyl-CoA synthetase 7 (LACS7); FUNCTIONS IN: protein binding, long-chain fatty acid-CoA ligase activity; INVOLVED IN: response to salt stress, long-chain fatty acid metabolic process, response to ozone; LOCATED IN: peroxisome; EXPRESSED IN: 25 pla…
Solyc07g021540	142690000	113070000	123690000	76124000	99564000	60052000	66202000	57518000	63179000	1.02165	0.00206994	0.334938	0.238163	'(at1g28200 : 278.0) VirF-interacting protein FIP1; FH interacting protein 1 (FIP1); CONTAINS InterPro DOMAIN/s: GRAM (InterPro:IPR004182); BEST Arabidopsis thaliana protein match is: GRAM domain family protein (TAIR:AT2G22475.1); Has 416 Blast hits to 413 proteins in 43 species: Archae - 4; Bacteria - 12; Metazoa - 9; Fungi - 9; Plants - 369; Viruses - 1; Other Eukaryotes - 12 (source: NCBI BLin…
Solyc01g103370	17216000	19373000	12129000	11506000	0	8503700	9625300	7711300	6670300	1.02101	0.0236333	-0.26275	0.726672	'(at3g11730 : 348.0) Encodes a member of the Rab GTPase family of proteins. This protein interacts with the tail region of a myosin XI protein (AT5G43900) in a GTP-dependent manner. It has also been identified as an isoprenylated protein.; ATFP8; FUNCTIONS IN: GTP binding, myosin XI tail binding, GTP-dependent protein binding; INVOLVED IN: protein transport, small GTPase mediated signal transduct…
Solyc12g094500	31533000	23421000	24188000	13567000	8764500	14568000	13881000	11388000	13819000	1.01772	0.00792064	-0.0831245	0.729965	'(at5g42250 : 573.0) Zinc-binding alcohol dehydrogenase family protein; FUNCTIONS IN: oxidoreductase activity, zinc ion binding; INVOLVED IN: oxidation reduction; EXPRESSED IN: 11 plant structures; EXPRESSED DURING: 6 growth stages; CONTAINS InterPro DOMAIN/s: GroES-like (InterPro:IPR011032), Alcohol dehydrogenase GroES-like (InterPro:IPR013154), Alcohol dehydrogenase, zinc-containing, conserved …
Solyc05g056250	275530000	258850000	190570000	222220000	308650000	128780000	69080000	176530000	113060000	1.01522	0.0396512	0.879044	0.173052	'(gnl|cdd|35776 : 749.0) no description available & (at4g31180 : 743.0) Class II aminoacyl-tRNA and biotin synthetases superfamily protein; FUNCTIONS IN: aminoacyl-tRNA ligase activity, aspartate-tRNA ligase activity, nucleotide binding, ATP binding, nucleic acid binding; INVOLVED IN: response to cadmium ion, aspartyl-tRNA aminoacylation; LOCATED IN: chloroplast, cytoplasm; EXPRESSED IN: 25 plant…
Solyc07g045290	37755000	51992000	62538000	29606000	37032000	44799000	33109000	22166000	20395000	1.00898	0.0358215	0.558435	0.114288	'(at2g04350 : 1023.0) long-chain acyl-CoA synthetase 8 (LACS8); FUNCTIONS IN: long-chain fatty acid-CoA ligase activity, catalytic activity; INVOLVED IN: fatty acid biosynthetic process, metabolic process; LOCATED IN: endoplasmic reticulum; EXPRESSED IN: 23 plant structures; EXPRESSED DURING: 13 growth stages; CONTAINS InterPro DOMAIN/s: AMP-binding, conserved site (InterPro:IPR020845), AMP-depen…
Solyc01g101040	142240000	131160000	92143000	59858000	87590000	55157000	55641000	59533000	66552000	1.00828	0.0168635	0.156905	0.54769	'(at1g09430 : 771.0) Encodes subunit A of the heteromeric enzyme ATP citrate lyase (ACL). In animals, ACL is encoded by a single gene; ACL in Arabidopsis is composed of two polypeptides, ACLA (encoded by 3 genes) and ACLB (encoded by 2 genes). The holoenzyme has an A(4)B(4)stoichiometry. Expression of both ACLA and ACLB but not of either of the subunits alone results in ACL activity.; ATP-citrate…
Solyc02g067030	7434000	7391000	8248200	4159600	0	3789500	4499500	3428400	3547000	1.00774	0.000916805	-0.529618	0.439855	'(at3g01090 : 884.0) encodes a SNF1-related protein kinase that physically interacts with SCF subunit SKP1/ASK1 and 20S proteosome subunit PAD1. It can also interact with PRL1 DWD-containing protein. Based on in vitro degradation assays and cul4cs and prl1 mutants, there is evidence that AKIN10 is degraded in a proteasome-dependent manner, and that this depends on a CUL4-PRL1 E3 ligase; SNF1 kina…
Solyc04g054310	226270000	197610000	227360000	104470000	108680000	106130000	121460000	96847000	106000000	1.00583	0.000842048	-0.022538	0.829389	'(at4g39660 : 772.0) alanine:glyoxylate aminotransferase 2 homolog (AGT2) mRNA,; alanine:glyoxylate aminotransferase 2 (AGT2); FUNCTIONS IN: zinc ion binding, alanine-glyoxylate transaminase activity; INVOLVED IN: response to cadmium ion; LOCATED IN: mitochondrion, plasma membrane, membrane; EXPRESSED IN: 25 plant structures; EXPRESSED DURING: 14 growth stages; CONTAINS InterPro DOMAIN/s: Pyridox…
Solyc03g113800	812200000	819790000	577090000	335850000	505300000	328610000	407110000	379530000	314410000	1.00457	0.0118495	0.0873326	0.73828	'(p17202|badh_spiol : 757.0) Betaine-aldehyde dehydrogenase, chloroplast precursor (EC 1.2.1.8) (BADH) - Spinacia oleracea (Spinach) & (at3g48170 : 738.0) Arabidopsis thaliana putative betaine aldehyde dehydrogenase; aldehyde dehydrogenase 10A9 (ALDH10A9); FUNCTIONS IN: 3-chloroallyl aldehyde dehydrogenase activity, oxidoreductase activity; INVOLVED IN: oxidation reduction, glycine betaine biosyn…
Solyc02g080810	95261000	135670000	95201000	43063000	77769000	50097000	47048000	76278000	39452000	1.00255	0.0360779	0.0704915	0.868819	'(p54260|gcst_soltu : 835.0) Aminomethyltransferase, mitochondrial precursor (EC 2.1.2.10) (Glycine cleavage system T protein) (GCVT) - Solanum tuberosum (Potato) & (at1g11860 : 739.0) Glycine cleavage T-protein family; FUNCTIONS IN: aminomethyltransferase activity; EXPRESSED IN: 23 plant structures; EXPRESSED DURING: 14 growth stages; CONTAINS InterPro DOMAIN/s: Glycine cleavage system T protein…
Solyc08g014130	1339600000	1626800000	1995000000	405280000	257080000	370510000	890220000	497920000	1092200000	1.00021	0.0326168	-1.26388	0.0552925	'(at1g74040 : 894.0) Encodes an active Arabidopsis isopropylmalate synthase IPMS2. Involved in leucine biosynthesis. Do not participate in the chain elongation of glucosinolates. Expressed constitutively throughout the plant. Loss of IPMS2 can be compensated by a second isopropylmalate synthase gene IPMS1 (At1g18500).; 2-isopropylmalate synthase 1 (IMS1); FUNCTIONS IN: 2-isopropylmalate synthase …
Solyc05g018150	0	5725900	3768700	6047000	6316400	7346600	0	4896900	0	0.955238	0.548677	2.00899	0.0424011	'(at5g19680 : 385.0) Leucine-rich repeat (LRR) family protein; CONTAINS InterPro DOMAIN/s: Leucine-rich repeat (InterPro:IPR001611); BEST Arabidopsis thaliana protein match is: Leucine-rich repeat (LRR) family protein (TAIR:AT5G22320.2); Has 1807 Blast hits to 1807 proteins in 277 species: Archae - 0; Bacteria - 0; Metazoa - 736; Fungi - 347; Plants - 385; Viruses - 0; Other Eukaryotes - 339 (sou…
Solyc02g088260	246060000	248550000	222160000	246720000	337850000	189950000	106580000	109040000	162310000	0.923391	0.00487077	1.03518	0.0474736	' no hits & (original description: no original description)'
Solyc02g086240	139140000	163470000	136710000	23549000	15376000	31093000	91685000	42424000	105100000	0.877001	0.0330784	-1.77247	0.0450436	'(at2g42740 : 321.0) encodes a cytosolic ribosomal protein L16, which is a constituent of 60S large ribosomal complex. Gene is expressed in root stele and anthers and expression is induced by auxin treatment.; ribosomal protein large subunit 16A (RPL16A); FUNCTIONS IN: structural constituent of ribosome; INVOLVED IN: translation; LOCATED IN: cytosolic large ribosomal subunit, nucleolus, chloropla…
Solyc08g082840	26665000	51314000	37955000	56047000	47340000	69629000	0	37649000	27175000	0.838704	0.269123	1.41631	0.0496665	'(at3g45100 : 726.0) encodes Arabidopsis homolog of a conserved protein involved in the first step of the GPI biosynthetic pathway.; SETH2; FUNCTIONS IN: transferase activity, transferring glycosyl groups; INVOLVED IN: GPI anchor biosynthetic process, biosynthetic process; LOCATED IN: cellular_component unknown; EXPRESSED IN: 21 plant structures; EXPRESSED DURING: 10 growth stages; CONTAINS Inter…
Solyc12g008760	5211200	0	3935900	9389300	8842400	6687800	0	5305000	0	0.785962	0.616701	2.23185	0.028544	'(at4g29510 : 583.0) Has arginine N-methyltransferase activity. Modifies AtMBD7.; arginine methyltransferase 11 (PRMT11); FUNCTIONS IN: protein-arginine N-methyltransferase activity; INVOLVED IN: protein amino acid methylation; LOCATED IN: nucleus; EXPRESSED IN: 22 plant structures; EXPRESSED DURING: 13 growth stages; CONTAINS InterPro DOMAIN/s: Ribosomal L11 methyltransferase, PrmA (InterPro:IPR…
Solyc06g063090	71347000	61241000	59552000	103880000	105930000	75470000	24382000	55817000	33595000	0.755733	0.05982	1.32595	0.0135007	'(at1g72330 : 813.0) Encodes for alanine aminotransferase ALAAT2.; alanine aminotransferase 2 (ALAAT2); FUNCTIONS IN: copper ion binding, L-alanine:2-oxoglutarate aminotransferase activity; INVOLVED IN: biosynthetic process; CONTAINS InterPro DOMAIN/s: 1-aminocyclopropane-1-carboxylate synthase (InterPro:IPR001176), Pyridoxal phosphate-dependent transferase, major domain (InterPro:IPR015424), Ami…
Solyc01g073740	144970000	140710000	118990000	168500000	174710000	174580000	70913000	94736000	81306000	0.712498	0.00769692	1.06812	0.000231974	'(q43175|cisy_soltu : 776.0) Citrate synthase, mitochondrial precursor (EC 2.3.3.1) - Solanum tuberosum (Potato) & (at2g44350 : 759.0) encodes a mitochrondrion targeted citrate synthase, the first enzyme of the tricarboxylic acid cycle, catalyzing the condensation of acetyl-CoA and oxaloacetate, finally yielding citrate and CoA.; ATCS; FUNCTIONS IN: citrate (SI)-synthase activity, zinc ion bindin…
Solyc09g091750	34249000	32827000	34058000	53190000	40749000	37570000	10588000	25374000	28347000	0.653176	0.0898209	1.03207	0.0369112	'(at2g32730 : 1425.0) 26S proteasome regulatory complex, non-ATPase subcomplex, Rpn2/Psmd1 subunit; FUNCTIONS IN: enzyme regulator activity, binding; INVOLVED IN: ubiquitin-dependent protein catabolic process; LOCATED IN: cytosol, proteasome regulatory particle, base subcomplex, proteasome complex; EXPRESSED IN: 25 plant structures; EXPRESSED DURING: 13 growth stages; CONTAINS InterPro DOMAIN/s: …
Solyc03g079930	112360000	109710000	82347000	147370000	202370000	127350000	50339000	107960000	35431000	0.652002	0.20062	1.30021	0.0399877	'(gnl|cdd|37747 : 207.0) no description available & (at2g39795 : 191.0) Mitochondrial glycoprotein family protein; CONTAINS InterPro DOMAIN/s: Mitochondrial glycoprotein (InterPro:IPR003428); BEST Arabidopsis thaliana protein match is: Mitochondrial glycoprotein family protein (TAIR:AT3G55605.1); Has 404 Blast hits to 404 proteins in 130 species: Archae - 0; Bacteria - 2; Metazoa - 6; Fungi - 117…
Solyc06g072490	131880000	158930000	95856000	47312000	11584000	40187000	91487000	81767000	91589000	0.545951	0.0938773	-1.41843	0.00834048	'(p33444|rs3a_catro : 387.0) 40S ribosomal protein S3a (CYC07 protein) - Catharanthus roseus (Rosy periwinkle) (Madagascar periwinkle) & (at4g34670 : 370.0) Ribosomal protein S3Ae; FUNCTIONS IN: structural constituent of ribosome; INVOLVED IN: translation; LOCATED IN: in 6 components; EXPRESSED IN: 23 plant structures; EXPRESSED DURING: 13 growth stages; CONTAINS InterPro DOMAIN/s: Ribosomal prot…
Solyc06g082870	118690000	80044000	61743000	30575000	23985000	28196000	43713000	61058000	76115000	0.526075	0.239587	-1.12814	0.0267214	'(q6unt2|rl5_cucsa : 405.0) 60S ribosomal protein L5 - Cucumis sativus (Cucumber) & (at3g25520 : 398.0) Encodes ribosomal protein L5 that binds to 5S ribosomal RNA and in involved in its export from the nucleus to the cytoplasm. Identified in a screen for enhancers of as1. as1/pgy double mutants show defects in leaf vascular patterning and adaxial cell fate. Double mutant analysis indicates pgy g…
Solyc01g009100	12984000	13040000	19831000	4395600	5519100	4684200	8526700	13137000	10421000	0.515194	0.156788	-1.13603	0.0134274	'(o49884|rl30_luplu : 209.0) 60S ribosomal protein L30 - Lupinus luteus (European yellow lupin) & (at1g36240 : 193.0) Ribosomal protein L7Ae/L30e/S12e/Gadd45 family protein; CONTAINS InterPro DOMAIN/s: Ribosomal protein L7Ae/L30e/S12e/Gadd45 (InterPro:IPR004038), Ribosomal protein L30e (InterPro:IPR000231); BEST Arabidopsis thaliana protein match is: Ribosomal protein L7Ae/L30e/S12e/Gadd45 family…
Solyc06g073310	228830000	216690000	172230000	44857000	52172000	41000000	106070000	182600000	163000000	0.451754	0.125814	-1.7103	0.0107451	'(at1g33140 : 317.0) Encodes ribosomal protein L9. Identified in a screen for enhancers of as1. as1/pgy double mutants show defects in leaf vascular patterning and adaxial cell fate. Double mutant analysis indicates pgy genes function in the same pathway as REV, KAN1 and KAN2.; PIGGYBACK2 (PGY2); FUNCTIONS IN: structural constituent of ribosome, rRNA binding; INVOLVED IN: adaxial/abaxial pattern …
Solyc04g082670	7848400	22444000	32520000	57920000	53126000	32806000	19241000	26838000	0	0.44694	0.630548	1.6424	0.0424696	'(at1g76400 : 729.0) Ribophorin I; FUNCTIONS IN: oligosaccharyl transferase activity, dolichyl-diphosphooligosaccharide-protein glycotransferase activity; INVOLVED IN: protein amino acid glycosylation; LOCATED IN: endoplasmic reticulum, membrane; EXPRESSED IN: 24 plant structures; EXPRESSED DURING: 13 growth stages; CONTAINS InterPro DOMAIN/s: Ribophorin I (InterPro:IPR007676); BEST Arabidopsis t…
Solyc04g047770	0	7357800	0	10084000	17399000	9199600	0	5421000	0	0.440715	0.842528	2.75846	0.0301431	'(at3g16270 : 585.0) ENTH/VHS family protein; INVOLVED IN: intracellular protein transport; LOCATED IN: membrane; EXPRESSED IN: 25 plant structures; EXPRESSED DURING: 15 growth stages; CONTAINS InterPro DOMAIN/s: VHS (InterPro:IPR002014), Epsin, N-terminal (InterPro:IPR001026), ENTH/VHS (InterPro:IPR008942); Has 168 Blast hits to 159 proteins in 72 species: Archae - 0; Bacteria - 9; Metazoa - 51;…
Solyc03g119360	248250000	251860000	193060000	53491000	53327000	61009000	152730000	178110000	202590000	0.37791	0.0894322	-1.66832	0.0011306	'(at3g02560 : 286.0) Ribosomal protein S7e family protein; FUNCTIONS IN: structural constituent of ribosome; INVOLVED IN: translation; LOCATED IN: cytosolic small ribosomal subunit, cytosolic ribosome, chloroplast, membrane; EXPRESSED IN: 23 plant structures; EXPRESSED DURING: 16 growth stages; CONTAINS InterPro DOMAIN/s: Ribosomal protein S7e (InterPro:IPR000554); BEST Arabidopsis thaliana prote…
Solyc01g097350	18033000	16808000	11421000	29362000	27301000	26163000	6602200	16993000	13127000	0.333175	0.432735	1.17343	0.00838309	'(at5g28830 : 286.0) calcium-binding EF hand family protein; FUNCTIONS IN: calcium ion binding; INVOLVED IN: biological_process unknown; LOCATED IN: cellular_component unknown; CONTAINS InterPro DOMAIN/s: Calcium-binding EF-hand (InterPro:IPR002048); BEST Arabidopsis thaliana protein match is: Calcium-binding EF-hand family protein (TAIR:AT4G38810.2); Has 259 Blast hits to 210 proteins in 27 spec…
Solyc02g082270	12005000	12179000	19127000	33558000	24857000	23164000	13545000	9716600	11492000	0.317571	0.333104	1.23104	0.0101478	'(at1g76460 : 202.0) RNA-binding (RRM/RBD/RNP motifs) family protein; FUNCTIONS IN: RNA binding, nucleotide binding, nucleic acid binding; INVOLVED IN: biological_process unknown; LOCATED IN: cellular_component unknown; EXPRESSED IN: 23 plant structures; EXPRESSED DURING: 13 growth stages; CONTAINS InterPro DOMAIN/s: RNA recognition motif, RNP-1 (InterPro:IPR000504), Nucleotide-binding, alpha-bet…
Solyc01g091220	45666000	44482000	27193000	6463900	10678000	8200500	37534000	17592000	42261000	0.268906	0.527854	-1.94218	0.0349795	'(p62302|rs13_soybn : 267.0) 40S ribosomal protein S13 - Glycine max (Soybean) & (at4g00100 : 257.0) Encodes a cytoplasmic ribosomal protein S13 homologue involved in early leaf development; ribosomal protein S13A (RPS13A); FUNCTIONS IN: structural constituent of ribosome; INVOLVED IN: translation, trichome morphogenesis, leaf morphogenesis, cytokinesis by cell plate formation; LOCATED IN: cytoso…
Solyc11g006690	118560000	107440000	110090000	29572000	34798000	23885000	79020000	72357000	134300000	0.234463	0.446307	-1.69463	0.0296616	'(at5g04800 : 202.0) Ribosomal S17 family protein; FUNCTIONS IN: structural constituent of ribosome; INVOLVED IN: translation; LOCATED IN: ribosome, intracellular; EXPRESSED IN: male gametophyte, pollen tube; EXPRESSED DURING: L mature pollen stage, M germinated pollen stage; CONTAINS InterPro DOMAIN/s: Ribosomal protein S17e (InterPro:IPR001210), Ribosomal protein S17e, conserved site (InterPro:…
Solyc10g086020	10797000	27766000	10950000	4937700	0	4388600	14932000	8846800	18462000	0.22917	0.719669	-2.17926	0.0269249	'(p46297|rs23_fraan : 264.0) 40S ribosomal protein S23 (S12) - Fragaria ananassa (Strawberry) & (at5g02960 : 256.0) Ribosomal protein S12/S23 family protein; FUNCTIONS IN: structural constituent of ribosome; INVOLVED IN: translation; LOCATED IN: cytosolic small ribosomal subunit, cytosolic ribosome, ribosome; EXPRESSED IN: guard cell, leaf; CONTAINS InterPro DOMAIN/s: Ribosomal protein S23, eukar…
Solyc03g096850	14889000	13771000	25514000	9742400	6191300	0	19678000	11810000	17088000	0.157357	0.693325	-1.60816	0.0413293	'(at5g17170 : 314.0) enhancer of sos3-1 (ENH1); FUNCTIONS IN: metal ion binding; LOCATED IN: chloroplast thylakoid membrane, chloroplast; EXPRESSED IN: 22 plant structures; EXPRESSED DURING: 14 growth stages; CONTAINS InterPro DOMAIN/s: PDZ/DHR/GLGF (InterPro:IPR001478); BEST Arabidopsis thaliana protein match is: protein containing PDZ domain, a K-box domain, and a TPR region (TAIR:AT1G55480.1);…
Solyc06g007670	33559000	48786000	33313000	19376000	21100000	12158000	35962000	30827000	46934000	0.024341	0.93084	-1.11146	0.0205898	'(q6unt2|rl5_cucsa : 415.0) 60S ribosomal protein L5 - Cucumis sativus (Cucumber) & (at3g25520 : 407.0) Encodes ribosomal protein L5 that binds to 5S ribosomal RNA and in involved in its export from the nucleus to the cytoplasm. Identified in a screen for enhancers of as1. as1/pgy double mutants show defects in leaf vascular patterning and adaxial cell fate. Double mutant analysis indicates pgy g…
Solyc03g121590	57810000	43972000	71101000	118600000	148440000	118460000	49742000	74415000	58693000	-0.0808646	0.770581	1.07607	0.00536404	'(at1g72960 : 1174.0) Root hair defective 3 GTP-binding protein (RHD3); CONTAINS InterPro DOMAIN/s: Root hair defective 3 GTP-binding (InterPro:IPR008803); BEST Arabidopsis thaliana protein match is: Root hair defective 3 GTP-binding protein (RHD3) (TAIR:AT3G13870.1); Has 479 Blast hits to 469 proteins in 183 species: Archae - 0; Bacteria - 2; Metazoa - 24; Fungi - 185; Plants - 127; Viruses - 0;…
Solyc01g110520	0	0	5016200	9547600	9225600	13506000	0	0	5443900	-0.118046	0.956697	2.56789	0.0171378	'(at4g34740 : 856.0) Encodes glutamine 5-phosphoribosylpyrophosphate amidotransferase. Mutants are deficient in leaf, but not cotyledon, plastid and palisade cell development. Mutants exhibit defective chloroplast development under non-low light, suggesting that the defect in chloroplast development is caused by photo-oxidative damage.; GLN phosphoribosyl pyrophosphate amidotransferase 2 (ASE2); …
Solyc10g051010	22621000	21491000	11379000	48659000	56893000	46732000	7389700	34546000	28513000	-0.344319	0.608142	1.11212	0.0362623	'(at2g15980 : 395.0) Tetratricopeptide repeat (TPR)-like superfamily protein; CONTAINS InterPro DOMAIN/s: Pentatricopeptide repeat (InterPro:IPR002885); BEST Arabidopsis thaliana protein match is: Tetratricopeptide repeat (TPR)-like superfamily protein (TAIR:AT5G39710.1); Has 28218 Blast hits to 10356 proteins in 245 species: Archae - 1; Bacteria - 15; Metazoa - 229; Fungi - 251; Plants - 27094; …
Solyc08g082010	0	9974800	17928000	40430000	50415000	21354000	14483000	10636000	13442000	-0.466733	0.540237	1.54085	0.0462306	'(gnl|cdd|35383 : 145.0) no description available & (at5g41790 : 139.0) encodes a protein that physically interacts specifically with the putative coiled-coil region of COP1 in vitro. In hypocotyl and cotyledon protoplasts, it is associated to the cytoskeleton, but not in the root. expression is not regulated by light.; COP1-interactive protein 1 (CIP1); FUNCTIONS IN: protein binding; INVOLVED IN…
Solyc03g117870	6301900	5652300	15646000	39863000	49344000	48647000	27682000	9921400	7973800	-0.723634	0.443364	1.59676	0.0115896	'(p31684|4cl1_soltu : 1053.0) 4-coumarate--CoA ligase 1 (EC 6.2.1.12) (4CL 1) (4-coumaroyl-CoA synthase 1) - Solanum tuberosum (Potato) & (at3g21240 : 792.0) encodes an isoform of 4-coumarate:CoA ligase (4CL), which is involved in the last step of the general phenylpropanoid pathway. The catalytic efficiency was in the following (descending) order: p-coumaric acid, caffeic acid, ferulic acid, 5-O…
Solyc07g007210	19246000	11655000	9891400	54782000	73020000	53187000	28715000	20569000	19724000	-0.758463	0.0812512	1.39107	0.00588818	'(at1g06220 : 1719.0) Encodes a protein with similarity to splicing factor Snu114. Snu114 is thought to be involved in activation of the splicosome. Loss of GFA1 function results in reduced female fertility. Approximately 50% of ovules abort due to defects in the female gametophyte. In mutant gametophytes antipodal cells express egg cell markers suggesting a defect in specification of cell fate.G…
Solyc05g055450	0	3911000	3690800	11023000	12508000	12447000	0	6382500	6927500	-0.808098	0.498653	1.4346	0.0293908	'(at5g04430 : 281.0) Gene model AT5G04430.1 produces active protein. (BTS1S). Binds to ToMV genomic RNA and prevents viral multiplication.; binding to TOMV RNA 1L (long form) (BTR1L); CONTAINS InterPro DOMAIN/s: K Homology, type 1, subgroup (InterPro:IPR018111), K Homology (InterPro:IPR004087), K Homology, type 1 (InterPro:IPR004088); BEST Arabidopsis thaliana protein match is: RNA-binding KH dom…
Solyc07g043310	22818000	18616000	22236000	75771000	149160000	86862000	44212000	41427000	26569000	-0.81749	0.0453361	1.47441	0.0472242	'(at3g22200 : 781.0) Genetically redundant with POP3;mediates pollen tube guidance. Double mutants are self sterile; gamma-aminobutyrate transaminase subunit precursor; nuclear gene for mitochondrial product. Encodes gamma-aminobutyrate transaminase that uses pyruvate instead of alpha-ketoglutarate as cosubstrate. Mutations in POP2/HER1 render roots resistant to the inhibitory growth effects of t…
Solyc11g008280	0	3512000	0	11767000	11208000	17525000	0	6480700	0	-0.883857	0.707731	2.6437	0.0185367	'(at3g10410 : 716.0) SERINE CARBOXYPEPTIDASE-LIKE 49 (SCPL49); FUNCTIONS IN: serine-type carboxypeptidase activity; INVOLVED IN: proteolysis; LOCATED IN: vacuole; EXPRESSED IN: 25 plant structures; EXPRESSED DURING: 15 growth stages; CONTAINS InterPro DOMAIN/s: Peptidase S10, serine carboxypeptidase (InterPro:IPR001563), Peptidase S10, serine carboxypeptidase, active site (InterPro:IPR018202); BE…
Solyc06g054320	56522000	29326000	74286000	49228000	40549000	51227000	115470000	107440000	79843000	-0.918862	0.048585	-1.10241	0.00876604	'(at3g13650 : 151.0) Disease resistance-responsive (dirigent-like protein) family protein; FUNCTIONS IN: molecular_function unknown; INVOLVED IN: lignan biosynthetic process, defense response; LOCATED IN: endomembrane system; EXPRESSED IN: 20 plant structures; EXPRESSED DURING: 11 growth stages; CONTAINS InterPro DOMAIN/s: Plant disease resistance response protein (InterPro:IPR004265); BEST Arabi…
Solyc10g047643	11912000	11521000	13800000	49082000	48771000	59728000	27717000	24115000	21435000	-0.976582	0.00353373	1.10486	0.00223411	#N/A
Solyc01g067740	560950000	287190000	481150000	591110000	103540000	568990000	1072700000	721300000	882870000	-1.00989	0.0259757	-1.08296	0.0669577	'(p27082|sodc_nicpl : 243.0) Superoxide dismutase [Cu-Zn] (EC 1.15.1.1) - Nicotiana plumbaginifolia (Leadwort-leaved tobacco) & (at1g08830 : 217.0) Encodes a cytosolic copper/zinc superoxide dismutase CSD1 that can detoxify superoxide radicals. Its expression is affected by miR398-directed mRNA cleavage. Regulated by biotic and abiotic stress.; copper/zinc superoxide dismutase 1 (CSD1); CONTAINS …
Solyc01g100050	7175100	9246400	10103000	26665000	25293000	24027000	23117000	16781000	13618000	-1.01264	0.0370686	0.505744	0.0608509	'(at5g27030 : 1671.0) TOPLESS-related 3 (TPR3); FUNCTIONS IN: protein binding; INVOLVED IN: primary shoot apical meristem specification; LOCATED IN: endomembrane system; CONTAINS InterPro DOMAIN/s: WD40 repeat 2 (InterPro:IPR019782), WD40 repeat, conserved site (InterPro:IPR019775), WD40 repeat (InterPro:IPR001680), CTLH, C-terminal LisH motif (InterPro:IPR006595), WD40 repeat-like-containing dom…
Solyc08g079830	16012000	21596000	24275000	24097000	29439000	37818000	49083000	27709000	48940000	-1.02274	0.0470927	-0.460812	0.232274	'(at1g12520 : 359.0) Copper/zinc superoxide dismutase copper chaperone. Localized to the chloroplast. Expressed in roots and shoots. Up-regulated in response to copper and senescence. The AtACC activates all three CuZnSOD activities located in three different subcellular compartments. Contains three domains, central, ATX-1 like and C-terminal. ATX-1 like domain essential for the copper chaperone …
Solyc09g009430	6095900	19683000	17296000	20018000	28557000	17657000	27671000	26760000	33094000	-1.02285	0.0329277	-0.402167	0.139499	'(at3g52750 : 580.0) Nuclear gene that encodes a plastidial division protein (FtsZ2-2).; FTSZ2-2; FUNCTIONS IN: structural molecule activity, GTP binding, GTPase activity; INVOLVED IN: protein polymerization; LOCATED IN: chloroplast stroma, chloroplast, membrane; EXPRESSED IN: 22 plant structures; EXPRESSED DURING: 13 growth stages; CONTAINS InterPro DOMAIN/s: Cell division protein FtsZ, N-termin…
Solyc08g076480	79055000	94839000	129180000	149430000	117350000	150040000	221800000	216420000	181880000	-1.03283	0.00549044	-0.573076	0.0148391	'(at2g35490 : 326.0) Plastid-lipid associated protein PAP / fibrillin family protein; FUNCTIONS IN: structural molecule activity; INVOLVED IN: biological_process unknown; LOCATED IN: thylakoid, chloroplast thylakoid membrane, chloroplast, plastoglobule; EXPRESSED IN: 24 plant structures; EXPRESSED DURING: 13 growth stages; CONTAINS InterPro DOMAIN/s: Plastid lipid-associated protein/fibrillin (In…
Solyc02g087250	24659000	26468000	30167000	65381000	51066000	80857000	56690000	45100000	67051000	-1.05444	0.0111651	0.224755	0.424783	'(at3g01370 : 940.0) Encodes a protein containing a CRM domain that is involved in group I and group II intron splicing.; CRM family member 2 (CFM2); FUNCTIONS IN: RNA binding; INVOLVED IN: Group I intron splicing, Group II intron splicing; LOCATED IN: chloroplast; EXPRESSED IN: 22 plant structures; EXPRESSED DURING: 13 growth stages; CONTAINS InterPro DOMAIN/s: RNA-binding, CRM domain (InterPro:…
Solyc05g052470	29796000	18472000	21465000	47171000	64514000	49150000	47492000	56729000	40650000	-1.05486	0.0121761	0.150813	0.500516	'(q8h1t3|fri2_tobac : 334.0) Ferritin-2, chloroplast precursor (EC 1.16.3.1) (NtFer2) - Nicotiana tabacum (Common tobacco) & (at3g11050 : 257.0) ferritin 2 (FER2); FUNCTIONS IN: oxidoreductase activity, ferric iron binding, binding, transition metal ion binding; INVOLVED IN: response to oxidative stress, cellular iron ion homeostasis, response to abscisic acid stimulus, iron ion transport; LOCATE…
Solyc05g013720	119600000	83869000	143370000	190560000	128830000	264960000	259000000	184100000	282360000	-1.06463	0.0212391	-0.312063	0.393768	'(at3g26380 : 786.0) Melibiase family protein; FUNCTIONS IN: alpha-galactosidase activity, hydrolase activity, hydrolyzing O-glycosyl compounds, catalytic activity; INVOLVED IN: N-terminal protein myristoylation, carbohydrate metabolic process, metabolic process, lactose catabolic process; LOCATED IN: cell wall; EXPRESSED IN: 23 plant structures; EXPRESSED DURING: 13 growth stages; CONTAINS Inter…
Solyc05g054710	35583000	31831000	43203000	80494000	105900000	81071000	97726000	51648000	86485000	-1.09235	0.042992	0.181425	0.551004	'(at3g55260 : 784.0) Encodes a protein with &#946;-hexosaminidase activity (the enzyme is active with p-nitrophenyl-&#946;-N-acetylglucosaminide as substrate but displayed only a minor activity toward p-nitrophenyl-&#946;-N-acetylgalactosaminide). The enzyme displays no distinct preference for a specific terminal GlcNAc residue and indeed cleaved the asialoagalactodabsylglycopeptide GnGn to a mix…
Solyc06g050980	130410000	96403000	123190000	216340000	376670000	216330000	283440000	244780000	226960000	-1.10945	0.00233352	0.0999253	0.763248	'(q8h1t3|fri2_tobac : 374.0) Ferritin-2, chloroplast precursor (EC 1.16.3.1) (NtFer2) - Nicotiana tabacum (Common tobacco) & (at3g11050 : 342.0) ferritin 2 (FER2); FUNCTIONS IN: oxidoreductase activity, ferric iron binding, binding, transition metal ion binding; INVOLVED IN: response to oxidative stress, cellular iron ion homeostasis, response to abscisic acid stimulus, iron ion transport; LOCATE…
Solyc01g100570	4472900	10552000	14862000	28026000	16244000	36959000	17317000	23405000	24016000	-1.1151	0.0347194	0.327382	0.436734	'(at1g56110 : 724.0) NOP56-like protein; homolog of nucleolar protein NOP56 (NOP56); LOCATED IN: nucleolus, cell wall; EXPRESSED IN: 22 plant structures; EXPRESSED DURING: 13 growth stages; CONTAINS InterPro DOMAIN/s: Pre-mRNA processing ribonucleoprotein, snoRNA-binding domain (InterPro:IPR002687), NOP5, N-terminal (InterPro:IPR012974), NOSIC (InterPro:IPR012976); BEST Arabidopsis thaliana prote…
Solyc08g068310	7794500	8694600	7287600	32869000	34826000	26879000	18887000	19835000	12998000	-1.12117	0.0128783	0.870721	0.0112166	'(at4g32720 : 348.0) Encodes AtLa1, a member of the highly abundant phosphoprotein La proteins. Predominantly localized to the nucleoplasm and was also detected in the nucleolar cavity. Has RNA binding activity. Required for normal ribosome biogenesis and embryogenesis.; La protein 1 (La1); FUNCTIONS IN: RNA binding; INVOLVED IN: embryo development, ribosome biogenesis; LOCATED IN: nucleoplasm, c…
Solyc03g033630	7697800	4080300	8234400	11280000	12109000	7108500	17396000	10390000	15808000	-1.12323	0.0342834	-0.515439	0.171668	'(at2g18090 : 215.0) PHD finger family protein / SWIB complex BAF60b domain-containing protein / GYF domain-containing protein; FUNCTIONS IN: DNA binding, zinc ion binding; INVOLVED IN: regulation of transcription, DNA-dependent; EXPRESSED IN: 22 plant structures; EXPRESSED DURING: 13 growth stages; CONTAINS InterPro DOMAIN/s: Zinc finger, PHD-type, conserved site (InterPro:IPR019786), SWIB/MDM2 …
Solyc12g014210	11997000	11328000	15915000	38718000	46747000	37847000	33163000	21089000	31329000	-1.12497	0.0184148	0.526951	0.0556196	'(at3g15010 : 299.0) RNA-binding (RRM/RBD/RNP motifs) family protein; FUNCTIONS IN: RNA binding, nucleotide binding, nucleic acid binding; INVOLVED IN: leaf senescence, cell death, ethylene biosynthetic process, defense response; LOCATED IN: nucleolus, nucleus; EXPRESSED IN: 24 plant structures; EXPRESSED DURING: 13 growth stages; CONTAINS InterPro DOMAIN/s: RNA recognition motif, RNP-1 (InterPro…
Solyc04g054980	44973000	84424000	81955000	174010000	63884000	165310000	102120000	193650000	166310000	-1.12849	0.049415	-0.196633	0.682366	'(gnl|cdd|28751 : 218.0) no description available & (at4g39730 : 209.0) Lipase/lipooxygenase, PLAT/LH2 family protein; FUNCTIONS IN: molecular_function unknown; INVOLVED IN: biological_process unknown; LOCATED IN: thylakoid, chloroplast thylakoid membrane, plasma membrane, chloroplast, vacuole; EXPRESSED IN: 25 plant structures; EXPRESSED DURING: 13 growth stages; CONTAINS InterPro DOMAIN/s: Lipo…
Solyc11g051160	243570000	516640000	517860000	595170000	1092700000	527630000	757190000	1101900000	961790000	-1.14218	0.0191458	-0.348513	0.379323	'(at4g09160 : 376.0) SEC14 cytosolic factor family protein / phosphoglyceride transfer family protein; FUNCTIONS IN: transporter activity; INVOLVED IN: transport; LOCATED IN: chloroplast; CONTAINS InterPro DOMAIN/s: Cellular retinaldehyde-binding/triple function, C-terminal (InterPro:IPR001251), Cellular retinaldehyde-binding/triple function, N-terminal (InterPro:IPR008273), GOLD (InterPro:IPR009…
Solyc01g081300	8031600	9177900	12168000	23639000	16081000	21284000	15299000	22730000	26842000	-1.14286	0.0302073	-0.0886698	0.766152	'(at3g21110 : 560.0) 5'-phosphoribosyl-4-(N-succinocarboxamide)-5-aminoimidazole synthetase (PUR7, syn. SAICAR synthetase), catalyzes aspartate addition at the alpha-amino group to the growing purine backbone.; purin 7 (PUR7); FUNCTIONS IN: phosphoribosylaminoimidazolesuccinocarboxamide synthase activity; INVOLVED IN: response to auxin stimulus, purine nucleotide biosynthetic process; LOCATED IN:…
Solyc02g014150	8583600	28862000	35972000	49699000	50193000	45582000	57711000	55579000	48951000	-1.14394	0.026408	-0.157377	0.137434	'(at5g23120 : 521.0) encodes a stability and/or assembly factor of photosystem II; HIGH CHLOROPHYLL FLUORESCENCE 136 (HCF136); INVOLVED IN: response to cadmium ion, plastid organization, protein complex assembly; LOCATED IN: in 8 components; EXPRESSED IN: 25 plant structures; EXPRESSED DURING: 14 growth stages; CONTAINS InterPro DOMAIN/s: BNR repeat (InterPro:IPR002860), Photosystem II stability/…
Solyc09g075460	111600000	75078000	131860000	155940000	118780000	165310000	195350000	301660000	209250000	-1.14873	0.0256379	-0.682598	0.07065	'(at3g16850 : 516.0) Pectin lyase-like superfamily protein; FUNCTIONS IN: polygalacturonase activity; INVOLVED IN: carbohydrate metabolic process; LOCATED IN: vacuole, plant-type cell wall; EXPRESSED IN: 23 plant structures; EXPRESSED DURING: 13 growth stages; CONTAINS InterPro DOMAIN/s: Pectin lyase fold/virulence factor (InterPro:IPR011050), Glycoside hydrolase, family 28 (InterPro:IPR000743), …
Solyc06g083690	12674000	15042000	25234000	32782000	29105000	34284000	47559000	33561000	37328000	-1.16155	0.0184688	-0.30058	0.170953	'(at4g28730 : 179.0) Glutaredoxin family protein; FUNCTIONS IN: electron carrier activity, protein disulfide oxidoreductase activity; INVOLVED IN: cell redox homeostasis; LOCATED IN: chloroplast; CONTAINS InterPro DOMAIN/s: Thioredoxin fold (InterPro:IPR012335), Glutaredoxin (InterPro:IPR002109), Glutaredoxin subgroup (InterPro:IPR014025), Glutaredoxin, eukaryotic/virial (InterPro:IPR011899), Thi…
Solyc03g123620	1336800000	1098600000	1719400000	2129800000	1671800000	2819700000	3014800000	2844600000	3452000000	-1.16422	0.0025531	-0.491884	0.0774254	'(q43111|pme3_phavu : 656.0) Pectinesterase-3 precursor (EC 3.1.1.11) (Pectin methylesterase 3) (PE 3) - Phaseolus vulgaris (Kidney bean) (French bean) & (at1g53840 : 616.0) encodes a pectin methylesterase; pectin methylesterase 1 (PME1); FUNCTIONS IN: pectinesterase activity; INVOLVED IN: cell wall modification; LOCATED IN: extracellular region, plasma membrane, membrane, plant-type cell wall; E…
Solyc05g005020	25521000	20990000	44794000	48036000	49403000	53169000	69792000	70220000	69909000	-1.20108	0.00562765	-0.479048	0.000212243	'(q9awa5|gwd1_soltu : 1856.0) Alpha-glucan water dikinase, chloroplast precursor (EC 2.7.9.4) (EC 2.7.13.3) (Starch-related R1 protein) - Solanum tuberosum (Potato) & (at1g10760 : 1493.0) Encodes an &#945;-glucan, water dikinase required for starch degradation. Involved in cold-induced freezing tolerance. Mutations that eliminate the GWD protein or affect the dikinase domain of the enzyme dramati…
Solyc08g068570	2970500	4064400	5422000	16257000	13203000	14686000	9212000	11243000	8201200	-1.2019	0.0090975	0.623435	0.0147197	'(at4g32770 : 647.0) Tocopherol cyclase involved in tocopherol (vitamin E)synthesis. VTE1 over-expressing plants have increased tocopherol indicating VTE1 is a major limiting factor in tocopherol synthesis. Mutants defective in this gene accumulate high amounts of zeaxanthin in conditions of high light or low temperature. Plays a role in the adaptation to low temperature stress, notably phloem lo…
Solyc11g069270	51656000	69021000	112740000	238320000	140740000	219370000	180330000	177780000	179690000	-1.20416	0.00506266	0.154113	0.535939	'(at2g28470 : 1218.0) putative beta-galactosidase (BGAL8 gene); beta-galactosidase 8 (BGAL8); FUNCTIONS IN: cation binding, sugar binding, beta-galactosidase activity, hydrolase activity, hydrolyzing O-glycosyl compounds, catalytic activity; INVOLVED IN: carbohydrate metabolic process; EXPRESSED IN: 26 plant structures; EXPRESSED DURING: 13 growth stages; CONTAINS InterPro DOMAIN/s: Glycoside hyd…
Solyc02g067840	12664000	15243000	9465400	22737000	42681000	34660000	36363000	28403000	22565000	-1.22452	0.018421	0.196559	0.578692	'(at5g40510 : 320.0) Sucrase/ferredoxin-like family protein; CONTAINS InterPro DOMAIN/s: Thioredoxin fold (InterPro:IPR012335), Sucraseferredoxin-like (InterPro:IPR009737), Thioredoxin-like fold (InterPro:IPR012336); BEST Arabidopsis thaliana protein match is: Sucrase/ferredoxin-like family protein (TAIR:AT3G27570.1); Has 1807 Blast hits to 1807 proteins in 277 species: Archae - 0; Bacteria - 0; …
Solyc02g080540	32417000	53733000	63172000	48813000	48488000	47454000	139390000	92179000	120450000	-1.23723	0.0147914	-1.28204	0.00731085	'(p29790|atpg_tobac : 597.0) ATP synthase gamma chain, chloroplast precursor (EC 3.6.3.14) - Nicotiana tabacum (Common tobacco) & (at4g04640 : 531.0) One of two genes (with ATPC2) encoding the gamma subunit of Arabidopsis chloroplast ATP synthase.; ATPC1; FUNCTIONS IN: enzyme regulator activity; INVOLVED IN: photosynthetic electron transport in photosystem II, ATP synthesis coupled proton transpo…
Solyc01g087540	52074000	58769000	76400000	125310000	89113000	104590000	125190000	162620000	156560000	-1.24685	0.0033126	-0.478146	0.0556696	'(at3g08030 : 510.0) Protein of unknown function, DUF642; FUNCTIONS IN: molecular_function unknown; INVOLVED IN: biological_process unknown; LOCATED IN: cell wall; EXPRESSED IN: 22 plant structures; EXPRESSED DURING: 14 growth stages; CONTAINS InterPro DOMAIN/s: Protein of unknown function DUF642 (InterPro:IPR006946); BEST Arabidopsis thaliana protein match is: Protein of unknown function, DUF642…
Solyc01g099090	28738000	33671000	63275000	108230000	91637000	69179000	89329000	116840000	95233000	-1.26189	0.0127247	-0.163836	0.486081	'(q5h7p5|ebm_lillo : 1427.0) Mannosylglycoprotein endo-beta-mannosidase (EC 3.2.1.152) (Endo-beta-mannosidase) [Contains: Mannosylglycoprotein endo-beta-mannosidase 31 kDa subunit; Mannosylglycoprotein endo-beta-mannosidase 28 kDa subunit; Mannosylglycoprotein endo- & (at1g09010 : 1392.0) glycoside hydrolase family 2 protein; FUNCTIONS IN: cation binding, hydrolase activity, hydrolyzing O-glycosy…
Solyc03g116110	6412500	5220000	10503000	35450000	11926000	21778000	14054000	19481000	19746000	-1.26726	0.0132779	0.376192	0.495738	'(at1g74640 : 483.0) alpha/beta-Hydrolases superfamily protein; INVOLVED IN: biological_process unknown; LOCATED IN: chloroplast thylakoid membrane, chloroplast, chloroplast envelope; EXPRESSED IN: 24 plant structures; EXPRESSED DURING: 15 growth stages; Has 202 Blast hits to 202 proteins in 71 species: Archae - 28; Bacteria - 92; Metazoa - 0; Fungi - 0; Plants - 70; Viruses - 0; Other Eukaryotes…
Solyc02g084600	12295000	10395000	10124000	16256000	34877000	9913200	22919000	27767000	28362000	-1.26842	0.00114435	-0.372827	0.478647	'(at4g20140 : 114.0) Encodes GASSHO1 (GSO1), a putative leucine-rich repeat transmembrane-type receptor kinase. GSO1 and a homolog GSO2 (At5g44700) are required for the formation of a normal epidermal surface during embryogenesis.; GASSHO1 (GSO1); FUNCTIONS IN: protein serine/threonine kinase activity, protein kinase activity, ATP binding; INVOLVED IN: protein amino acid phosphorylation, transmem…
Solyc07g005940	26148000	14932000	26398000	97630000	97699000	76720000	69699000	49946000	43968000	-1.2778	0.0207146	0.733579	0.025838	'(at3g42050 : 700.0) vacuolar ATP synthase subunit H family protein; FUNCTIONS IN: binding, hydrolase activity, acting on acid anhydrides, catalyzing transmembrane movement of substances, proton-transporting ATPase activity, rotational mechanism; INVOLVED IN: ATP synthesis coupled proton transport; LOCATED IN: vacuolar membrane, chloroplast, plasma membrane, vacuole, plant-type vacuole; EXPRESSED…
Solyc08g075100	8354000	12937000	20176000	45503000	61888000	37564000	42756000	32612000	25274000	-1.2792	0.0322865	0.526373	0.167545	'(at3g43540 : 337.0) Protein of unknown function (DUF1350); FUNCTIONS IN: molecular_function unknown; INVOLVED IN: biological_process unknown; LOCATED IN: chloroplast; EXPRESSED IN: 22 plant structures; EXPRESSED DURING: 13 growth stages; CONTAINS InterPro DOMAIN/s: Protein of unknown function DUF1350 (InterPro:IPR010765); BEST Arabidopsis thaliana protein match is: Protein of unknown function (D…
Solyc04g082140	38412000	44272000	74499000	101970000	77948000	122830000	134330000	94468000	155270000	-1.28892	0.0228991	-0.343244	0.286301	'(at1g76160 : 828.0) SKU5 similar 5 (sks5); FUNCTIONS IN: oxidoreductase activity, copper ion binding; INVOLVED IN: oxidation reduction; LOCATED IN: apoplast, cell wall, plant-type cell wall; EXPRESSED IN: 24 plant structures; EXPRESSED DURING: 13 growth stages; CONTAINS InterPro DOMAIN/s: Multicopper oxidase, type 3 (InterPro:IPR011707), Cupredoxin (InterPro:IPR008972), Multicopper oxidase, type…
Solyc08g067370	6381000	0	6740300	21681000	25340000	25293000	12545000	9987400	9533700	-1.28914	0.056887	1.17323	0.000937495	' no hits & (original description: no original description)'
Solyc08g083255	20899000	17427000	32504000	48402000	68445000	49310000	62031000	44285000	67436000	-1.2946	0.0147314	-0.0644825	0.80445	#N/A
Solyc04g049330	101000000	88559000	95735000	295780000	139240000	261330000	234900000	225530000	239530000	-1.29482	1.45987e-05	-0.00745986	0.98107	'(o82702|vatg1_tobac : 114.0) Vacuolar ATP synthase subunit G 1 (EC 3.6.3.14) (V-ATPase G subunit 1) (Vacuolar proton pump G subunit 1) - Nicotiana tabacum (Common tobacco) & (at3g01390 : 89.4) Subunit G of the vacuolar membrane ATPAse complex; vacuolar membrane ATPase 10 (VMA10); FUNCTIONS IN: hydrogen ion transporting ATP synthase activity, rotational mechanism; INVOLVED IN: ATP hydrolysis coup…
Solyc02g065280	30282000	36098000	82981000	27208000	23413000	38764000	135220000	111470000	121520000	-1.30173	0.0155724	-2.04242	0.000360056	'(at2g23620 : 288.0) Encodes a protein shown to have carboxylesterase activity, methyl salicylate esterase activity, methyl jasmonate esterase activity, and methyl IAA esterase activity in vitro. MES1 appears to be involved in MeSA hydrolysis in planta. Expression of MES1 can restore systemic acquired resistance in SAR-deficient tobacco plants. This protein does not act on MeGA4, or MEGA9 in vitr…
Solyc01g081310	7645500	24756000	19721000	44514000	19296000	41008000	44381000	38210000	47114000	-1.31526	0.0106441	-0.307348	0.374896	'(at2g29420 : 216.0) Encodes glutathione transferase belonging to the tau class of GSTs. Naming convention according to Wagner et al. (2002). Induced by Salicylic acid. Independent of NPR1 for their induction by salicylic acid.; glutathione S-transferase tau 7 (GSTU7); CONTAINS InterPro DOMAIN/s: Thioredoxin fold (InterPro:IPR012335), Glutathione S-transferase, C-terminal (InterPro:IPR004046), Gl…
Solyc06g009400	34303000	36815000	49127000	80462000	98564000	94347000	105840000	102560000	92885000	-1.32515	0.000552635	-0.140258	0.237847	'(at4g01900 : 214.0) encodes a PII protein that may function as part of a signal transduction network involved in perceiving the status of carbon and organic nitrogen. Forms a protein complex with N-acetylglutamate kinase and regulates the kinase activity by relieving the feedback inhibition of the kinase by arginine. Regulates acetyl-CoA carboxylase activity.; GLNB1 homolog (GLB1); FUNCTIONS IN:…
Solyc06g068860	153590000	129890000	186300000	496020000	587870000	414260000	357370000	500340000	320710000	-1.3268	0.014487	0.346328	0.224661	'(at5g13980 : 1452.0) Glycosyl hydrolase family 38 protein; FUNCTIONS IN: in 6 functions; INVOLVED IN: mannose metabolic process, carbohydrate metabolic process; LOCATED IN: apoplast, cell wall, plasma membrane, vacuole, plant-type cell wall; EXPRESSED IN: 25 plant structures; EXPRESSED DURING: 13 growth stages; CONTAINS InterPro DOMAIN/s: Glycoside hydrolase-type carbohydrate-binding (InterPro:I…
Solyc11g008810	40734000	42965000	59009000	108120000	95233000	124480000	128570000	111510000	119270000	-1.33232	0.000677666	-0.132429	0.343858	'(at1g65590 : 771.0) Encodes a protein with beta-hexosaminidase activity. Located on the plasma membrane.; beta-hexosaminidase 3 (HEXO3); FUNCTIONS IN: hexosaminidase activity, beta-N-acetylhexosaminidase activity; INVOLVED IN: carbohydrate metabolic process; LOCATED IN: cell wall, plasma membrane, plant-type cell wall; EXPRESSED IN: 12 plant structures; EXPRESSED DURING: L mature pollen stage, M…
Solyc08g008210	138260000	106600000	147600000	351070000	211250000	343610000	379200000	340050000	279940000	-1.34821	0.00299642	-0.141359	0.594433	'(o23948|vate_goshi : 297.0) Vacuolar ATP synthase subunit E (EC 3.6.3.14) (V-ATPase E subunit) (Vacuolar proton pump E subunit) - Gossypium hirsutum (Upland cotton) & (at4g11150 : 290.0) Encodes a vacuolar H+-ATPase subunit E isoform 1 which is required for Golgi organization and vacuole function in embryogenesis.; vacuolar ATP synthase subunit E1 (TUF); FUNCTIONS IN: proton-transporting ATPase …
Solyc01g101240	36102000	54175000	67291000	154950000	186550000	110790000	117210000	132230000	152790000	-1.35205	0.00401208	0.169227	0.529531	'(at1g11910 : 671.0) Encodes an aspartic proteinase that forms a heterodimer and is stable over a broad pH range (ph 3-8).; aspartic proteinase A1 (APA1); FUNCTIONS IN: endopeptidase activity; INVOLVED IN: proteolysis, response to salt stress; LOCATED IN: vacuole; EXPRESSED IN: 25 plant structures; EXPRESSED DURING: 16 growth stages; CONTAINS InterPro DOMAIN/s: Saposin-like (InterPro:IPR011001), …
Solyc01g096870	2102900	4483700	10652000	17762000	25015000	11886000	18247000	12496000	13289000	-1.35291	0.0457622	0.312012	0.446501	'(at5g52520 : 828.0) OVULE ABORTION 6 (OVA6); FUNCTIONS IN: proline-tRNA ligase activity, aminoacyl-tRNA ligase activity, nucleotide binding, ATP binding; INVOLVED IN: regulation of photosynthesis, embryo sac development, seed development, tRNA aminoacylation for protein translation, ovule development; LOCATED IN: mitochondrion, chloroplast, chloroplast stroma; EXPRESSED IN: 23 plant structures; …
Solyc05g050800	15134000	17492000	17742000	52927000	30297000	51636000	46054000	32731000	49906000	-1.35333	0.00773446	0.0675513	0.83039	'(at3g60450 : 301.0) Phosphoglycerate mutase family protein; CONTAINS InterPro DOMAIN/s: Histidine phosphatase superfamily, clade-1 (InterPro:IPR013078), PRIB5 (InterPro:IPR012398); BEST Arabidopsis thaliana protein match is: Phosphoglycerate mutase family protein (TAIR:AT3G60440.1); Has 301 Blast hits to 297 proteins in 123 species: Archae - 0; Bacteria - 109; Metazoa - 16; Fungi - 49; Plants - …
Solyc06g084020	5792000	6056700	13321000	11666000	10731000	13920000	16507000	22268000	27045000	-1.38684	0.025895	-0.857881	0.0368328	' no hits & (original description: no original description)'
Solyc10g007070	14475000	15505000	31403000	52901000	19792000	48400000	60010000	48933000	51761000	-1.38849	0.00666774	-0.40829	0.291949	'(at5g53870 : 136.0) early nodulin-like protein 1 (ENODL1); FUNCTIONS IN: electron carrier activity, copper ion binding; LOCATED IN: plasma membrane, anchored to membrane; EXPRESSED IN: 22 plant structures; EXPRESSED DURING: 9 growth stages; CONTAINS InterPro DOMAIN/s: Plastocyanin-like (InterPro:IPR003245), Cupredoxin (InterPro:IPR008972); BEST Arabidopsis thaliana protein match is: early noduli…
Solyc03g097800	81313000	81705000	81165000	239880000	412710000	272300000	217570000	269000000	153100000	-1.38937	0.0170762	0.531954	0.204305	'(at1g12840 : 584.0) Encodes subunit C of the vacuolar H(+)-ATPase (V-ATPase). Bound and phosphorylated by AtWNK8.; DE-ETIOLATED 3 (DET3); FUNCTIONS IN: proton-transporting ATPase activity, rotational mechanism; INVOLVED IN: lignin biosynthetic process, regulation of carbohydrate biosynthetic process, unidimensional cell growth; LOCATED IN: in 6 components; EXPRESSED IN: 26 plant structures; EXPR…
Solyc01g080010	24573000	26083000	39967000	45163000	84568000	37891000	101010000	59990000	78240000	-1.40051	0.0181615	-0.513247	0.271597	'(at1g03220 : 524.0) Eukaryotic aspartyl protease family protein; FUNCTIONS IN: aspartic-type endopeptidase activity; INVOLVED IN: response to salt stress; LOCATED IN: cell wall, plasma membrane, membrane, plant-type cell wall; EXPRESSED IN: 6 plant structures; CONTAINS InterPro DOMAIN/s: Peptidase aspartic (InterPro:IPR021109), Peptidase aspartic, catalytic (InterPro:IPR009007), Peptidase A1 (In…
Solyc02g078950	11527000	17054000	18274000	36236000	24140000	24845000	54964000	31162000	38464000	-1.41091	0.0242223	-0.547907	0.178722	'(at2g28470 : 987.0) putative beta-galactosidase (BGAL8 gene); beta-galactosidase 8 (BGAL8); FUNCTIONS IN: cation binding, sugar binding, beta-galactosidase activity, hydrolase activity, hydrolyzing O-glycosyl compounds, catalytic activity; INVOLVED IN: carbohydrate metabolic process; EXPRESSED IN: 26 plant structures; EXPRESSED DURING: 13 growth stages; CONTAINS InterPro DOMAIN/s: Glycoside hydr…
Solyc01g008970	4550500	8772700	13584000	38239000	13095000	31640000	19722000	23681000	28382000	-1.41569	0.014411	0.208977	0.662694	'(at3g56860 : 281.0) encodes a nuclear protein that binds to RNA with a specificity for oligouridylates in vitro. Along with UBP1 and UBA1a, it may act as a component of a complex recognizing U-rich sequences in plant 3'-UTRs and contributing to the stabilization of mRNAs in the nucleus.; UBP1-associated protein 2A (UBA2A); CONTAINS InterPro DOMAIN/s: RNA recognition motif, RNP-1 (InterPro:IPR000…
Solyc06g083580	37780000	87006000	81669000	159390000	273480000	179590000	182920000	235060000	135500000	-1.4227	0.0240885	0.146084	0.687386	'(at3g07010 : 625.0) Pectin lyase-like superfamily protein; FUNCTIONS IN: lyase activity, pectate lyase activity; INVOLVED IN: biological_process unknown; LOCATED IN: endomembrane system; EXPRESSED IN: 22 plant structures; EXPRESSED DURING: 13 growth stages; CONTAINS InterPro DOMAIN/s: Pectin lyase fold/virulence factor (InterPro:IPR011050), AmbAllergen (InterPro:IPR018082), Pectate lyase/Amb all…
Solyc12g056830	17784000	17806000	16141000	33587000	56052000	22234000	51306000	51234000	36901000	-1.43055	0.0037343	-0.317793	0.451657	'(p32980|atpd_tobac : 344.0) ATP synthase delta chain, chloroplast precursor (EC 3.6.3.14) - Nicotiana tabacum (Common tobacco) & (at4g09650 : 229.0) Encodes the chloroplast ATPase delta-subunit.; ATP synthase delta-subunit gene (ATPD); FUNCTIONS IN: hydrogen ion transporting ATP synthase activity, rotational mechanism; INVOLVED IN: response to cold, defense response to bacterium, photosynthetic …
Solyc10g049710	8644000	18031000	13306000	28872000	97396000	40407000	45713000	24459000	37624000	-1.43092	0.0287358	0.628734	0.424086	'(at1g49970 : 388.0) Encodes a ClpP-related sequence. Though similar to ClpP proteins, this does not contains the highly conserved catalytic triad of Ser-type proteases (Ser-His-Asp). The name reflects nomenclature described in Adam et. al (2001).; CLP protease proteolytic subunit 1 (CLPR1); FUNCTIONS IN: serine-type endopeptidase activity; INVOLVED IN: proteolysis; LOCATED IN: chloroplastic endo…
Solyc12g010390	2796000	3494500	0	15707000	11364000	11622000	5481100	8230000	3429600	-1.44618	0.108091	1.17465	0.0221205	'(at5g35160 : 1120.0) Endomembrane protein 70 protein family; CONTAINS InterPro DOMAIN/s: Nonaspanin (TM9SF) (InterPro:IPR004240); BEST Arabidopsis thaliana protein match is: Endomembrane protein 70 protein family (TAIR:AT4G12650.1). & (gnl|cdd|36492 : 748.0) no description available & (gnl|cdd|66650 : 555.0) no description available & (reliability: 2240.0) & (original description: no original de…
Solyc01g097810	16778000	21207000	28904000	41629000	52940000	46140000	58142000	72757000	52180000	-1.45263	0.00539168	-0.379752	0.111589	'(q9smj3|zds_capan : 1159.0) Zeta-carotene desaturase, chloroplast precursor (EC 1.14.99.30) (Carotene 7,8-desaturase) - Capsicum annuum (Bell pepper) & (at3g04870 : 949.0) Involved in the biosynthesis of carotenes and xanthophylls, reduces zeta-carotene to lycopene.; zeta-carotene desaturase (ZDS); FUNCTIONS IN: carotene 7,8-desaturase activity; INVOLVED IN: carotene biosynthetic process; LOCATE…
Solyc02g067180	9364600	10634000	14566000	56954000	35754000	47296000	29031000	31033000	34548000	-1.45273	0.000878717	0.565373	0.0753446	'(at3g01120 : 708.0) encodes a cystathionine gamma-synthase, which performs the first committed step in methionine biosynthesis. A conserved motif of 13 amino acids in the first exon is required for posttranscriptional autoregulation. This enzyme shares the same substrate as threonine synthase (TS) and its absence transcriptionally affects 8 genes in the genome.; METHIONINE OVERACCUMULATION 1 (MT…
Solyc08g067100	16629000	13345000	23254000	58291000	20982000	55232000	53827000	34794000	58224000	-1.46404	0.0158345	-0.126634	0.782832	'(at5g10770 : 431.0) Eukaryotic aspartyl protease family protein; FUNCTIONS IN: DNA binding, aspartic-type endopeptidase activity; INVOLVED IN: proteolysis; EXPRESSED IN: 12 plant structures; EXPRESSED DURING: 4 anthesis, C globular stage, petal differentiation and expansion stage, E expanded cotyledon stage; CONTAINS InterPro DOMAIN/s: Peptidase aspartic (InterPro:IPR021109), Peptidase aspartic,…
Solyc12g055800	368210000	339600000	467310000	1162300000	372760000	1100500000	1457200000	815660000	989470000	-1.47309	0.0235872	-0.307793	0.546764	'(p09469|vata_dauca : 1234.0) Vacuolar ATP synthase catalytic subunit A (EC 3.6.3.14) (V-ATPase subunit A) (Vacuolar proton pump subunit alpha) (V-ATPase 69 kDa subunit) - Daucus carota (Carrot) & (at1g78900 : 1198.0) Encodes catalytic subunit A of the vacuolar ATP synthase. Mutants are devoid of vacuolar ATPase activity as subunit A is encoded only by this gene and show strong defects in male ga…
Solyc05g009470	74017000	66959000	98846000	218480000	267200000	243150000	238160000	217270000	210440000	-1.47328	0.000371776	0.130342	0.268612	'(at1g68560 : 885.0) Encodes a bifunctional alpha-l-arabinofuranosidase/beta-d-xylosidase that belongs to family 3 of glycoside hydrolases.; alpha-xylosidase 1 (XYL1); FUNCTIONS IN: xyloglucan 1,6-alpha-xylosidase activity, xylan 1,4-beta-xylosidase activity, alpha-N-arabinofuranosidase activity, hydrolase activity, hydrolyzing O-glycosyl compounds; INVOLVED IN: response to cadmium ion, xylan cat…
Solyc08g067030	302450000	212610000	369680000	777420000	942470000	1184200000	875260000	794600000	789650000	-1.47505	0.000595888	0.239715	0.289017	'(at5g11420 : 551.0) FUNCTIONS IN: molecular_function unknown; INVOLVED IN: biological_process unknown; LOCATED IN: cell wall, plant-type cell wall; EXPRESSED IN: 23 plant structures; EXPRESSED DURING: 13 growth stages; CONTAINS InterPro DOMAIN/s: Protein of unknown function DUF642 (InterPro:IPR006946), Galactose-binding domain-like (InterPro:IPR008979); BEST Arabidopsis thaliana protein match is…
Solyc08g080650	60722000	42680000	59711000	154570000	51848000	102770000	144850000	122970000	191540000	-1.49375	0.00937226	-0.571141	0.235585	'(p14170|osmo_tobac : 444.0) Osmotin precursor - Nicotiana tabacum (Common tobacco) & (at4g11650 : 310.0) osmotin-like protein; osmotin 34 (OSM34); INVOLVED IN: defense response to fungus, incompatible interaction, response to salt stress, defense response to bacterium, incompatible interaction, response to other organism; LOCATED IN: endomembrane system; EXPRESSED IN: 6 plant structures; EXPRESS…
Solyc04g009630	38053000	38373000	39560000	89296000	65325000	131000000	119090000	72855000	137400000	-1.50565	0.0207967	-0.205498	0.619831	'(at5g11720 : 1160.0) Glycosyl hydrolases family 31 protein; FUNCTIONS IN: hydrolase activity, hydrolyzing O-glycosyl compounds; INVOLVED IN: carbohydrate metabolic process; LOCATED IN: apoplast, vacuole, plant-type cell wall; EXPRESSED IN: 23 plant structures; EXPRESSED DURING: 13 growth stages; CONTAINS InterPro DOMAIN/s: Glycoside hydrolase, family 31 (InterPro:IPR000322), Glycoside hydrolase,…
Solyc02g089150	12624000	18711000	18288000	18307000	15744000	21369000	44852000	33961000	62147000	-1.5062	0.0225905	-1.34681	0.0270694	'(at1g13680 : 448.0) PLC-like phosphodiesterases superfamily protein; FUNCTIONS IN: phospholipase C activity, phosphoric diester hydrolase activity; INVOLVED IN: intracellular signaling pathway, lipid metabolic process; LOCATED IN: endomembrane system; EXPRESSED IN: embryo, flower, seed; EXPRESSED DURING: F mature embryo stage, petal differentiation and expansion stage, E expanded cotyledon stage…
Solyc05g007080	7295400	7827400	18760000	11163000	9125300	18912000	27552000	41553000	27281000	-1.50827	0.0257167	-1.29796	0.0268245	'(at1g14420 : 441.0) AT59; FUNCTIONS IN: lyase activity, pectate lyase activity; INVOLVED IN: plant-type cell wall organization; LOCATED IN: endomembrane system; EXPRESSED IN: 9 plant structures; EXPRESSED DURING: L mature pollen stage, M germinated pollen stage, 4 anthesis, C globular stage, petal differentiation and expansion stage; CONTAINS InterPro DOMAIN/s: Pectin lyase fold/virulence factor…
Solyc03g006140	38041000	29841000	49630000	166270000	241370000	123550000	86458000	146820000	101530000	-1.51053	0.0189855	0.665894	0.167891	'(gnl|cdd|37443 : 1163.0) no description available & (at1g07380 : 1162.0) Neutral/alkaline non-lysosomal ceramidase; FUNCTIONS IN: ceramidase activity; INVOLVED IN: biological_process unknown; LOCATED IN: plasma membrane; EXPRESSED IN: 23 plant structures; EXPRESSED DURING: 13 growth stages; CONTAINS InterPro DOMAIN/s: Neutral/alkaline nonlysosomal ceramidase (InterPro:IPR006823); BEST Arabidopsi…
Solyc01g110120	71630000	65498000	74650000	257020000	279200000	224470000	283860000	184040000	145190000	-1.53355	0.0319112	0.31121	0.328543	'(at4g39080 : 1254.0) Vacuolar proton ATPase subunit VHA-a isoform 3. Localized in the tonoplast.; vacuolar proton ATPase A3 (VHA-A3); FUNCTIONS IN: ATPase activity, hydrogen-translocating pyrophosphatase activity; INVOLVED IN: cellular response to nutrient levels, ATP synthesis coupled proton transport; LOCATED IN: in 7 components; EXPRESSED IN: 26 plant structures; EXPRESSED DURING: 16 growth s…
Solyc10g055670	216590000	250530000	250730000	1172000000	1066600000	786300000	826260000	763670000	491240000	-1.53564	0.0117625	0.539493	0.111182	'(at4g38510 : 935.0) ATPase, V1 complex, subunit B protein; FUNCTIONS IN: hydrogen ion transporting ATP synthase activity, rotational mechanism, hydrolase activity, acting on acid anhydrides, catalyzing transmembrane movement of substances, ATP binding, proton-transporting ATPase activity, rotational mechanism; INVOLVED IN: proton transport, ATP metabolic process, ATP synthesis coupled proton tra…
Solyc12g099200	23211000	41916000	33028000	43610000	65421000	41193000	82214000	126170000	81822000	-1.56394	0.0150577	-0.949962	0.048378	'(at1g47960 : 104.0) Plant cell wall (CWI) and vacuolar invertases (VI) play important roles in carbohydrate metabolism, stress responses and sugar signaling. This protein may inhibit their activity.; cell wall / vacuolar inhibitor of fructosidase 1 (C/VIF1); FUNCTIONS IN: enzyme inhibitor activity, pectinesterase inhibitor activity, pectinesterase activity; INVOLVED IN: biological_process unknow…
Solyc05g013240	81404000	68260000	117970000	187590000	203480000	224840000	339360000	170180000	311110000	-1.61651	0.027561	-0.414048	0.270562	'(at1g55265 : 153.0) Protein of unknown function, DUF538; INVOLVED IN: biological_process unknown; LOCATED IN: vacuole; EXPRESSED IN: 23 plant structures; EXPRESSED DURING: 13 growth stages; CONTAINS InterPro DOMAIN/s: Protein of unknown function DUF538 (InterPro:IPR007493); BEST Arabidopsis thaliana protein match is: Protein of unknown function, DUF538 (TAIR:AT5G19860.1); Has 529 Blast hits to 5…
Solyc04g015560	16720000	19784000	19270000	67642000	83378000	46136000	49508000	65733000	56567000	-1.62313	0.00127938	0.19854	0.512578	'(at5g20950 : 887.0) Glycosyl hydrolase family protein; FUNCTIONS IN: hydrolase activity, hydrolyzing O-glycosyl compounds; INVOLVED IN: carbohydrate metabolic process; LOCATED IN: cell wall, membrane, plant-type cell wall; EXPRESSED IN: 25 plant structures; EXPRESSED DURING: 13 growth stages; CONTAINS InterPro DOMAIN/s: Glycoside hydrolase, family 3, N-terminal (InterPro:IPR001764), Glycoside hy…
Solyc06g063330	136500000	126570000	104410000	449360000	570630000	393540000	468810000	347370000	316590000	-1.62412	0.00577297	0.319448	0.251867	'(p09469|vata_dauca : 1208.0) Vacuolar ATP synthase catalytic subunit A (EC 3.6.3.14) (V-ATPase subunit A) (Vacuolar proton pump subunit alpha) (V-ATPase 69 kDa subunit) - Daucus carota (Carrot) & (at1g78900 : 1177.0) Encodes catalytic subunit A of the vacuolar ATP synthase. Mutants are devoid of vacuolar ATPase activity as subunit A is encoded only by this gene and show strong defects in male ga…
Solyc04g008730	19221000	38387000	44015000	97317000	90926000	110400000	133540000	81940000	100470000	-1.63647	0.0132764	-0.0812744	0.738875	'(at5g08380 : 645.0) alpha-galactosidase 1 (AGAL1); FUNCTIONS IN: alpha-galactosidase activity, hydrolase activity, hydrolyzing O-glycosyl compounds, catalytic activity; INVOLVED IN: carbohydrate metabolic process, metabolic process, lactose catabolic process; LOCATED IN: apoplast, cell wall, plant-type cell wall; EXPRESSED IN: 21 plant structures; EXPRESSED DURING: 13 growth stages; CONTAINS Int…
Solyc09g083080	9752600	7488200	7163700	27004000	8757200	28237000	21994000	27345000	26807000	-1.64162	0.000793515	-0.250737	0.568405	'(at3g05060 : 679.0) SAR DNA-binding protein, putative, strong similarity to SAR DNA-binding protein-1 (Pisum sativum) GI:3132696; contains Pfam profile PF01798: Putative snoRNA binding domain; encodes NOP58-like protein; NOP56-like pre RNA processing ribonucleoprotein; FUNCTIONS IN: DNA binding; INVOLVED IN: biological_process unknown; LOCATED IN: nucleolus, membrane; EXPRESSED IN: 22 plant stru…
Solyc12g095960	36285000	30264000	43803000	129940000	80425000	117560000	153520000	89255000	105250000	-1.65708	0.0158679	-0.0858251	0.797077	'(at2g25970 : 241.0) KH domain-containing protein; FUNCTIONS IN: RNA binding, nucleic acid binding; EXPRESSED IN: 23 plant structures; EXPRESSED DURING: 14 growth stages; CONTAINS InterPro DOMAIN/s: K Homology, type 1, subgroup (InterPro:IPR018111), K Homology (InterPro:IPR004087), K Homology, type 1 (InterPro:IPR004088); BEST Arabidopsis thaliana protein match is: KH domain-containing protein (T…
Solyc12g055805	118330000	149910000	151760000	479010000	385320000	449220000	598700000	392540000	351310000	-1.67651	0.016417	-0.0315047	0.911152	#N/A
Solyc06g018100	3913600	7042600	5879100	25030000	17239000	20488000	19158000	10806000	25535000	-1.72097	0.0417581	0.177315	0.642494	'(at4g33490 : 508.0) Eukaryotic aspartyl protease family protein; FUNCTIONS IN: aspartic-type endopeptidase activity; INVOLVED IN: proteolysis; LOCATED IN: endomembrane system; EXPRESSED IN: 22 plant structures; EXPRESSED DURING: 13 growth stages; CONTAINS InterPro DOMAIN/s: Peptidase aspartic (InterPro:IPR021109), Peptidase aspartic, catalytic (InterPro:IPR009007), Peptidase A1 (InterPro:IPR0014…
Solyc03g005020	6813200	39332000	94240000	114450000	158640000	155480000	125090000	181760000	161700000	-1.73881	0.0228698	-0.128672	0.57501	'(at5g14180 : 455.0) Myzus persicae-induced lipase 1 (MPL1); FUNCTIONS IN: catalytic activity; INVOLVED IN: glycerol biosynthetic process, lipid metabolic process; LOCATED IN: endomembrane system; EXPRESSED IN: 7 plant structures; EXPRESSED DURING: L mature pollen stage, M germinated pollen stage, 4 anthesis, petal differentiation and expansion stage; CONTAINS InterPro DOMAIN/s: AB-hydrolase-asso…
Solyc03g025530	12016000	11530000	30497000	61112000	60205000	33876000	65664000	62108000	56558000	-1.77011	0.00305449	-0.248227	0.356026	'(at5g23890 : 606.0) LOCATED IN: mitochondrion, chloroplast thylakoid membrane, chloroplast, plastid, chloroplast envelope; EXPRESSED IN: 24 plant structures; EXPRESSED DURING: 14 growth stages; CONTAINS InterPro DOMAIN/s: S-layer homology domain (InterPro:IPR001119); BEST Arabidopsis thaliana protein match is: unknown protein (TAIR:AT5G52410.2); Has 1807 Blast hits to 1807 proteins in 277 specie…
Solyc10g006290	62310000	56767000	124090000	171090000	186170000	205240000	271310000	320630000	237550000	-1.77028	0.00379199	-0.560371	0.0269279	'(at3g20390 : 218.0) endoribonuclease L-PSP family protein; FUNCTIONS IN: endoribonuclease activity; INVOLVED IN: response to cadmium ion; LOCATED IN: thylakoid, mitochondrion, chloroplast, plastid, vacuole; EXPRESSED IN: 27 plant structures; EXPRESSED DURING: 16 growth stages; CONTAINS InterPro DOMAIN/s: Endoribonuclease L-PSP (InterPro:IPR006175), YjgF-like protein, conserved site (InterPro:IPR…
Solyc01g073690	27010000	18732000	24263000	40573000	115770000	39084000	74803000	114230000	50125000	-1.77243	0.0401392	-0.291334	0.667162	'(at3g58730 : 376.0) vacuolar ATP synthase subunit D (VATD) / V-ATPase D subunit / vacuolar proton pump D subunit (VATPD); FUNCTIONS IN: ATPase activity, coupled to transmembrane movement of substances, proton-transporting ATPase activity, rotational mechanism; INVOLVED IN: ATP synthesis coupled proton transport; LOCATED IN: vacuolar membrane, plasma membrane, vacuole, membrane, plant-type vacuol…
Solyc11g018500	5820200	10558000	7097000	12053000	8285700	17283000	29075000	31851000	19540000	-1.77724	0.00888023	-1.09681	0.0348938	'(at1g77410 : 959.0) beta-galactosidase 16 (BGAL16); FUNCTIONS IN: cation binding, sugar binding, beta-galactosidase activity, hydrolase activity, hydrolyzing O-glycosyl compounds, catalytic activity; INVOLVED IN: lactose catabolic process, using glucoside 3-dehydrogenase, carbohydrate metabolic process, lactose catabolic process via UDP-galactose, lactose catabolic process; LOCATED IN: endomembr…
Solyc06g050130	10845000	11632000	22943000	38500000	43437000	39715000	59215000	37497000	59641000	-1.78341	0.0111574	-0.362047	0.195983	'(at3g56310 : 640.0) Melibiase family protein; FUNCTIONS IN: alpha-galactosidase activity, hydrolase activity, hydrolyzing O-glycosyl compounds, catalytic activity; INVOLVED IN: carbohydrate metabolic process, metabolic process; LOCATED IN: vacuole; EXPRESSED IN: 24 plant structures; EXPRESSED DURING: 15 growth stages; CONTAINS InterPro DOMAIN/s: Aldolase-type TIM barrel (InterPro:IPR013785), Gly…
Solyc08g079090	21786000	38675000	54099000	168460000	152320000	89982000	99370000	133500000	161540000	-1.78359	0.00998679	0.0586066	0.864338	'(at4g12420 : 896.0) Encodes a protein of unknown function involved in directed root tip growth. It is a member of 19-member gene family and is distantly related structurally to the multiple-copper oxidases ascorbate oxidase and laccase, though it lacks the copper-binding domains. The protein is glycosylated and GPI-anchored. It is localized to the plasma membrane and the cell wall. The gene is e…
Solyc08g006430	0	9908800	8806200	18441000	21464000	21391000	20324000	24767000	20534000	-1.81005	0.0105929	-0.0984526	0.457545	'(at2g24580 : 498.0) FAD-dependent oxidoreductase family protein; FUNCTIONS IN: sarcosine oxidase activity; INVOLVED IN: tetrahydrofolate metabolic process, oxidation reduction; LOCATED IN: cellular_component unknown; EXPRESSED IN: 23 plant structures; EXPRESSED DURING: 13 growth stages; CONTAINS InterPro DOMAIN/s: FAD dependent oxidoreductase (InterPro:IPR006076), Sarcosine oxidase, monomeric (I…
Solyc01g105410	7606900	9550900	10855000	12543000	10115000	18206000	36651000	22410000	39207000	-1.81064	0.0115976	-1.26589	0.0291498	'(at5g64260 : 386.0) EXORDIUM like 2 (EXL2); FUNCTIONS IN: molecular_function unknown; INVOLVED IN: biological_process unknown; LOCATED IN: cell wall, plant-type cell wall; EXPRESSED IN: 23 plant structures; EXPRESSED DURING: 13 growth stages; CONTAINS InterPro DOMAIN/s: Phosphate-induced protein 1 (InterPro:IPR006766); BEST Arabidopsis thaliana protein match is: EXORDIUM like 4 (TAIR:AT5G09440.1…
Solyc09g011420	11176000	11073000	14199000	44735000	15849000	69575000	61925000	38300000	28134000	-1.81627	0.0382167	0.0200906	0.975643	'(at4g22380 : 187.0) Ribosomal protein L7Ae/L30e/S12e/Gadd45 family protein; FUNCTIONS IN: RNA binding; INVOLVED IN: ribosome biogenesis; LOCATED IN: nucleolus; EXPRESSED IN: 21 plant structures; EXPRESSED DURING: 13 growth stages; CONTAINS InterPro DOMAIN/s: H/ACA ribonucleoprotein complex, subunit Nhp2, eukaryote (InterPro:IPR002415), Ribosomal protein L7Ae/L8/Nhp2 family (InterPro:IPR018492), …
Solyc01g080640	0	3152100	3550800	25422000	26173000	27484000	8001000	7031700	8592800	-1.81749	0.00962416	1.74295	1.65185e-05	'(at2g47800 : 1789.0) Encodes a plasma membrane localized ATPase transporter involved in multidrug transport. The expression of this gene is upregulated by herbicide safeners such as benoxacor, fluxofenim and fenclorim.; multidrug resistance-associated protein 4 (MRP4); FUNCTIONS IN: ATPase activity, coupled to transmembrane movement of substances, folic acid transporter activity; INVOLVED IN: re…
Solyc07g045240	10645000	19035000	19001000	100700000	64491000	80117000	63923000	37488000	70859000	-1.82324	0.0174308	0.509923	0.170847	'(at3g13224 : 237.0) RNA-binding (RRM/RBD/RNP motifs) family protein; FUNCTIONS IN: RNA binding, nucleotide binding, nucleic acid binding; INVOLVED IN: biological_process unknown; LOCATED IN: cellular_component unknown; EXPRESSED IN: cultured cell; CONTAINS InterPro DOMAIN/s: RNA recognition motif, RNP-1 (InterPro:IPR000504), Nucleotide-binding, alpha-beta plait (InterPro:IPR012677); BEST Arabido…
Solyc06g006100	6371000	7609900	0	17101000	9804500	13359000	13370000	16343000	20326000	-1.8396	0.017908	-0.313545	0.326303	'(at5g05730 : 835.0) ASA1 encodes the alpha subunit of anthranilate synthase, which catalyzes the rate-limiting step of tryptophan synthesis. ASA1 is induced by ethylene, and forms a link between ethylene signalling and auxin synthesis in roots.; anthranilate synthase alpha subunit 1 (ASA1); CONTAINS InterPro DOMAIN/s: Anthranilate synthase component I, N-terminal (InterPro:IPR006805), Chorismate…
Solyc06g060130	8800700	0	14572000	27335000	21227000	31457000	27470000	32537000	24281000	-1.8505	0.0140491	-0.0749847	0.728552	'(at1g77480 : 106.0) Eukaryotic aspartyl protease family protein; FUNCTIONS IN: aspartic-type endopeptidase activity; INVOLVED IN: proteolysis; EXPRESSED IN: 22 plant structures; EXPRESSED DURING: 13 growth stages; CONTAINS InterPro DOMAIN/s: Peptidase aspartic, catalytic (InterPro:IPR009007), Peptidase aspartic (InterPro:IPR021109), Peptidase A1 (InterPro:IPR001461), Peptidase aspartic, active s…
Solyc07g064190	1254200000	1891100000	2471700000	4882100000	2404000000	4579800000	3842200000	8319900000	8193100000	-1.85753	0.0314834	-0.778576	0.164645	'(at1g11580 : 535.0) methylesterase PCR A (PMEPCRA); FUNCTIONS IN: enzyme inhibitor activity, pectinesterase activity; INVOLVED IN: cell wall modification; LOCATED IN: cell wall, plasma membrane, plant-type cell wall; EXPRESSED IN: 25 plant structures; EXPRESSED DURING: 13 growth stages; CONTAINS InterPro DOMAIN/s: Pectinesterase, active site (InterPro:IPR018040), Pectin lyase fold/virulence fact…
Solyc10g081180	16095000	28204000	18127000	76404000	33077000	82236000	98608000	45929000	81938000	-1.85913	0.0267815	-0.240374	0.625634	'(at5g61030 : 129.0) encodes a glycine-rich RNA binding protein. Gene expression is induced by cold.; glycine-rich RNA-binding protein 3 (GR-RBP3); FUNCTIONS IN: RNA binding, copper ion binding, ATP binding; INVOLVED IN: response to cold; LOCATED IN: mitochondrion; EXPRESSED IN: 19 plant structures; EXPRESSED DURING: 9 growth stages; CONTAINS InterPro DOMAIN/s: RNA recognition motif, glycine rich…
Solyc03g062790	8350500	10546000	19640000	29254000	65101000	31287000	59858000	45851000	41803000	-1.93653	0.00494644	-0.231514	0.600758	'(at2g42130 : 333.0) Plastid-lipid associated protein PAP / fibrillin family protein; FUNCTIONS IN: structural molecule activity; INVOLVED IN: biological_process unknown; LOCATED IN: thylakoid, chloroplast, plastoglobule; EXPRESSED IN: 22 plant structures; EXPRESSED DURING: 13 growth stages; CONTAINS InterPro DOMAIN/s: Plastid lipid-associated protein/fibrillin (InterPro:IPR006843); BEST Arabidop…
Solyc06g073740	2860900	20398000	45276000	66700000	73346000	84922000	73245000	107890000	91084000	-1.98986	0.0128327	-0.275048	0.236888	'(at5g20950 : 980.0) Glycosyl hydrolase family protein; FUNCTIONS IN: hydrolase activity, hydrolyzing O-glycosyl compounds; INVOLVED IN: carbohydrate metabolic process; LOCATED IN: cell wall, membrane, plant-type cell wall; EXPRESSED IN: 25 plant structures; EXPRESSED DURING: 13 growth stages; CONTAINS InterPro DOMAIN/s: Glycoside hydrolase, family 3, N-terminal (InterPro:IPR001764), Glycoside hy…
Solyc10g081120	17733000	17792000	16125000	78835000	75970000	52058000	69650000	67399000	68969000	-1.99593	4.70873e-07	0.00590523	0.975196	'(at3g10740 : 893.0) Encodes a bifunctional alpha-l-arabinofuranosidase/beta-d-xylosidase that belongs to family 51 of glycoside hydrolases. It may be involved in cell wall modification.; alpha-L-arabinofuranosidase 1 (ASD1); FUNCTIONS IN: hydrolase activity, acting on glycosyl bonds, xylan 1,4-beta-xylosidase activity, alpha-N-arabinofuranosidase activity; INVOLVED IN: xylan catabolic process; L…
Solyc08g075540	5580500	1613500	7631400	60334000	126010000	81738000	22156000	29223000	7852800	-1.9983	0.0860087	2.17823	0.0266915	'(q41224|aox1_tobac : 592.0) Alternative oxidase 1, mitochondrial precursor (EC 1.-.-.-) - Nicotiana tabacum (Common tobacco) & (gnl|cdd|85678 : 491.0) no description available & (at3g22370 : 485.0) Encodes AOX1a, an isoform of alternative oxidase that is expressed in rosettes, flowers, and root. The alternative oxidase of plant mitochondria transfers electrons from the ubiquinone pool to oxygen …
Solyc07g043120	4865700	11836000	10184000	129150000	80966000	103180000	34610000	29469000	43607000	-2.00192	0.00436802	1.5407	0.00917859	'(at3g21790 : 387.0) UDP-Glycosyltransferase superfamily protein; FUNCTIONS IN: transferase activity, transferring hexosyl groups, UDP-glycosyltransferase activity; INVOLVED IN: metabolic process; LOCATED IN: cellular_component unknown; EXPRESSED IN: 20 plant structures; EXPRESSED DURING: 13 growth stages; CONTAINS InterPro DOMAIN/s: UDP-glucuronosyl/UDP-glucosyltransferase (InterPro:IPR002213); …
Solyc12g013900	10570000	13223000	14192000	50662000	38575000	59248000	69830000	45329000	38048000	-2.01198	0.0165357	-0.045165	0.896223	'(at4g27520 : 140.0) early nodulin-like protein 2 (ENODL2); FUNCTIONS IN: electron carrier activity, copper ion binding; LOCATED IN: in 6 components; EXPRESSED IN: 24 plant structures; EXPRESSED DURING: 13 growth stages; CONTAINS InterPro DOMAIN/s: Plastocyanin-like (InterPro:IPR003245), Cupredoxin (InterPro:IPR008972); BEST Arabidopsis thaliana protein match is: early nodulin-like protein 1 (TAI…
Solyc01g107860	0	6038800	9470700	19934000	22622000	17461000	15986000	28595000	18159000	-2.01623	0.0300324	-0.0640143	0.83824	'(at4g36910 : 252.0) Has a cystathionine Beta-synthase domain.; LOSS OF THE TIMING OF ET AND JA BIOSYNTHESIS 2 (LEJ2); FUNCTIONS IN: molecular_function unknown; INVOLVED IN: biological_process unknown; LOCATED IN: chloroplast; EXPRESSED IN: 23 plant structures; EXPRESSED DURING: 13 growth stages; CONTAINS InterPro DOMAIN/s: Cystathionine beta-synthase, core (InterPro:IPR000644); BEST Arabidopsis …
Solyc01g109570	0	6273000	5386900	10931000	9378700	18411000	20502000	10945000	16448000	-2.03832	0.0235877	-0.30677	0.479937	'(at4g34480 : 569.0) O-Glycosyl hydrolases family 17 protein; FUNCTIONS IN: cation binding, hydrolase activity, hydrolyzing O-glycosyl compounds, catalytic activity; INVOLVED IN: carbohydrate metabolic process; LOCATED IN: endomembrane system; EXPRESSED IN: 22 plant structures; EXPRESSED DURING: 13 growth stages; CONTAINS InterPro DOMAIN/s: X8 (InterPro:IPR012946), Glycoside hydrolase, catalytic …
Solyc10g005590	0	5136900	7994900	28214000	22523000	22176000	20549000	10416000	23045000	-2.04016	0.0392325	0.43295	0.219247	'(at1g16610 : 152.0) Encodes SR45, a member of the highly conserved family of serine/arginine-rich (SR) proteins, which play key roles in pre-mRNA splicing and other aspects of RNA metabolism. SR45 is a spliceosome protein, interacts with SR33 and the U1-70K protein of the U1 snRNP. Also involved in plant sugar response. sr45-1 mutation confers hypersensitivity to glucose during early seedling gr…
Solyc08g081900	14319000	18388000	25938000	73812000	55341000	92887000	113740000	46499000	83161000	-2.05325	0.0354956	-0.13251	0.765038	'(at4g11160 : 827.0) Translation initiation factor 2, small GTP-binding protein; FUNCTIONS IN: GTP binding, GTPase activity, translation initiation factor activity; INVOLVED IN: translational initiation; LOCATED IN: intracellular; EXPRESSED IN: 23 plant structures; EXPRESSED DURING: 15 growth stages; CONTAINS InterPro DOMAIN/s: Small GTP-binding protein (InterPro:IPR005225), Translation initiatio…
Solyc02g079500	71993000	32809000	20481000	444030000	197560000	250980000	257530000	143230000	119800000	-2.05487	0.0437163	0.777901	0.223249	'(p12437|perx_soltu : 595.0) Suberization-associated anionic peroxidase precursor (EC 1.11.1.7) (POPA) - Solanum tuberosum (Potato) & (gnl|cdd|29388 : 351.0) no description available & (at5g05340 : 210.0) Peroxidase superfamily protein; FUNCTIONS IN: protein binding, peroxidase activity; INVOLVED IN: response to oxidative stress, oxidation reduction; LOCATED IN: apoplast, cell wall; EXPRESSED IN:…
Solyc04g025540	0	0	4246800	7470300	5245800	8621100	5889600	5321300	6589400	-2.06745	0.036593	0.261469	0.326913	'(at1g70570 : 858.0) anthranilate phosphoribosyltransferase, putative; FUNCTIONS IN: anthranilate phosphoribosyltransferase activity, transferase activity, transferring glycosyl groups; INVOLVED IN: tryptophan biosynthetic process, metabolic process; EXPRESSED IN: 22 plant structures; EXPRESSED DURING: 13 growth stages; CONTAINS InterPro DOMAIN/s: Glycosyl transferase, family 3, N-terminal (Inter…
Solyc10g055810	25035000	22156000	17897000	164960000	131740000	101780000	127440000	59381000	86345000	-2.06931	0.0252118	0.544729	0.195636	'(p52405|chi3_soltu : 523.0) Endochitinase 3 precursor (EC 3.2.1.14) (Fragment) - Solanum tuberosum (Potato) & (gnl|cdd|84590 : 407.0) no description available & (at3g12500 : 403.0) encodes a basic chitinase involved in ethylene/jasmonic acid mediated signalling pathway during systemic acquired resistance based on expression analyses.; basic chitinase (HCHIB); FUNCTIONS IN: chitinase activity; IN…
Solyc03g117940	0	5554700	7629400	17122000	36270000	13188000	15443000	25550000	15919000	-2.10993	0.0219486	0.226356	0.702559	'(at1g09760 : 297.0) U2 small nuclear ribonucleoprotein A (U2A'); INVOLVED IN: nuclear mRNA splicing, via spliceosome, response to cold; LOCATED IN: in 6 components; EXPRESSED IN: 22 plant structures; EXPRESSED DURING: 13 growth stages; CONTAINS InterPro DOMAIN/s: U2A&apos;/phosphoprotein 32 family A, C-terminal (InterPro:IPR003603); Has 8109 Blast hits to 6297 proteins in 450 species: Archae - 0…
Solyc05g046330	0	6424600	0	13161000	16521000	16871000	8979900	7445300	11417000	-2.11559	0.0426702	0.741601	0.019592	'(at4g21150 : 712.0) HAPLESS 6 (HAP6); FUNCTIONS IN: dolichyl-diphosphooligosaccharide-protein glycotransferase activity; INVOLVED IN: response to cold, protein amino acid terminal N-glycosylation; LOCATED IN: endoplasmic reticulum, endoplasmic reticulum membrane, plant-type cell wall; EXPRESSED IN: 23 plant structures; EXPRESSED DURING: 13 growth stages; CONTAINS InterPro DOMAIN/s: Ribophorin II…
Solyc02g031740	0	2112300	0	1596300	0	2565200	3155500	3185500	3102900	-2.16057	0.0256099	-1.18228	0.0782381	'(at1g31200 : 109.0) phloem protein 2-A9 (PP2-A9); BEST Arabidopsis thaliana protein match is: phloem protein 2-A10 (TAIR:AT1G10155.1); Has 128 Blast hits to 128 proteins in 20 species: Archae - 0; Bacteria - 0; Metazoa - 0; Fungi - 0; Plants - 128; Viruses - 0; Other Eukaryotes - 0 (source: NCBI BLink). & (reliability: 218.0) & (original description: no original description)'
Solyc05g026540	0	4312700	0	8906100	8456900	7856400	7531800	6675200	5624900	-2.20116	0.0283101	0.346711	0.0463075	'(at1g70770 : 490.0) Protein of unknown function DUF2359, transmembrane; FUNCTIONS IN: molecular_function unknown; LOCATED IN: endoplasmic reticulum, nucleus; EXPRESSED IN: 25 plant structures; EXPRESSED DURING: 15 growth stages; CONTAINS InterPro DOMAIN/s: Protein of unknown function DUF2359, transmembrane (InterPro:IPR019308); BEST Arabidopsis thaliana protein match is: Protein of unknown funct…
Solyc02g079170	4737500	3784700	7551200	35911000	23171000	78636000	31717000	19722000	24210000	-2.23465	0.00569034	0.864324	0.293753	'(at4g05020 : 907.0) NAD(P)H dehydrogenase B2 (NDB2); FUNCTIONS IN: disulfide oxidoreductase activity, oxidoreductase activity, FAD binding, calcium ion binding; INVOLVED IN: oxidation reduction; LOCATED IN: mitochondrion, extrinsic to mitochondrial inner membrane; EXPRESSED IN: 25 plant structures; EXPRESSED DURING: 15 growth stages; CONTAINS InterPro DOMAIN/s: FAD-dependent pyridine nucleotide-…
Solyc02g083700	33730000	47299000	78454000	191590000	248320000	222460000	335570000	187780000	240830000	-2.26051	0.0111716	-0.206275	0.503617	'(at5g66150 : 1367.0) Glycosyl hydrolase family 38 protein; FUNCTIONS IN: in 6 functions; INVOLVED IN: mannose metabolic process, carbohydrate metabolic process; LOCATED IN: endomembrane system; EXPRESSED IN: petal, leaf whorl, sperm cell, flower; EXPRESSED DURING: 4 anthesis, petal differentiation and expansion stage; CONTAINS InterPro DOMAIN/s: Glycoside hydrolase-type carbohydrate-binding (Int…
Solyc04g005690	0	7019700	0	14375000	16419000	13339000	14460000	7881000	11372000	-2.26382	0.0418961	0.388553	0.174248	'(at1g14650 : 566.0) SWAP (Suppressor-of-White-APricot)/surp domain-containing protein / ubiquitin family protein; FUNCTIONS IN: RNA binding; INVOLVED IN: RNA processing; EXPRESSED IN: 24 plant structures; EXPRESSED DURING: 14 growth stages; CONTAINS InterPro DOMAIN/s: SWAP/Surp (InterPro:IPR000061), Ubiquitin (InterPro:IPR000626), Pre-mRNA splicing factor PRP21 like protein (InterPro:IPR022030),…
Solyc06g068740	7429300	5344400	13790000	18224000	17801000	44147000	56220000	26833000	44810000	-2.26707	0.0193639	-0.673428	0.262822	'(at5g51030 : 405.0) NAD(P)-binding Rossmann-fold superfamily protein; FUNCTIONS IN: oxidoreductase activity, binding, catalytic activity; INVOLVED IN: oxidation reduction, metabolic process; LOCATED IN: cellular_component unknown; EXPRESSED IN: 9 plant structures; EXPRESSED DURING: L mature pollen stage, M germinated pollen stage, 4 anthesis, petal differentiation and expansion stage; CONTAINS I…
Solyc09g009030	0	22821000	21833000	87019000	123210000	151120000	69881000	83770000	65623000	-2.29587	0.00325343	0.720658	0.0706167	'(at3g44750 : 129.0) Encodes a histone deacetylase. Controls the development of adaxial/abaxial leaf polarity. Two lines with RNAi-directed against this gene show reduced Agrobacterium-mediated DNA transformation of the roots.; histone deacetylase 3 (HDA3); CONTAINS InterPro DOMAIN/s: Zinc finger, C2H2-type (InterPro:IPR007087), Nucleoplasmin (InterPro:IPR004301); BEST Arabidopsis thaliana protei…
Solyc06g084000	0	4614700	6230900	26209000	19294000	33794000	26795000	10318000	16727000	-2.31157	0.0495659	0.558588	0.253415	'(at3g04610 : 358.0) flowering locus KH domain (FLK); FUNCTIONS IN: RNA binding, nucleic acid binding; INVOLVED IN: positive regulation of flower development; LOCATED IN: nucleus; EXPRESSED IN: 23 plant structures; EXPRESSED DURING: 13 growth stages; CONTAINS InterPro DOMAIN/s: K Homology, type 1, subgroup (InterPro:IPR018111), K Homology (InterPro:IPR004087), K Homology, type 1 (InterPro:IPR0040…
Solyc11g072320	0	3535700	0	7972600	6664600	13857000	8513000	6264700	5352800	-2.50932	0.021377	0.501285	0.310509	'(at2g43650 : 374.0) EMBRYO DEFECTIVE 2777 (EMB2777); FUNCTIONS IN: molecular_function unknown; INVOLVED IN: gene silencing; LOCATED IN: nucleus; EXPRESSED IN: 22 plant structures; EXPRESSED DURING: 12 growth stages; CONTAINS InterPro DOMAIN/s: Sas10/Utp3/C1D (InterPro:IPR007146), Something about silencing protein 10 (Sas10), C-terminal (InterPro:IPR018972); BEST Arabidopsis thaliana protein matc…
Solyc07g049530	152780000	117570000	221440000	1347000000	806040000	1583500000	966470000	1167000000	726070000	-2.53967	0.00383034	0.38592	0.328711	'(q08507|acco3_pethy : 563.0) 1-aminocyclopropane-1-carboxylate oxidase 3 (EC 1.14.17.4) (ACC oxidase 3) (Ethylene-forming enzyme) (EFE) - Petunia hybrida (Petunia) & (at1g05010 : 455.0) Encodes 1-aminocyclopropane-1-carboxylate oxidase; ethylene-forming enzyme (EFE); FUNCTIONS IN: 1-aminocyclopropane-1-carboxylate oxidase activity; INVOLVED IN: response to fungus, ethylene biosynthetic process; …
Solyc10g024410	0	0	6818500	12999000	9974100	7907400	11425000	15330000	14268000	-2.58891	0.0111295	-0.409737	0.146973	'(at2g44530 : 598.0) Phosphoribosyltransferase family protein; FUNCTIONS IN: magnesium ion binding, ribose phosphate diphosphokinase activity; INVOLVED IN: cellular biosynthetic process, nucleotide biosynthetic process, nucleoside metabolic process, ribonucleoside monophosphate biosynthetic process; LOCATED IN: chloroplast; EXPRESSED IN: 23 plant structures; EXPRESSED DURING: 13 growth stages; CO…
Solyc09g056385	3985000	6695600	0	54607000	29743000	32025000	22483000	15522000	27846000	-2.62421	0.0106085	0.821504	0.124986	#N/A
Solyc11g069800	25034000	57062000	66287000	310420000	821560000	342670000	422290000	207660000	308220000	-2.66052	0.0141171	0.652451	0.368313	'(at5g42650 : 650.0) Encodes a member of the cytochrome p450 CYP74 gene family that functions as an allene oxide synthase. This enzyme catalyzes dehydration of the hydroperoxide to an unstable allene oxide in the JA biosynthetic pathway. It shows a dual catalytic activity, the major one being a 13-AOS but also expressing a 9-AOS activity.; allene oxide synthase (AOS); FUNCTIONS IN: hydro-lyase ac…
Solyc01g107810	6121200	4908200	17519000	77531000	234090000	73293000	30413000	74473000	84783000	-2.732	0.03513	1.02105	0.305794	'(at4g34131 : 490.0) UDP-glucosyl transferase 73B3 (UGT73B3); FUNCTIONS IN: transferase activity, transferring hexosyl groups, quercetin 3-O-glucosyltransferase activity, UDP-glycosyltransferase activity, UDP-glucosyltransferase activity; INVOLVED IN: response to cyclopentenone, response to other organism; LOCATED IN: endomembrane system; CONTAINS InterPro DOMAIN/s: UDP-glucuronosyl/UDP-glucosylt…
Solyc08g068590	0	0	3932200	6409600	4173600	7092100	6603700	12621000	6947600	-2.73463	0.0343783	-0.566306	0.256395	'(at2g46910 : 348.0) Plastid-lipid associated protein PAP / fibrillin family protein; FUNCTIONS IN: structural molecule activity; INVOLVED IN: biological_process unknown; LOCATED IN: chloroplast, plastoglobule; EXPRESSED IN: 24 plant structures; EXPRESSED DURING: 15 growth stages; CONTAINS InterPro DOMAIN/s: Plastid lipid-associated protein/fibrillin (InterPro:IPR006843); BEST Arabidopsis thalian…
Solyc03g120280	0	0	5332900	13250000	20198000	15955000	17538000	11865000	12311000	-2.96754	0.00887183	0.244067	0.399606	'(at1g52380 : 228.0) NUP50 (Nucleoporin 50 kDa) protein; FUNCTIONS IN: molecular_function unknown; INVOLVED IN: intracellular transport; LOCATED IN: cytosol, nucleus; EXPRESSED IN: 25 plant structures; EXPRESSED DURING: 13 growth stages; CONTAINS InterPro DOMAIN/s: Ran binding protein 1 (InterPro:IPR000156), Pleckstrin homology-type (InterPro:IPR011993), Nuclear pore complex, NUP2/50/61 (InterPro…
Solyc08g074390	0	2611900	2497500	12561000	19155000	9960100	9993900	21504000	9778900	-3.01411	0.038401	0.0138891	0.978953	'(at5g58090 : 634.0) O-Glycosyl hydrolases family 17 protein; FUNCTIONS IN: cation binding, hydrolase activity, hydrolyzing O-glycosyl compounds, catalytic activity; INVOLVED IN: carbohydrate metabolic process; LOCATED IN: anchored to plasma membrane, plasma membrane, anchored to membrane; EXPRESSED IN: 24 plant structures; EXPRESSED DURING: 13 growth stages; CONTAINS InterPro DOMAIN/s: X8 (Inter…
Solyc11g040370	0	0	8255900	19210000	22481000	30181000	28276000	17679000	21597000	-3.0325	0.00881577	0.0894313	0.764399	'(at4g10070 : 289.0) KH domain-containing protein; FUNCTIONS IN: RNA binding, nucleic acid binding; INVOLVED IN: biological_process unknown; LOCATED IN: cellular_component unknown; EXPRESSED IN: 23 plant structures; EXPRESSED DURING: 13 growth stages; CONTAINS InterPro DOMAIN/s: K Homology (InterPro:IPR004087), K Homology, type 1, subgroup (InterPro:IPR018111), K Homology, type 1 (InterPro:IPR004…
Solyc02g014310	23816000	9368500	7176700	234450000	260290000	148970000	135430000	112530000	101860000	-3.11557	0.000770646	0.879798	0.0491227	'(at3g18610 : 178.0) Encodes ATNUC-L2 (NUCLEOLIN LIKE 2).; nucleolin like 2 (NUC-L2); FUNCTIONS IN: nucleotide binding, nucleic acid binding; EXPRESSED IN: egg cell, cultured cell; CONTAINS InterPro DOMAIN/s: RNA recognition motif, RNP-1 (InterPro:IPR000504), Nucleotide-binding, alpha-beta plait (InterPro:IPR012677); BEST Arabidopsis thaliana protein match is: nucleolin like 1 (TAIR:AT1G48920.1);…
Solyc05g015060	0	0	7188800	57573000	91944000	73855000	7158600	44444000	20262000	-3.32146	0.126069	1.6361	0.0267298	'(gnl|cdd|35962 : 483.0) no description available & (at3g50940 : 449.0) P-loop containing nucleoside triphosphate hydrolases superfamily protein; FUNCTIONS IN: nucleoside-triphosphatase activity, ATPase activity, nucleotide binding, ATP binding; LOCATED IN: endomembrane system; CONTAINS InterPro DOMAIN/s: ATPase, AAA-type, core (InterPro:IPR003959), ATPase, AAA+ type, core (InterPro:IPR003593), A…
Solyc02g064940	3248500	4565500	5050200	39230000	50409000	60161000	32927000	58300000	40653000	-3.35779	0.00621291	0.183812	0.569084	'(at3g19320 : 359.0) Leucine-rich repeat (LRR) family protein; LOCATED IN: endomembrane system; EXPRESSED IN: root; CONTAINS InterPro DOMAIN/s: Leucine-rich repeat (InterPro:IPR001611); BEST Arabidopsis thaliana protein match is: Leucine-rich repeat (LRR) family protein (TAIR:AT1G49750.1); Has 128497 Blast hits to 47794 proteins in 2067 species: Archae - 184; Bacteria - 14728; Metazoa - 28641; Fu…
Solyc07g056170	3726400	7015200	10016000	9543300	0	14195000	104950000	51859000	182010000	-4.0288	0.048673	-3.83523	0.0506992	'(at2g04160 : 939.0) isolated from differential screening of a cDNA library from auxin-treated root culture. encodes a protein similar to subtilisin-like serine protease which is believed to be active outside the plant cell.; AUXIN-INDUCED IN ROOT CULTURES 3 (AIR3); FUNCTIONS IN: serine-type endopeptidase activity; INVOLVED IN: proteolysis, response to auxin stimulus, lateral root morphogenesis; …
Solyc01g104850	0	0	5029500	8768400	12579000	8933400	19024000	78629000	53367000	-4.90818	0.0486055	-2.31826	0.0807804	'(at5g42240 : 694.0) serine carboxypeptidase-like 42 (scpl42); FUNCTIONS IN: serine-type carboxypeptidase activity; INVOLVED IN: proteolysis; LOCATED IN: cell wall; EXPRESSED IN: 23 plant structures; EXPRESSED DURING: 13 growth stages; CONTAINS InterPro DOMAIN/s: Peptidase S10, serine carboxypeptidase (InterPro:IPR001563), Peptidase S10, serine carboxypeptidase, active site (InterPro:IPR018202); …
Solyc10g055800	4212300	0	0	20886000	38272000	8646500	63132000	21317000	79969000	-5.28662	0.03792	-1.27792	0.172923	'(p52405|chi3_soltu : 492.0) Endochitinase 3 precursor (EC 3.2.1.14) (Fragment) - Solanum tuberosum (Potato) & (gnl|cdd|84590 : 401.0) no description available & (at3g12500 : 387.0) encodes a basic chitinase involved in ethylene/jasmonic acid mediated signalling pathway during systemic acquired resistance based on expression analyses.; basic chitinase (HCHIB); FUNCTIONS IN: chitinase activity; IN…
Solyc02g082920	0	4340800	3050500	255670000	252480000	198900000	87911000	41306000	163030000	-5.30522	0.0554551	1.27462	0.0258043	'(p17514|chiq_tobac : 380.0) Acidic endochitinase Q precursor (EC 3.2.1.14) (Pathogenesis-related protein Q) (PR-Q) - Nicotiana tabacum (Common tobacco) & (gnl|cdd|84590 : 345.0) no description available & (at3g12500 : 266.0) encodes a basic chitinase involved in ethylene/jasmonic acid mediated signalling pathway during systemic acquired resistance based on expression analyses.; basic chitinase (…
