# Supplementary material for: Autophagy modulates the metabolism and growth of tomato fruit during development
Source: Hortic Res. 2022 Jun 13;9:uhac129. doi: 10.1093/hr/uhac129 (PMC9343920; doi:10.1093/hr/uhac129)
Supplement: Web_Material_uhac129 [file web_material_uhac129.zip › Supplementary Data Set S7.xlsx]

## Sheet: Supplemental Data Set S7
Supplementary Data Set S7: Gene enrichment of differentially abundance proteins between WT and ATG4 RNAi line plants.
GO term	Ontology	Description	Number in input list	Number in BG/Ref	p-value	FDR			Up-regulated and down-regulated proteins abundance between WT and ATG4 RNAi line plants in mature green fruit		aa	Up-regulated and down-regulated proteins abundance between WT and ATG4 RNAi line plants inred ripe fruit
GO:0015979	P	photosynthesis	7	484	2e-05	0.0042			Down-regulated DEPs	Up-regulated DEPs		Down-regulated DEPs	Up-regulated DEPs
GO:0006767	P	water-soluble vitamin metabolic process	5	156	8.5e-06	0.0042			Solyc06g081980	Solyc03g111180		Solyc02g065280	Solyc09g074400
GO:0006766	P	vitamin metabolic process	5	196	2.5e-05	0.0042			Solyc04g015040	Solyc04g074300		Solyc05g007080	Solyc06g065370
GO:0055114	P	oxidation-reduction process	13	1972	2e-05	0.0042			Solyc02g088100	Solyc01g010700		Solyc02g080540	Solyc01g010200
GO:0044435	C	plastid part	23	2513	2.1e-12	1.9e-10			Solyc11g008620	Solyc12g014250		Solyc02g089150	Solyc05g013380
GO:0044434	C	chloroplast part	23	2457	1.3e-12	1.9e-10			Solyc01g096870	Solyc01g099100		Solyc11g018500	Solyc08g065880
GO:0009507	C	chloroplast	28	4138	2.5e-12	1.9e-10			Solyc01g005520	Solyc12g010960		Solyc01g105410	Solyc02g082760
GO:0009579	C	thylakoid	16	1003	5.6e-12	3.2e-10			Solyc12g005630	Solyc08g029190			Solyc02g069640
GO:0009536	C	plastid	28	4620	3.8e-11	1.7e-09			Solyc11g044310	Solyc08g041890			Solyc05g051660
GO:0009570	C	chloroplast stroma	16	1202	8e-11	3.1e-09			Solyc05g009470	Solyc09g010460			Solyc07g055300
GO:0009526	C	plastid envelope	16	1229	1.1e-10	3.6e-09			Solyc06g054320	Solyc00g014830
GO:0009532	C	plastid stroma	16	1240	1.3e-10	3.6e-09			Solyc11g011250	Solyc04g076620
GO:0031976	C	plastid thylakoid	13	811	8e-10	1.8e-08			Solyc11g018550
GO:0009534	C	chloroplast thylakoid	13	807	7.6e-10	1.8e-08			Solyc07g064160
GO:0044436	C	thylakoid part	12	728	3e-09	6.3e-08			Solyc07g054290
GO:0009941	C	chloroplast envelope	14	1151	5.2e-09	1e-07			Solyc06g018100
GO:0009535	C	chloroplast thylakoid membrane	11	647	1.1e-08	2e-07			Solyc03g117890
GO:0055035	C	plastid thylakoid membrane	11	653	1.2e-08	2e-07			Solyc10g005050
GO:0042651	C	thylakoid membrane	11	680	1.9e-08	2.8e-07			Solyc06g048410
GO:0034357	C	photosynthetic membrane	11	690	2.1e-08	3.1e-07			Solyc02g070770
GO:0031975	C	envelope	16	2323	8.4e-07	1.1e-05			Solyc06g073260
GO:0031967	C	organelle envelope	16	2316	8.1e-07	1.1e-05			Solyc03g093690
GO:0031984	C	organelle subcompartment	14	1784	1.1e-06	1.4e-05			Solyc09g009190
GO:0005576	C	extracellular region	14	2102	7.6e-06	8.8e-05			Solyc02g067180
GO:0044444	C	cytoplasmic part	37	14788	0.00023	0.0025			Solyc09g075460
GO:0048046	C	apoplast	7	726	0.00024	0.0025			Solyc08g081900
GO:0044446	C	intracellular organelle part	29	10735	0.0013	0.013			Solyc03g123760
GO:0044422	C	organelle part	29	11113	0.0025	0.024			Solyc04g082640
GO:0005829	C	cytosol	19	5973	0.0031	0.029			Solyc06g007760
									Solyc07g045240
									Solyc10g005590
									Solyc03g111690
									Solyc06g075010
									Solyc08g015960
									Solyc02g093310
									Solyc11g067160
									Solyc03g117440
									Solyc07g043570
									Solyc01g009080
									Solyc05g008290
									Solyc01g087820
									Solyc02g079950
									Solyc01g108340
									Solyc11g044530
									Solyc09g011810
									Solyc02g083700
