# Supplementary material for: Autophagy modulates the metabolism and growth of tomato fruit during development
Source: Hortic Res. 2022 Jun 13;9:uhac129. doi: 10.1093/hr/uhac129 (PMC9343920; doi:10.1093/hr/uhac129)
Supplement: Web_Material_uhac129 [file web_material_uhac129.zip › Supplementary Data Set S8.xlsx]

## Sheet: Sheet1
Supplemental Data Set S8: Lipid metabolite profiling of WT and ATG4 RNAi line plants.
Lipids	Class	Line13_Green fruit	Line27_Green fruit	WT_Green fruit	Line13_Red fruit	Line27_Red fruit	WT_Red fruit
262_LysoPE 16:0	lyso Phospholipid	71.9	97.4	78.3667	174.497	146.52	90.7767
263_LysoPE 18:2	lyso Phospholipid	141.023	159.8	138.36	199.257	132.58	75.28
264_LysoPE 18:0	lyso Phospholipid	4.15333	2.96333	2.68333	20.3067	7.43	4.24667
265_LysoPC 16:0	lyso Phospholipid	1368.82	432.123	401.447	1006.89	696.913	451.813
266_LysoPC 18:3_1	lyso Phospholipid	24.15	52.2933	45.1333	49.79	82.87	43.97
267_LysoPC 18:3_2	lyso Phospholipid	7.66667	9.46	4.98	4.09333	8.97	10.05
268_LysoPC 18:2_1	lyso Phospholipid	954.04	478.003	434.95	939.483	499.623	317.383
269_LysoPC 18:2_2	lyso Phospholipid	985.283	329.373	291.343	698.02	300.387	249.41
270_LysoPC 18:1_1	lyso Phospholipid	144.443	54.0367	79.3767	31.3267	15.5133	11.1933
271_LysoPC 18:1_2	lyso Phospholipid	80.1967	6.82	10.87	6.83667	1.15667	5.28667
272_LysoPC 18:0	lyso Phospholipid	284.33	53.09	54.2733	238.98	79.2833	50.48
273_Lyso_MGDG 18:2 (1)	Lyso_Monogalactosyldiacylglycerol	0.493333	0.3	0.326667	3.53667	0.7	0.23
274_Lyso_DGDG 16:0 (2)	Lyso_Digalactosyl_Diacylglycerol	0.353333	0.35	0.0833333	7.18	9.25	6.64
275_Lyso_DGDG 18:3 (1)	Lyso_Digalactosyl_Diacylglycerol	0.433333	2.46667	2.04333	3.15	6.60333	5.82667
276_Lyso_DGDG 18:2 (1)	Lyso_Digalactosyl_Diacylglycerol	5.01	1.23	1.03667	18.18	6.38667	4.19667
277_Cer d18:0/h16:0	Sphingolipid	5.23	0	0	10.8533	2.02333	3.56667
278_Zeaxanthin	pigments	319.843	329.79	332.513	414.707	388.813	417.933
279_DAG 34:3	Diacylglycerol	654.28	1228.13	819.35	336.597	620.07	410.853
280_DAG 34:2	Diacylglycerol	4221.67	2145	1798.33	2163.33	1075.05	665.803
281_DAG 36:5	Diacylglycerol	1025.1	2125	1396.67	499.657	751.167	583.063
282_DAG 36:4	Diacylglycerol	5601.67	4280	3313.33	2786.67	1073.85	935.327
283_DAG 36:3 (1)	Diacylglycerol	585.853	221.307	309.1	104.563	24.0167	28.4767
284_DAG 36:3 (1_2)	Diacylglycerol	16.16	31.1567	19.85	4.96	16.9633	8.28667
285_Cer t18:1/h22:0	Sphingolipid	709.6	268.023	273.8	169.963	172.88	109.863
286_PE 34:3	Phospholipid	5623.33	10755	8576.67	7485	11666.7	8526.67
287_PE 34:2	Phospholipid	63850	41800	40266.7	58316.7	32333.3	26716.7
288_PC 32:3 (2)	Phospholipid	413.88	465.71	299.22	1925	1350	887.957
289_PC 32:3 (3)	Phosphatidylcholine	92.91	8.71	9.64	18.0733	79.3033	61.5667
290_PC 32:3 (4_2)	Phosphatidylcholine	3.94	36.07	42.86	44.1167	129.45	100.397
291_PC 32:2 (1)	Phospholipid	1368.33	451.81	332.247	2513.33	645.003	674.35
292_PC 32:2 (3)	Phosphatidylcholine	724.91	369.23	392.887	976.83	407.41	309.98
293_PC 32:1 (1)	Phospholipid	1941.67	1089.29	1097.37	813.84	295.23	94.7333
294_PC 32:1 (2)	Phospholipid	512.297	24.31	25.08	40.1067	29.5367	81.5367
295_PC 32:0 (2)	Phospholipid	2718.33	749.603	482.083	1246.98	500.717	500.067
296_MGDG 32:5 (1)	Monogalactosyldiacylglycerol	34.74	18.01	21.9967	41.3667	11.1667	8.97
297_PE 36:4	Phospholipid	58033.3	41350	37983.3	50066.7	29466.7	23466.7
298_MGDG 32:3 (2)	Monogalactosyldiacylglycerol	4.06	18.93	28.4433	0	0	0
299_MGDG 32:3 (2_2)	Monogalactosyldiacylglycerol	41.5767	5.43	6.86667	5.46333	22.5067	23.3633
300_PE 36:3_1	Phospholipid	4645	2087.5	3355	1401.67	532.9	490.08
301_PE 36:3_2	Phospholipid	1.48	225.44	65.2533	315.437	408.97	225.233
302_MGDG 32:2 (1)	Monogalactosyldiacylglycerol	3270	1742.5	1746.67	1810	1218.33	985.187
303_PE 36:2	Phospholipid	9630	4767.5	5090	10550	2401.67	1856.67
304_PE 36:1	Phosphatidylethanolamine	145.157	41.81	81.6567	16.6167	1.06	7.64333
305_MGDG 32:0	Monogalactosyldiacylglycerol	182.58	289.327	131.083	337.77	99.2967	105.037
306_PC 34:4 (2)	Phosphatidylcholine	8.68333	5.42667	2.47333	58.85	70.65	32.61
307_PC 34:3	Phospholipid	100467	122750	97350	71266.7	81100	55950
308_PC 34:2	Phospholipid	717667	395000	376833	479167	244167	192667
309_PC 34:1	Phospholipid	82900	31225	46250	16566.7	6775	6653.33
310_MGDG 34:6	Monogalactosyldiacylglycerol	6598.33	4327.5	5676.67	587.21	180.863	363.077
311_MGDG 34:5	Monogalactosyldiacylglycerol	1030.5	663.01	940.44	206.997	123.06	95.4
312_PE 38:3 (2)	Phosphatidylethanolamine	165.823	64.16	60.3233	61.7767	11.4467	7.99333
313_MGDG 34:3	Monogalactosyldiacylglycerol	950.27	1802.5	1938.33	601.617	1425	1490.55
314_PE 38:3 (3)	Phosphatidylethanolamine	125.573	294.14	232.673	147.657	147.143	97.6467
315_MGDG 34:2 (1)	Monogalactosyldiacylglycerol	5026.67	1040.3	1555	3416.67	1465.61	1108.61
316_PE 38:2 (2)	Phosphatidylethanolamine	3908.33	1677.5	1585	2795	619.627	500.63
317_MGDG 34:1	Monogalactosyldiacylglycerol	1424.63	118.177	84.17	2573.33	224.717	366.42
318_MGDG 34:0	Monogalactosyldiacylglycerol	73.49	4.58	4.24667	100.257	3.03667	8.00667
319_PC 36:6	Phospholipid	4216.67	13667.5	7248.33	1696.26	5678.33	2915
320_PC 36:5	Phospholipid	157167	181500	148833	86566.7	73283.3	48316.7
321_PC 36:4 (1)	Phospholipid	804500	314250	301167	532833	163000	133000
322_PC 36:3 (1)	Phospholipid	117900	31075	50700	30083.3	7495	7388.33
323_PC 36:3 (2)	Phospholipid	8.62667	394.027	19.58	102.43	760.58	625.3
324_PC 36:2	Phospholipid	126667	42800	49433.3	58850	13308.3	11208.3
325_MGDG 36:6 (2)	Monogalactosyldiacylglycerol	92316.7	107650	116950	19316.7	26200	27800
326_MGDG 36:5 (2)	Monogalactosyldiacylglycerol	15050	18650	17550	11856.7	9738.33	9945
327_MGDG 36:4 (1)	Monogalactosyldiacylglycerol	15316.7	9835	9121.67	36500	7098.33	7605
328_MGDG 36:3 (1)	Monogalactosyldiacylglycerol	840.23	221.23	286.083	1530.39	111.797	304.683
329_MGDG 36:3 (2)	Monogalactosyldiacylglycerol	175.41	502.333	554.21	48.0733	282.16	258.527
330_MGDG 36:2	Monogalactosyldiacylglycerol	576.027	381.41	464.933	928.507	211.587	237.997
331_MGDG 36:2_2	Monogalactosyldiacylglycerol	134.123	98.33	102.697	61.27	72.1167	78.2933
332_PC 38:5	Phospholipid	14.6067	3.4	4.72333	15.0333	0.00333333	0.163333
333_PC 38:5_2	Phospholipid	109.523	113.433	91.7567	13.0167	94.3433	71.3733
334_PC 38:4 (1)	Phosphatidylcholine	790.467	249.993	244.68	236.673	87.0933	65.0667
335_PC 38:4 (2)	Phosphatidylcholine	32.91	15.7133	9.67	8196.67	7193.33	4100.59
336_PC 38:3 (1)	Phosphatidylcholine	1295.43	332.66	369.533	300.297	50.34	21.3233
337_PC 38:3 (2)	Phosphatidylcholine	680.117	740.29	597.933	286.277	233.013	147.683
338_PC 38:2 (1)	Phospholipid	14933.3	2925	3148.33	5426.67	1033.46	744.867
339_GlcCer t18:1/h22:0	Sphingolipid	2843.33	2467.5	2416.67	2216.67	2141.67	1708.33
340_MGDG 38:6	Monogalactosyldiacylglycerol	284.64	294.34	336.497	93.8867	126.563	130.747
341_MGDG 38:4	Monogalactosyldiacylglycerol	4.45667	14.2967	19.52	95.8667	15.43	23.4033
342_DGDG 32:3 (2)	Digalactosyl_Diacylglycerol	3.93333	27.7467	16.1667	7.03333	10.56	11.67
343_DGDG 32:2 (2)	Digalactosyl_Diacylglycerol	48.8933	21.9533	25.4033	111.283	33.2133	36.8433
344_Chl_b	pigments	25.7867	36	41.9633	0.496667	0	0
345_DGDG 32:1	Digalactosyl_Diacylglycerol	35.3633	36.3033	22.9033	124.917	331.307	157.63
346_DGDG 32:0	Digalactosyl_Diacylglycerol	2538.33	5000	2485	3156.67	1545	1170.73
347_DGDG 34:6	Digalactosyl_Diacylglycerol	186.803	111.71	159.81	40.8467	9.45667	36.35
348_DGDG 34:5_2	Digalactosyl_Diacylglycerol	38.1767	6.15333	30.4733	4.66667	0	0.453333
349_DGDG 34:4 (3)	Digalactosyl_Diacylglycerol	141.21	338.567	273.817	51.64	73.01	50.0867
350_DGDG 34:4 (4)	Digalactosyl_Diacylglycerol	54.28	26.58	46.7567	165.75	71.3167	85.3067
351_DGDG 34:3	Digalactosyl_Diacylglycerol	21016.7	28275	29233.3	11488.3	12616.7	11620
352_DGDG 34:2	Digalactosyl_Diacylglycerol	34650	25800	24116.7	20683.3	10501.7	9256.67
353_DGDG 34:1	Digalactosyl_Diacylglycerol	2873.33	650.93	744.94	4291.67	298.413	533.297
354_DGDG 34:0 (1)	Digalactosyl_Diacylglycerol	532.047	349.587	201.053	976.737	122.017	108.633
355_DGDG 36:6 (1)	Digalactosyl_Diacylglycerol	77333.3	85750	87450	34266.7	31233.3	37016.7
356_DGDG 36:5 (2)	Digalactosyl_Diacylglycerol	18233.3	20800	16583.3	15800	6953.33	7656.67
357_DGDG 36:4 (2)	Digalactosyl_Diacylglycerol	14400	9315	7748.33	23283.3	4376.67	4641.67
358_DGDG 36:3 (2)	Digalactosyl_Diacylglycerol	3633.33	6912.5	6291.67	4006.67	3335	3191.67
359_DGDG 36:2	Digalactosyl_Diacylglycerol	7640	4907.5	4528.33	6903.33	1605	1592.96
360_DGDG 38:6 (2)	Digalactosyl_Diacylglycerol	210.82	220.773	225.937	103.27	98.5367	119.253
361_DGDG 38:5 (1)	Digalactosyl_Diacylglycerol	65.2033	79.8367	58.51	51.7133	12.4867	15.9667
362_DGDG 38:4 (1)	Digalactosyl_Diacylglycerol	4.37333	0.963333	2.46333	47.44	0	0.946667
363_DGDG 38:4 (2)	Digalactosyl_Diacylglycerol	10.13	6.2	8.60667	53.4533	4.97	6.37
364_Lycopene	pigments	14.5967	15.42	17.6867	83.1867	95.2533	78.89
365_DAG 34:1	Diacylglycerol	17.7533	4.73	7.76333	0	0	0
366_DAG 36:2	Diacylglycerol	688.557	353.33	353.727	344.79	144.85	119.357
367_Cer t18:1/c22:0	Sphingolipid	1263.33	428.967	443.71	104.72	99.28	53.7133
368_Cer t18:0/c22:0	Sphingolipid	181.743	25.62	24.58	135.577	67.01	58.8
369_Cer t18:0/h22:0	Sphingolipid	98.65	29.2833	23.5533	61.4667	34.1467	24.5667
370_Cer t18:1/c24:1	Sphingolipid	9.94	1.82	1.21333	0.273333	0.293333	0.153333
371_Cer t18:1/c24:1_2	Sphingolipid	9.50667	1.82	1.18	0.266667	0.293333	0.153333
372_Cer t18:1/c24:0	Sphingolipid	2776.67	1665	1703.33	481.057	452.767	271.747
373_Cer t18:0/c24:0	Sphingolipid	1047.23	696.653	746.48	517.817	588.91	497.64
374_Cer t18:1/h24:0	Sphingolipid	2826.67	1550	1485.64	1371.56	1168.75	815.823
375_Cer t18:0/h24:0	Sphingolipid	204.09	88.1767	73.5233	280.537	175.49	132.513
376_Cer t18:1/c26:0	Sphingolipid	261	205.337	201.62	32.36	30.03	12.1633
377_Cer t18:0/c26:0	Sphingolipid	28.83	12.6633	10.6667	20.5567	6.9	3.89
378_Cer t18:0/h26:0	Sphingolipid	3.01667	0.136667	0.146667	7.02	4.64	2.19667
379_TAG 44:2	Triacylglyceride	45.3567	30.25	31.3433	67.6733	54.7133	56.3433
380_TAG 44:1	Triacylglyceride	32.5933	13.5233	13.7367	2.33333	2.8	9.58
381_TAG 44:0	Triacylglyceride	54.94	42.4467	36.1967	11.3067	10.06	16.8633
382_TAG 46:1	Triacylglyceride	185.557	97.3533	103.14	23.87	24.4667	32.7433
383_TAG 46:0	Triacylglyceride	167.58	121.947	102.723	79.2733	64.4933	74.35
384_TAG 48:3 (1)	Triacylglyceride	16.4133	171.617	57.8267	77.9233	182.687	197.49
385_TAG 48:2	Triacylglyceride	140.59	449.363	162.873	631.643	409.747	531.777
386_TAG 48:1	Triacylglyceride	676.8	537.15	438.69	145.037	158.093	159.557
387_TAG 50:6 (1)	Triacylglyceride	3.48667	19.0367	4.62	8.55	69.4367	82.66
388_TAG 50:6 (2)	Triacylglyceride	0	10.0133	4.68333	0	0	0
389_TAG 50:5 (1)	Triacylglyceride	71.9333	194.817	84.3467	237.323	414.023	518.663
390_TAG 50:5 (2)	Triacylglyceride	19.0533	225.533	107.23	0.16	0.7	2.22667
391_TAG 50:4 (1)	Triacylglyceride	1141.13	2855	1491.33	1523.96	1211.45	1274.98
392_TAG 50:3 (2)	Triacylglyceride	7831.67	30200	13715	2991.67	9051.67	6338.33
393_TAG 50:2 (2)	Triacylglyceride	43966.7	67925	36383.3	17380	20550	16968.3
394_TAG 52:9 (2)	Triacylglyceride	16.7233	100.607	64.17	28.62	90.1233	64.15
395_TAG 52:7 (1)	Triacylglyceride	292.33	853.723	514.427	146.25	215.77	227.927
396_TAG 52:7 (2)	Triacylglyceride	0.0233333	0.04	0.39	5.34333	55.3867	40.4033
397_TAG 52:6 (1)	Triacylglyceride	5798.33	43700	19916.7	2445	12891.7	10631.7
398_TAG 52:6 (2)	Triacylglyceride	11.6167	0	1.92333	154.257	178.723	168.397
399_TAG 52:5	Triacylglyceride	60850	218250	120367	28283.3	62633.3	57750
400_TAG 52:4	Triacylglyceride	183667	261000	170667	82516.7	66083.3	71350
401_TAG 52:3.1	Triacylglyceride	41950	41375	36283.3	5725	5920	6773.33
402_TAG 54:9	Triacylglyceride	779.087	6450	2558.33	233.51	2283.33	2086.67
403_TAG 54:8	Triacylglyceride	10980	58850	31316.7	4381.67	19750	19616.7
404_TAG 54:7	Triacylglyceride	69416.7	182000	106583	29050	48616.7	52016.7
405_TAG 54:6	Triacylglyceride	144833	189250	130367	65050	40166.7	49116.7
406_TAG 54:5	Triacylglyceride	58600	67200	58366.7	12190	10576.7	13351.7
407_TAG 54:4	Triacylglyceride	42983.3	41300	35116.7	11621.7	6415	8271.67
408_TAG 56:8	Triacylglyceride	34.55	12.49	27.43	63.11	73.85	63.5267
409_TAG 56:8_1	Triacylglyceride	0.783333	78.9467	21.1533	0.53	36.32	35.08
410_TAG 56:7	Triacylglyceride	136.533	339.947	203.233	48.8267	78.26	86.7467
411_TAG 56:6	Triacylglyceride	237.147	277.28	199.263	94.74	59.68	72.85
412_TAG 58:8	Triacylglyceride	0	1.27	0.396667	0	6.85667	9.58333
413_TAG 48:0	Triacylglyceride	1230.89	841.38	653.923	379.407	400.223	340.463
414_TAG 50:1	Triacylglyceride	6296.67	4990	4355	698.677	724.343	817.54
415_TAG 50:0	Triacylglyceride	910.047	740.96	654.277	687.517	563.203	521.13
416_TAG 52:2	Triacylglyceride	19266.7	21025	15126.7	5098.33	3931.67	3745
417_TAG 52:1	Triacylglyceride	2340	1782.5	1520.84	270.593	234.527	254.23
418_TAG 52:0	Triacylglyceride	709.77	670.37	612.33	554.1	515.72	498.513
419_TAG 54:3	Triacylglyceride	11210	13050	10548.3	1524.95	1876.67	1707.77
420_TAG 54:2	Triacylglyceride	6786.67	9625	5815	1321.25	1428.33	1238.4
421_TAG 54:1	Triacylglyceride	785.37	635.34	551.777	83.8333	88.35	90.19
422_TAG 54:0	Triacylglyceride	340.517	295.903	272.383	304.273	271.407	271.763
423_TAG 56:4	Triacylglyceride	0	0	0	9.75333	7.57667	20.04
424_TAG 56:4_1	Triacylglyceride	7275	11342.5	6441.67	1348.52	1224.21	1383.54
425_TAG 56:3	Triacylglyceride	2136.67	3092.5	1874.31	156.107	465.013	307.75
426_TAG 56:2 (2)	Triacylglyceride	2650	4262.5	2541.67	527.97	891.043	666.007
427_TAG 56:1 (2)	Triacylglyceride	1001.02	1562.5	1169.19	837.717	604.247	448.243
428_TAG 56:0	Triacylglyceride	153.963	121.62	121.63	68.36	60.3733	65.32
429_TAG 58:6	Triacylglyceride	42.63	821.603	363.53	2.52667	135.937	76.66
430_TAG 58:5	Triacylglyceride	892.527	4205	2210	195.737	884.083	690.627
431_TAG 58:4	Triacylglyceride	1923.33	4327.5	2163.33	469.153	688.867	726.807
432_TAG 58:3	Triacylglyceride	697.08	1782.5	983.703	274.903	319.34	224.207
433_TAG 58:2	Triacylglyceride	1432.18	3380	1783.33	359.03	575.223	454.41
434_TAG 58:1	Triacylglyceride	213.43	293.41	236.723	110.15	93.1933	63.02
435_TAG 58:0	Triacylglyceride	37.6467	23.4567	25.2133	14.45	13.8033	14.8133
436_TAG 60:6 (2)	Triacylglyceride	31.02	660.7	288.493	0.126667	72.3167	40.44
437_TAG 60:5 (2)	Triacylglyceride	690.2	3667.5	1755	115.043	517.033	432.6
438_TAG 60:4	Triacylglyceride	1758.33	4300	2050	323.703	546.717	561.9
439_TAG 60:3	Triacylglyceride	491.203	665.747	441.237	14.2867	62.8867	43.5
440_TAG 60:2	Triacylglyceride	469.27	662.573	411.69	45.19	102.55	78.6433
441_TAG 60:1	Triacylglyceride	61.0467	102.48	69.2833	47.37	36.1767	22.9633
