# Supplementary material for: Autophagy modulates the metabolism and growth of tomato fruit during development
Source: Hortic Res. 2022 Jun 13;9:uhac129. doi: 10.1093/hr/uhac129 (PMC9343920; doi:10.1093/hr/uhac129)
Supplement: Web_Material_uhac129 [file web_material_uhac129.zip › Supplementary Data Set S9.xls]

## Sheet: Sheet0
Supplemental Data Set S9: Correlation network analysis of metabolome, transcriptome and proteome.
	1_chlorogenic acid_1	2_chlorogenic acid_2	3_Flavonoid derv.	4_Flavonoid derv.	5_flavonoid glycosides_(1Hex)	6_Kaempferol 3-O-glucoside	7_flavonoid glycosides_(1hex)	8_Naringin_ (2 Hex)	9_Kaempferol 3-O-rutinoside	10_quercetin-3-O-(2-O-apiosyl)glucoside	11_flavonoid glycosides_(2hex)	12_isorhamnetin-3-O-glucoside-7-O-glucoside	13_Flavonoid derv.	14_quercetin-3-O-(2-O-apiosyl-6-O-rhamnosyl)glucoside	15_Phenolic dev.	16_Phenolic derv._(1Hex)	17_Phenolic derv._(1Hex)	18_Phenolic derv._(1Hex)	19_Phenolic derv._(2Hex)	20_glycoalkaloid derv.	21_glycoalkaloid derv.	22_glycoalkaloid derv.	23_Lycoperoside H	24_Tomatine derv.(4Hex)	25_Tomatine derv.(4Hex)	26_Tomatine derv.(4Hex)	27_Lycoperoside H. derv.	28_Lycoperoside H. derv.	29_Lycoperoside H. derv.	30_Lycoperoside H. derv.	31_Lycoperoside H. derv.	32_glycoalkaloid derv.(3Hex)	33_Lycoperoside A or B or C	34_Steroid(+4Hex) C53H90O23	35_Steroid(+1Hex) C33H53N1O7	36_Steroid(+0 or 1Hex) C33H52O8	37_glycoalkaloid derv.(1Hex)	38_glycoalkaloid derv.(1Hex)	39_glycoalkaloid derv.(1Hex)	40_glycoalkaloid derv.(1Hex)	41_Lycoperoside F or G or Esculeoside A	42_glycoalkaloid derv.(2Hex)	43_glycoalkaloid derv.(3Hex)	44_Dehydrotomatine	45_Dehydrotomatine derv (4Hex)	46_Dehydrotomatine derv.	47_Dehydrotomatine derv.	48_Dehydrotomatine derv.	49_Tomatine der. (4Hex)
1_chlorogenic acid_1	1	0.956211	0.648129	0.611243	0.618781	0.678874	0.611554	-0.641078	0.600133	0.509618	0.569312	0.411682	0.844211	0.549897	0.457326	0.413888	-0.606265	0.974313	-0.305501	0.481248	0.708634	0.777276	0.765516	0.736896	0.712313	0.780949	0.428554	0.775468	0.774902	0.770387	-0.518803	0.419193	0.805914	-0.63412	0.725325	0.560324	0.7136	0.873467	0.829135	0.570202	-0.629097	0.740686	0.641059	0.675714	0.693578	0.714846	0.314738	0.886912	0.752758
2_chlorogenic acid_2	0.956211	1	0.738754	0.733555	0.7418	0.796448	0.733912	-0.73715	0.71514	0.581624	0.694798	0.410805	0.893913	0.622579	0.413351	0.413024	-0.744065	0.985747	-0.442639	0.51179	0.823419	0.877818	0.891401	0.815571	0.781289	0.827112	0.381098	0.83833	0.87241	0.86756	-0.567667	0.485904	0.820978	-0.735248	0.801843	0.576578	0.778308	0.924478	0.867558	0.541647	-0.737234	0.838783	0.727034	0.735377	0.775683	0.796685	0.459424	0.791739	0.807102
3_Flavonoid derv.	0.648129	0.738754	1	0.984215	0.98572	0.970132	0.984168	-0.671304	0.974503	0.916894	0.93276	0.330476	0.777917	0.935932	-0.0512433	0.552968	-0.905825	0.716364	-0.732941	0.465022	0.88952	0.913214	0.925908	0.917313	0.971216	0.839196	-0.0796489	0.825829	0.931693	0.939085	-0.750106	0.85788	0.440541	-0.913005	0.874983	0.781208	0.921168	0.852501	0.444092	0.30288	-0.92054	0.941726	0.912351	0.724736	0.863043	0.961562	0.677905	0.477356	0.722545
4_Flavonoid derv.	0.611243	0.733555	0.984215	1	0.997862	0.953092	0.999953	-0.675882	0.979798	0.891978	0.963616	0.363376	0.76336	0.90648	-0.0480536	0.539758	-0.919726	0.697241	-0.762806	0.465942	0.913898	0.917342	0.921989	0.898834	0.948972	0.819648	-0.0711348	0.831446	0.930436	0.936069	-0.711567	0.833923	0.446814	-0.905974	0.865182	0.75046	0.912697	0.831901	0.454671	0.281631	-0.927842	0.942046	0.91559	0.729908	0.857639	0.940379	0.71834	0.450294	0.513077
5_flavonoid glycosides_(1Hex)	0.618781	0.7418	0.98572	0.997862	1	0.953887	0.997589	-0.668066	0.97953	0.89054	0.961727	0.384233	0.764246	0.916928	-0.0438942	0.522258	-0.919392	0.704917	-0.757923	0.460709	0.906441	0.91432	0.921502	0.901451	0.945653	0.812741	-0.0655013	0.820016	0.929096	0.934827	-0.71413	0.826976	0.453881	-0.90425	0.859794	0.744318	0.904731	0.838315	0.469381	0.273856	-0.921229	0.943017	0.905752	0.724638	0.850228	0.939565	0.711061	0.445205	0.519162
6_Kaempferol 3-O-glucoside	0.678874	0.796448	0.970132	0.953092	0.953887	1	0.955179	-0.612046	0.987185	0.829665	0.845783	-0.132026	0.778274	0.877934	-0.211429	0.353241	-0.960211	0.734404	-0.733697	0.332428	0.915753	0.960416	0.853769	0.92919	0.933325	0.7947	-0.237769	0.747476	0.964449	0.966716	-0.688095	0.827224	0.337889	-0.937798	0.776811	0.595353	0.868336	0.800393	0.727607	0.22624	-0.943619	0.92781	0.866657	0.577313	0.753496	0.917814	0.198141	0.548215	0.397086
7_flavonoid glycosides_(1hex)	0.611554	0.733912	0.984168	0.999953	0.997589	0.955179	1	-0.679656	0.980308	0.893307	0.96368	0.359321	0.764509	0.905478	-0.0495559	0.539605	-0.921379	0.697391	-0.763903	0.464047	0.914267	0.917959	0.922152	0.89847	0.949444	0.820204	-0.0731895	0.832005	0.93099	0.936779	-0.712936	0.834463	0.445822	-0.907644	0.865157	0.748868	0.913157	0.831862	0.453191	0.279963	-0.928278	0.942718	0.916056	0.728872	0.857653	0.941172	0.71597	0.450544	0.516517
8_Naringin_ (2 Hex)	-0.641078	-0.73715	-0.671304	-0.675882	-0.668066	-0.612046	-0.679656	1	-0.713662	-0.614573	-0.6559	0.0567957	-0.825265	-0.462311	0.097544	-0.202755	0.820637	-0.689874	0.706481	-0.170225	-0.732907	-0.79861	-0.597171	-0.680472	-0.714341	-0.611834	0.172521	-0.687946	-0.794892	-0.797886	0.683609	-0.511214	-0.329724	0.852257	-0.608768	-0.310627	-0.692394	-0.652068	-0.460662	-0.168857	0.807906	-0.794645	-0.656379	-0.456877	-0.601654	-0.639079	-0.351231	-0.446502	0.242666
9_Kaempferol 3-O-rutinoside	0.600133	0.71514	0.974503	0.979798	0.97953	0.987185	0.980308	-0.713662	1	0.911131	0.910714	0.258601	0.761329	0.916069	-0.140126	0.473023	-0.951317	0.68361	-0.808912	0.355041	0.912716	0.928601	0.913188	0.918717	0.954079	0.825148	-0.173923	0.806713	0.939717	0.944975	-0.787802	0.84538	0.384297	-0.941544	0.848702	0.734894	0.909449	0.805805	0.39736	0.188802	-0.941049	0.95197	0.921208	0.642893	0.841161	0.940623	0.690666	0.43835	0.406005
10_quercetin-3-O-(2-O-apiosyl)glucoside	0.509618	0.581624	0.916894	0.891978	0.89054	0.829665	0.893307	-0.614573	0.911131	1	0.830653	0.0618855	0.683098	0.984583	-0.201811	0.610732	-0.799297	0.588834	-0.621805	0.301388	0.830663	0.803253	0.859225	0.91388	0.906916	0.806838	-0.173272	0.776545	0.818272	0.829834	-0.793247	0.908002	0.281399	-0.834239	0.826469	0.745944	0.883104	0.683607	0.192166	0.252936	-0.796013	0.856887	0.888652	0.564188	0.820918	0.885779	0.667148	0.371175	0.559855
11_flavonoid glycosides_(2hex)	0.569312	0.694798	0.93276	0.963616	0.961727	0.845783	0.96368	-0.6559	0.910714	0.830653	1	-0.0336161	0.769589	0.871084	-0.0738429	0.524845	-0.835233	0.662837	-0.678177	0.471198	0.880523	0.832294	0.758859	0.812824	0.836674	0.65487	-0.00401044	0.801928	0.836317	0.841575	-0.53388	0.729904	0.381732	-0.824379	0.781646	0.543281	0.817641	0.676806	0.480518	0.423019	-0.874774	0.838361	0.821571	0.683219	0.773623	0.78364	0.646731	0.404522	0.290878
12_isorhamnetin-3-O-glucoside-7-O-glucoside	0.411682	0.410805	0.330476	0.363376	0.384233	-0.132026	0.359321	0.0567957	0.258601	0.0618855	-0.0336161	1	0.332185	0.220489	0.701669	0.0697696	-0.107951	0.403643	0.24541	0.466519	0.162694	0.186489	0.118242	0.0536581	0.217572	0.078903	0.605877	0.158693	0.203732	0.209091	-0.0692863	-0.0543778	0.536178	-0.0606922	0.18705	0.366593	0.149081	0.529781	0.439235	0.276455	-0.0340663	0.199771	0.145309	0.374827	0.170218	0.100168	0.188854	0.235174	-0.882413
13_Flavonoid derv.	0.844211	0.893913	0.777917	0.76336	0.764246	0.778274	0.764509	-0.825265	0.761329	0.683098	0.769589	0.332185	1	0.635597	0.181626	0.489859	-0.734755	0.891762	-0.471975	0.504445	0.845446	0.838996	0.74285	0.848571	0.822467	0.79214	0.180953	0.858632	0.838345	0.837494	-0.608409	0.618104	0.593116	-0.774294	0.791279	0.594666	0.83359	0.815544	0.602877	0.53631	-0.799108	0.810291	0.775581	0.711033	0.775661	0.800637	0.517511	0.611387	0.634722
14_quercetin-3-O-(2-O-apiosyl-6-O-rhamnosyl)glucoside	0.549897	0.622579	0.935932	0.90648	0.916928	0.877934	0.905478	-0.462311	0.916069	0.984583	0.871084	0.220489	0.635597	1	-0.10935	0.56389	-0.804038	0.629045	-0.611195	0.410845	0.823015	0.82082	0.861254	0.898127	0.909653	0.816779	-0.105901	0.748655	0.841714	0.848045	-0.731031	0.880597	0.367729	-0.810938	0.8457	0.806628	0.859349	0.747835	0.341807	0.269879	-0.798843	0.899353	0.873226	0.641408	0.832612	0.894935	0.694428	0.406051	0.603032
15_Phenolic dev.	0.457326	0.413351	-0.0512433	-0.0480536	-0.0438942	-0.211429	-0.0495559	0.097544	-0.140126	-0.201811	-0.0738429	0.701669	0.181626	-0.10935	1	0.31499	0.122026	0.439311	0.441871	0.572695	0.107568	0.109807	-0.11763	-0.25352	0.0240336	0.301343	0.916919	0.258669	0.0951339	0.0817214	0.317897	-0.156206	0.795411	0.184638	0.250602	0.255788	0.0850341	0.412572	0.64391	0.666275	0.118322	0.126946	0.0531741	0.462652	0.244731	0.150357	0.169469	0.548871	0.930482
16_Phenolic derv._(1Hex)	0.413888	0.413024	0.552968	0.539758	0.522258	0.353241	0.539605	-0.202755	0.473023	0.610732	0.524845	0.0697696	0.489859	0.56389	0.31499	1	-0.325373	0.475527	-0.0269289	0.80949	0.648366	0.499857	0.693589	0.786807	0.642224	0.726558	0.401698	0.779428	0.506528	0.503512	-0.191818	0.761543	0.495919	-0.340135	0.775021	0.818087	0.739843	0.527575	0.194261	0.791073	-0.422202	0.567944	0.726843	0.823314	0.791737	0.66981	0.731497	0.510767	0.978539
17_Phenolic derv._(1Hex)	-0.606265	-0.744065	-0.905825	-0.919726	-0.919392	-0.960211	-0.921379	0.820637	-0.951317	-0.799297	-0.835233	-0.107951	-0.734755	-0.804038	0.122026	-0.325373	1	-0.682601	0.881195	-0.25375	-0.877255	-0.942423	-0.851008	-0.848118	-0.889639	-0.759969	0.198862	-0.751867	-0.94617	-0.950472	0.793199	-0.723928	-0.404024	0.970788	-0.786398	-0.581166	-0.840564	-0.793568	-0.479908	-0.0943067	0.95157	-0.937701	-0.843736	-0.569331	-0.776646	-0.885564	-0.572913	-0.456758	0.501745
18_Phenolic derv._(1Hex)	0.974313	0.985747	0.716364	0.697241	0.704917	0.734404	0.697391	-0.689874	0.68361	0.588834	0.662837	0.403643	0.891762	0.629045	0.439311	0.475527	-0.682601	1	-0.354144	0.525209	0.813872	0.852901	0.824641	0.823772	0.781903	0.823722	0.410431	0.855759	0.848222	0.842535	-0.570338	0.512925	0.821818	-0.698248	0.819039	0.624885	0.78755	0.913406	0.837073	0.606419	-0.689917	0.812607	0.738055	0.736717	0.794328	0.779598	0.457999	0.826905	0.811942
19_Phenolic derv._(2Hex)	-0.305501	-0.442639	-0.732941	-0.762806	-0.757923	-0.733697	-0.763903	0.706481	-0.808912	-0.621805	-0.678177	0.24541	-0.471975	-0.611195	0.441871	-0.0269289	0.881195	-0.354144	1	0.061321	-0.63279	-0.723332	-0.589254	-0.655573	-0.661338	-0.454769	0.514971	-0.445891	-0.727586	-0.734379	0.7208	-0.520691	-0.0464106	0.871443	-0.471278	-0.28058	-0.590659	-0.491807	-0.219524	0.277029	0.855696	-0.69777	-0.597496	-0.250941	-0.462227	-0.612775	-0.367889	-0.190845	0.786026
20_glycoalkaloid derv.	0.481248	0.51179	0.465022	0.465942	0.460709	0.332428	0.464047	-0.170225	0.355041	0.301388	0.471198	0.466519	0.504445	0.410845	0.572695	0.80949	-0.25375	0.525209	0.061321	1	0.547977	0.441751	0.460946	0.692534	0.510052	0.543902	0.651091	0.694743	0.447479	0.438703	0.119873	0.493814	0.665901	-0.20465	0.66164	0.652151	0.570765	0.5591	0.496418	0.882381	-0.352332	0.441876	0.542324	0.928602	0.663099	0.538832	0.564729	0.518799	0.870327
21_glycoalkaloid derv.	0.708634	0.823419	0.88952	0.913898	0.906441	0.915753	0.914267	-0.732907	0.912716	0.830663	0.880523	0.162694	0.845446	0.823015	0.107568	0.648366	-0.877255	0.813872	-0.63279	0.547977	1	0.958368	0.958645	0.96803	0.934727	0.915426	0.108388	0.955598	0.952633	0.948092	-0.678595	0.81973	0.60016	-0.862746	0.951888	0.778821	0.95589	0.839944	0.547819	0.487549	-0.894559	0.950812	0.961879	0.794047	0.950582	0.958049	0.786383	0.605095	0.967504
22_glycoalkaloid derv.	0.777276	0.877818	0.913214	0.917342	0.91432	0.960416	0.917959	-0.79861	0.928601	0.803253	0.832294	0.186489	0.838996	0.82082	0.109807	0.499857	-0.942423	0.852901	-0.723332	0.441751	0.958368	1	0.950617	0.923196	0.946417	0.892333	0.0484678	0.901675	0.998065	0.996131	-0.762569	0.755093	0.612548	-0.930036	0.918149	0.723889	0.928429	0.906937	0.639363	0.378078	-0.932105	0.982075	0.922085	0.729921	0.907434	0.959353	0.668121	0.654625	0.992496
23_Lycoperoside H	0.765516	0.891401	0.925908	0.921989	0.921502	0.853769	0.922152	-0.597171	0.913188	0.859225	0.758859	0.118242	0.74285	0.861254	-0.11763	0.693589	-0.851008	0.824641	-0.589254	0.460946	0.958645	0.950617	1	0.923789	0.963843	0.971912	-0.184085	0.908503	0.95386	0.952022	-0.676279	0.952708	0.465626	-0.833279	0.937674	0.874613	0.973902	0.954541	0.354009	0.344794	-0.852326	0.96993	0.979762	0.732381	0.944418	0.979102	0.89072	0.732197	0.996414
24_Tomatine derv.(4Hex)	0.736896	0.815571	0.917313	0.898834	0.901451	0.92919	0.89847	-0.680472	0.918717	0.91388	0.812824	0.0536581	0.848571	0.898127	-0.25352	0.786807	-0.848118	0.823772	-0.655573	0.692534	0.96803	0.923196	0.923789	1	0.958218	0.93282	-0.234951	0.975772	0.924299	0.920664	-0.868237	0.960148	0.440565	-0.882026	0.949489	0.841084	0.970452	0.779952	0.344389	0.613189	-0.896032	0.904454	0.955228	0.87754	0.947478	0.962282	0.777915	0.74006	0.972102
25_Tomatine derv.(4Hex)	0.712313	0.781289	0.971216	0.948972	0.945653	0.933325	0.949444	-0.714341	0.954079	0.906916	0.836674	0.217572	0.822467	0.909653	0.0240336	0.642224	-0.889639	0.781903	-0.661338	0.510052	0.934727	0.946417	0.963843	0.958218	1	0.916293	-0.0100981	0.909218	0.959292	0.962787	-0.762726	0.900807	0.505308	-0.904667	0.94102	0.847117	0.976173	0.880029	0.465005	0.419567	-0.908638	0.966279	0.969732	0.769228	0.934419	0.994487	0.713578	0.586377	0.98526
26_Tomatine derv.(4Hex)	0.780949	0.827112	0.839196	0.819648	0.812741	0.7947	0.820204	-0.611834	0.825148	0.806838	0.65487	0.078903	0.79214	0.816779	0.301343	0.726558	-0.759969	0.823722	-0.454769	0.543902	0.915426	0.892333	0.971912	0.93282	0.916293	1	0.19922	0.925193	0.890707	0.885322	-0.572842	0.871207	0.698218	-0.741827	0.910381	0.848861	0.964033	0.856683	0.652016	0.561862	-0.798018	0.934106	0.926258	0.777521	0.902534	0.973164	0.646766	0.804908	0.979295
27_Lycoperoside H. derv.	0.428554	0.381098	-0.0796489	-0.0711348	-0.0655013	-0.237769	-0.0731895	0.172521	-0.173923	-0.173272	-0.00401044	0.605877	0.180953	-0.105901	0.916919	0.401698	0.198862	0.410431	0.514971	0.651091	0.108388	0.0484678	-0.184085	-0.234951	-0.0100981	0.19922	1	0.276502	0.0322285	0.0170376	0.376071	-0.144788	0.798408	0.272841	0.240989	0.254463	0.0778587	0.334891	0.587281	0.750608	0.175454	0.0730697	0.0341226	0.497917	0.230673	0.0967491	0.22053	0.515701	0.977948
28_Lycoperoside H. derv.	0.775468	0.83833	0.825829	0.831446	0.820016	0.747476	0.832005	-0.687946	0.806713	0.776545	0.801928	0.158693	0.858632	0.748655	0.258669	0.779428	-0.751867	0.855759	-0.445891	0.694743	0.955598	0.901675	0.908503	0.975772	0.909218	0.925193	0.276502	1	0.898436	0.89285	-0.56065	0.808698	0.677914	-0.757122	0.964598	0.815601	0.953047	0.847556	0.584113	0.68808	-0.797679	0.902736	0.938999	0.889316	0.963995	0.918547	0.749957	0.716005	0.972409
29_Lycoperoside H. derv.	0.774902	0.87241	0.931693	0.930436	0.929096	0.964449	0.93099	-0.794892	0.939717	0.818272	0.836317	0.203732	0.838345	0.841714	0.0951339	0.506528	-0.94617	0.848222	-0.727586	0.447479	0.952633	0.998065	0.95386	0.924299	0.959292	0.890707	0.0322285	0.898436	1	0.999433	-0.769273	0.775207	0.597424	-0.937309	0.919287	0.735835	0.934793	0.913707	0.627432	0.372124	-0.935298	0.985885	0.926753	0.736553	0.908061	0.96968	0.662776	0.644466	0.993959
30_Lycoperoside H. derv.	0.770387	0.86756	0.939085	0.936069	0.934827	0.966716	0.936779	-0.797886	0.944975	0.829834	0.841575	0.209091	0.837494	0.848045	0.0817214	0.503512	-0.950472	0.842535	-0.734379	0.438703	0.948092	0.996131	0.952022	0.920664	0.962787	0.885322	0.0170376	0.89285	0.999433	1	-0.778002	0.780603	0.585286	-0.94367	0.915855	0.733565	0.934835	0.913896	0.616283	0.359114	-0.937337	0.987229	0.925946	0.730603	0.904224	0.971161	0.655395	0.633952	0.992458
31_Lycoperoside H. derv.	-0.518803	-0.567667	-0.750106	-0.711567	-0.71413	-0.688095	-0.712936	0.683609	-0.787802	-0.793247	-0.53388	-0.0692863	-0.608409	-0.731031	0.317897	-0.191818	0.793199	-0.570338	0.7208	0.119873	-0.678595	-0.762569	-0.676279	-0.868237	-0.762726	-0.572842	0.376071	-0.56065	-0.769273	-0.778002	1	-0.650657	-0.18084	0.860117	-0.630454	-0.509484	-0.709163	-0.622861	-0.225605	0.0545492	0.758756	-0.749317	-0.703105	-0.2184	-0.618266	-0.681265	-0.41129	-0.327165	0.259109
32_glycoalkaloid derv.(3Hex)	0.419193	0.485904	0.85788	0.833923	0.826976	0.827224	0.834463	-0.511214	0.84538	0.908002	0.729904	-0.0543778	0.618104	0.880597	-0.156206	0.761543	-0.723928	0.512925	-0.520691	0.493814	0.81973	0.755093	0.952708	0.960148	0.900807	0.871207	-0.144788	0.808698	0.775207	0.780603	-0.650657	1	0.247671	-0.748071	0.85849	0.858269	0.906558	0.635513	0.11432	0.386223	-0.756934	0.809091	0.925283	0.687705	0.869775	0.905145	0.74985	0.362706	0.992947
33_Lycoperoside A or B or C	0.805914	0.820978	0.440541	0.446814	0.453881	0.337889	0.445822	-0.329724	0.384297	0.281399	0.381732	0.536178	0.593116	0.367729	0.795411	0.495919	-0.404024	0.821818	-0.0464106	0.665901	0.60016	0.612548	0.465626	0.440565	0.505308	0.698218	0.798408	0.677914	0.597424	0.585286	-0.18084	0.247671	1	-0.335255	0.675262	0.552973	0.547916	0.796259	0.875586	0.71307	-0.389669	0.604893	0.508164	0.735919	0.653941	0.603728	0.467861	0.803102	0.99215
34_Steroid(+4Hex) C53H90O23	-0.63412	-0.735248	-0.913005	-0.905974	-0.90425	-0.937798	-0.907644	0.852257	-0.941544	-0.834239	-0.824379	-0.0606922	-0.774294	-0.810938	0.184638	-0.340135	0.970788	-0.698248	0.871443	-0.20465	-0.862746	-0.930036	-0.833279	-0.882026	-0.904667	-0.741827	0.272841	-0.757122	-0.937309	-0.94367	0.860117	-0.748071	-0.335255	1	-0.779877	-0.569639	-0.853419	-0.773394	-0.431865	-0.104704	0.959198	-0.914149	-0.842411	-0.534955	-0.767978	-0.872924	-0.514154	-0.467695	0.397523
35_Steroid(+1Hex) C33H53N1O7	0.725325	0.801843	0.874983	0.865182	0.859794	0.776811	0.865157	-0.608768	0.848702	0.826469	0.781646	0.18705	0.791279	0.8457	0.250602	0.775021	-0.786398	0.819039	-0.471278	0.66164	0.951888	0.918149	0.937674	0.949489	0.94102	0.910381	0.240989	0.964598	0.919287	0.915855	-0.630454	0.85849	0.675262	-0.779877	1	0.888259	0.960868	0.879637	0.557694	0.63131	-0.807813	0.928012	0.961609	0.862814	0.997501	0.950821	0.801553	0.659405	0.985851
36_Steroid(+0 or 1Hex) C33H52O8	0.560324	0.576578	0.781208	0.75046	0.744318	0.595353	0.748868	-0.310627	0.734894	0.745944	0.543281	0.366593	0.594666	0.806628	0.255788	0.818087	-0.581166	0.624885	-0.28058	0.652151	0.778821	0.723889	0.874613	0.841084	0.847117	0.848861	0.254463	0.815601	0.735835	0.733565	-0.509484	0.858269	0.552973	-0.569639	0.888259	1	0.867319	0.7625	0.318283	0.599456	-0.628275	0.77159	0.883191	0.774603	0.896178	0.843154	0.822369	0.556376	0.960493
37_glycoalkaloid derv.(1Hex)	0.7136	0.778308	0.921168	0.912697	0.904731	0.868336	0.913157	-0.692394	0.909449	0.883104	0.817641	0.149081	0.83359	0.859349	0.0850341	0.739843	-0.840564	0.78755	-0.590659	0.570765	0.95589	0.928429	0.973902	0.970452	0.976173	0.964033	0.0778587	0.953047	0.934793	0.934835	-0.709163	0.906558	0.547916	-0.853419	0.960868	0.867319	1	0.853706	0.450295	0.516119	-0.884098	0.950856	0.984312	0.807801	0.960891	0.985941	0.777807	0.634146	0.987085
38_glycoalkaloid derv.(1Hex)	0.873467	0.924478	0.852501	0.831901	0.838315	0.800393	0.831862	-0.652068	0.805805	0.683607	0.676806	0.529781	0.815544	0.747835	0.412572	0.527575	-0.793568	0.913406	-0.491807	0.5591	0.839944	0.906937	0.954541	0.779952	0.880029	0.856683	0.334891	0.847556	0.913707	0.913896	-0.622861	0.635513	0.796259	-0.773394	0.879637	0.7625	0.853706	1	0.765048	0.51501	-0.771343	0.906848	0.824132	0.785837	0.861729	0.94344	0.610206	0.740038	0.980028
39_glycoalkaloid derv.(1Hex)	0.829135	0.867558	0.444092	0.454671	0.469381	0.727607	0.453191	-0.460662	0.39736	0.192166	0.480518	0.439235	0.602877	0.341807	0.64391	0.194261	-0.479908	0.837073	-0.219524	0.496418	0.547819	0.639363	0.354009	0.344389	0.465005	0.652016	0.587281	0.584113	0.627432	0.616283	-0.225605	0.11432	0.875586	-0.431865	0.557694	0.318283	0.450295	0.765048	1	0.518537	-0.450967	0.56297	0.404692	0.624931	0.523998	0.582578	0.231865	0.738293	0.769619
40_glycoalkaloid derv.(1Hex)	0.570202	0.541647	0.30288	0.281631	0.273856	0.22624	0.279963	-0.168857	0.188802	0.252936	0.423019	0.276455	0.53631	0.269879	0.666275	0.791073	-0.0943067	0.606419	0.277029	0.882381	0.487549	0.378078	0.344794	0.613189	0.419567	0.561862	0.750608	0.68808	0.372124	0.359114	0.0545492	0.386223	0.71307	-0.104704	0.63131	0.599456	0.516119	0.51501	0.518537	1	-0.211725	0.377302	0.471118	0.809895	0.632483	0.40804	0.49932	0.598714	0.985173
41_Lycoperoside F or G or Esculeoside A	-0.629097	-0.737234	-0.92054	-0.927842	-0.921229	-0.943619	-0.928278	0.807906	-0.941049	-0.796013	-0.874774	-0.0340663	-0.799108	-0.798843	0.118322	-0.422202	0.95157	-0.689917	0.855696	-0.352332	-0.894559	-0.932105	-0.852326	-0.896032	-0.908638	-0.798018	0.175454	-0.797679	-0.935298	-0.937337	0.758756	-0.756934	-0.389669	0.959198	-0.807813	-0.628275	-0.884098	-0.771343	-0.450967	-0.211725	1	-0.914062	-0.86231	-0.637018	-0.797628	-0.889787	-0.598512	-0.495501	-0.0643567
42_glycoalkaloid derv.(2Hex)	0.740686	0.838783	0.941726	0.942046	0.943017	0.92781	0.942718	-0.794645	0.95197	0.856887	0.838361	0.199771	0.810291	0.899353	0.126946	0.567944	-0.937701	0.812607	-0.69777	0.441876	0.950812	0.982075	0.96993	0.904454	0.966279	0.934106	0.0730697	0.902736	0.985885	0.987229	-0.749317	0.809091	0.604893	-0.914149	0.928012	0.77159	0.950856	0.906848	0.56297	0.377302	-0.914062	1	0.94688	0.734365	0.919805	0.986819	0.70802	0.646939	0.985317
43_glycoalkaloid derv.(3Hex)	0.641059	0.727034	0.912351	0.91559	0.905752	0.866657	0.916056	-0.656379	0.921208	0.888652	0.821571	0.145309	0.775581	0.873226	0.0531741	0.726843	-0.843736	0.738055	-0.597496	0.542324	0.961879	0.922085	0.979762	0.955228	0.969732	0.926258	0.0341226	0.938999	0.926753	0.925946	-0.703105	0.925283	0.508164	-0.842411	0.961609	0.883191	0.984312	0.824132	0.404692	0.471118	-0.86231	0.94688	1	0.781854	0.967136	0.989923	0.818604	0.571863	0.984434
44_Dehydrotomatine	0.675714	0.735377	0.724736	0.729908	0.724638	0.577313	0.728872	-0.456877	0.642893	0.564188	0.683219	0.374827	0.711033	0.641408	0.462652	0.823314	-0.569331	0.736717	-0.250941	0.928602	0.794047	0.729921	0.732381	0.87754	0.769228	0.777521	0.497917	0.889316	0.736553	0.730603	-0.2184	0.687705	0.735919	-0.534955	0.862814	0.774603	0.807801	0.785837	0.624931	0.809895	-0.637018	0.734365	0.781854	1	0.85977	0.784853	0.682764	0.659372	0.886783
45_Dehydrotomatine derv (4Hex)	0.693578	0.775683	0.863043	0.857639	0.850228	0.753496	0.857653	-0.601654	0.841161	0.820918	0.773623	0.170218	0.775661	0.832612	0.244731	0.791737	-0.776646	0.794328	-0.462227	0.663099	0.950582	0.907434	0.944418	0.947478	0.934419	0.902534	0.230673	0.963995	0.908061	0.904224	-0.618266	0.869775	0.653941	-0.767978	0.997501	0.896178	0.960891	0.861729	0.523998	0.632483	-0.797628	0.919805	0.967136	0.85977	1	0.947438	0.826478	0.637257	0.990416
46_Dehydrotomatine derv.	0.714846	0.796685	0.961562	0.940379	0.939565	0.917814	0.941172	-0.639079	0.940623	0.885779	0.78364	0.100168	0.800637	0.894935	0.150357	0.66981	-0.885564	0.779598	-0.612775	0.538832	0.958049	0.959353	0.979102	0.962282	0.994487	0.973164	0.0967491	0.918547	0.96968	0.971161	-0.681265	0.905145	0.603728	-0.872924	0.950821	0.843154	0.985941	0.94344	0.582578	0.40804	-0.889787	0.986819	0.989923	0.784853	0.947438	1	0.716758	0.681174	0.993382
47_Dehydrotomatine derv.	0.314738	0.459424	0.677905	0.71834	0.711061	0.198141	0.71597	-0.351231	0.690666	0.667148	0.646731	0.188854	0.517511	0.694428	0.169469	0.731497	-0.572913	0.457999	-0.367889	0.564729	0.786383	0.668121	0.89072	0.777915	0.713578	0.646766	0.22053	0.749957	0.662776	0.655395	-0.41129	0.74985	0.467861	-0.514154	0.801553	0.822369	0.777807	0.610206	0.231865	0.49932	-0.598512	0.70802	0.818604	0.682764	0.826478	0.716758	1	0.298434	0.840946
48_Dehydrotomatine derv.	0.886912	0.791739	0.477356	0.450294	0.445205	0.548215	0.450544	-0.446502	0.43835	0.371175	0.404522	0.235174	0.611387	0.406051	0.548871	0.510767	-0.456758	0.826905	-0.190845	0.518799	0.605095	0.654625	0.732197	0.74006	0.586377	0.804908	0.515701	0.716005	0.644466	0.633952	-0.327165	0.362706	0.803102	-0.467695	0.659405	0.556376	0.634146	0.740038	0.738293	0.598714	-0.495501	0.646939	0.571863	0.659372	0.637257	0.681174	0.298434	1	0.925528
49_Tomatine der. (4Hex)	0.752758	0.807102	0.722545	0.513077	0.519162	0.397086	0.516517	0.242666	0.406005	0.559855	0.290878	-0.882413	0.634722	0.603032	0.930482	0.978539	0.501745	0.811942	0.786026	0.870327	0.967504	0.992496	0.996414	0.972102	0.98526	0.979295	0.977948	0.972409	0.993959	0.992458	0.259109	0.992947	0.99215	0.397523	0.985851	0.960493	0.987085	0.980028	0.769619	0.985173	-0.0643567	0.985317	0.984434	0.886783	0.990416	0.993382	0.840946	0.925528	1
50_glycoalkaloid derv.(4Hex)	0.813211	0.878891	0.934251	0.918682	0.917581	0.953083	0.919267	-0.794625	0.925278	0.801815	0.806846	0.255676	0.840621	0.828692	0.107277	0.488678	-0.928445	0.858916	-0.720597	0.43712	0.913593	0.982591	0.952461	0.902484	0.958622	0.890423	0.0294405	0.877527	0.989229	0.990574	-0.769529	0.755569	0.591778	-0.934969	0.892272	0.729871	0.923989	0.92914	0.635173	0.362371	-0.928028	0.972127	0.902155	0.727692	0.877422	0.969718	0.594012	0.68694	0.994713
51_glycoalkaloid derv.(4Hex)	0.732769	0.800905	0.826675	0.832468	0.820416	0.728716	0.832994	-0.66086	0.803811	0.789529	0.804733	0.145718	0.840923	0.760652	0.240127	0.81032	-0.734284	0.822792	-0.425324	0.709938	0.950108	0.881986	0.901343	0.977955	0.908159	0.907146	0.257779	0.996351	0.880761	0.876016	-0.545786	0.837442	0.642783	-0.743153	0.9668	0.831025	0.952971	0.82412	0.536975	0.696275	-0.783965	0.887479	0.94499	0.894288	0.969261	0.917576	0.768395	0.671363	0.969981
52_glycoalkaloid derv.(4Hex)	0.685576	0.6515	0.232173	0.231928	0.238313	0.0720383	0.230305	-0.108916	0.133478	0.0862649	0.208339	0.619968	0.452116	0.159672	0.89789	0.516448	-0.118053	0.668453	0.235542	0.73543	0.377727	0.357171	0.123489	0.154176	0.296849	0.525068	0.936293	0.526122	0.346927	0.334826	0.0990561	0.0940608	0.93399	-0.0577934	0.492645	0.453077	0.369096	0.622968	0.761558	0.797623	-0.146808	0.375714	0.306281	0.692105	0.476294	0.387549	0.354617	0.723248	0.980974
53_glycoalkaloid derv.(4Hex)	0.746466	0.855099	0.84545	0.873402	0.866841	0.841466	0.873592	-0.683742	0.856879	0.776381	0.846321	0.214085	0.834623	0.78142	0.243915	0.684163	-0.825894	0.848861	-0.542814	0.623034	0.987844	0.939905	0.957725	0.965706	0.899956	0.934159	0.251889	0.967456	0.930865	0.924066	-0.598243	0.767848	0.704591	-0.798897	0.960438	0.780031	0.933731	0.861409	0.629519	0.577793	-0.83929	0.932551	0.935944	0.842249	0.957211	0.923656	0.788603	0.66708	0.969516
54_glycoalkaloid derv.(4Hex)	0.711982	0.665385	0.28011	0.21376	0.22837	0.434392	0.211751	-0.19921	0.116462	0.00561243	0.0480163	0.617498	0.428492	0.14129	0.708224	0.196501	-0.113954	0.651793	0.102858	0.507237	0.164059	0.29898	-0.0483807	0.108525	0.281565	0.471732	0.633279	0.32749	0.31541	0.31464	-0.00335848	0.00869524	0.797383	-0.141744	0.297441	0.272711	0.235238	0.627618	0.916741	0.539091	-0.156816	0.253989	0.143277	0.521864	0.265077	0.288385	-0.0372365	0.60109	0.935875
55_Lycoperoside F or G or Esculeoside A	-0.610815	-0.721263	-0.854827	-0.855693	-0.858712	-0.874505	-0.857634	0.88509	-0.901233	-0.725103	-0.732839	-0.0932466	-0.754141	-0.723923	0.221216	-0.17964	0.965003	-0.658928	0.897533	-0.128364	-0.788751	-0.882655	-0.744541	-0.815396	-0.831506	-0.650568	0.31359	-0.664511	-0.890874	-0.897483	0.808415	-0.642343	-0.288784	0.969909	-0.668144	-0.448765	-0.765912	-0.72679	-0.439792	0.00749743	0.933066	-0.857059	-0.749156	-0.457325	-0.6535	-0.79658	-0.392811	-0.415779	0.794926
56_Lycoperoside F or G or Esculeoside A	-0.661122	-0.763245	-0.931002	-0.929375	-0.928916	-0.967712	-0.930836	0.841073	-0.964364	-0.849156	-0.835485	-0.116691	-0.792325	-0.836162	0.17134	-0.355201	0.979326	-0.724424	0.862485	-0.238907	-0.88495	-0.945782	-0.862544	-0.904262	-0.924516	-0.779109	0.235515	-0.781743	-0.953516	-0.958998	0.850592	-0.765526	-0.368644	0.99124	-0.79879	-0.607952	-0.87605	-0.798466	-0.455159	-0.126363	0.961251	-0.93722	-0.867577	-0.566422	-0.786207	-0.902984	-0.543642	-0.490996	0.814288
57_Arginine	0.277201	0.262963	0.232659	0.193875	0.205974	0.0191971	0.195708	0.0289311	0.126142	0.245759	-0.216055	0.332356	0.0463964	0.269473	0.366702	0.276653	-0.140625	0.255136	0.114475	0.263175	0.102329	0.169672	0.107924	0.107926	0.223379	0.23024	0.387492	0.17471	0.191134	0.204581	-0.143447	0.191933	0.445402	-0.0742071	0.2795	0.31753	0.191895	0.39474	0.292467	0.237396	-0.0208548	0.269106	0.166014	0.294118	0.259389	0.496275	0.0636856	0.262499	0.664918
58_Asparagine	-0.696396	-0.674393	-0.727438	-0.662202	-0.657961	-0.810588	-0.663831	0.708769	-0.708762	-0.725597	-0.644079	0.0649425	-0.802435	-0.692318	0.0340801	-0.543591	0.655926	-0.728785	0.43688	-0.371751	-0.747642	-0.758822	-0.765413	-0.879127	-0.816553	-0.793464	0.105767	-0.793055	-0.76819	-0.769465	0.660518	-0.752071	-0.309006	0.763135	-0.760179	-0.625451	-0.811196	-0.65887	-0.346312	-0.440557	0.718313	-0.722188	-0.780827	-0.585074	-0.755231	-0.757713	-0.40536	-0.581722	-0.631969
59_Histidine	-0.3039	-0.300737	-0.423533	-0.362878	-0.35754	-0.582745	-0.360974	0.264727	-0.405874	-0.529962	-0.578189	0.270028	-0.432569	-0.518062	0.0985927	-0.498669	0.304163	-0.390987	0.178927	-0.221659	-0.520807	-0.457411	-0.540079	-0.617581	-0.510408	-0.443122	0.0834711	-0.535803	-0.450767	-0.443344	0.520132	-0.56439	-0.136668	0.426997	-0.581218	-0.513827	-0.542021	-0.316877	-0.0861473	-0.415637	0.407641	-0.384558	-0.547937	-0.323466	-0.586894	-0.444847	-0.503645	-0.251203	-0.599804
60_leucine	0.659282	0.745818	0.749416	0.756011	0.765675	0.767758	0.759028	-0.676617	0.728417	0.584362	0.593299	0.49926	0.641976	0.599912	0.185843	0.254007	-0.788874	0.672477	-0.593635	0.339806	0.633242	0.735428	0.682721	0.529162	0.706622	0.609939	0.101475	0.592062	0.753614	0.766039	-0.512044	0.485236	0.548374	-0.728801	0.604579	0.444815	0.640581	0.806586	0.595463	0.145767	-0.688538	0.778865	0.609519	0.578771	0.582206	0.844352	0.306582	0.496837	-0.023164
61_Lysine	-0.0142221	-0.0697737	-0.316992	-0.345507	-0.334981	-0.414571	-0.340666	0.0611857	-0.354566	-0.269792	-0.560091	0.13407	-0.19172	-0.318976	0.28038	-0.12971	0.241871	-0.0717524	0.420295	-0.0518391	-0.329315	-0.273089	-0.342721	-0.328351	-0.271845	-0.194924	0.237041	-0.224305	-0.261475	-0.251727	0.25514	-0.247904	0.0784866	0.290089	-0.233685	-0.238034	-0.28977	-0.101135	0.019583	-0.00284243	0.390295	-0.188043	-0.305351	-0.12055	-0.238597	-0.148355	-0.464418	0.00821906	0.155437
62_Methionine	-0.485233	-0.510186	-0.492787	-0.465096	-0.472812	-0.588183	-0.465143	0.592383	-0.55095	-0.47893	-0.463393	-0.0429188	-0.494523	-0.458295	0.283937	0.173523	0.601407	-0.507664	0.649803	0.318349	-0.459454	-0.592212	-0.330374	-0.510729	-0.486932	-0.340479	0.391671	-0.330381	-0.585934	-0.587668	0.80635	-0.254802	-0.100724	0.695336	-0.353054	-0.14402	-0.416227	-0.448616	-0.343249	0.19491	0.582261	-0.50534	-0.403231	0.0116869	-0.328879	-0.361148	-0.136328	-0.282845	0.663001
63_Tyrosine	0.648997	0.725211	0.690489	0.709318	0.718838	0.718628	0.712866	-0.750915	0.742493	0.582394	0.520461	0.205721	0.630632	0.595032	-0.0495225	0.108337	-0.834586	0.656915	-0.702547	0.129554	0.651279	0.753832	0.573797	0.561578	0.674449	0.58816	-0.121867	0.56738	0.761977	0.769623	-0.601165	0.471607	0.39477	-0.787786	0.543733	0.319624	0.621167	0.67897	0.535914	-0.0231445	-0.726118	0.763122	0.60077	0.422907	0.520076	0.746297	0.183749	0.516431	-0.610329
64_Ala Ala	0.510011	0.647228	0.881615	0.893231	0.888891	0.754883	0.895307	-0.663973	0.877732	0.817502	0.779873	0.147988	0.701538	0.801501	0.057529	0.657986	-0.847844	0.613467	-0.604397	0.562245	0.864187	0.840937	0.918222	0.865671	0.898231	0.812319	0.0161661	0.828631	0.855122	0.861778	-0.582069	0.874665	0.459514	-0.802817	0.870496	0.766685	0.890755	0.780011	0.356074	0.37721	-0.820658	0.896661	0.902433	0.773144	0.875135	0.907174	0.729353	0.408621	0.854325
65_Ala-Ile	0.171066	0.221796	0.305994	0.309485	0.299953	0.223371	0.313475	-0.387611	0.311209	0.337429	0.215571	-0.497784	0.392828	0.268774	-0.137283	0.31831	-0.248432	0.229644	-0.0654008	0.344119	0.323838	0.267263	0.417862	0.555786	0.375975	0.272713	-0.12426	0.408504	0.284867	0.291552	-0.0624772	0.470604	-0.0355042	-0.24269	0.320942	0.265438	0.36519	0.193814	0.00112212	0.276111	-0.234383	0.294059	0.392965	0.39051	0.330174	0.319486	0.135655	0.0685484	0.275643
66_Ala-Leu	0.434968	0.466312	0.168393	0.170421	0.175865	-0.141656	0.172481	-0.434504	0.127869	0.207647	0.389605	0.218381	0.629761	0.0370162	0.283511	0.226682	-0.0957905	0.480211	0.124228	0.377269	0.281215	0.222984	0.0869772	0.299388	0.221103	0.296413	0.305362	0.392079	0.222217	0.222816	-0.0108273	0.110671	0.312481	-0.149222	0.259839	0.0706242	0.267457	0.308556	0.353427	0.508722	-0.154234	0.259613	0.204998	0.379826	0.251463	-0.0172455	0.176919	0.186134	0.384265
67_Ala-Thr	-0.498744	-0.621277	-0.804798	-0.811358	-0.809758	-0.745504	-0.808822	0.600983	-0.786106	-0.66046	-0.789627	-0.179809	-0.767493	-0.715043	-0.00739646	-0.62268	0.697993	-0.608087	0.528776	-0.616915	-0.837908	-0.767244	-0.814993	-0.885562	-0.815631	-0.705588	-0.0577227	-0.809907	-0.774197	-0.768428	0.50312	-0.770931	-0.394181	0.697043	-0.797895	-0.730297	-0.834236	-0.67132	-0.354049	-0.511437	0.792652	-0.731607	-0.823239	-0.761174	-0.808754	-0.780726	-0.80621	-0.337948	-0.661144
68_Ala-Val	0.785881	0.830606	0.781723	0.759554	0.766059	0.803525	0.762439	-0.887871	0.798176	0.669358	0.630864	0.0700176	0.859694	0.662391	0.00832337	0.328966	-0.853922	0.802585	-0.657237	0.310777	0.78259	0.855286	0.746258	0.799928	0.818999	0.754948	-0.0706916	0.757745	0.863521	0.86761	-0.68064	0.635322	0.452815	-0.876367	0.715288	0.481571	0.793692	0.770854	0.55411	0.253857	-0.844119	0.837409	0.743499	0.588212	0.695087	0.818729	0.308606	0.627967	-0.00952768
69_Asn-Leu	0.221951	0.285748	0.42402	0.433791	0.412401	0.825947	0.432288	-0.407072	0.479569	0.357602	0.367279	0.0930873	0.43504	0.341034	-0.0759343	0.195959	-0.403672	0.311762	-0.356508	0.0968365	0.486512	0.482424	0.610779	0.540723	0.494287	0.418105	-0.213804	0.442248	0.474618	0.466878	-0.443616	0.438666	0.0449024	-0.43814	0.435888	0.487706	0.484676	0.370025	0.0721568	0.153921	-0.464668	0.423699	0.541575	0.236232	0.465191	0.792742	0.534907	0.114871	0.535921
70_Asp-Gln/Gln-Asp/Glu-Asn	-0.638076	-0.660625	-0.748612	-0.719213	-0.716768	-0.809121	-0.721688	0.806645	-0.778202	-0.777662	-0.65648	0.124622	-0.757846	-0.708071	0.273429	-0.321375	0.772167	-0.67925	0.648552	-0.0974555	-0.747694	-0.786717	-0.689107	-0.836339	-0.799828	-0.676471	0.320766	-0.708431	-0.794434	-0.800515	0.839638	-0.710454	-0.203693	0.869425	-0.681467	-0.474482	-0.769583	-0.606198	-0.314904	-0.153811	0.791406	-0.758034	-0.749961	-0.409497	-0.665321	-0.756868	-0.295229	-0.473012	0.133782
71_Asp-Pro	0.727408	0.758392	0.828944	0.819593	0.809321	0.912864	0.820951	-0.787294	0.866705	0.700845	0.687529	0.562304	0.84135	0.675179	0.0929559	0.312542	-0.839361	0.75021	-0.683746	0.269507	0.829561	0.877844	0.853475	0.839019	0.864153	0.773198	-0.0608344	0.763596	0.881113	0.881571	-0.691138	0.689016	0.455395	-0.883941	0.723233	0.65225	0.840231	0.8109	0.543408	0.231743	-0.872656	0.836349	0.837877	0.522326	0.722885	0.875205	0.520783	0.619363	0.0121513
72_cyclo-Gly-Pro	0.237371	0.198328	0.231426	0.207349	0.199984	0.419449	0.21061	-0.542814	0.291318	0.270722	0.155593	-0.519545	0.222005	0.0958772	-0.434408	-0.224537	-0.439144	0.144653	-0.618317	-0.401922	0.147746	0.305877	0.182084	0.174677	0.230641	0.468879	-0.529584	0.0763113	0.30856	0.316902	-0.503245	0.110335	-0.1936	-0.499037	0.0197334	-0.115472	0.220608	0.143337	-0.000763416	-0.404676	-0.435835	0.350586	0.148811	-0.17324	0.0134524	0.23654	-0.102977	0.242477	-0.891921
73_Gln-His	-0.510779	-0.627909	-0.727051	-0.749848	-0.742756	-0.583289	-0.749388	0.546148	-0.711509	-0.583093	-0.603931	-0.171836	-0.580902	-0.611037	-0.102746	-0.551554	0.703021	-0.57092	0.530904	-0.614695	-0.74785	-0.743608	-0.706889	-0.688878	-0.744083	-0.689966	-0.214534	-0.748423	-0.748374	-0.744633	0.406337	-0.646381	-0.54431	0.604932	-0.739208	-0.663888	-0.749171	-0.705874	-0.473885	-0.439936	0.688949	-0.755735	-0.74147	-0.762745	-0.739208	-0.75241	-0.697796	-0.468274	-0.48841
74_Gln-Leu	0.68098	0.783947	0.828015	0.825564	0.825822	0.806569	0.828082	-0.866322	0.825358	0.717785	0.763922	0.369459	0.852894	0.66102	-0.0243872	0.269462	-0.833511	0.744026	-0.655756	0.292114	0.759881	0.82723	0.788621	0.753784	0.81807	0.615832	-0.115023	0.717877	0.840705	0.850303	-0.68207	0.609593	0.374826	-0.852046	0.683565	0.486806	0.751929	0.789081	0.509176	0.216655	-0.800466	0.817649	0.733646	0.564986	0.672983	0.820918	0.422107	0.38944	-0.0443513
75_Glu-Asp	0.0650651	0.0745779	0.323086	0.305312	0.293119	-0.0413177	0.305046	0.14121	0.222649	0.31686	0.0610284	0.409728	0.150367	0.335635	0.407251	0.782209	-0.06236	0.113588	0.196505	0.703796	0.280228	0.162162	0.530527	0.498968	0.356771	0.416652	0.398969	0.393899	0.181162	0.18546	0.111386	0.523147	0.312739	-0.0209721	0.465028	0.682692	0.410941	0.327302	-0.0422417	0.573296	-0.116979	0.264609	0.424523	0.597147	0.490658	0.352586	0.5732	0.155733	0.95117
76_Glu-Trp	0.048633	-0.0549105	-0.645805	-0.647913	-0.628295	-0.773527	-0.648499	0.3337	-0.702411	-0.784988	-0.645556	0.368544	-0.239527	-0.715511	0.630799	-0.404524	0.585995	-0.0442491	0.547511	0.00536764	-0.589282	-0.490722	-0.87111	-0.819188	-0.678799	-0.584059	0.507715	-0.466866	-0.510145	-0.51757	0.588351	-0.917319	0.257224	0.571359	-0.566297	-0.602495	-0.686813	-0.177038	0.316048	0.158587	0.600478	-0.557863	-0.744619	-0.219233	-0.597454	-0.737561	-0.584296	0.0920534	-0.716391
77_Gly-Ile	0.674802	0.770184	0.860085	0.855646	0.842967	0.753734	0.858569	-0.844483	0.844385	0.818542	0.793736	0.0994769	0.874382	0.700056	0.0414439	0.572134	-0.833332	0.74406	-0.604248	0.517391	0.86208	0.873858	0.86275	0.861303	0.900559	0.823938	0.00241262	0.873832	0.882289	0.888419	-0.632762	0.778513	0.455049	-0.840427	0.83677	0.664071	0.894516	0.808362	0.451699	0.442292	-0.848673	0.909079	0.867812	0.747864	0.835543	0.878967	0.630461	0.501793	0.735716
78_Ile-Ala	-0.0705001	-0.136834	-0.602155	-0.589444	-0.57578	-0.527097	-0.58629	0.17372	-0.555306	-0.577128	-0.63234	0.183855	-0.314646	-0.593493	0.268116	-0.505725	0.435592	-0.130865	0.48	-0.320032	-0.48854	-0.419912	-0.606915	-0.645238	-0.533701	-0.441229	0.216572	-0.416207	-0.430214	-0.433293	0.408651	-0.612302	0.00856411	0.479052	-0.485189	-0.541752	-0.547327	-0.287075	0.0971022	-0.176186	0.587861	-0.406929	-0.531406	-0.394586	-0.497816	-0.436916	-0.614475	-0.0263788	-0.278407
79_Ile-Asp	0.62277	0.709242	0.67051	0.692907	0.687913	0.623864	0.695568	-0.876473	0.710728	0.619442	0.707104	0.251994	0.865859	0.48913	-0.116485	0.224381	-0.709607	0.681472	-0.591014	0.227109	0.710208	0.71591	0.589973	0.683644	0.687325	0.582583	-0.150346	0.677261	0.718074	0.721811	-0.569168	0.507496	0.26027	-0.752699	0.55859	0.333384	0.671774	0.607717	0.402217	0.20708	-0.724154	0.702722	0.645504	0.471375	0.554677	0.604464	0.378496	0.355617	-0.324888
80_Ile-Glu	0.462917	0.54654	0.742622	0.741387	0.721718	0.758895	0.747305	-0.711305	0.765765	0.884807	0.729572	-0.274036	0.5669	0.61375	-0.142573	0.441741	-0.821252	0.493304	-0.694626	0.184988	0.714212	0.762833	0.745902	0.662378	0.768851	0.850318	-0.212839	0.670504	0.768704	0.781316	-0.66758	0.724256	0.280737	-0.80401	0.671906	0.512647	0.774558	0.665002	0.257385	0.0747655	-0.761648	0.887826	0.758184	0.459326	0.674335	0.792851	0.520953	0.474768	0.580539
81_Ile-Phe	0.689005	0.738154	0.732626	0.710902	0.706545	0.518313	0.711832	-0.569244	0.639281	0.707314	0.748091	0.313076	0.820469	0.629406	0.33842	0.801494	-0.558341	0.7572	-0.247144	0.779811	0.77621	0.707287	0.703334	0.825271	0.773004	0.761308	0.38815	0.872622	0.715697	0.71795	-0.376493	0.689246	0.641153	-0.594342	0.839528	0.690309	0.809865	0.766812	0.519107	0.76768	-0.628646	0.742128	0.758582	0.882718	0.832449	0.743036	0.662833	0.559203	0.950823
82_Ile-Ser	0.410168	0.484882	0.565884	0.499838	0.510397	0.449381	0.504318	-0.597671	0.496328	0.536318	0.383918	-0.0244503	0.551854	0.475738	0.0276029	0.372316	-0.545685	0.451423	-0.325017	0.415645	0.462595	0.5084	0.426143	0.53834	0.564029	0.346102	0.0293192	0.499034	0.530837	0.545434	-0.360419	0.50676	0.305845	-0.546406	0.527002	0.322785	0.498778	0.532176	0.303385	0.305906	-0.476462	0.539491	0.461109	0.52376	0.509464	0.571872	0.23208	0.223668	0.561329
83_Leucine	0.285663	0.339761	0.515428	0.509817	0.50174	0.461658	0.515455	-0.608007	0.507699	0.476543	0.278033	-0.0717179	0.398927	0.392905	-0.187397	0.203631	-0.56323	0.288572	-0.455489	0.188784	0.381807	0.441889	0.432357	0.462246	0.507239	0.3997	-0.26139	0.38846	0.468668	0.486892	-0.341168	0.49456	0.0449029	-0.548579	0.353013	0.235478	0.438341	0.380914	0.118639	-0.00545192	-0.487541	0.505261	0.432758	0.363247	0.348825	0.532672	0.0248479	0.185641	-0.0216334
84_Leu-Glu	-0.100558	-0.236221	-0.684142	-0.693577	-0.679665	-0.71704	-0.692458	0.336847	-0.706205	-0.63515	-0.656567	0.332451	-0.276229	-0.685163	0.250525	-0.482373	0.680246	-0.193791	0.645388	-0.315631	-0.635341	-0.620294	-0.799198	-0.692556	-0.674948	-0.586047	0.237473	-0.529666	-0.626655	-0.62673	0.526817	-0.754141	-0.125242	0.61482	-0.640654	-0.66446	-0.663034	-0.433169	-0.0205005	-0.102428	0.693289	-0.638612	-0.705517	-0.470539	-0.657146	-0.746902	-0.714329	-0.132553	-0.465177
85_Leu-Gly	-0.0655707	-0.143495	-0.637293	-0.608359	-0.598527	-0.70451	-0.606382	0.130977	-0.630602	-0.597912	-0.547396	0.146854	-0.146741	-0.697027	0.221529	-0.411637	0.559263	-0.129929	0.560197	-0.253441	-0.502806	-0.518913	-0.6853	-0.581931	-0.600146	-0.49712	0.2491	-0.401135	-0.529413	-0.5315	0.469448	-0.655549	-0.0751201	0.527759	-0.559108	-0.638976	-0.542381	-0.391967	0.00443196	-0.0397261	0.571028	-0.517744	-0.59686	-0.371764	-0.566071	-0.636176	-0.616749	-0.113546	-0.385621
86_Leu-Phe	-0.0815128	-0.0720627	-0.0952464	-0.0870763	-0.0800791	-0.176742	-0.0828512	-0.287181	-0.0336754	-0.00844896	-0.06294	-0.0703051	0.143982	-0.152186	-0.449049	-0.406325	0.0299404	-0.0825729	-0.0502142	-0.373829	-0.156471	-0.150522	-0.173219	0.0147578	-0.119972	-0.31296	-0.466243	-0.182045	-0.137051	-0.123738	-0.0347714	-0.116028	-0.457653	-0.0379553	-0.305382	-0.412206	-0.177134	-0.234093	-0.229039	-0.352219	0.073576	-0.149448	-0.176285	-0.314994	-0.30982	-0.390873	-0.418339	-0.338436	-0.618989
87_Leu-Phe	-0.112113	-0.0934806	-0.125639	-0.105413	-0.100181	-0.199633	-0.101324	-0.266268	-0.0521252	-0.0366766	-0.0636176	-0.0949432	0.110081	-0.179915	-0.454037	-0.433629	0.0435264	-0.107877	-0.0470705	-0.393915	-0.167305	-0.166313	-0.183253	-0.0159016	-0.150113	-0.33498	-0.4693	-0.200994	-0.155872	-0.144066	-0.00908899	-0.144901	-0.470584	-0.0128313	-0.329424	-0.434902	-0.203159	-0.263046	-0.234916	-0.375238	0.0945569	-0.167081	-0.193535	-0.337755	-0.330939	-0.40013	-0.414524	-0.358215	-0.632522
88_Leu-Thr	0.113352	0.0863841	-0.46163	-0.453932	-0.431867	-0.745252	-0.453217	0.164811	-0.471186	-0.515397	-0.540802	0.489335	-0.0900131	-0.531559	0.614185	-0.27216	0.363102	0.0659915	0.491119	-0.0143198	-0.329634	-0.287627	-0.604621	-0.607367	-0.426843	-0.267683	0.628366	-0.256336	-0.3047	-0.31242	0.406717	-0.603496	0.386494	0.448728	-0.299083	-0.331908	-0.379363	-0.0144461	0.314678	0.12123	0.465551	-0.24825	-0.428919	-0.143478	-0.308012	-0.401933	-0.186962	0.0993541	0.0463264
89_Leu-Tyr	-0.0451791	-0.122896	-0.3216	-0.308504	-0.302863	-0.52647	-0.309874	0.183009	-0.336223	-0.34083	-0.104739	0.388775	0.0566818	-0.38336	0.0196106	-0.21677	0.455967	-0.100847	0.385705	0.00672781	-0.31115	-0.400565	-0.454352	-0.257748	-0.356059	-0.438776	0.167628	-0.241438	-0.400969	-0.403657	0.437849	-0.405459	-0.150156	0.409565	-0.401009	-0.33076	-0.335892	-0.293991	-0.102746	0.0615246	0.348224	-0.427069	-0.377296	-0.15662	-0.409762	-0.682242	-0.278285	-0.189307	-0.376932
90_Phe-Gln	0.471542	0.580845	0.763448	0.795284	0.793898	0.648519	0.798087	-0.807339	0.834627	0.731718	0.618666	0.26602	0.715769	0.654733	-0.260116	0.30423	-0.817307	0.546187	-0.718974	0.178483	0.740393	0.739667	0.771187	0.783906	0.769162	0.633857	-0.313219	0.654902	0.753973	0.762619	-0.663746	0.711722	0.178486	-0.827194	0.60417	0.500659	0.749614	0.603546	0.212435	0.0404206	-0.778688	0.760428	0.758496	0.449967	0.610833	0.720924	0.501379	0.28484	-0.405733
91_Phe-Leu	0.568621	0.624	0.406278	0.381766	0.396891	0.372235	0.384143	-0.719642	0.397965	0.345257	0.509589	0.176142	0.766318	0.264548	0.0181761	0.0479006	-0.419659	0.611557	-0.254208	0.197673	0.432174	0.464142	0.229211	0.455469	0.428558	0.297026	0.00673753	0.456773	0.470034	0.473838	-0.355329	0.23325	0.254666	-0.481738	0.351788	0.0880824	0.392541	0.459715	0.444574	0.277055	-0.421116	0.416135	0.339081	0.336588	0.331666	0.209973	0.0993968	0.224258	-0.0865285
92_Pro-Ala	0.227164	0.22505	0.144296	0.128262	0.141395	-0.600018	0.130979	-0.341046	0.0936018	0.130553	-0.0900314	0.620931	0.339734	-0.0413904	-0.0023948	-0.180453	-0.0790068	0.210198	-0.0632472	-0.108071	-0.031562	0.0260541	-0.149974	0.0755271	0.0750026	-0.000322819	-0.0565158	-0.0107288	0.051922	0.0712203	-0.148859	-0.0839267	-0.0187778	-0.1507	-0.0961257	-0.154441	0.00873756	0.206142	0.0935103	-0.0941615	-0.0357713	0.089201	-0.0470523	-0.0315454	-0.104444	-0.584824	-0.126057	-0.0989399	-0.650247
93_Pro-Ile	0.31253	0.346112	0.220878	0.279074	0.249605	0.0413201	0.282248	-0.559837	0.221213	0.345991	0.446682	-0.36175	0.496794	0.000314176	0.0512705	0.3656	-0.255602	0.325048	-0.198837	0.289478	0.370548	0.3159	0.297798	0.304088	0.307183	0.621468	0.0577485	0.4662	0.309949	0.310488	-0.126533	0.286778	0.170681	-0.300237	0.298631	0.136431	0.416607	0.248976	0.150594	0.349019	-0.370791	0.489462	0.35201	0.390428	0.31048	0.253363	0.32524	0.315555	0.23471
94_Pro-Phe	0.478279	0.470792	0.253798	0.274288	0.282931	0.505461	0.275324	-0.450116	0.316969	0.275244	0.548449	-0.123389	0.531301	0.261932	-0.17798	-0.04835	-0.305286	0.480985	-0.256561	-0.00121319	0.361696	0.348418	0.104065	0.301482	0.27224	0.247524	-0.132833	0.342128	0.339599	0.335494	-0.274118	0.141966	0.0924155	-0.369108	0.205737	-0.0331298	0.281472	0.198341	0.337795	0.0772341	-0.338648	0.268164	0.249093	0.145286	0.180253	0.213116	-0.0839602	0.309237	-0.500624
95_Pro-Val	-0.136769	-0.216555	-0.374016	-0.410829	-0.417875	-0.370261	-0.411483	0.250648	-0.44609	-0.264444	-0.33332	-0.164015	-0.170748	-0.368166	0.266806	0.238126	0.435955	-0.160946	0.541556	0.1138	-0.250943	-0.329269	-0.192429	-0.15776	-0.282938	-0.0322053	0.340609	-0.119199	-0.335702	-0.341124	0.208527	-0.137414	0.0372282	0.400909	-0.136858	0.00101286	-0.171421	-0.22356	-0.215395	0.331328	0.379356	-0.280374	-0.222775	-0.0596008	-0.107825	-0.244052	-0.010276	-0.0418926	0.532862
96_VaAsp	-0.238086	-0.17934	0.27677	0.262447	0.253299	0.351381	0.264597	-0.195052	0.343911	0.327376	0.0636926	-0.333833	0.0818397	0.333173	-0.522663	0.185736	-0.255179	-0.160964	-0.256059	-0.0150646	0.198296	0.141725	0.753196	0.636482	0.307964	0.179983	-0.603983	0.150466	0.164758	0.172823	-0.215593	0.55812	-0.476286	-0.269607	0.170411	0.286543	0.274261	-0.0539734	-0.482635	-0.163429	-0.236407	0.135069	0.353137	0.0454821	0.207497	0.249773	0.192587	-0.281828	0.0344165
97_VaLeu	0.832385	0.904617	0.771541	0.780455	0.789603	0.777768	0.781888	-0.789543	0.787709	0.670623	0.730291	0.463455	0.939597	0.666503	0.137811	0.324024	-0.774459	0.884097	-0.525444	0.365803	0.819169	0.832701	0.711409	0.796989	0.782487	0.694784	0.127118	0.777277	0.832264	0.833619	-0.635269	0.547118	0.583532	-0.782576	0.727023	0.512305	0.766183	0.806599	0.647196	0.358636	-0.775277	0.802856	0.729367	0.610379	0.702908	0.765866	0.417823	0.565329	0.0312794
98_VaSer	0.360221	0.462345	0.00116765	0.0895384	0.105861	-0.361833	0.091049	-0.280779	0.115703	-0.00358617	0.237152	0.280072	0.311748	-0.0246617	0.298603	-0.0897223	-0.213806	0.430953	-0.0739113	0.0485595	0.308442	0.251263	-0.211006	-0.191436	0.0270149	-0.241804	0.376333	0.233411	0.214435	0.200203	-0.0220164	-0.168875	0.502185	-0.120513	0.154077	-0.118535	0.0804095	0.227797	0.505271	0.101074	-0.092907	0.231161	0.0956866	0.122293	0.140331	0.102303	0.143691	0.281733	-0.523522
99_VaThr	-0.500918	-0.538287	-0.621124	-0.58616	-0.581417	-0.557692	-0.58559	0.496816	-0.609148	-0.618481	-0.47277	0.190867	-0.532886	-0.569625	0.08951	-0.410748	0.62207	-0.518248	0.492052	-0.245997	-0.643023	-0.668036	-0.588244	-0.681374	-0.665975	-0.64372	-0.0662746	-0.609787	-0.665739	-0.663288	0.66196	-0.571653	-0.404265	0.595578	-0.657938	-0.585666	-0.6917	-0.583035	-0.2811	-0.265068	0.641446	-0.676265	-0.64083	-0.439063	-0.651036	-0.661487	-0.569939	-0.434067	-0.352648
100_Kaempferol 3-O-rhamnoside 7-O-rhamnoside	0.511357	0.599151	0.719742	0.740549	0.712399	0.550819	0.740115	-0.217957	0.626817	0.611878	0.634686	0.27753	0.529804	0.604154	0.369688	0.857312	-0.493991	0.573437	-0.238998	0.819363	0.806205	0.690132	0.766573	0.692969	0.759093	0.766606	0.419283	0.859769	0.688383	0.681758	-0.13928	0.758251	0.738159	-0.43795	0.83404	0.822586	0.81159	0.777232	0.615061	0.661589	-0.577004	0.732587	0.821391	0.911608	0.840578	0.765116	0.829075	0.609496	0.81095
101_Quercetin 3-O-6-O-(rhamnosyl) glucoside 7-O-rhamnoside	0.5268	0.462745	0.297841	0.285181	0.266642	0.0168439	0.284606	-0.00501156	0.230261	0.407033	0.369001	0.563943	0.430464	0.308723	0.619138	0.66719	-0.0904791	0.542693	0.221307	0.571934	0.444265	0.352723	0.323978	0.329997	0.387745	0.505833	0.650891	0.56505	0.335085	0.327542	-0.114829	0.307779	0.669443	-0.105872	0.572417	0.636712	0.472674	0.511491	0.382582	0.731015	-0.177641	0.427265	0.457106	0.548928	0.569788	0.337902	0.569196	0.572226	0.820192
102_Quercetin 3-O-glucoside 7-O-rhamnoside	-0.0215178	0.00735116	0.14708	0.203928	0.169789	0.050007	0.203745	-0.185532	0.215491	0.330764	0.46226	-0.421303	0.215772	0.0891806	-0.340295	0.392799	-0.10889	0.0294512	-0.236044	0.181339	0.324919	0.175202	0.306807	0.30032	0.221691	0.226006	-0.111645	0.348268	0.155121	0.146487	-0.198612	0.316461	-0.0617436	-0.147288	0.241354	0.230224	0.317648	-0.0286899	-0.196409	0.251888	-0.251888	0.226463	0.337188	0.19901	0.254829	0.146062	0.477987	0.0577895	0.154594
103_Quercetin-3-beta-D-glucoside	0.654226	0.748269	0.996798	0.988868	0.988226	0.97191	0.988906	-0.680459	0.980347	0.921381	0.933556	0.295958	0.783523	0.932501	-0.044103	0.574016	-0.916515	0.725795	-0.742366	0.468042	0.913203	0.928903	0.9385	0.926568	0.976182	0.867764	-0.0703366	0.848122	0.944132	0.950212	-0.75456	0.866141	0.455262	-0.920043	0.890904	0.788934	0.940032	0.85409	0.448677	0.31341	-0.932826	0.9561	0.931549	0.732926	0.881219	0.967642	0.706891	0.502156	0.714644
104_Quinic acid	0.306546	0.294319	0.485983	0.433681	0.423469	0.459132	0.431473	-0.0843371	0.40789	0.532762	0.473344	-0.239501	0.377691	0.566872	0.190646	0.885662	-0.262553	0.367849	-0.02599	0.682429	0.560675	0.440227	0.650363	0.679848	0.575106	0.602962	0.29421	0.656959	0.443406	0.435981	-0.251989	0.711445	0.385691	-0.292915	0.716174	0.786766	0.653512	0.421368	0.108636	0.712588	-0.385336	0.446866	0.642739	0.67235	0.727663	0.609592	0.704971	0.404228	0.910613
105_Rutin	0.611345	0.734261	0.983537	0.999965	0.997667	0.954857	0.99997	-0.679157	0.980551	0.892582	0.963093	0.360575	0.764797	0.905301	-0.0501879	0.538084	-0.921445	0.697691	-0.764664	0.462457	0.915194	0.918326	0.922139	0.899317	0.948797	0.819935	-0.0733206	0.831897	0.93113	0.936762	-0.71368	0.833495	0.445889	-0.907476	0.864843	0.748586	0.913101	0.831191	0.453652	0.279147	-0.928751	0.942667	0.916172	0.727591	0.857436	0.940369	0.718056	0.450015	0.507551
106_6-Hydroxynicotinic acid	0.825222	0.822271	0.683474	0.652891	0.652405	0.7333	0.654776	-0.802119	0.642691	0.574484	0.64295	0.296444	0.766077	0.499707	0.126918	0.185022	-0.696948	0.805907	-0.562104	0.202659	0.616085	0.756401	0.696046	0.592392	0.699446	0.69604	0.0118523	0.639663	0.766105	0.772791	-0.652009	0.400551	0.475052	-0.765619	0.579776	0.3597	0.644412	0.785212	0.661561	0.242392	-0.69059	0.747503	0.579093	0.482494	0.554706	0.686575	0.214432	0.640135	-0.219043
107_adenine	-0.564541	-0.637208	-0.67422	-0.662585	-0.666969	-0.783716	-0.662445	0.691394	-0.730108	-0.649235	-0.635787	0.171903	-0.581218	-0.651368	0.270329	-0.0913349	0.799084	-0.612605	0.774525	0.0739686	-0.692661	-0.790361	-0.581756	-0.803523	-0.683493	-0.548426	0.289044	-0.564418	-0.78261	-0.78092	0.884726	-0.499594	-0.272578	0.834823	-0.598139	-0.363749	-0.645428	-0.588721	-0.433323	0.0215907	0.774071	-0.72054	-0.630412	-0.253385	-0.577903	-0.658531	-0.365281	-0.424845	0.472345
108_Adenosine	-0.638489	-0.728319	-0.912671	-0.897931	-0.895928	-0.940629	-0.899771	0.846159	-0.946111	-0.842143	-0.778142	-0.0410299	-0.775638	-0.827017	0.166566	-0.400689	0.96189	-0.704625	0.824802	-0.246481	-0.877872	-0.935346	-0.878474	-0.90063	-0.931852	-0.792566	0.257757	-0.791477	-0.944498	-0.949586	0.849593	-0.808791	-0.33868	0.984877	-0.813642	-0.640853	-0.885697	-0.782405	-0.401375	-0.151417	0.941348	-0.928699	-0.88494	-0.567326	-0.807367	-0.910705	-0.544376	-0.496218	-0.0838612
109_Adenosine 2':3'-Cyclic monophosphate	0.748737	0.830791	0.753013	0.796215	0.791563	0.683546	0.797306	-0.746844	0.749465	0.60603	0.815079	0.459351	0.864019	0.602201	0.179017	0.418423	-0.735433	0.796816	-0.529016	0.51915	0.802806	0.788893	0.681031	0.737159	0.746692	0.697453	0.137888	0.792766	0.790439	0.790838	-0.433529	0.546944	0.532679	-0.73725	0.696538	0.484967	0.74924	0.741971	0.631114	0.415989	-0.777335	0.769013	0.715827	0.726234	0.684855	0.723103	0.418045	0.568189	0.13411
110_Adenosine 2?monphosphate	-0.544009	-0.630963	-0.891093	-0.87435	-0.877142	-0.925624	-0.875918	0.714606	-0.940201	-0.877118	-0.752833	-0.0403285	-0.642865	-0.873133	0.258285	-0.343687	0.940113	-0.610757	0.838467	-0.125357	-0.821139	-0.883346	-0.845126	-0.866991	-0.890781	-0.750002	0.340783	-0.698013	-0.894487	-0.901408	0.881912	-0.802244	-0.261405	0.95363	-0.763821	-0.629532	-0.832475	-0.720658	-0.310746	-0.0105102	0.885675	-0.899009	-0.849819	-0.454345	-0.755628	-0.871788	-0.536374	-0.424673	0.301774
111_Adenosine 3?monophosphate	0.392154	0.219319	-0.0791206	-0.115744	-0.113624	-0.193467	-0.115245	0.0785714	-0.178459	-0.207079	-0.332153	0.672845	0.140804	-0.191106	0.579788	0.0271435	0.234629	0.258497	0.363918	0.228918	-0.169501	-0.105242	-0.374954	-0.290814	-0.0572257	0.178169	0.483796	-0.00182593	-0.0912629	-0.0869423	0.273041	-0.233115	0.346595	0.197401	-0.0792725	0.0400005	-0.0705795	0.220463	0.314523	0.275178	0.184564	-0.0585581	-0.134912	0.157693	-0.101947	-0.154758	-0.292415	0.408301	0.317047
112_Allantoic acid	0.539114	0.530927	0.380955	0.342116	0.329172	0.272541	0.342278	-0.317704	0.260665	0.360706	0.470154	0.17803	0.573333	0.334808	0.577897	0.804777	-0.204391	0.585235	0.185825	0.826874	0.521455	0.433695	0.392741	0.638922	0.48322	0.527619	0.612949	0.696763	0.431236	0.424391	-0.058766	0.461723	0.633661	-0.231509	0.66621	0.60974	0.546766	0.530807	0.447893	0.926992	-0.299781	0.441263	0.50953	0.790035	0.671373	0.453988	0.479934	0.535644	0.968234
113_alpha-Ketoglutaric acid	-0.25032	-0.191425	0.0161891	0.0883215	0.0698687	-0.0548877	0.0866313	0.224812	0.011815	-0.065647	0.119973	-0.148539	-0.0557737	0.0355574	0.148699	0.463845	0.105968	-0.189076	0.179058	0.526347	0.105722	-0.0807068	0.325246	0.196777	0.0290036	0.0604618	0.161065	0.151364	-0.0779363	-0.0848631	0.434941	0.263088	-0.0313419	0.171733	0.120246	0.274615	0.119443	-0.122658	-0.212394	0.322091	-0.012652	-0.063149	0.160756	0.369335	0.155364	0.156127	0.285919	-0.0984205	0.495284
114_alpha-Ketovaleric acid	-0.387284	-0.519032	-0.768923	-0.794022	-0.800303	-0.639491	-0.795754	0.680824	-0.841677	-0.639833	-0.538319	-0.409287	-0.574143	-0.655813	0.272542	-0.127274	0.859011	-0.43832	0.822983	-0.0705233	-0.65644	-0.712032	-0.676603	-0.702638	-0.714747	-0.512986	0.311853	-0.494967	-0.72632	-0.735816	0.679793	-0.599905	-0.188894	0.797083	-0.525723	-0.458695	-0.649912	-0.605317	-0.216169	0.165035	0.789243	-0.736779	-0.660929	-0.346244	-0.520559	-0.672064	-0.436805	-0.205526	0.664934
115_alpha-Tocopherol acetate	-0.0714312	-0.104674	-0.37581	-0.357796	-0.343076	-0.401312	-0.353525	0.037632	-0.296179	-0.191835	-0.345967	0.028168	-0.229355	-0.305162	0.0155626	-0.360232	0.203636	-0.0738808	0.223228	-0.589121	-0.243619	-0.230089	-0.347692	-0.393287	-0.319536	-0.330032	-0.043028	-0.255301	-0.239928	-0.237868	0.0707815	-0.321084	-0.0653586	0.176864	-0.282206	-0.438916	-0.316267	-0.214673	-0.0277615	-0.376888	0.382426	-0.183563	-0.282834	-0.439999	-0.291137	-0.249315	-0.367808	-0.0132213	-0.434585
116_Azelaic acid	0.221385	0.278788	0.507954	0.496792	0.505033	0.462568	0.494561	-0.38527	0.536812	0.412402	0.351526	0.252192	0.336617	0.46632	-0.414424	-0.143179	-0.550879	0.227339	-0.675441	-0.272142	0.348676	0.439378	0.312333	0.742995	0.41569	0.211215	-0.420292	0.161074	0.444984	0.451543	-0.724981	0.289299	-0.0291744	-0.582359	0.239381	0.211367	0.358094	0.307466	0.0703351	-0.309807	-0.604316	0.382459	0.321527	-0.0408186	0.220562	0.314008	0.172303	0.0201462	-0.502964
117_Betaine	0.836328	0.831956	0.683743	0.626828	0.614699	0.783592	0.626516	-0.626072	0.633126	0.615841	0.660243	-0.0673513	0.773441	0.607344	0.178673	0.620422	-0.622731	0.853044	-0.396567	0.500927	0.789817	0.818527	0.819592	0.899655	0.787945	0.884767	0.14682	0.85637	0.806457	0.795921	-0.587254	0.6604	0.650882	-0.6913	0.818141	0.689117	0.82419	0.757017	0.629963	0.596251	-0.734462	0.768105	0.757881	0.69937	0.802112	0.777624	0.461102	0.834265	0.94619
118_beta-Nicotinamide adenine dinucleotide	-0.325264	-0.292531	0.121072	0.129609	0.117425	0.0831916	0.130939	-0.0520294	0.168329	0.256189	0.155596	-0.413806	0.0780077	0.188729	-0.581805	0.240613	-0.00123346	-0.251741	-0.0387821	0.0269344	0.0953451	-0.0727848	0.500548	0.549579	0.134812	-0.117681	-0.495963	0.0842312	-0.0540973	-0.0467623	-0.0412586	0.442882	-0.549798	-0.0591419	0.0333146	0.149387	0.151329	-0.271111	-0.612689	-0.0512978	-0.0751222	-0.0690488	0.204039	0.00525302	0.0643234	-0.0468254	0.12547	-0.404491	0.0922523
119_Citric acid	-0.600468	-0.636569	-0.616197	-0.60122	-0.605121	-0.533614	-0.602026	0.592831	-0.635608	-0.65925	-0.553851	-0.262988	-0.532541	-0.579516	0.136582	-0.0663987	0.67108	-0.632831	0.619219	0.136806	-0.587479	-0.691277	-0.434148	-0.584206	-0.607066	-0.437814	0.151133	-0.492602	-0.687577	-0.693025	0.865372	-0.375464	-0.34779	0.732163	-0.528877	-0.320209	-0.548703	-0.619588	-0.462644	0.0200686	0.606461	-0.671174	-0.535063	-0.187709	-0.501354	-0.512161	-0.303238	-0.419995	0.323647
120_Citrulline	0.566373	0.743661	0.644794	0.703608	0.703822	0.597736	0.70471	-0.657686	0.638125	0.561667	0.773762	0.282805	0.655744	0.478304	0.190458	0.274546	-0.722128	0.650601	-0.576948	0.403586	0.704355	0.72398	0.626549	0.599653	0.592372	0.546269	0.246148	0.633011	0.713472	0.714469	-0.439593	0.344299	0.624073	-0.649965	0.61638	0.313657	0.585757	0.696474	0.674872	0.297778	-0.675899	0.750276	0.55402	0.598152	0.597202	0.585542	0.543023	0.375114	0.167658
121_Coumarin	0.743845	0.678401	0.597469	0.565425	0.534427	0.589487	0.567026	-0.561052	0.527029	0.604808	0.635831	0.0281968	0.626296	0.459719	0.303138	0.579044	-0.531393	0.707405	-0.345424	0.483621	0.640387	0.694328	0.660268	0.673213	0.682988	0.855205	0.232194	0.751239	0.688711	0.687508	-0.460666	0.50605	0.561543	-0.597036	0.699381	0.584006	0.705317	0.694713	0.535263	0.555091	-0.624177	0.747001	0.650757	0.65314	0.688692	0.664733	0.399646	0.807024	0.873974
122_Cycloleucine	0.249189	0.288307	0.695388	0.672876	0.658145	0.801892	0.673187	-0.419628	0.721064	0.728639	0.551228	-0.0621189	0.513194	0.718399	-0.279531	0.592613	-0.575841	0.32561	-0.434533	0.337621	0.660546	0.582808	0.923065	0.898358	0.747052	0.736818	-0.29951	0.631924	0.599298	0.602211	-0.542251	0.884013	0.00612241	-0.603128	0.656624	0.766009	0.746195	0.423404	-0.115822	0.236288	-0.637391	0.602392	0.787898	0.481763	0.68166	0.762177	0.61301	0.191515	0.789853
123_Cytidine 3'-monophosphate	-0.551903	-0.643897	-0.908711	-0.932655	-0.916273	-0.964327	-0.933664	0.76526	-0.952693	-0.846225	-0.910738	-0.0127746	-0.708243	-0.805626	0.330117	-0.162978	0.922145	-0.616777	0.829962	0.0668301	-0.855152	-0.888771	-0.811874	-0.844368	-0.893289	-0.722719	0.435864	-0.727153	-0.897505	-0.903449	0.803304	-0.73296	-0.15311	0.947059	-0.726611	-0.485755	-0.841162	-0.655621	-0.303332	0.122128	0.94192	-0.885076	-0.848427	-0.410306	-0.712248	-0.867522	-0.410878	-0.377428	0.321438
124_Dopamine	0.24541	0.244645	0.277475	0.324079	0.291164	-0.018635	0.32357	-0.0858214	0.17353	0.311184	0.50369	0.312283	0.284797	0.0889665	0.306014	0.478272	-0.098881	0.216285	-0.076056	0.55137	0.253032	0.191914	0.148837	0.145793	0.235033	0.476106	0.378436	0.353661	0.190556	0.193483	0.120258	0.150031	0.336227	-0.0982945	0.266946	0.27439	0.308146	0.292888	0.225154	0.451977	-0.257151	0.345858	0.237243	0.513457	0.267529	0.140403	0.442762	0.290953	0.418583
125_Ferulic acid	0.582224	0.60233	0.527202	0.556225	0.563499	0.356343	0.557355	-0.545201	0.5646	0.387426	0.299467	0.591506	0.576604	0.452428	0.0726758	0.0526698	-0.544754	0.59628	-0.390147	0.0597251	0.496753	0.547759	0.433369	0.449387	0.52899	0.387392	-0.0600903	0.447612	0.559139	0.564457	-0.486973	0.357128	0.302657	-0.558979	0.401023	0.33736	0.479906	0.558505	0.420317	0.0333827	-0.506211	0.529083	0.4859	0.299203	0.388563	0.471013	0.0726949	0.395408	-0.323791
126_Glutamic acid	-0.682517	-0.794595	-0.911585	-0.915377	-0.911432	-0.955968	-0.916556	0.868829	-0.941797	-0.815355	-0.834562	-0.0241423	-0.819342	-0.806891	0.107741	-0.40791	0.966113	-0.759351	0.816477	-0.322849	-0.918861	-0.9676	-0.88229	-0.914742	-0.931166	-0.800029	0.165896	-0.840496	-0.971076	-0.972575	0.810565	-0.774783	-0.419177	0.97213	-0.840898	-0.630944	-0.897449	-0.809359	-0.507945	-0.237812	0.958476	-0.943927	-0.891831	-0.635063	-0.832814	-0.918357	-0.584854	-0.52535	-0.476136
"127_Glutamic acid, N-acetyl-"	0.689434	0.753374	0.875278	0.846394	0.849379	0.821809	0.845093	-0.623011	0.802517	0.717277	0.846675	0.580441	0.85559	0.765178	0.104385	0.551641	-0.703323	0.743311	-0.483432	0.604379	0.790231	0.778955	0.750244	0.83673	0.848805	0.662192	0.151345	0.788147	0.795198	0.798947	-0.567057	0.697508	0.511832	-0.725524	0.78742	0.719435	0.809302	0.799781	0.494793	0.513995	-0.78191	0.752174	0.770421	0.764304	0.772757	0.824009	0.59054	0.437044	0.712833
128_Glutathione	-0.680339	-0.786282	-0.895717	-0.907113	-0.905002	-0.926305	-0.907097	0.753463	-0.908968	-0.7812	-0.852293	-0.183043	-0.731026	-0.79893	0.027509	-0.364808	0.941405	-0.743402	0.838036	-0.276694	-0.87787	-0.944086	-0.831951	-0.856712	-0.876567	-0.770854	0.0892459	-0.772271	-0.94378	-0.945367	0.812277	-0.671499	-0.499979	0.948251	-0.809231	-0.595205	-0.840033	-0.823042	-0.578205	-0.187363	0.943125	-0.920276	-0.825418	-0.59309	-0.79144	-0.867342	-0.575342	-0.556038	0.0308607
129_Guanosine	-0.636091	-0.728812	-0.942132	-0.924871	-0.919537	-0.951319	-0.925866	0.790557	-0.950741	-0.877345	-0.83783	-0.0119219	-0.777666	-0.863442	0.109796	-0.545092	0.942778	-0.710281	0.782529	-0.384801	-0.91955	-0.948885	-0.919625	-0.93679	-0.964678	-0.854409	0.153958	-0.855863	-0.957184	-0.960291	0.815794	-0.867259	-0.405317	0.95865	-0.886998	-0.737435	-0.938122	-0.807861	-0.408092	-0.286009	0.949369	-0.948074	-0.932013	-0.672686	-0.883646	-0.948029	-0.669497	-0.522781	-0.744903
130_Guanosine-5?-Monophosphate	-0.358639	-0.469	-0.772528	-0.790116	-0.776006	-0.868458	-0.790518	0.706466	-0.843938	-0.746643	-0.790742	0.320468	-0.564354	-0.702907	0.43547	-0.30585	0.852647	-0.434541	0.882609	-0.0816578	-0.770702	-0.783971	-0.768476	-0.824019	-0.768064	-0.614561	0.45028	-0.63504	-0.783177	-0.783764	0.783776	-0.718183	-0.0742366	0.874342	-0.63931	-0.499197	-0.748488	-0.50757	-0.148755	0.0279645	0.87134	-0.752432	-0.764716	-0.375619	-0.647309	-0.757412	-0.567827	-0.279914	0.410366
131_Hypoxanthine	-0.159327	-0.263983	-0.704931	-0.727733	-0.708662	-0.850016	-0.728349	0.479512	-0.773474	-0.741574	-0.60506	-0.0217724	-0.468033	-0.677715	0.373241	-0.468111	0.652746	-0.272947	0.608894	-0.173221	-0.685429	-0.613304	-0.908074	-0.832468	-0.726617	-0.594293	0.40985	-0.592187	-0.623303	-0.627346	0.615163	-0.820714	0.0447498	0.667389	-0.612448	-0.667712	-0.719674	-0.420953	0.128322	-0.0505377	0.667109	-0.635401	-0.787518	-0.380385	-0.64394	-0.746282	-0.709393	-0.0786901	-0.532277
132_Kynurenine free base	0.0619697	0.140715	0.258966	0.32645	0.341828	0.0968914	0.327555	-0.269871	0.341586	0.0756689	-0.003636	0.482703	0.165553	0.186808	-0.279192	-0.216581	-0.338446	0.0596128	-0.410593	-0.0780476	0.142826	0.159197	0.155439	0.149703	0.168858	-0.0362331	-0.274562	0.0303227	0.179813	0.18801	-0.0803137	0.122385	-0.105462	-0.256933	-0.0353051	-0.0337256	0.110797	0.115446	0.0303433	-0.364264	-0.253498	0.149481	0.130766	0.042043	-0.0396574	0.147236	-0.100341	-0.0648819	-0.667243
133_Lumichrome	0.274336	0.386733	0.777883	0.779744	0.762072	0.751752	0.78087	-0.528715	0.800043	0.841865	0.740323	-0.153791	0.593465	0.775584	-0.261843	0.66183	-0.678904	0.404693	-0.521501	0.418619	0.78741	0.694503	0.929607	0.937436	0.817962	0.672282	-0.258304	0.750593	0.704955	0.708807	-0.585883	0.926066	0.097677	-0.699161	0.773707	0.748184	0.821185	0.507856	0.00748515	0.318312	-0.712443	0.713701	0.870149	0.591858	0.79664	0.822203	0.754008	0.17039	0.912053
134_Met-Met	-0.580535	-0.703977	-0.874244	-0.877778	-0.87255	-0.930056	-0.879044	0.742477	-0.916723	-0.824989	-0.778244	-0.0295191	-0.656932	-0.821139	0.0932232	-0.390534	0.952495	-0.672159	0.803849	-0.224111	-0.879342	-0.941959	-0.871346	-0.844263	-0.895537	-0.784664	0.175825	-0.77092	-0.941853	-0.943875	0.854663	-0.764433	-0.420171	0.934342	-0.838264	-0.666122	-0.853298	-0.790037	-0.449983	-0.147388	0.892248	-0.936662	-0.878301	-0.543853	-0.834028	-0.90825	-0.639349	-0.477043	-0.351019
135_Nicotinamide	-0.674675	-0.729333	-0.570619	-0.566899	-0.580654	-0.718438	-0.567052	0.592886	-0.59549	-0.390006	-0.411431	-0.362196	-0.488863	-0.472516	-0.16458	0.060602	0.736932	-0.667282	0.675438	0.00714922	-0.543977	-0.724168	-0.414478	-0.390682	-0.544315	-0.563559	-0.0412309	-0.43165	-0.716465	-0.715619	0.648036	-0.202244	-0.561317	0.708494	-0.484158	-0.252893	-0.477848	-0.718354	-0.721509	0.0396014	0.649415	-0.673319	-0.445856	-0.280291	-0.450061	-0.650931	-0.20376	-0.584973	0.672636
136_Nicotinic acid	0.687499	0.758767	0.814628	0.824179	0.828126	0.821214	0.825869	-0.799558	0.870312	0.745875	0.710636	0.259139	0.760595	0.741351	-0.184495	0.166478	-0.878228	0.732736	-0.774737	0.079308	0.780497	0.853239	0.713973	0.782672	0.80736	0.631863	-0.2631	0.676611	0.859331	0.864822	-0.809122	0.60885	0.312902	-0.906633	0.656925	0.456576	0.746286	0.720522	0.482045	0.0226067	-0.837094	0.825065	0.744841	0.417904	0.637699	0.765321	0.33862	0.477845	-0.698494
137_Pantothenic acid (Vitamine B5) [M+K]	0.795056	0.869277	0.887285	0.869995	0.86846	0.935545	0.870898	-0.809961	0.849425	0.706586	0.807923	0.209897	0.807818	0.73866	0.144614	0.419602	-0.892273	0.827218	-0.702286	0.475265	0.834255	0.933331	0.867246	0.796578	0.890889	0.811336	0.0578641	0.819932	0.942644	0.945848	-0.664608	0.653722	0.587437	-0.893062	0.820252	0.609264	0.838531	0.901956	0.698268	0.369968	-0.890655	0.909098	0.801149	0.740738	0.800439	0.923948	0.476782	0.653714	0.778994
138_p-Coumaric acid	0.836264	0.832492	0.602009	0.610866	0.614671	0.392726	0.61071	-0.483783	0.5283	0.439237	0.508881	0.646132	0.72706	0.450792	0.581308	0.499605	-0.516728	0.816775	-0.246406	0.596983	0.630324	0.646792	0.588892	0.50238	0.610481	0.707118	0.576589	0.689589	0.648297	0.6477	-0.317047	0.359194	0.840934	-0.500661	0.647221	0.54599	0.645619	0.819257	0.744691	0.57316	-0.56408	0.680663	0.563262	0.729042	0.62286	0.658116	0.409431	0.762692	0.756456
139_pyridoxal	0.789815	0.855813	0.847116	0.826112	0.821923	0.878416	0.826898	-0.806999	0.82301	0.779512	0.821591	0.24957	0.897109	0.719484	0.118196	0.463766	-0.805541	0.858355	-0.593667	0.392845	0.859833	0.904978	0.847577	0.840034	0.882122	0.781062	0.0387731	0.850847	0.907118	0.908998	-0.750784	0.669384	0.533036	-0.864805	0.837406	0.636178	0.860282	0.866625	0.598164	0.434651	-0.833875	0.879753	0.829818	0.658961	0.826595	0.883993	0.59698	0.577443	0.827328
140_Pyridoxal phosphate	0.307321	0.36397	0.651415	0.640543	0.615229	0.835455	0.641103	-0.551239	0.686653	0.728122	0.672036	-0.156171	0.615843	0.613841	-0.266465	0.531192	-0.572154	0.40927	-0.479725	0.245655	0.708766	0.63478	0.808818	0.823832	0.722951	0.624002	-0.304268	0.679929	0.633191	0.63246	-0.627535	0.771957	0.0359768	-0.656087	0.669579	0.643669	0.740706	0.431721	-0.0194949	0.285659	-0.669442	0.618989	0.772878	0.425092	0.692578	0.816473	0.658683	0.206094	0.85313
141_Saccharopine	-0.463428	-0.545086	-0.648182	-0.652403	-0.627259	-0.532548	-0.653154	0.452547	-0.642343	-0.727946	-0.722593	0.0338555	-0.515306	-0.562229	-0.1361	-0.516851	0.628916	-0.545522	0.593916	-0.452152	-0.694159	-0.724349	-0.613276	-0.558311	-0.682326	-0.64919	-0.0519878	-0.701564	-0.709399	-0.709507	0.705887	-0.510869	-0.446474	0.655109	-0.738569	-0.569218	-0.682141	-0.645075	-0.405176	-0.432651	0.66174	-0.770855	-0.692699	-0.593248	-0.730278	-0.63625	-0.695297	-0.428023	-0.469329
142_Spermidine	0.13094	0.239462	0.513971	0.551693	0.518498	0.0700532	0.554791	-0.419522	0.540946	0.602761	0.470597	0.055488	0.43829	0.411075	0.00112045	0.630437	-0.44858	0.247102	-0.273306	0.448404	0.585944	0.473918	0.775562	0.705718	0.583548	0.553103	-0.0524695	0.607944	0.476931	0.480523	-0.257325	0.689671	0.12347	-0.423394	0.582012	0.622573	0.622334	0.396023	-0.0701047	0.344771	-0.452585	0.579525	0.683423	0.531461	0.625143	0.51905	0.733346	0.108404	0.773504
143_Suberic acid	0.546839	0.657058	0.866496	0.894713	0.884196	0.885466	0.895868	-0.718206	0.91993	0.824445	0.874299	0.165283	0.660618	0.791152	-0.257073	0.25543	-0.917048	0.613937	-0.874999	0.122953	0.82337	0.870552	0.742312	0.787879	0.828389	0.638838	-0.303602	0.685282	0.870455	0.875774	-0.808878	0.662422	0.273448	-0.922579	0.700228	0.522749	0.770672	0.685331	0.389223	3.42727e-05	-0.894119	0.853054	0.790072	0.447271	0.688874	0.784881	0.512566	0.391655	-0.54943
144_Tryptamine	0.744626	0.809285	0.702814	0.739711	0.744216	0.664938	0.741237	-0.648592	0.781484	0.669035	0.655242	0.399716	0.766508	0.661707	0.0679357	0.294818	-0.758707	0.793494	-0.567877	0.252268	0.806974	0.805652	0.708049	0.720728	0.728387	0.699962	0.0791188	0.732114	0.795637	0.792387	-0.603907	0.523283	0.542915	-0.728854	0.686385	0.509175	0.73089	0.729225	0.574244	0.214412	-0.70723	0.793956	0.73356	0.511763	0.668351	0.722304	0.482984	0.6071	-0.277983
145_Uridine	-0.630407	-0.7241	-0.940826	-0.92504	-0.920743	-0.957611	-0.926394	0.776294	-0.956609	-0.877658	-0.83308	-0.018809	-0.762584	-0.871873	0.099848	-0.546269	0.950454	-0.701933	0.776735	-0.397327	-0.916994	-0.946261	-0.92475	-0.924027	-0.96435	-0.874023	0.146546	-0.851157	-0.955267	-0.958635	0.790439	-0.874977	-0.411999	0.949692	-0.886135	-0.746973	-0.935786	-0.808708	-0.403728	-0.272243	0.941003	-0.957082	-0.935177	-0.679739	-0.882845	-0.957312	-0.66308	-0.529976	-0.785659
146_Urocanic acid	0.267861	0.359555	0.250696	0.279662	0.243689	-0.213923	0.284563	-0.558014	0.283837	0.677445	0.596168	-0.101287	0.434214	0.0816942	0.109194	0.273904	-0.363134	0.352692	-0.239508	0.0764642	0.444981	0.432772	0.311625	0.281768	0.34755	0.535061	0.0654472	0.457419	0.403598	0.404564	-0.416574	0.244253	0.287528	-0.383399	0.423454	0.214525	0.3987	0.354067	0.181841	0.262981	-0.345408	0.766565	0.40359	0.219815	0.437422	0.217706	0.709849	0.200255	0.681398
147_phenylalanine	0.437459	0.54013	0.807128	0.799127	0.782315	0.842766	0.802121	-0.803033	0.823974	0.785519	0.750319	-0.359564	0.614179	0.683424	-0.296788	0.374709	-0.880016	0.49066	-0.823981	0.215786	0.74099	0.811012	0.782023	0.77809	0.81768	0.742045	-0.377001	0.67988	0.821272	0.830115	-0.733472	0.753771	0.149302	-0.894446	0.686611	0.503869	0.783782	0.611584	0.23859	0.0843239	-0.874518	0.830688	0.771069	0.498657	0.688959	0.78468	0.483206	0.349595	0.225327
148_tryptophan	0.384469	0.531735	0.59324	0.6311	0.644249	0.464781	0.63419	-0.55876	0.603872	0.454076	0.437244	0.459344	0.421421	0.442807	0.0420882	0.00149411	-0.708782	0.417444	-0.63324	0.105205	0.445797	0.561157	0.473953	0.337087	0.492447	0.364502	-0.0635399	0.331843	0.577293	0.592647	-0.417623	0.288877	0.334758	-0.617304	0.365595	0.18997	0.419006	0.603194	0.440517	-0.145765	-0.562033	0.619365	0.40109	0.329065	0.350697	0.587771	0.241593	0.197107	-0.75754
149_serine	0.669931	0.754952	0.817815	0.814075	0.825483	0.88481	0.816645	-0.734746	0.809707	0.677636	0.694876	0.431366	0.671072	0.684665	0.0402977	0.217129	-0.870743	0.686828	-0.726696	0.217518	0.679153	0.799762	0.762229	0.627189	0.767313	0.657609	-0.0607235	0.602971	0.818661	0.83182	-0.67655	0.544446	0.464003	-0.842873	0.628624	0.452888	0.696342	0.818053	0.5551	0.0484574	-0.778584	0.82976	0.66059	0.510774	0.606762	0.857049	0.337623	0.487328	-0.707279
150_threonine	-0.387232	-0.38647	-0.480969	-0.439138	-0.432307	-0.685483	-0.440708	0.583407	-0.532051	-0.575751	-0.548962	0.212717	-0.562147	-0.506852	0.393102	-0.154768	0.476051	-0.44751	0.410941	0.0757847	-0.520328	-0.523134	-0.484533	-0.643864	-0.551015	-0.360218	0.438129	-0.486793	-0.523061	-0.524367	0.673842	-0.523344	0.0720315	0.61015	-0.452157	-0.306626	-0.509035	-0.304759	-0.0779779	-0.0778927	0.508407	-0.440977	-0.532621	-0.148229	-0.448434	-0.424461	-0.179528	-0.202098	0.168037
151_isoleucine	-0.449105	-0.359785	-0.0358546	0.0166837	0.0303274	-0.0420902	0.0140716	0.482306	-0.0168395	-0.231424	-0.343776	0.0306729	-0.460076	0.112514	-0.00281525	0.094009	0.0693282	-0.398046	0.0334144	0.168135	-0.110719	-0.186182	0.142814	-0.0813756	-0.119311	-0.344399	0.00224501	-0.19317	-0.170832	-0.171542	0.35917	0.0893267	-0.111296	0.205726	-0.074831	0.0963674	-0.132102	-0.185495	-0.223985	-0.170094	0.137037	-0.249666	-0.0488654	0.0599026	-0.0589824	0.160843	0.076483	-0.279078	0.179035
152_proline	-0.398689	-0.503832	-0.758049	-0.756232	-0.742358	-0.682954	-0.75617	0.547489	-0.755063	-0.80456	-0.743193	0.170954	-0.62704	-0.761121	0.0697637	-0.762589	0.66474	-0.539389	0.449871	-0.507146	-0.84811	-0.756068	-0.907151	-0.928683	-0.83458	-0.713805	0.0576778	-0.847899	-0.760101	-0.757812	0.61498	-0.912686	-0.302221	0.700433	-0.874165	-0.788377	-0.868041	-0.598573	-0.193335	-0.506474	0.707006	-0.756608	-0.900715	-0.689743	-0.894407	-0.843997	-0.813098	-0.337512	-0.941453
153_valine	0.619292	0.715248	0.910582	0.900814	0.896253	0.947623	0.902876	-0.830062	0.92339	0.832158	0.806502	-0.0201396	0.724628	0.803504	-0.179764	0.37359	-0.960559	0.669648	-0.846825	0.256069	0.832487	0.915912	0.852844	0.852864	0.907731	0.792062	-0.254626	0.756942	0.928506	0.936508	-0.816334	0.771445	0.33003	-0.966359	0.775772	0.592648	0.856621	0.776959	0.424547	0.126631	-0.931382	0.920147	0.841412	0.573995	0.766587	0.893039	0.503488	0.481827	0.0138748
154_glycine	0.6429	0.717816	0.939431	0.929878	0.934304	0.957829	0.93103	-0.730127	0.940483	0.866721	0.846079	0.267514	0.741302	0.859996	-0.155301	0.413687	-0.927855	0.67841	-0.815684	0.271885	0.823911	0.874288	0.839815	0.877603	0.897873	0.799143	-0.185262	0.729721	0.891347	0.901462	-0.806025	0.767582	0.369043	-0.940284	0.758949	0.625024	0.857022	0.784569	0.400105	0.114839	-0.920439	0.900562	0.824495	0.574428	0.743217	0.900836	0.516425	0.487661	-0.222292
155_putrescine	0.0813974	-0.0401653	-0.62784	-0.641701	-0.631273	-0.669477	-0.64259	0.31894	-0.7005	-0.709061	-0.536546	0.208649	-0.221119	-0.682596	0.596591	-0.336773	0.594896	-0.030812	0.627905	-0.0352268	-0.522464	-0.465084	-0.87253	-0.797508	-0.605731	-0.390651	0.600271	-0.3883	-0.484655	-0.494227	0.560811	-0.788103	0.258762	0.589855	-0.465337	-0.525003	-0.560397	-0.22536	0.307024	0.174774	0.566718	-0.495551	-0.646293	-0.222597	-0.488819	-0.574912	-0.547339	0.140127	0.210668
156_Ala-Glu/Glu-Ala	0.277983	0.419399	0.730519	0.769385	0.763699	0.656025	0.772395	-0.715487	0.798984	0.681619	0.685488	-0.0612462	0.567538	0.628137	-0.446483	0.142323	-0.798804	0.354324	-0.806856	0.0699106	0.630414	0.648975	0.658358	0.684261	0.671575	0.434505	-0.52658	0.498441	0.664997	0.677641	-0.581145	0.626125	-0.0604606	-0.800013	0.469414	0.30769	0.608613	0.439732	0.106759	-0.162423	-0.76455	0.653787	0.631439	0.334891	0.472019	0.58912	0.325725	0.0753389	-0.626241
157_beta-Hydroxynorvaline	0.533735	0.677827	0.793495	0.820336	0.816823	0.624	0.821207	-0.569366	0.755632	0.662089	0.722411	0.364768	0.60707	0.663834	0.235244	0.590124	-0.774611	0.60936	-0.55563	0.620708	0.776119	0.779482	0.782454	0.687281	0.771457	0.732143	0.260882	0.749726	0.787113	0.790791	-0.446211	0.652997	0.633481	-0.681728	0.785835	0.66351	0.768221	0.797637	0.526967	0.414951	-0.731382	0.829095	0.754072	0.790413	0.783481	0.821523	0.706007	0.459155	0.697889
158_Cys-Gly	-0.678679	-0.787041	-0.906147	-0.917967	-0.916084	-0.937891	-0.918596	0.784781	-0.922445	-0.79528	-0.859569	-0.158245	-0.748579	-0.807522	0.049511	-0.355259	0.959601	-0.74094	0.844549	-0.269886	-0.877392	-0.945423	-0.835904	-0.857354	-0.885845	-0.773386	0.128915	-0.771021	-0.947729	-0.951312	0.813429	-0.691886	-0.469113	0.966035	-0.8034	-0.584733	-0.845364	-0.817589	-0.558874	-0.165864	0.955909	-0.929133	-0.830467	-0.591392	-0.786031	-0.881507	-0.535327	-0.540033	0.126214
159_Glu-Gln	0.0963774	0.190715	-0.140814	-0.0665462	-0.0519568	-0.623776	-0.0639236	-0.0752869	-0.0882626	-0.267184	-0.28616	0.554054	-0.0651108	-0.249361	0.38144	-0.432222	-0.0756925	0.0921262	-0.0257783	-0.12067	-0.106493	-0.00756943	-0.440542	-0.506183	-0.196812	-0.368274	0.289241	-0.177248	-0.0197377	-0.0181195	0.190111	-0.437454	0.330449	0.074141	-0.180183	-0.314153	-0.246847	0.140405	0.415215	-0.231992	0.12196	0.0354816	-0.226633	-0.0893383	-0.19719	-0.101636	-0.194966	0.0329546	-0.680132
160_Leu-Leu	0.53441	0.537795	0.148065	0.147356	0.163063	-0.16131	0.151101	-0.501007	0.150002	0.183523	0.183078	0.440628	0.609322	0.0238019	0.230246	-0.0390208	-0.177829	0.532907	0.0273619	0.0978739	0.219616	0.235389	-0.0647008	0.146702	0.180422	0.18363	0.222466	0.274093	0.234642	0.239751	-0.147264	-0.0193501	0.324234	-0.209622	0.148608	-0.0555224	0.188794	0.34154	0.414102	0.2301	-0.144602	0.277298	0.122567	0.179198	0.126552	-0.0137882	-0.0551171	0.253673	-0.145493
161_Phe-Ala	-0.256516	-0.28782	-0.460858	-0.424636	-0.441969	-0.370052	-0.422146	0.13392	-0.486081	-0.400417	-0.141247	-0.749354	-0.147755	-0.496793	0.196238	0.0262613	0.480128	-0.248769	0.4898	0.141029	-0.356066	-0.441905	-0.355017	-0.322368	-0.427749	-0.311242	0.0627971	-0.183849	-0.445809	-0.447311	0.666183	-0.288484	-0.238361	0.414919	-0.351448	-0.420869	-0.377407	-0.465662	-0.120641	0.22382	0.40703	-0.448888	-0.379791	-0.0158097	-0.329104	-0.449398	-0.379345	-0.198874	0.116459
162_Pro-Thr	0.132339	0.323707	0.487556	0.550572	0.542918	0.437684	0.555521	-0.55877	0.587458	0.484711	0.501252	-0.219525	0.272445	0.438218	-0.197362	0.0891765	-0.710856	0.236043	-0.642655	0.0535966	0.525139	0.556343	0.504667	0.399662	0.471477	0.230666	-0.288581	0.385391	0.552156	0.559286	-0.40328	0.437984	0.129627	-0.611177	0.427216	0.190223	0.417747	0.357012	0.197864	-0.16715	-0.551256	0.588124	0.488303	0.271775	0.428661	0.579389	0.281402	0.0832911	-0.393684
163_Thr-Pro	-0.00301075	-0.0719196	-0.389723	-0.402682	-0.388936	-0.260896	-0.401724	0.00782478	-0.441539	-0.592607	-0.473326	0.130106	-0.19423	-0.560399	0.184906	-0.59323	0.264217	-0.143771	0.121706	-0.230427	-0.513921	-0.347918	-0.789476	-0.641226	-0.459061	-0.293581	0.0924103	-0.473981	-0.341213	-0.335953	0.374965	-0.668854	-0.0398393	0.268396	-0.54839	-0.641754	-0.514462	-0.190932	0.192426	-0.271827	0.273746	-0.36144	-0.604343	-0.293341	-0.577491	-0.530261	-0.725327	-0.0227375	-0.67159
164_Thr-Tyr	0.662136	0.753019	0.683833	0.757587	0.74741	0.129345	0.758692	-0.596746	0.660315	0.453317	0.765299	0.726693	0.70619	0.521319	0.622067	0.538093	-0.648259	0.716004	-0.256837	0.648294	0.815044	0.7525	0.569635	0.48482	0.683031	0.54299	0.533814	0.806076	0.75092	0.7461	-0.0271658	0.509391	0.69588	-0.591475	0.710263	0.472513	0.680548	0.725689	0.745271	0.547732	-0.650229	0.725019	0.714675	0.785994	0.719636	0.725031	0.579485	0.713234	0.458702
165_(R)-(-)-2-Phenylglycin	0.260947	0.167584	-0.235473	-0.281839	-0.257799	-0.318292	-0.283	0.272713	-0.355325	-0.332344	-0.34899	0.633464	0.0775331	-0.213697	0.786877	0.248231	0.40284	0.221843	0.712305	0.509526	-0.167867	-0.207987	-0.272409	-0.248587	-0.176298	0.0250204	0.801708	0.0309939	-0.201301	-0.207675	0.501677	-0.215409	0.488419	0.42327	0.00304705	0.0718783	-0.123268	0.129129	0.342048	0.611151	0.391873	-0.201557	-0.180458	0.295446	-0.00530314	-0.142047	-0.093955	0.266438	0.820001
166_(S)-6-Oxo-2-piperidinecarboxylic acid	-0.623742	-0.728383	-0.773878	-0.805673	-0.804445	-0.814563	-0.805947	0.707237	-0.837167	-0.692277	-0.758811	-0.241519	-0.668834	-0.690997	0.0991953	-0.15916	0.861439	-0.690609	0.820127	-0.0885566	-0.788715	-0.860726	-0.702804	-0.707231	-0.755408	-0.613909	0.185902	-0.658361	-0.853524	-0.853145	0.75778	-0.516275	-0.386526	0.873586	-0.664144	-0.432086	-0.710054	-0.718986	-0.549588	-0.029068	0.830053	-0.816891	-0.720783	-0.414325	-0.646837	-0.723082	-0.490083	-0.477725	0.584602
167_(S)-alpha-Amino-gamma-butyrolactone hydrochloride	-0.698928	-0.789699	-0.888779	-0.876325	-0.874422	-0.937439	-0.877782	0.842922	-0.920451	-0.834751	-0.799316	0.00305337	-0.812153	-0.816316	0.108251	-0.396598	0.937313	-0.77408	0.780536	-0.266752	-0.901528	-0.957464	-0.863051	-0.903098	-0.921865	-0.783096	0.184111	-0.827873	-0.959456	-0.961247	0.847631	-0.765267	-0.409496	0.968049	-0.842445	-0.620932	-0.885228	-0.801849	-0.500645	-0.231948	0.925112	-0.928629	-0.881518	-0.584812	-0.830516	-0.902071	-0.558352	-0.543712	-0.294284
"168_2,4-Diaminobutyric acid"	-0.351381	-0.341073	-0.188212	-0.155463	-0.178609	-0.0655746	-0.156154	0.105946	-0.188596	0.0536112	0.336076	-0.513012	-0.186432	-0.165345	-0.561302	-0.168149	0.246927	-0.326846	-0.000512719	-0.29539	-0.197853	-0.264718	-0.216337	-0.0431048	-0.235968	-0.32222	-0.403771	-0.198202	-0.269121	-0.265567	0.0374811	-0.130145	-0.541255	0.143177	-0.291	-0.374847	-0.230561	-0.462291	-0.352572	-0.173489	0.158604	-0.277697	-0.223252	-0.310556	-0.285546	-0.440426	-0.128161	-0.427812	-0.360162
169_2-Amino-3-methyl-1-butanol	0.297141	0.381249	0.438861	0.457589	0.464838	0.172856	0.459954	-0.315766	0.498415	0.337402	0.119358	0.442035	0.307118	0.454959	0.182922	0.213796	-0.478805	0.38013	-0.249217	0.209543	0.468138	0.464997	0.453318	0.382727	0.472699	0.1283	0.0766618	0.404893	0.470159	0.472491	-0.302628	0.425538	0.366598	-0.404464	0.475278	0.458043	0.398778	0.485475	0.275331	0.0876415	-0.332864	0.471418	0.495936	0.351029	0.472772	0.488555	0.273557	0.239657	0.190896
"170_3,4-Dihydroxyhydrocinnamic acid"	-0.676648	-0.755409	-0.750031	-0.753251	-0.75914	-0.761681	-0.754277	0.745627	-0.789022	-0.636406	-0.587814	-0.298681	-0.648051	-0.648165	0.0631337	-0.0171149	0.873664	-0.70611	0.796437	0.0317259	-0.695522	-0.839672	-0.654905	-0.709127	-0.728795	-0.616557	0.1753	-0.559775	-0.840134	-0.845843	0.856615	-0.444568	-0.410512	0.881819	-0.601361	-0.388828	-0.662645	-0.7611	-0.563514	0.0690429	0.814453	-0.812993	-0.639638	-0.315616	-0.576315	-0.73378	-0.304932	-0.488942	0.65366
"171_3,5-Dimethoxy-4-hydroxycinnamic acid"	0.28443	0.167246	0.0844235	0.0718482	0.0573611	-0.0150033	0.0739928	-0.258303	0.0586402	0.200144	0.207304	0.276212	0.303486	0.0128807	0.0214993	0.295137	0.0336939	0.259297	0.0970409	0.10496	0.14542	0.0688038	0.110159	0.231276	0.158942	0.330613	0.0101587	0.277989	0.0776322	0.080721	-0.0756116	0.178722	-0.00173652	-0.118875	0.116816	0.0937324	0.194853	0.0916111	-0.0115993	0.253858	-0.0253233	0.110209	0.176555	0.16406	0.129383	-0.0875041	-0.0149182	0.283958	0.150102
"172_3,6-anhydro-D-Galactose"	0.619749	0.635093	0.749875	0.709968	0.718917	0.74211	0.710419	-0.656263	0.681484	0.49328	0.505092	0.576538	0.670788	0.554376	0.0861017	0.288484	-0.655329	0.609694	-0.533285	0.38515	0.547281	0.645098	0.794197	0.632699	0.719942	0.626785	0.00923592	0.565668	0.679694	0.690767	-0.480783	0.540637	0.3648	-0.681241	0.543573	0.500674	0.637792	0.741776	0.456296	0.2417	-0.650136	0.64032	0.592683	0.577171	0.532966	0.708999	0.291224	0.41974	0.231585
173_3-Hydroxy-3-Methylglutaric acid	0.263958	0.31273	0.219638	0.286858	0.280322	-0.105681	0.286297	-0.25956	0.211522	-0.040695	0.170522	0.847342	0.336218	0.0190973	0.334017	0.0262779	-0.16625	0.281753	-0.111726	0.313618	0.203877	0.197458	0.118564	0.0966494	0.183697	0.111192	0.193809	0.222511	0.204269	0.203713	0.149913	0.00922108	0.242761	-0.145517	0.117111	0.116229	0.148109	0.317856	0.342902	0.164296	-0.193228	0.176599	0.167439	0.341321	0.123284	-0.00641155	0.0955874	0.149912	-0.0851952
174_3-Hydroxyanthranilic acid	0.138682	0.124346	3.71933e-05	0.0122313	0.0239967	-0.381675	0.012627	0.270041	-0.0673498	-0.0468667	-0.264597	0.578027	-0.00923145	0.0261777	0.615343	0.397772	0.11947	0.123349	0.389918	0.498109	0.0239264	-0.053422	-0.0116714	-0.0905885	0.00592989	0.0444201	0.702845	0.114093	-0.0462778	-0.0452838	0.32047	0.0372598	0.522308	0.241749	0.153585	0.294933	0.0614201	0.218919	0.190582	0.397811	0.175659	0.0485663	0.0464458	0.363828	0.150883	0.185776	0.177523	0.231538	0.90074
175_4-Aminobenzoic acid	0.5192	0.613209	0.871676	0.850997	0.840445	0.827487	0.852019	-0.686037	0.854644	0.846156	0.764147	0.0610514	0.767291	0.804063	-0.107818	0.602603	-0.765287	0.622557	-0.560636	0.47325	0.833562	0.813391	0.906902	0.945741	0.904234	0.741108	-0.154214	0.825526	0.828764	0.834183	-0.658756	0.878211	0.267234	-0.801901	0.832166	0.750637	0.876448	0.709127	0.27024	0.401524	-0.793641	0.811231	0.890498	0.683381	0.841942	0.875614	0.68339	0.332208	0.873905
176_4-Hydroxy-3-Methoxymandelic acid	0.791142	0.730824	0.642991	0.611947	0.60818	0.521932	0.611345	-0.468333	0.592847	0.543038	0.560109	0.507176	0.794069	0.554426	0.38339	0.66071	-0.468692	0.784638	-0.206315	0.626565	0.692485	0.649951	0.696041	0.746964	0.710205	0.808521	0.36969	0.785491	0.654573	0.649825	-0.349764	0.570616	0.609611	-0.52225	0.714392	0.713526	0.75389	0.741681	0.496306	0.645785	-0.570118	0.644334	0.702855	0.733686	0.710326	0.644301	0.531153	0.740669	0.834974
177_5-Hydroxy-L-Tryptophan	-0.132187	-0.262736	-0.6243	-0.644071	-0.631686	-0.762875	-0.644193	0.38129	-0.694871	-0.635197	-0.709365	0.340562	-0.286058	-0.652018	0.22288	-0.471441	0.705273	-0.233886	0.660762	-0.204011	-0.675833	-0.645189	-0.833659	-0.64556	-0.649252	-0.587032	0.242923	-0.545093	-0.639343	-0.636373	0.582481	-0.72945	-0.166652	0.651571	-0.653905	-0.611985	-0.669747	-0.416232	-0.0266263	-0.0518212	0.693965	-0.664626	-0.718086	-0.394864	-0.671	-0.81155	-0.705059	-0.219836	-0.387764
178_Adenosine 5'-monophosphate	-0.624771	-0.72693	-0.899922	-0.901263	-0.896939	-0.953421	-0.902663	0.839522	-0.947521	-0.848054	-0.825977	-0.0143009	-0.771499	-0.816619	0.227068	-0.349066	0.961953	-0.697046	0.862889	-0.188782	-0.885903	-0.935258	-0.847875	-0.910703	-0.906633	-0.755049	0.286178	-0.777716	-0.938568	-0.942143	0.872444	-0.765578	-0.315256	0.984827	-0.788036	-0.592898	-0.867461	-0.749273	-0.405549	-0.110428	0.948611	-0.914509	-0.867418	-0.520961	-0.780558	-0.882006	-0.560105	-0.466587	0.666551
179_Agmatine	0.0289346	-0.0662807	-0.423185	-0.448848	-0.436022	-0.451478	-0.452015	0.543839	-0.507709	-0.352825	-0.30239	0.488976	-0.295779	-0.325337	0.528597	-0.0787768	0.532584	-0.0103942	0.601144	0.0101632	-0.35114	-0.342396	-0.533914	-0.510594	-0.407932	-0.264185	0.606969	-0.250848	-0.358598	-0.367482	0.324591	-0.505523	0.321058	0.522826	-0.206573	-0.172496	-0.374164	-0.0969254	0.241315	0.250693	0.537595	-0.341515	-0.400866	-0.144332	-0.228375	-0.380163	-0.118817	0.0953344	0.397675
180_alpha-aminopimelic acid	0.467012	0.602619	0.838984	0.852325	0.845707	0.822374	0.855256	-0.849224	0.884965	0.796112	0.790706	-0.0833514	0.692125	0.724149	-0.353619	0.214499	-0.917185	0.547488	-0.870074	0.109966	0.763771	0.824118	0.736139	0.786974	0.810843	0.573925	-0.436446	0.64811	0.834678	0.845487	-0.778087	0.692893	0.129492	-0.937787	0.645183	0.416985	0.74051	0.624277	0.296024	-0.0287011	-0.880212	0.814357	0.749818	0.428549	0.638333	0.744058	0.416539	0.251677	-0.757991
181_Arterenol free base	0.0734945	0.304193	0.41956	0.554313	0.529903	0.54893	0.555686	-0.625806	0.567291	0.340473	0.859123	-0.629277	0.374077	0.328965	-0.444004	-0.470306	-0.65331	0.200801	-0.693395	-0.215838	0.543074	0.524551	0.316105	0.426615	0.341121	0.0512718	-0.502182	0.319665	0.508906	0.505573	-0.297752	0.177561	-0.171485	-0.596604	0.205593	-0.410436	0.270997	0.105029	0.236598	-0.38075	-0.609761	0.431411	0.354356	0.0562596	0.218455	0.347858	0.0449363	-0.113142	-0.556063
182_Benzylamine	0.105444	0.10424	-0.222947	-0.20974	-0.20416	-0.409417	-0.209795	-0.0279599	-0.309038	-0.340179	-0.0919572	0.415093	0.139804	-0.344271	0.380137	-0.0378042	0.321672	0.107052	0.466059	0.329988	-0.175726	-0.220236	-0.396853	-0.181777	-0.219548	-0.254192	0.432914	-0.0256346	-0.213668	-0.215442	0.468154	-0.301233	0.157241	0.318261	-0.166237	-0.224101	-0.228018	-0.0383812	0.247753	0.386365	0.304626	-0.245282	-0.254687	0.180205	-0.16762	-0.417475	-0.239179	-0.0649884	0.307551
183_Caffeic acid	-0.485723	-0.724649	-0.890446	-0.860812	-0.866024	-0.857054	-0.862185	0.646973	-0.867865	-0.863059	-0.848923	1	-0.92994	-0.89066	0.246664	-0.284515	0.733677	-0.512243	0.424697	-0.330382	-0.765312	-0.81885	-0.716335	-0.831333	-0.823645	-0.726372	0.275041	-0.599621	-0.813755	-0.817403	0.319101	-0.720656	0.0702935	0.681878	-0.640333	-0.332251	-0.76573	-0.581126	-0.43465	-0.275641	0.847395	-0.825321	-0.690267	-0.446659	-0.605392	-0.795676	-0.319769	-0.0603607	-0.480989
184_Cytidine 5'-monophosphate	-0.307898	-0.326769	-0.415633	-0.434665	-0.426436	-0.422212	-0.437919	0.473953	-0.519847	-0.621812	-0.452349	0.13627	-0.367151	-0.521539	0.307695	-0.302077	0.491927	-0.387014	0.418972	0.135134	-0.524066	-0.487231	-0.538612	-0.510664	-0.490368	-0.361564	0.386442	-0.484919	-0.482955	-0.486189	0.70355	-0.537913	-0.0213625	0.571631	-0.464808	-0.343986	-0.493532	-0.281636	-0.0594586	-0.00832117	0.414171	-0.490199	-0.557459	-0.157495	-0.470423	-0.502775	-0.249666	-0.276121	0.531246
185_Desthiobiotin	0.567763	0.692234	0.890649	0.908089	0.903116	0.97885	0.90975	-0.707811	0.946546	0.891219	0.828674	0.121003	0.762204	0.839881	-0.196686	0.569665	-0.925137	0.673483	-0.734971	0.339133	0.93195	0.902075	0.942967	0.926573	0.914244	0.877623	-0.259702	0.823414	0.902675	0.904357	-0.747518	0.909103	0.334429	-0.914156	0.828776	0.749058	0.924827	0.725955	0.273291	0.244353	-0.900854	0.926102	0.931324	0.60942	0.832909	0.921792	0.724161	0.453749	0.838655
186_Dihydrosphingosine	-0.245329	-0.318252	-0.506004	-0.532334	-0.504439	-0.463868	-0.533848	0.369117	-0.567295	-0.483523	-0.29899	-0.24824	-0.342686	-0.403832	-0.0976413	-0.300961	0.537366	-0.308478	0.436157	-0.154431	-0.52347	-0.553993	-0.688626	-0.450243	-0.560607	-0.63172	0.0973272	-0.46685	-0.547825	-0.54776	0.427874	-0.492828	-0.219455	0.487633	-0.512631	-0.600706	-0.553147	-0.519932	-0.111421	-0.0742278	0.502124	-0.611985	-0.618201	-0.31657	-0.542538	-0.66177	-0.628738	-0.258926	-0.65517
187_epsilon-amino-N-Caproic acid	0.550909	0.619789	0.720027	0.752966	0.749875	0.497093	0.751835	-0.343113	0.731028	0.710316	0.647542	0.404587	0.646596	0.726483	0.227266	0.778032	-0.592146	0.635547	-0.329884	0.638379	0.831016	0.706919	0.82922	0.784805	0.764623	0.827143	0.332605	0.824349	0.704864	0.698645	-0.419858	0.757119	0.607503	-0.539669	0.832807	0.851815	0.84139	0.698289	0.357023	0.555621	-0.628297	0.754521	0.847459	0.762399	0.838723	0.809907	0.871873	0.539493	0.897013
188_gamma-Valerolactam	0.250706	0.334961	0.682863	0.665602	0.652063	0.588122	0.66461	-0.405708	0.653757	0.682459	0.627226	-0.109769	0.52034	0.703297	-0.0178416	0.813905	-0.533891	0.377184	-0.317688	0.592502	0.719013	0.605438	0.876272	0.894342	0.740881	0.631324	-0.0235801	0.732328	0.617247	0.615213	-0.427189	0.880077	0.215067	-0.561119	0.780787	0.821739	0.768886	0.490088	0.0444667	0.531242	-0.614694	0.606014	0.803949	0.683682	0.808902	0.729795	0.801082	0.22639	0.922934
189_Geraniol|Fenchyl alcohol	-0.0339246	-0.0750622	-0.115216	-0.0855992	-0.0964277	0.0566369	-0.087942	-0.1194	-0.106345	-0.26731	-0.083241	-0.122593	-0.00490892	-0.287343	-0.247292	-0.314136	0.094523	-0.114363	-0.150345	-0.150507	-0.172919	-0.116636	-0.221662	-0.145535	-0.125643	-0.0225844	-0.169292	-0.145616	-0.111739	-0.115353	0.0810612	-0.2094	-0.213258	0.0673532	-0.285464	-0.255979	-0.135579	-0.161926	-0.0381283	-0.158676	-0.0357102	-0.155533	-0.181704	-0.130164	-0.295104	-0.219522	-0.249254	-0.0381917	-0.383579
190_Glu-Val/Leu-Asp	0.266163	0.273996	0.0168751	-0.00556946	0.0148119	-0.329191	-0.00257528	-0.15635	-0.0493382	-0.0622721	-0.181964	0.602121	0.271307	-0.0828633	0.4079	-0.0524051	0.0437801	0.262431	0.245808	0.247984	-0.0509595	-0.00973845	-0.214401	-0.0534272	-0.00107932	-0.0345978	0.318783	0.0451025	0.00745958	0.0172387	0.23277	-0.145968	0.248106	0.0542972	-0.0102336	-0.101538	-0.0551707	0.235433	0.334189	0.218128	0.130621	0.0223227	-0.0826137	0.194114	-0.0244355	-0.207551	-0.156755	0.0483977	0.147251
191_Glycodeoxycholic acid	0.157556	0.228283	0.245834	0.306836	0.307435	-0.163307	0.308289	-0.118819	0.290264	0.199605	-0.185103	0.46723	0.0706367	0.193142	0.141639	0.108312	-0.277095	0.183008	-0.172594	0.136793	0.222238	0.252138	0.34529	0.151546	0.257123	0.299864	0.138694	0.217526	0.263601	0.266997	-0.0855484	0.211207	0.256803	-0.137864	0.209267	0.294748	0.248307	0.355322	0.192735	-0.0195634	-0.108287	0.345591	0.296575	0.235107	0.222265	0.307398	0.321635	0.173043	-0.0053519
192_Histamine base	0.583385	0.555163	0.62561	0.544802	0.548619	0.456324	0.545838	-0.341983	0.489895	0.634997	0.361909	0.262829	0.573755	0.630461	0.304426	0.759031	-0.382357	0.616631	-0.0213511	0.646592	0.550439	0.534494	0.639784	0.757472	0.689892	0.644759	0.324786	0.697102	0.562595	0.571688	-0.392939	0.702286	0.506595	-0.433643	0.735806	0.732902	0.683519	0.675306	0.35299	0.690788	-0.39553	0.578222	0.647492	0.725573	0.728219	0.675272	0.439881	0.485292	0.949946
193_Indol-3- Acetyl- L- Aspartic acid	0.576875	0.658893	0.754893	0.784692	0.78213	0.574575	0.782783	-0.322837	0.789513	0.545211	0.506827	0.695826	0.650725	0.668204	0.36644	0.804971	-0.677704	0.630396	-0.605416	0.645593	0.785024	0.725034	0.819075	0.672865	0.742758	0.632526	0.0548244	0.728658	0.719582	0.71215	-0.502237	0.689892	0.847719	-0.633889	0.750932	0.866051	0.764249	0.829515	0.525221	0.597338	-0.715296	0.679964	0.788958	0.734675	0.766326	0.708632	0.901907	0.709523	0.28787
194_Indoxyl-beta-D-glucoside	0.474042	0.563908	0.589882	0.610436	0.619328	0.621537	0.613994	-0.754587	0.651316	0.465137	0.479957	-0.0208806	0.550053	0.486967	-0.264148	-0.0790838	-0.749751	0.489685	-0.718586	-0.0029403	0.515942	0.620874	0.391526	0.461963	0.548551	0.344145	-0.35885	0.414861	0.632906	0.642426	-0.517752	0.376404	0.12043	-0.738719	0.364556	0.101916	0.46229	0.472923	0.394704	-0.175089	-0.663261	0.587844	0.453922	0.273297	0.34188	0.548901	-0.017524	0.288332	-0.683913
195_Inosine 5-monophosphate	-0.291181	-0.279556	-0.347512	-0.4174	-0.414632	0.256166	-0.417763	0.152799	-0.456257	-0.426354	-0.211121	-0.889545	-0.401118	-0.290857	0.214249	-0.124468	0.269611	-0.313022	0.282922	0.152014	-0.444914	-0.266171	-0.409551	-0.27286	-0.350759	-0.250398	0.147857	-0.286548	-0.258548	-0.260309	0.337131	-0.33196	0.030736	0.277061	-0.213628	-0.375383	-0.406659	-0.309241	0.477098	0.218019	0.273102	-0.352508	-0.459737	0.0397092	-0.232471	-0.217507	-0.550861	-0.0116975	0.993671
196_Methionine sulfoxide	0.147207	0.204926	0.655799	0.637842	0.622061	0.801145	0.638016	-0.349424	0.688965	0.754998	0.648617	-0.315693	0.3611	0.731392	-0.333167	0.627532	-0.593193	0.239684	-0.499382	0.243467	0.660124	0.58164	0.925871	0.814536	0.708382	0.66563	-0.337405	0.597812	0.590168	0.591882	-0.622364	0.89121	0.00562072	-0.623418	0.677775	0.727286	0.731061	0.359303	-0.157745	0.171127	-0.642627	0.607748	0.774725	0.4133	0.70121	0.804191	0.656218	0.18755	0.758965
197_Methylhistamine	0.711099	0.734871	0.776293	0.716039	0.718538	0.89529	0.71823	-0.817929	0.745266	0.783079	0.669892	-0.386132	0.749663	0.747568	0.031042	0.722387	-0.808069	0.736299	-0.688544	0.548781	0.760401	0.826235	0.722815	0.843752	0.82905	0.786449	-0.0113683	0.81701	0.838278	0.843163	-0.830884	0.764486	0.476304	-0.866255	0.812137	0.633005	0.818602	0.746914	0.550786	0.667845	-0.809112	0.798688	0.770031	0.726658	0.794385	0.857612	0.38586	0.656518	0.0523202
198_Mevalonic acid lactone	0.166524	0.183805	-0.0568694	-0.0579541	-0.0469993	0.117922	-0.0552946	-0.164767	-0.0678009	-0.0600984	-0.00223351	-0.504697	0.258657	-0.0631206	0.0342832	0.0495259	0.0175467	0.110174	0.163108	0.252647	-0.0262142	-0.0494078	0.00814831	0.0707648	-0.0380381	0.221978	0.0746799	0.0706041	-0.0368576	-0.0352387	0.274922	0.0225738	-0.0720599	0.082664	-0.0513341	-0.112659	0.0131052	-0.0664289	0.141106	0.179418	0.0437621	-0.0275736	-0.046999	0.182217	-0.0404502	0.0768044	-0.150314	-0.00188386	0.0877839
199_Myrtenal	0.126524	0.142323	0.31828	0.305055	0.291668	-0.0447503	0.310867	-0.255795	0.323823	0.385578	-0.232748	0.253054	0.0980736	0.230066	-0.0537899	-0.0352991	-0.385918	0.0851222	-0.329777	-0.133681	0.121758	0.241869	0.202485	0.107376	0.27436	0.298723	-0.181403	0.0619417	0.255147	0.277258	-0.342707	0.194458	0.0618528	-0.326253	0.140814	0.179786	0.191995	0.300597	-0.011165	-0.279426	-0.262825	0.388445	0.199342	0.00454706	0.131852	0.306605	0.00505179	0.0730691	-0.35378
200_N(Tau)-Methyl-L-Histidine	0.0495588	0.0659441	-0.0286101	0.0127275	-0.000450492	-0.411976	0.0123172	0.215296	-0.101821	-0.0649005	-0.158403	0.45506	-0.161011	-0.142885	0.526686	0.199619	0.0632522	0.0105571	0.119662	0.321063	-0.0434386	-0.0209903	-0.10449	-0.270517	-0.0612015	0.202217	0.575178	0.0185529	-0.0264779	-0.0267121	0.263787	-0.16213	0.452215	0.191552	0.0437264	0.131279	-0.018104	0.208105	0.248792	0.211399	0.106971	0.12816	-0.045027	0.241223	0.0472483	0.0616903	0.295712	0.206016	0.507441
"201_N,N-Dimethylglycine"	0.511837	0.630824	0.917243	0.910818	0.906152	0.930204	0.913314	-0.779172	0.930954	0.840964	0.804886	0.164197	0.692381	0.80647	-0.208006	0.356065	-0.927226	0.583851	-0.806233	0.248749	0.790275	0.856315	0.866297	0.832994	0.896198	0.709188	-0.294908	0.701859	0.875495	0.888047	-0.779297	0.791302	0.254852	-0.921114	0.741303	0.619892	0.818456	0.750888	0.312331	0.0761384	-0.878196	0.879207	0.830775	0.544787	0.736839	0.864347	0.52916	0.319559	0.0990141
202_Na-Acetyl-L-ornithine	0.41354	0.576118	0.849853	0.888196	0.890878	0.824748	0.890138	-0.670586	0.924131	0.797614	0.802352	0.190775	0.635762	0.80168	-0.198339	0.387799	-0.904268	0.521344	-0.77464	0.287103	0.828551	0.810682	0.847501	0.81185	0.825183	0.677166	-0.228283	0.690213	0.82036	0.826184	-0.644335	0.78239	0.277165	-0.843188	0.723913	0.605185	0.789378	0.657978	0.264048	0.0487823	-0.832244	0.850834	0.830335	0.54834	0.726477	0.825657	0.639715	0.272611	-0.239828
203_N-acetyl-D-galactosamine	-0.793652	-0.884984	-0.676685	-0.70727	-0.715948	-0.669558	-0.707476	0.676541	-0.722451	-0.490831	-0.545779	-0.462284	-0.76675	-0.568761	-0.373566	-0.310127	0.782752	-0.841752	0.53134	-0.381087	-0.805625	-0.844727	-0.813983	-0.741318	-0.710744	-0.803577	-0.320464	-0.732705	-0.829975	-0.821614	0.555192	-0.44304	-0.77987	0.709329	-0.733752	-0.560968	-0.720869	-0.846409	-0.747663	-0.339676	0.742324	-0.817499	-0.702274	-0.609585	-0.717839	-0.756253	-0.528498	-0.688274	-0.240316
204_N-Acetylneuraminic acid	-0.721889	-0.816752	-0.864494	-0.860179	-0.854921	-0.92816	-0.860822	0.851973	-0.885263	-0.79403	-0.822252	0.0281609	-0.826402	-0.770432	0.0605906	-0.422877	0.91577	-0.797378	0.75573	-0.309459	-0.914007	-0.961254	-0.85646	-0.923132	-0.902988	-0.80179	0.103574	-0.85243	-0.958206	-0.956579	0.833857	-0.731047	-0.464175	0.942773	-0.849916	-0.61929	-0.887265	-0.803264	-0.548451	-0.30842	0.926515	-0.919042	-0.87026	-0.616619	-0.840878	-0.887047	-0.593122	-0.572806	-0.626018
205_N-Butyryl-DL-homoserine lactone	-0.0807104	-0.076668	-0.33629	-0.262686	-0.251972	-0.567224	-0.262683	0.143445	-0.37058	-0.387619	-0.267428	0.24179	-0.175243	-0.43728	0.139988	-0.36354	0.316412	-0.144125	0.220155	-0.115828	-0.381617	-0.372811	-0.578457	-0.461744	-0.431661	-0.342708	0.20469	-0.352656	-0.365194	-0.358261	0.40354	-0.516762	-0.0128877	0.347759	-0.462562	-0.528712	-0.41796	-0.227768	0.137958	-0.147902	0.333687	-0.313264	-0.473142	-0.178041	-0.478549	-0.506552	-0.449383	-0.20906	-0.503186
206_N-Carbamyl-DL-aspartic acid	-0.349137	-0.372063	-0.458975	-0.487999	-0.468716	-0.661051	-0.486942	0.322698	-0.44302	-0.184537	-0.348834	-0.0954733	-0.255078	-0.356327	-0.0798923	-0.0158114	0.483717	-0.324287	0.440514	-0.221167	-0.347615	-0.471326	-0.391387	-0.294621	-0.431589	-0.537436	0.0922107	-0.322945	-0.481098	-0.481326	0.211814	-0.275265	-0.18835	0.433179	-0.321832	-0.31471	-0.356134	-0.419686	-0.397299	-0.0453464	0.4997	-0.42172	-0.373651	-0.36432	-0.318819	-0.575848	-0.00528419	-0.333014	0.0429872
"207_N-Epsilon,N-Epsilon,N-Epsilon-trimethyl lysine"	-0.362186	-0.46318	-0.849209	-0.844415	-0.828175	-0.8911	-0.845192	0.627947	-0.863858	-0.816227	-0.792644	0.240629	-0.606749	-0.795135	0.239771	-0.620125	0.813337	-0.447031	0.697244	-0.421143	-0.81503	-0.786777	-0.927507	-0.899067	-0.874269	-0.810503	0.270674	-0.759808	-0.799376	-0.802868	0.648347	-0.925528	-0.172529	0.813739	-0.792405	-0.753483	-0.871067	-0.59473	-0.109691	-0.252873	0.860853	-0.809997	-0.886702	-0.633321	-0.808305	-0.878454	-0.699301	-0.31831	-0.739142
208_N-Epsilon-Acetyl-L-Lysine	0.0274972	0.192961	-0.151452	-0.038408	-0.0271425	-0.255278	-0.0397323	-0.0308084	-0.0360737	-0.254428	0.167465	0.0551108	0.0394995	-0.143159	0.196349	-0.295268	-0.0776054	0.110702	-0.0199258	0.00463927	0.108633	0.0664061	-0.323763	-0.360273	-0.179649	-0.48087	0.25862	-0.0185289	0.0270123	0.00826496	0.201338	-0.321586	0.268058	0.0857546	-0.05538	-0.233588	-0.141266	-0.0203357	0.364163	-0.0339373	0.0120415	-0.011055	-0.103712	-0.0154871	-0.0559304	-0.0167499	0.0657945	-0.0498508	-0.508489
209_N-Epsilon-Acetyl-L-Lysine	-0.580801	-0.567932	-0.237221	-0.208902	-0.225696	-0.3742	-0.208128	0.428166	-0.205678	-0.135815	-0.374103	-0.367566	-0.429068	-0.122307	-0.161668	0.309245	0.299768	-0.547234	0.295807	0.170052	-0.192458	-0.361841	0.255245	-0.0115691	-0.199235	-0.187701	-0.0778606	-0.156605	-0.354412	-0.355404	0.43259	0.17708	-0.361474	0.375444	-0.1387	0.109681	-0.127692	-0.436699	-0.636922	0.00236976	0.290235	-0.29137	-0.057598	-0.0153074	-0.0946484	-0.0394666	0.113448	-0.343599	0.679164
"210_NG,NG-Dimethylarginine"	-0.52483	-0.636411	-0.90554	-0.899256	-0.89025	-0.903306	-0.89924	0.724646	-0.915347	-0.864624	-0.844043	0.102798	-0.722262	-0.844522	0.169502	-0.594973	0.881395	-0.626341	0.748112	-0.399016	-0.911808	-0.900011	-0.90757	-0.940371	-0.931536	-0.796524	0.176946	-0.846238	-0.906097	-0.906746	0.785619	-0.890611	-0.33557	0.904999	-0.878854	-0.746127	-0.922282	-0.723161	-0.314905	-0.317266	0.915316	-0.890888	-0.928726	-0.663606	-0.883304	-0.916466	-0.750238	-0.423174	-0.698016
211_N-gamma-Ethyl-L-Glutamine	-0.223978	-0.306061	-0.394536	-0.415142	-0.417352	-0.553301	-0.413626	0.15191	-0.423923	-0.297775	-0.345466	0.11438	-0.0730709	-0.40214	-0.0874726	-0.156062	0.523137	-0.242783	0.553479	-0.101641	-0.407764	-0.483772	-0.345807	-0.158423	-0.357372	-0.434321	-0.0617839	-0.281757	-0.469461	-0.463504	0.361881	-0.235348	-0.399912	0.438449	-0.404273	-0.293995	-0.357124	-0.408534	-0.362724	0.0446258	0.476125	-0.475499	-0.357906	-0.252232	-0.389992	-0.624106	-0.406261	-0.370243	0.0389411
212_Nicotinamide adenine dinucleotide phosphate (NADP)	0.245861	0.304314	0.711985	0.678441	0.67157	0.797207	0.678294	-0.463612	0.727121	0.798531	0.601836	-0.127714	0.564672	0.758993	-0.413034	0.5388	-0.571252	0.34994	-0.454146	0.246282	0.669195	0.583709	0.84467	0.94824	0.747352	0.618068	-0.369891	0.62366	0.60102	0.606024	-0.667671	0.879303	-0.043475	-0.642762	0.656987	0.688756	0.732583	0.396101	-0.116101	0.22425	-0.639375	0.575337	0.765906	0.417566	0.671255	0.735592	0.595038	0.0844964	0.844553
213_Norvaline (2)	0.577082	0.681674	0.881997	0.87777	0.870419	0.892321	0.880769	-0.826947	0.890052	0.804198	0.790316	-0.0837797	0.71853	0.770543	-0.153978	0.429596	-0.926402	0.6328	-0.77556	0.352072	0.817965	0.874891	0.816619	0.8203	0.886835	0.768089	-0.218348	0.766313	0.889293	0.898253	-0.706549	0.791278	0.319285	-0.916732	0.770236	0.584954	0.839242	0.734627	0.39019	0.187117	-0.896183	0.890267	0.83039	0.632892	0.763539	0.883261	0.467729	0.449385	0.366484
214_O-Acetyl-L-Carnitine	0.527299	0.646907	0.740575	0.790552	0.793426	0.743515	0.79013	-0.761235	0.804771	0.56833	0.676562	0.213163	0.68991	0.604744	-0.175961	0.241345	-0.818905	0.588285	-0.750857	0.18484	0.760654	0.79505	0.790304	0.741097	0.735912	0.670319	-0.277686	0.645982	0.800858	0.800128	-0.603321	0.618038	0.221778	-0.824998	0.606524	0.491178	0.732941	0.669925	0.329614	0.0493751	-0.835978	0.752789	0.739445	0.449706	0.61885	0.722306	0.652839	0.374128	-0.491866
215_omega-Aminocaprylic acid	0.696677	0.752152	0.818083	0.831938	0.832303	0.662974	0.830996	-0.450086	0.804885	0.784247	0.73348	0.435504	0.756856	0.816556	0.262735	0.785211	-0.678147	0.77242	-0.381063	0.676452	0.897988	0.807631	0.870498	0.880773	0.858315	0.920778	0.335234	0.903207	0.809723	0.805468	-0.507563	0.798973	0.679384	-0.652285	0.912429	0.877679	0.908389	0.810534	0.493595	0.607846	-0.716281	0.843717	0.901848	0.836117	0.908139	0.889781	0.816589	0.642352	0.940196
216_Panthenol	-0.181727	-0.207768	-0.322963	-0.359159	-0.352905	-0.218892	-0.355851	0.0967318	-0.267259	-0.249766	-0.366814	-0.292628	-0.204512	-0.34042	-0.111167	-0.364641	0.169889	-0.256582	0.0886815	-0.234708	-0.336507	-0.263296	-0.331316	-0.376496	-0.316721	-0.207282	-0.0504006	-0.347024	-0.273026	-0.272531	0.238849	-0.357355	-0.163456	0.255802	-0.355887	-0.350126	-0.329096	-0.246618	-0.167528	-0.285574	0.262762	-0.221771	-0.351706	-0.333453	-0.363338	-0.251857	-0.227636	-0.149809	-0.242974
"217_Phenol, 2-amino-"	0.727813	0.715105	0.714336	0.675174	0.684259	0.695355	0.676513	-0.61271	0.635338	0.681275	0.639482	0.592133	0.817451	0.59436	0.0944691	0.48643	-0.549496	0.726656	-0.337226	0.410296	0.617208	0.610467	0.614926	0.682986	0.700116	0.686828	0.166866	0.665425	0.63312	0.645062	-0.550875	0.558164	0.457351	-0.620743	0.608593	0.519848	0.692738	0.708097	0.408463	0.416285	-0.591139	0.647195	0.608498	0.587319	0.588387	0.819341	0.36976	0.483181	0.731458
218_Phytosphingosine	-0.351201	-0.445482	-0.760286	-0.775535	-0.753604	-0.902086	-0.778935	0.60916	-0.829193	-0.830382	-0.798918	0.13174	-0.465289	-0.722489	0.270426	-0.376387	0.846931	-0.416075	0.773731	-0.0738935	-0.734826	-0.773197	-0.806668	-0.70641	-0.779538	-0.777841	0.366721	-0.62086	-0.773533	-0.781769	0.777175	-0.755163	-0.16282	0.828355	-0.683435	-0.599275	-0.757054	-0.574757	-0.12228	0.0439061	0.792157	-0.829415	-0.795061	-0.36817	-0.691432	-0.803269	-0.561572	-0.33771	0.0712091
219_Piceatannol	-0.527466	-0.573584	-0.350139	-0.432857	-0.426479	-0.052374	-0.431881	0.318575	-0.359508	-0.197577	-0.426164	-0.738201	-0.453487	-0.180718	-0.34337	-0.164399	0.346832	-0.519586	0.255941	-0.370687	-0.42807	-0.411376	-0.161726	-0.149876	-0.313506	-0.348298	-0.426897	-0.424557	-0.400029	-0.392975	0.0588481	-0.0560256	-0.560759	0.261635	-0.303666	-0.242092	-0.337939	-0.500154	-0.571287	-0.263985	0.335126	-0.429205	-0.314492	-0.457121	-0.297625	-0.248087	-0.344929	-0.462098	0.109418
220_Pipecolic acid	0.795149	0.881531	0.667437	0.670751	0.677759	0.704789	0.672107	-0.635389	0.603671	0.501339	0.614413	0.362635	0.711629	0.522798	0.522818	0.423789	-0.680549	0.834124	-0.384832	0.597773	0.698401	0.774781	0.7563	0.584398	0.679958	0.741801	0.453664	0.735156	0.776082	0.776733	-0.379483	0.410963	0.82717	-0.63238	0.735229	0.482939	0.663691	0.881585	0.863817	0.534595	-0.630709	0.784711	0.615957	0.771193	0.710598	0.81285	0.434996	0.67748	0.894568
221_Pipecolinic acid	0.601401	0.678896	0.897454	0.872055	0.866625	0.789668	0.87198	-0.579945	0.886692	0.887647	0.714744	0.214939	0.712471	0.876255	0.0450857	0.664239	-0.808497	0.692784	-0.568208	0.444261	0.886683	0.883048	0.942143	0.909002	0.941709	0.850553	0.021631	0.849854	0.890371	0.892187	-0.783351	0.884665	0.488858	-0.809817	0.92717	0.898925	0.937146	0.830826	0.358725	0.412328	-0.810937	0.907439	0.946969	0.679139	0.931177	0.931791	0.829181	0.495382	0.817764
222_pyridoxamine	-0.706773	-0.798645	-0.761541	-0.787235	-0.789493	-0.859106	-0.787735	0.666806	-0.810706	-0.627163	-0.69364	-0.307876	-0.630772	-0.677573	-0.115655	-0.246697	0.887764	-0.743095	0.768687	-0.223277	-0.801608	-0.886686	-0.77005	-0.714326	-0.751016	-0.77819	-0.056263	-0.685223	-0.876062	-0.872813	0.68684	-0.489147	-0.61302	0.835294	-0.714571	-0.50574	-0.722113	-0.806187	-0.671118	-0.117561	0.819876	-0.862998	-0.716657	-0.518458	-0.695113	-0.805271	-0.502878	-0.651237	0.412402
223_Pyridoxic acid	-0.235807	-0.197784	-0.381431	-0.2906	-0.300553	-0.61238	-0.291608	0.391472	-0.374608	-0.528576	-0.334123	0.436019	-0.350196	-0.492458	0.465002	-0.202775	0.350813	-0.263783	0.304237	0.157806	-0.331463	-0.346474	-0.390581	-0.610512	-0.426998	-0.32445	0.457418	-0.305839	-0.360581	-0.368233	0.689246	-0.520356	0.163102	0.506443	-0.350498	-0.238068	-0.407734	-0.160203	0.102625	-0.013418	0.391401	-0.292211	-0.377659	-0.0280919	-0.340564	-0.363569	-0.0426621	-0.110361	-0.0307388
224_Pyridoxine	0.615519	0.604041	0.167935	0.172611	0.192538	0.0521539	0.173295	-0.248256	0.0989273	0.0168747	0.192797	0.586936	0.510045	0.0997474	0.646931	0.258065	-0.0855886	0.614052	0.242698	0.582956	0.267726	0.244994	-0.050124	0.150776	0.203989	0.228398	0.659779	0.404957	0.248559	0.244249	0.181421	0.0222154	0.649047	-0.0610318	0.301221	0.154634	0.219049	0.458333	0.680562	0.605696	-0.0657357	0.223559	0.171596	0.554234	0.277782	0.198989	0.00919151	0.486818	0.475009
225_Spermine	0.190353	0.237504	0.172229	0.0771821	0.059405	0.242523	0.082606	-0.44015	0.14525	0.601698	0.37274	-0.92357	0.488133	0.0833804	-0.446257	0.247147	-0.258389	0.176314	-0.212106	0.204543	0.224786	0.292225	0.183228	0.282261	0.266053	0.792204	-0.237875	0.34048	0.272043	0.276948	-0.283359	0.251276	-0.0814734	-0.273842	0.285936	0.0502596	0.314188	0.150874	-0.0407634	0.458526	-0.296415	0.724864	0.217469	0.196955	0.276819	0.208698	0.46667	0.062887	0.561388
226_Sphingosine	-0.388856	-0.33439	-0.303162	-0.293948	-0.308011	-0.325656	-0.295746	0.177562	-0.341843	-0.173954	0.0874524	-0.3083	-0.17123	-0.323906	-0.195083	-0.254988	0.350947	-0.334461	0.210663	-0.230567	-0.30032	-0.328681	-0.317163	-0.170996	-0.342673	-0.399314	-0.173866	-0.310608	-0.340807	-0.339734	0.116429	-0.304998	-0.3706	0.275433	-0.306041	-0.352097	-0.334224	-0.394042	-0.261025	-0.0523797	0.233712	-0.357113	-0.344771	-0.32994	-0.299595	-0.543195	-0.0821819	-0.552934	-0.0343281
"227_trans-3,5-Dimethoxy-4-hydroxycinnamaldehyde"	0.302341	0.272813	-0.0107106	0.036736	0.00586063	-0.158272	0.0373832	-0.0441033	-0.0161446	-0.0264341	0.0846623	0.363917	0.259398	-0.081949	0.62035	0.431131	0.0852989	0.339914	0.391995	0.497049	0.243717	0.156234	0.27417	0.173773	0.149739	0.402316	0.527897	0.407183	0.13636	0.12158	0.280034	0.12514	0.422438	0.133991	0.326048	0.418201	0.244819	0.268985	0.280104	0.643156	0.0402302	0.217287	0.292934	0.428739	0.361706	0.186109	0.334358	0.383003	0.672676
228_trans-zeatin-O-glucoside	-0.689281	-0.784267	-0.713153	-0.708324	-0.718274	-0.784042	-0.709702	0.788044	-0.753173	-0.643737	-0.676171	-0.137338	-0.700395	-0.633994	0.0689374	-0.0579762	0.850742	-0.741374	0.756226	-0.0053885	-0.720555	-0.836737	-0.582755	-0.728836	-0.698429	-0.538903	0.146595	-0.5964	-0.829744	-0.832162	0.829423	-0.422808	-0.435548	0.874528	-0.622383	-0.312867	-0.637174	-0.71995	-0.618584	-0.0261617	0.787218	-0.778966	-0.614906	-0.335608	-0.593132	-0.661007	-0.318648	-0.47497	0.641975
229_Tropic acid	-0.0195969	-0.0120027	-0.146615	-0.140541	-0.10298	0.0962428	-0.146605	0.404024	-0.170628	-0.646881	-0.298194	0.232677	-0.23082	-0.0584134	0.402594	-0.0324378	0.183845	-0.0334119	0.201904	0.329002	-0.140102	-0.138942	-0.169225	-0.258808	-0.193421	-0.218793	0.417676	-0.131048	-0.133485	-0.15187	0.528842	-0.240866	0.272351	0.304442	-0.0924245	-0.000844598	-0.201799	0.0170557	0.289617	0.143645	0.206594	-0.342487	-0.190507	0.182232	-0.100023	0.0257565	-0.0510266	0.1135	0.151438
230_Uric acid	0.610184	0.681097	0.897353	0.890217	0.889419	0.90252	0.890791	-0.606334	0.85617	0.869082	0.854063	0.163954	0.780668	0.849754	-0.0425143	0.705659	-0.763089	0.671659	-0.569156	0.60073	0.856218	0.795941	0.784294	0.88723	0.883639	0.865238	0.0508384	0.845576	0.811344	0.817702	-0.585774	0.847542	0.449618	-0.782799	0.845275	0.718913	0.88815	0.721782	0.372032	0.461261	-0.82845	0.825137	0.853535	0.790974	0.829648	0.961462	0.630102	0.482707	0.837062
"231_Valeric acid, (5-amino)"	0.594024	0.696911	0.87861	0.87365	0.866857	0.899682	0.876665	-0.837149	0.890797	0.800621	0.785173	-0.073778	0.715622	0.767909	-0.154989	0.394241	-0.93794	0.646814	-0.792977	0.314456	0.816861	0.885783	0.803935	0.809959	0.883051	0.760885	-0.22349	0.757407	0.898443	0.90716	-0.735182	0.768591	0.331731	-0.92908	0.765355	0.568313	0.83045	0.743269	0.414438	0.162366	-0.900239	0.896031	0.821773	0.607847	0.756139	0.881208	0.449274	0.464051	0.272022
232_Vanillin	0.431696	0.471114	0.287472	0.335602	0.294212	0.185381	0.341017	-0.592582	0.321854	0.50122	0.609899	-0.295071	0.473989	0.139757	0.244217	0.421011	-0.427895	0.464364	-0.232895	0.308611	0.528559	0.51134	0.418267	0.336829	0.413618	0.71325	0.135187	0.597215	0.484667	0.481036	-0.242327	0.339726	0.374139	-0.424938	0.496873	0.275957	0.499587	0.389479	0.328761	0.391436	-0.442054	0.708853	0.489109	0.443399	0.512097	0.494137	0.39773	0.520715	0.522656
233_zeatin mix	-0.688114	-0.784231	-0.721566	-0.716456	-0.726545	-0.797528	-0.717763	0.790458	-0.761732	-0.645219	-0.68382	-0.134762	-0.704185	-0.641254	0.0756136	-0.0599304	0.857458	-0.740011	0.766781	-0.0133486	-0.725188	-0.841141	-0.588484	-0.735423	-0.704772	-0.540584	0.152702	-0.599368	-0.834567	-0.836919	0.827175	-0.42945	-0.432114	0.880515	-0.625458	-0.317091	-0.641955	-0.721649	-0.617547	-0.0251312	0.79687	-0.781229	-0.619801	-0.342766	-0.595975	-0.666894	-0.321643	-0.473899	0.662023
234_3-trans-caffeoylquinic_acid	0.875879	0.942253	0.908546	0.859241	0.865413	0.86335	0.859754	-0.686583	0.884975	0.877043	0.732065	-0.0401369	0.837829	0.883558	-0.236034	0.607944	-0.831479	0.909558	-0.54597	0.371727	0.935882	0.939568	0.890931	0.960078	0.954774	0.813548	-0.276943	0.88418	0.942621	0.941849	-0.783258	0.932109	0.366677	-0.872604	0.92144	0.799412	0.924934	0.885926	0.357355	0.350773	-0.847129	0.901734	0.926001	0.644065	0.913967	0.929617	0.699473	0.656349	0.838961
235_glutamine	0.563797	0.675115	0.749977	0.774012	0.772962	0.894066	0.77694	-0.608647	0.756899	0.620542	0.721168	0.540996	0.562233	0.604861	0.163761	0.195259	-0.814498	0.601192	-0.647852	0.248887	0.650003	0.748026	0.629719	0.496497	0.698332	0.557196	0.086632	0.551722	0.755088	0.766437	-0.582377	0.46308	0.548595	-0.728021	0.617278	0.48712	0.618737	0.786245	0.55211	0.0799775	-0.695001	0.802799	0.627924	0.489598	0.598909	0.745134	0.425997	0.397072	-0.131145
236_aspartate	-0.679016	-0.749379	-0.708511	-0.705949	-0.700643	-0.890962	-0.705925	0.751976	-0.743054	-0.704732	-0.841472	0.0535678	-0.818169	-0.663725	0.0645834	-0.432418	0.726481	-0.770647	0.559945	-0.29783	-0.861794	-0.834408	-0.697587	-0.856174	-0.775062	-0.673071	0.0300379	-0.821548	-0.820217	-0.812303	0.730483	-0.635908	-0.428614	0.790755	-0.782169	-0.53732	-0.786997	-0.650353	-0.486055	-0.40567	0.773826	-0.756714	-0.780452	-0.548052	-0.773191	-0.756452	-0.559876	-0.521416	-0.586143
237_pyroglutamate	-0.488227	-0.442792	-0.301812	-0.27169	-0.264246	-0.829661	-0.270352	0.462883	-0.343813	-0.26189	-0.708669	0.280261	-0.505361	-0.298846	0.0888153	-0.192198	0.340237	-0.496583	0.310415	-0.128347	-0.486887	-0.473981	-0.279973	-0.430665	-0.399232	-0.326927	0.0528255	-0.489993	-0.451125	-0.434687	0.408131	-0.28497	-0.221877	0.445201	-0.419971	-0.231797	-0.414724	-0.271203	-0.32494	-0.296464	0.462381	-0.332558	-0.400443	-0.263287	-0.402206	-0.394644	-0.146488	-0.490632	-0.115413
238_glycerol	0.113245	0.0580083	-0.156956	-0.207175	-0.190087	0.0511553	-0.208306	-0.0726727	-0.134022	-0.319136	-0.400511	0.227807	-0.0926243	-0.203329	-0.022606	-0.519172	0.00541061	0.0254512	-0.0752417	-0.388113	-0.21073	-0.0439568	-0.380497	-0.356729	-0.155486	-0.239927	0.00457925	-0.266561	-0.050634	-0.0550824	-0.178248	-0.358337	0.0805414	0.0385198	-0.228724	-0.212317	-0.238228	0.0103247	0.161428	-0.292317	0.0710365	-0.132389	-0.26259	-0.335773	-0.256766	-0.129542	-0.36095	0.0648441	-0.429858
239_fumarate	-0.0400295	-0.057407	0.184138	0.163625	0.18432	0.232962	0.162334	-0.0405118	0.197358	-0.122623	-0.184956	0.424382	0.0513328	0.132379	-0.29135	-0.363003	-0.135061	-0.104342	-0.307847	-0.157141	-0.113971	-0.0280529	0.00172424	0.050301	0.0549325	-0.155039	-0.396495	-0.213931	0.00410348	0.0154171	-5.98431e-05	-0.0156775	-0.301051	-0.139995	-0.206013	-0.0807709	-0.0692598	0.00443691	-0.1116	-0.437145	-0.160436	-0.137002	-0.0727638	-0.12563	-0.223426	-0.082906	-0.359947	-0.188208	-0.725907
240_pyruvate	0.406242	0.488639	0.208264	0.233187	0.257797	0.234628	0.230151	-0.125052	0.153444	-0.0228491	0.22654	0.338835	0.323719	0.19122	0.546988	0.0993261	-0.19508	0.44412	0.0303252	0.530944	0.270371	0.278722	-0.0944273	0.107409	0.173317	-0.0535638	0.640499	0.268555	0.271791	0.2643	-0.0320948	-0.0106539	0.645418	-0.111505	0.299424	0.164418	0.166186	0.392363	0.645257	0.51392	-0.203991	0.201714	0.130537	0.454762	0.264353	0.284471	0.0890996	0.26058	0.464747
241_glycerate	-0.232327	-0.285712	-0.686267	-0.663239	-0.654542	-0.88264	-0.664905	0.443061	-0.752325	-0.821783	-0.666255	0.327548	-0.395459	-0.77946	0.447595	-0.499911	0.694419	-0.314577	0.608845	-0.106261	-0.691464	-0.659869	-0.868082	-0.793524	-0.741416	-0.674244	0.441006	-0.605266	-0.665481	-0.668327	0.726637	-0.863863	0.00964487	0.723328	-0.676611	-0.642587	-0.744818	-0.400373	0.117647	-0.0260394	0.687493	-0.679408	-0.782105	-0.337022	-0.686749	-0.847636	-0.597704	-0.302645	-0.396369
242_phosphate	0.604049	0.6926	0.823512	0.840297	0.836841	0.794353	0.842093	-0.814907	0.846119	0.669118	0.681683	0.226466	0.712133	0.643665	-0.136973	0.254374	-0.893123	0.617024	-0.8319	0.236446	0.732583	0.81775	0.749749	0.736011	0.796738	0.724854	-0.189018	0.654045	0.830794	0.838503	-0.6768	0.617561	0.331853	-0.868941	0.624029	0.480436	0.759935	0.725809	0.422736	0.0530678	-0.884502	0.832968	0.720432	0.527314	0.613211	0.784097	0.412768	0.465852	-0.411632
243_dehydroascorbate	-0.369753	-0.515542	-0.861589	-0.882259	-0.872821	-0.929236	-0.883154	0.653303	-0.91485	-0.872583	-0.869401	0.180977	-0.59174	-0.833256	0.292778	-0.505565	0.895075	-0.482697	0.802469	-0.260517	-0.858782	-0.843	-0.923931	-0.894243	-0.867987	-0.750996	0.310919	-0.740913	-0.848419	-0.85182	0.77448	-0.878333	-0.206849	0.876479	-0.793759	-0.685148	-0.865121	-0.624286	-0.176227	-0.116972	0.880369	-0.866836	-0.892433	-0.536325	-0.805348	-0.881647	-0.749541	-0.289664	-0.465643
244_GABA	0.640098	0.740092	0.939556	0.937605	0.934663	0.962292	0.939719	-0.750418	0.931198	0.876195	0.870706	0.259678	0.751859	0.832676	-0.0558034	0.452756	-0.919106	0.698287	-0.745339	0.343155	0.834523	0.89486	0.917385	0.839143	0.923198	0.814165	-0.121566	0.775574	0.912104	0.92362	-0.771027	0.788723	0.414695	-0.90901	0.805731	0.678729	0.878888	0.843516	0.438051	0.202738	-0.882652	0.935965	0.863782	0.635844	0.796749	0.932913	0.585835	0.464675	0.601486
245_glucuronate-e-lactone	0.583494	0.605307	0.778406	0.73654	0.723542	0.622908	0.735995	-0.462321	0.691118	0.752603	0.615778	0.0963113	0.664682	0.747057	0.199136	0.850467	-0.583171	0.647445	-0.292554	0.689425	0.778034	0.73416	0.818428	0.884033	0.852462	0.814647	0.222117	0.860592	0.747333	0.74827	-0.540178	0.861329	0.521893	-0.616912	0.898976	0.896896	0.876268	0.737502	0.347844	0.695713	-0.669336	0.757757	0.857866	0.820986	0.901395	0.818517	0.708705	0.544287	0.952414
246_fructose-6-P	0.706604	0.689115	0.852463	0.81064	0.81373	0.698714	0.811882	-0.514115	0.80864	0.800648	0.324152	0.497041	0.76724	0.817503	0.353912	0.56688	-0.719308	0.712441	-0.358558	0.509223	0.745373	0.782088	0.891792	0.913036	0.89697	0.87171	0.183582	0.749857	0.808167	0.817391	-0.602077	0.854368	0.526847	-0.753851	0.804377	0.813006	0.877822	0.82133	0.482741	0.428191	-0.75673	0.811842	0.852846	0.676905	0.80102	0.878516	0.575552	0.644712	0.698618
247_glucose-6-P	0.416398	0.49352	0.815704	0.784317	0.769835	0.863321	0.78622	-0.736504	0.829554	0.818412	0.697454	-0.188111	0.676253	0.756557	-0.34764	0.407617	-0.790121	0.496186	-0.68755	0.19526	0.746455	0.768762	0.816149	0.89588	0.843797	0.66083	-0.431124	0.686932	0.781987	0.790473	-0.792895	0.832599	0.0599551	-0.858205	0.71284	0.608987	0.792186	0.567201	0.118469	0.149044	-0.831091	0.751297	0.806199	0.455775	0.716408	0.779539	0.476264	0.242573	0.544577
248_xylose	-0.460655	-0.609302	-0.8483	-0.868529	-0.862686	-0.892058	-0.870454	0.784214	-0.907522	-0.773238	-0.784979	0.137613	-0.64532	-0.760174	0.250391	-0.347555	0.94569	-0.548909	0.846665	-0.249675	-0.826945	-0.868813	-0.846522	-0.819822	-0.849361	-0.712505	0.308358	-0.716883	-0.8762	-0.880081	0.720575	-0.772841	-0.238543	0.903295	-0.731616	-0.570313	-0.812307	-0.671733	-0.315722	-0.0653569	0.888993	-0.871874	-0.832288	-0.538877	-0.737579	-0.846534	-0.589022	-0.340156	0.134416
249_galactonate-1_4-lactone	-0.263532	-0.380866	-0.739442	-0.742191	-0.730918	-0.745286	-0.744055	0.729228	-0.836093	-0.750842	-0.708566	0.189293	-0.571285	-0.700809	0.451153	-0.253948	0.815437	-0.348612	0.800675	-0.0352595	-0.711684	-0.703051	-0.791574	-0.822212	-0.732032	-0.448826	0.452073	-0.563019	-0.703807	-0.708719	0.740926	-0.737785	-0.0119299	0.814398	-0.582359	-0.474792	-0.68783	-0.431901	-0.00919652	0.0447759	0.797513	-0.69937	-0.73113	-0.284614	-0.594738	-0.652607	-0.560532	-0.114706	0.327075
250_glucose	-0.399432	-0.492766	-0.818292	-0.815409	-0.806921	-0.915375	-0.814109	0.592758	-0.858443	-0.758739	-0.725957	0.206779	-0.560129	-0.78652	0.266741	-0.479307	0.81923	-0.476546	0.761344	-0.28459	-0.802462	-0.810867	-0.902657	-0.875918	-0.847875	-0.778995	0.279455	-0.713625	-0.817893	-0.815144	0.735565	-0.841573	-0.205887	0.813883	-0.75904	-0.72787	-0.84048	-0.609706	-0.190695	-0.164165	0.856689	-0.812272	-0.858447	-0.533755	-0.769134	-0.879092	-0.725081	-0.368483	-0.362697
251_sucrose	-0.595397	-0.650983	-0.731264	-0.73123	-0.742789	-0.750963	-0.731602	0.456308	-0.728877	-0.601779	-0.468489	-0.30836	-0.461509	-0.705315	-0.24457	-0.418894	0.759187	-0.624378	0.581589	-0.327085	-0.679191	-0.761844	-0.751357	-0.564052	-0.735282	-0.810722	-0.110839	-0.625134	-0.774284	-0.777579	0.566749	-0.605213	-0.583659	0.714628	-0.713302	-0.626656	-0.713296	-0.795464	-0.542669	-0.175286	0.679982	-0.813904	-0.709941	-0.575965	-0.700441	-0.882062	-0.494141	-0.629824	-0.407323
252_maltose	-0.0943156	-0.228139	-0.693269	-0.72278	-0.706203	-0.851591	-0.722838	0.465505	-0.768538	-0.731265	-0.776489	0.386393	-0.385697	-0.70778	0.462993	-0.481665	0.699434	-0.214025	0.690419	-0.212274	-0.704907	-0.632432	-0.919944	-0.810001	-0.709793	-0.57294	0.450849	-0.593494	-0.638768	-0.639035	0.586149	-0.845754	0.062824	0.687952	-0.62881	-0.610783	-0.716202	-0.3487	0.107939	-0.0408607	0.7191	-0.642566	-0.777642	-0.414257	-0.655397	-0.784361	-0.699504	-0.0839176	-0.358371
253_raffinose	0.254806	0.11791	0.0928183	0.0163634	0.0117781	0.174213	0.0135226	0.2648	-0.0303833	0.139951	0.106701	-0.0518984	0.033655	0.200603	0.495246	0.354771	0.100562	0.220879	0.30622	0.268958	0.0712183	0.0746489	0.0686068	0.123995	0.118004	0.165692	0.432968	0.133225	0.0685946	0.0677409	-0.216689	0.130819	0.536791	0.0295869	0.286047	0.350809	0.135235	0.21808	0.253957	0.572549	-0.0238655	0.052028	0.103626	0.173559	0.269838	0.175417	0.137634	0.332218	0.78129
254_myo-inositol	0.569489	0.620931	0.750564	0.726608	0.725122	0.712861	0.728865	-0.729625	0.70775	0.686827	0.677725	0.391543	0.732126	0.575333	-0.159046	0.19102	-0.690586	0.577888	-0.593437	0.165806	0.561756	0.647642	0.680277	0.681615	0.698685	0.571102	-0.197099	0.532894	0.67167	0.688844	-0.663266	0.519543	0.202987	-0.732574	0.500949	0.398594	0.63002	0.652593	0.317171	0.0942367	-0.695935	0.677982	0.572403	0.405837	0.487117	0.66213	0.290326	0.260022	-0.256697
255_malate	0.586743	0.609353	0.870981	0.845435	0.840114	0.903995	0.845758	-0.599746	0.871059	0.787049	0.686796	0.0898864	0.642429	0.827266	-0.0615748	0.524919	-0.825497	0.604271	-0.682788	0.368631	0.784042	0.824743	0.893512	0.861305	0.892975	0.931128	-0.150153	0.737135	0.841145	0.845601	-0.701447	0.837987	0.351711	-0.837874	0.786262	0.773493	0.865808	0.731771	0.308707	0.221507	-0.872454	0.872988	0.856146	0.617929	0.778536	0.909502	0.521059	0.566505	0.581939
256_isomaltose	0.690922	0.740853	-0.0522106	0.2017	0.31455	1	0.192915	0.148199	0.0484226	-0.594067	0.48691	0.378068	0.0122124	0.112129	0.762839	-0.429084	-0.719488	0.639456	0.0680245	0.665123	0.468699	0.751758	-0.0923922	-0.350662	-0.341604	-0.339476	0.786362	0.213874	0.785203	0.80242	0.775137	-0.683754	0.866765	0.179316	0.763589	-0.109851	-0.40615	0.760858	0.873473	0.322033	-0.301198	0.698538	-0.306872	0.720203	0.575087	0.169989	0.0314817	0.851792	1
257_rhamnose	-0.573258	-0.729725	-0.883874	-0.91413	-0.911237	-0.947341	-0.915718	0.788413	-0.937786	-0.808753	-0.830645	-0.0605413	-0.710509	-0.804282	0.0812571	-0.408757	0.972105	-0.679005	0.809752	-0.308484	-0.907743	-0.941836	-0.914478	-0.861254	-0.894723	-0.78899	0.153363	-0.800831	-0.944122	-0.94607	0.757412	-0.77591	-0.418936	0.92857	-0.829044	-0.637083	-0.868435	-0.787704	-0.466292	-0.169671	0.905784	-0.947942	-0.891291	-0.614979	-0.830094	-0.908275	-0.666748	-0.445958	-0.359017
258_fucose	0.429989	0.274246	-0.0769526	-0.118376	-0.120189	0.220106	-0.116981	-0.301679	-0.0996128	-0.156097	0.0694796	0.113897	0.279364	-0.222221	0.0737091	-0.359494	0.0240493	0.282159	-0.0467597	-0.204497	-0.115818	0.0171872	-0.586985	-0.315795	-0.0696603	0.121652	-0.0251833	-0.0567377	0.0122868	0.0136459	-0.0559473	-0.337588	0.0502741	-0.092845	-0.192273	-0.32196	-0.102879	0.0614362	0.300579	-0.0617266	-0.0732358	-0.0271156	-0.201978	-0.139612	-0.229272	-0.178	-0.553167	0.354308	-0.74344
259_fructose	-0.363801	-0.44143	-0.838009	-0.819586	-0.808086	-0.918988	-0.818888	0.55616	-0.847056	-0.805946	-0.724837	0.261336	-0.543888	-0.813675	0.28769	-0.555015	0.785834	-0.431887	0.712166	-0.341712	-0.769332	-0.77311	-0.919966	-0.900838	-0.861778	-0.820421	0.302532	-0.709472	-0.788113	-0.790228	0.707193	-0.901032	-0.15196	0.794884	-0.764067	-0.759336	-0.849452	-0.588254	-0.11675	-0.202707	0.841789	-0.793306	-0.859324	-0.567549	-0.773604	-0.862369	-0.688401	-0.332644	-0.621299
260_trehalose	-0.128356	-0.262937	-0.701259	-0.725473	-0.712587	-0.837472	-0.726032	0.498017	-0.768983	-0.727199	-0.704726	0.332284	-0.395729	-0.697257	0.408077	-0.481596	0.720492	-0.241336	0.683442	-0.213585	-0.692876	-0.647577	-0.933617	-0.814368	-0.725788	-0.638707	0.423576	-0.596487	-0.658874	-0.661149	0.600162	-0.853352	0.027644	0.695897	-0.634495	-0.624906	-0.736617	-0.406657	0.077	-0.0408841	0.711601	-0.678042	-0.785835	-0.426845	-0.663867	-0.76712	-0.705873	-0.113883	-0.446411
261_galactinol	0.87188	0.934206	0.840003	0.833993	0.834626	0.881136	0.83545	-0.860882	0.838563	0.732848	0.792979	0.287729	0.89612	0.697989	0.133732	0.349016	-0.879896	0.905963	-0.686184	0.330201	0.859909	0.937469	0.863661	0.8455	0.857899	0.798304	0.0739712	0.820166	0.935484	0.937184	-0.76404	0.581725	0.623788	-0.904074	0.797437	0.546349	0.831197	0.892692	0.711606	0.329926	-0.87978	0.913367	0.784909	0.629914	0.772335	0.84927	0.46867	0.686436	0.378067
262_LysoPE 16:0	-0.599583	-0.680911	-0.678471	-0.703077	-0.711878	-0.669312	-0.704639	0.493153	-0.668834	-0.518998	-0.563399	-0.338882	-0.596798	-0.570672	-0.19916	-0.340037	0.695321	-0.594841	0.543025	-0.501045	-0.622722	-0.660107	-0.519529	-0.477606	-0.621876	-0.615524	-0.234465	-0.579714	-0.666865	-0.67165	0.295108	-0.432728	-0.586649	0.596031	-0.576439	-0.428154	-0.610721	-0.691789	-0.57341	-0.236344	0.669765	-0.699442	-0.559019	-0.646249	-0.546504	-0.762655	-0.379026	-0.529124	-0.0849075
263_LysoPE 18:2	-0.170894	-0.141585	0.155478	0.151804	0.124392	0.169023	0.151644	-0.188661	0.201332	0.274197	0.208846	-0.17129	0.0514757	0.160202	-0.446683	0.0652453	-0.121444	-0.0839595	-0.19396	-0.230368	0.16369	0.127995	0.452922	0.439556	0.206985	0.090767	-0.520217	0.126798	0.129084	0.130105	-0.382049	0.326493	-0.40563	-0.220281	0.124182	0.198308	0.177167	-0.0620999	-0.359637	-0.108724	-0.147681	0.096016	0.260367	-0.121098	0.163081	-0.0594413	0.235619	-0.245352	-0.0218049
264_LysoPE 18:0	-0.765429	-0.829185	-0.608383	-0.622385	-0.629704	-0.538619	-0.625749	0.648913	-0.619172	-0.522109	-0.509616	-0.380504	-0.710676	-0.470401	-0.320961	-0.205788	0.701999	-0.761363	0.480954	-0.339149	-0.62986	-0.716705	-0.545528	-0.450939	-0.60436	-0.66462	-0.279685	-0.601478	-0.711249	-0.714983	0.425703	-0.311592	-0.68533	0.630504	-0.578611	-0.349597	-0.59111	-0.775163	-0.717752	-0.246891	0.629829	-0.761871	-0.536255	-0.537949	-0.546386	-0.679198	-0.318481	-0.629272	0.0431272
265_LysoPC 16:0	-0.282579	-0.277184	0.0631914	0.0565238	0.0291924	0.127213	0.0523372	0.197346	-0.0230757	0.0513569	0.206906	-0.359336	-0.150451	0.039077	-0.186747	0.342767	0.140395	-0.256733	0.0233899	0.278081	-0.00169778	-0.0860554	0.200658	0.229291	0.0465571	0.0931726	-0.0552975	0.0614357	-0.0771376	-0.0804992	0.101693	0.205753	-0.211754	0.103531	0.061173	0.222774	0.0687984	-0.144866	-0.291176	0.232924	-0.0135311	-0.0977479	0.0770305	0.177558	0.088404	-0.0661155	0.306871	-0.200267	0.452722
266_LysoPC 18:3_1	-0.152701	-0.177951	-0.484426	-0.49901	-0.49642	-0.602735	-0.49765	0.0606626	-0.45459	-0.391475	-0.440365	0.145505	-0.219613	-0.500159	0.048142	-0.536244	0.377077	-0.138278	0.348671	-0.516643	-0.406166	-0.331493	-0.455173	-0.405875	-0.431549	-0.463595	-0.0684637	-0.384023	-0.34532	-0.346977	0.0777584	-0.525829	-0.204125	0.315438	-0.414365	-0.475673	-0.47729	-0.268786	-0.0435172	-0.216817	0.484386	-0.37442	-0.439179	-0.529545	-0.406295	-0.680015	-0.379842	-0.278828	-0.365736
267_LysoPC 18:3_2	0.32136	0.269278	0.172624	0.0737103	0.084736	0.512293	0.0745841	-0.193161	0.0359976	0.160215	0.127346	-0.184209	0.124554	0.162351	0.105569	0.0457658	-0.130325	0.273588	-0.0536828	0.101837	0.0340454	0.181817	-0.149003	0.0641797	0.164021	0.163395	0.0967816	0.120967	0.1965	0.205774	-0.238801	0.0371069	0.231303	-0.206356	0.17994	-0.0155746	0.0862808	0.259165	0.374929	0.201331	-0.116385	0.159129	0.013957	0.164117	0.139028	0.233561	-0.211512	0.255335	0.552914
268_LysoPC 18:2_1	-0.276647	-0.225373	0.220173	0.22621	0.194615	0.216255	0.223253	0.0115262	0.195405	0.246525	0.298593	-0.26597	-0.0172082	0.206333	-0.344098	0.342325	-0.0584253	-0.193609	-0.155089	0.155361	0.175611	0.0823753	0.541378	0.502289	0.225445	0.175847	-0.310994	0.177769	0.090783	0.0894931	-0.138086	0.412039	-0.322024	-0.111997	0.190924	0.348341	0.231192	-0.0639093	-0.378331	0.120433	-0.17944	0.0631733	0.287119	0.148958	0.232482	0.0444469	0.443149	-0.264543	0.469676
269_LysoPC 18:2_2	-0.212386	-0.166157	0.35317	0.336638	0.314716	0.387791	0.334062	6.25253e-05	0.282711	0.35855	0.349115	-0.503769	0.0103369	0.361591	-0.38309	0.489038	-0.155944	-0.158547	-0.230239	0.326204	0.227882	0.139638	0.52691	0.567412	0.323309	0.25069	-0.249452	0.245723	0.160922	0.165085	-0.150632	0.541281	-0.233262	-0.186802	0.282775	0.409322	0.324068	0.00686753	-0.327444	0.185278	-0.278075	0.138069	0.339772	0.313616	0.30649	0.241207	0.420267	-0.175263	0.503884
270_LysoPC 18:1_1	0.361272	0.488576	0.834527	0.868441	0.856143	0.875317	0.867212	-0.600833	0.872926	0.79041	0.894387	-0.161335	0.59319	0.793615	-0.363453	0.440079	-0.809797	0.458772	-0.78799	0.288628	0.816475	0.777043	0.806429	0.859753	0.806642	0.638417	-0.324745	0.702864	0.782615	0.782695	-0.679189	0.792022	0.134277	-0.816548	0.704877	0.609867	0.791381	0.534569	0.189971	0.13185	-0.862451	0.756883	0.814651	0.535503	0.712033	0.795983	0.658554	0.249787	0.00154257
271_LysoPC 18:1_2	0.155899	0.246878	0.68856	0.695378	0.684938	0.675904	0.695343	-0.45258	0.659908	0.728794	0.728077	-0.533652	0.435165	0.68458	-0.441597	0.531164	-0.565869	0.21361	-0.577975	0.334515	0.582964	0.493993	0.57715	0.728648	0.62154	0.495793	-0.261142	0.537833	0.510954	0.521376	-0.462055	0.728553	-0.00172722	-0.591312	0.525607	0.444363	0.620626	0.29535	-0.0642287	0.168418	-0.652097	0.535758	0.60181	0.479853	0.524497	0.627831	0.491006	0.077159	0.274099
272_LysoPC 18:0	-0.369906	-0.340495	0.136432	0.131613	0.109419	0.237987	0.127504	0.198188	0.0743715	0.115242	0.230752	-0.447005	-0.156671	0.160187	-0.351822	0.367291	0.0676171	-0.323946	-0.0680966	0.261277	0.0430874	-0.0673853	0.357075	0.366535	0.103891	0.0508837	-0.215347	0.0640827	-0.0520835	-0.0532533	0.058362	0.339436	-0.332246	0.0359662	0.0875268	0.265363	0.117894	-0.18944	-0.418113	0.141396	-0.0856192	-0.0986811	0.142854	0.173006	0.116198	0.0188406	0.320849	-0.295209	0.427216
273_Lyso_MGDG 18:2 (1)	-0.549221	-0.571064	-0.293796	-0.226317	-0.277772	-0.316243	-0.228511	0.245036	-0.156	-0.180405	-0.00969684	-0.589546	-0.338178	-0.298812	-0.510911	-0.0379384	0.257875	-0.521179	-0.0244176	-0.270062	-0.116665	-0.269376	0.0592963	-0.0406312	-0.216593	-0.261339	-0.494684	-0.17782	-0.296852	-0.31199	0.115954	0.0380855	-0.58121	0.213868	-0.234968	-0.0308034	-0.156698	-0.551535	-0.603184	-0.221021	0.101922	-0.309476	-0.0463321	-0.339439	-0.186449	-0.498569	0.120071	-0.353795	-0.349125
274_Lyso_DGDG 16:0 (2)	-0.500079	-0.578066	-0.905568	-0.898216	-0.892286	-0.93593	-0.9017	0.688738	-0.913966	-0.937321	-0.886693	-0.278847	-0.63644	-0.852664	0.19678	-0.523359	0.874986	-0.570295	0.756802	-0.289293	-0.760247	-0.790536	-0.825187	-0.785645	-0.879211	-0.738879	0.286238	-0.732643	-0.816331	-0.834505	0.824817	-0.770105	-0.213037	0.894241	-0.750582	-0.60367	-0.824997	-0.686367	-0.26342	-0.0545754	0.822214	-0.854978	-0.819242	-0.630502	-0.737851	-0.867535	-0.463025	-0.362481	0.666019
275_Lyso_DGDG 18:3 (1)	-0.17531	-0.229451	-0.655389	-0.624818	-0.611176	-0.58094	-0.626475	0.49197	-0.618176	-0.595196	-0.398751	0.17756	-0.408603	-0.530523	0.355406	-0.485563	0.545815	-0.202382	0.508798	-0.374434	-0.487138	-0.474326	-0.714157	-0.735467	-0.649057	-0.620348	0.271371	-0.507183	-0.506945	-0.518435	0.388268	-0.729359	0.0254444	0.536792	-0.488922	-0.52844	-0.622034	-0.390841	0.0846692	-0.130673	0.573727	-0.527137	-0.606637	-0.509803	-0.502731	-0.554158	-0.465922	-0.126342	-0.397822
276_Lyso_DGDG 18:2 (1)	-0.732917	-0.776464	-0.621971	-0.613738	-0.623403	-0.486204	-0.617276	0.648216	-0.625071	-0.639801	-0.486711	-0.423733	-0.677469	-0.569255	-0.207791	-0.15156	0.673471	-0.745074	0.432224	-0.132255	-0.578172	-0.68892	-0.532226	-0.465963	-0.615626	-0.574257	-0.109711	-0.539752	-0.691699	-0.702062	0.600925	-0.355205	-0.536343	0.658026	-0.561364	-0.377972	-0.571944	-0.749798	-0.614306	-0.149791	0.571062	-0.730173	-0.53709	-0.376876	-0.529386	-0.638553	-0.268148	-0.522727	0.181529
277_Cer d18:0/h16:0	-0.618048	-0.501474	0.142693	0.151389	0.126464	0.303057	0.151843	0.0921824	0.216204	0.243536	0.0233212	-0.516503	-0.37393	0.231215	-0.580783	0.105307	-0.212138	-0.536457	-0.430655	-0.214035	0.0421862	0.0397928	0.651673	0.297421	0.153759	0.0798229	-0.789455	-0.0681707	0.0536711	0.0603046	-0.339455	0.443152	-0.56806	-0.206411	0.0753841	0.224587	0.113591	-0.218015	-0.548949	-0.460229	-0.167492	0.0696947	0.237745	-0.134959	0.130863	0.206533	0.268934	-0.464658	-0.727071
278_Zeaxanthin	-0.548257	-0.595273	-0.790756	-0.749281	-0.751066	-0.787715	-0.748732	0.704425	-0.761077	-0.638287	-0.68437	-0.0848336	-0.684903	-0.672964	0.125264	-0.31088	0.764368	-0.580931	0.736817	-0.216235	-0.683634	-0.754393	-0.637289	-0.746699	-0.767254	-0.580125	0.229338	-0.611119	-0.766887	-0.772532	0.735437	-0.61757	-0.272872	0.859422	-0.650697	-0.484575	-0.708791	-0.653932	-0.363376	-0.154838	0.856003	-0.703032	-0.668008	-0.474147	-0.630513	-0.676818	-0.373114	-0.401962	-0.0150907
279_DAG 34:3	0.73823	0.745071	0.638987	0.577048	0.579842	0.655731	0.579124	-0.744948	0.639588	0.602163	0.512617	0.15078	0.742555	0.542274	0.0798305	0.165693	-0.682997	0.759519	-0.520631	0.0840226	0.632339	0.759661	0.557345	0.601422	0.697093	0.591116	-0.0673198	0.610994	0.757453	0.760375	-0.762487	0.440249	0.427952	-0.764011	0.630124	0.418468	0.638043	0.735268	0.542082	0.211396	-0.66797	0.718613	0.607554	0.353245	0.605911	0.627528	0.301091	0.546936	0.0522261
280_DAG 34:2	0.188871	0.245119	0.702512	0.672682	0.650737	0.818156	0.671262	-0.44061	0.690535	0.669907	0.649305	-0.32655	0.46327	0.655232	-0.355797	0.524613	-0.581007	0.258752	-0.594234	0.319356	0.624822	0.591218	0.804074	0.82562	0.716711	0.619213	-0.362314	0.586968	0.603154	0.604666	-0.560466	0.785475	-0.0317022	-0.647329	0.62229	0.646495	0.699107	0.395574	-0.0622959	0.217243	-0.713951	0.562404	0.714929	0.46773	0.637056	0.649762	0.623275	0.147444	0.533484
281_DAG 36:5	0.75401	0.777684	0.752203	0.69967	0.707163	0.753867	0.701735	-0.777907	0.769995	0.705257	0.57084	0.145999	0.780063	0.695708	0.00170946	0.24431	-0.79543	0.790495	-0.615413	0.11703	0.738338	0.841334	0.688639	0.743286	0.801171	0.645594	-0.132355	0.687714	0.844255	0.848294	-0.837306	0.591388	0.424552	-0.865913	0.71951	0.51158	0.742074	0.775674	0.521836	0.184829	-0.768929	0.799238	0.723468	0.420354	0.695289	0.749456	0.341578	0.569993	-0.000729203
282_DAG 36:4	0.310964	0.376893	0.837491	0.810308	0.79818	0.940682	0.810175	-0.54834	0.851685	0.861091	0.733068	-0.213328	0.555193	0.831613	-0.402452	0.54248	-0.750346	0.388357	-0.704939	0.262345	0.748856	0.726202	0.907507	0.936421	0.850434	0.767563	-0.416129	0.677473	0.743344	0.749005	-0.7419	0.918138	0.03196	-0.804404	0.729616	0.723286	0.823935	0.520582	-0.00211668	0.144531	-0.81792	0.737945	0.844932	0.492141	0.738385	0.822378	0.648014	0.237866	0.611698
283_DAG 36:3 (1)	0.335169	0.445809	0.877202	0.883771	0.876774	0.940466	0.883526	-0.584942	0.91078	0.877229	0.87622	-0.198276	0.593761	0.862716	-0.413893	0.480176	-0.832898	0.420317	-0.799291	0.280735	0.800115	0.76776	0.852075	0.907929	0.848443	0.732043	-0.390137	0.683014	0.781605	0.786898	-0.717828	0.879332	0.088657	-0.845755	0.723211	0.660516	0.823465	0.538921	0.090485	0.0890492	-0.885612	0.789153	0.839472	0.523916	0.72479	0.847747	0.648978	0.228699	0.107689
284_DAG 36:3 (1_2)	0.698096	0.705604	0.537419	0.480536	0.481047	0.693514	0.481655	-0.729821	0.533853	0.438354	0.519672	0.0504361	0.670302	0.410523	0.107446	0.100315	-0.610744	0.711797	-0.49927	0.119594	0.566043	0.703063	0.417422	0.486111	0.600668	0.532554	-0.0267464	0.564345	0.695948	0.69293	-0.624081	0.316873	0.420299	-0.687627	0.552102	0.303457	0.53806	0.660988	0.599685	0.239267	-0.607974	0.623669	0.508782	0.354987	0.529039	0.529155	0.236857	0.552118	0.056275
285_Cer t18:1/h22:0	0.459741	0.531306	0.822554	0.806067	0.787368	0.794325	0.804572	-0.608593	0.774155	0.698311	0.769001	0.0354359	0.642472	0.674371	-0.130598	0.500359	-0.713267	0.510725	-0.683044	0.428519	0.726929	0.750325	0.759702	0.787097	0.807199	0.693702	-0.141782	0.70448	0.761436	0.763942	-0.611802	0.70513	0.257785	-0.759498	0.709685	0.647054	0.777002	0.651057	0.290233	0.321113	-0.823744	0.72449	0.754992	0.624658	0.711141	0.721301	0.645541	0.349638	0.4275
286_PE 34:3	0.121386	0.112564	-0.260702	-0.297392	-0.284848	-0.470944	-0.295257	-0.124224	-0.245999	-0.207985	-0.328651	0.291772	0.0521398	-0.306721	0.254287	-0.422939	0.148316	0.138109	0.231905	-0.349797	-0.197133	-0.0821894	-0.323325	-0.26182	-0.203196	-0.20681	0.074412	-0.180502	-0.0951974	-0.0951067	-0.068612	-0.39215	0.077703	0.100773	-0.17275	-0.296701	-0.253052	0.0436515	0.21146	-0.0727241	0.259349	-0.0975225	-0.24521	-0.319173	-0.179413	-0.438978	-0.225344	-0.0600954	-0.192379
287_PE 34:2	-0.157155	-0.0700903	0.500948	0.48571	0.466198	0.493643	0.483705	-0.207735	0.485332	0.483513	0.396247	-0.270404	0.192098	0.474391	-0.441583	0.422951	-0.352397	-0.0602815	-0.429484	0.205843	0.378027	0.311609	0.796647	0.775099	0.485433	0.364379	-0.447696	0.329921	0.331879	0.336831	-0.366769	0.664469	-0.278854	-0.405298	0.386687	0.502776	0.465977	0.144264	-0.339224	0.0710123	-0.461752	0.296798	0.508278	0.27871	0.419158	0.335926	0.571148	-0.206669	0.475324
288_PC 32:3 (2)	-0.721865	-0.766966	-0.787477	-0.807943	-0.807375	-0.779848	-0.810493	0.732205	-0.81194	-0.696004	-0.687191	-0.336029	-0.717453	-0.66978	0.0244426	-0.287907	0.844339	-0.713619	0.719208	-0.242284	-0.740193	-0.802161	-0.688657	-0.696877	-0.762635	-0.731871	0.0431778	-0.673466	-0.809096	-0.816604	0.648955	-0.561314	-0.461617	0.823717	-0.635647	-0.467583	-0.737704	-0.740094	-0.518158	-0.100132	0.814165	-0.82778	-0.696162	-0.530171	-0.612464	-0.805391	-0.32	-0.611084	0.591235
289_PC 32:3 (3)	0.0196331	-0.0159369	-0.132328	-0.155365	-0.15755	-0.235249	-0.159557	0.211568	-0.271641	-0.316916	-0.11349	0.381172	-0.0712965	-0.290583	0.431057	0.0458255	0.277853	-0.0387543	0.228111	0.313814	-0.215133	-0.179089	-0.328645	-0.256716	-0.181631	0.0153091	0.48243	-0.113284	-0.176647	-0.181252	0.345728	-0.319726	0.252975	0.283302	-0.123423	-0.0413351	-0.172767	0.0579548	0.204305	0.304771	0.164483	-0.177086	-0.247334	0.154904	-0.128863	-0.322786	0.0760454	0.0391541	0.395148
290_PC 32:3 (4_2)	-0.209572	-0.239027	-0.668907	-0.652725	-0.63647	-0.628587	-0.651393	0.332158	-0.633224	-0.628241	-0.493594	0.101537	-0.347235	-0.62734	0.309668	-0.604686	0.508238	-0.241965	0.459822	-0.408861	-0.559152	-0.501573	-0.743165	-0.758653	-0.671068	-0.677364	0.164927	-0.568178	-0.526116	-0.529725	0.437782	-0.775501	-0.0670142	0.498811	-0.570537	-0.687141	-0.677325	-0.399342	0.0554769	-0.219348	0.5682	-0.535586	-0.675043	-0.543611	-0.587348	-0.62373	-0.598749	-0.230179	-0.471909
291_PC 32:2 (1)	-0.619436	-0.60325	-0.214282	-0.222667	-0.23276	-0.0211545	-0.227637	0.560963	-0.253515	-0.222616	-0.145557	-0.496549	-0.48969	-0.0766126	-0.215842	0.214985	0.372262	-0.571294	0.245189	0.128059	-0.243997	-0.364333	0.129302	0.0155613	-0.223482	-0.229038	-0.111621	-0.230319	-0.357543	-0.364678	0.318419	0.0875742	-0.393468	0.378454	-0.143984	0.0961107	-0.183464	-0.446565	-0.543126	0.0559816	0.254155	-0.420032	-0.137141	-0.0685776	-0.11189	-0.169356	0.170108	-0.448303	0.569836
292_PC 32:2 (3)	-0.528073	-0.466988	0.0581758	0.0460209	0.0316041	0.226802	0.0423972	0.212517	0.0458642	0.0370537	0.121497	-0.499432	-0.240066	0.119729	-0.474559	0.191073	0.0755699	-0.451659	-0.112448	0.080878	-0.0331926	-0.122413	0.446318	0.35073	0.0326058	-0.0854895	-0.431707	-0.0644808	-0.108384	-0.109921	0.0609021	0.298823	-0.517127	0.0390046	-0.0039252	0.149452	0.0238922	-0.29992	-0.538919	-0.0504179	-0.0450504	-0.190317	0.0804024	-0.00211465	0.0285793	-0.0586928	0.271041	-0.470806	0.333376
293_PC 32:1 (1)	0.217532	0.323281	0.734504	0.709829	0.695741	0.798864	0.709746	-0.609371	0.746705	0.726742	0.646592	-0.259848	0.549893	0.670728	-0.464223	0.342931	-0.682201	0.316848	-0.683875	0.142055	0.643212	0.647137	0.787703	0.8782	0.73351	0.52792	-0.500997	0.562005	0.660441	0.666639	-0.714566	0.755062	-0.0907946	-0.749263	0.595093	0.534383	0.687029	0.430467	-0.0218484	0.0787251	-0.747769	0.611089	0.705978	0.358001	0.608359	0.633773	0.564225	0.0320348	0.309974
294_PC 32:1 (2)	0.185198	0.181171	0.389059	0.395955	0.382914	0.39347	0.391965	0.0165622	0.282999	0.199665	0.377399	0.0498621	0.163743	0.315271	0.202514	0.580197	-0.205352	0.156608	-0.20157	0.654031	0.317658	0.26404	0.311816	0.290191	0.344296	0.438111	0.311159	0.375521	0.274567	0.270326	0.0604942	0.357797	0.334975	-0.176781	0.38082	0.465043	0.392212	0.302769	0.190989	0.436373	-0.372176	0.271737	0.337356	0.610639	0.378383	0.424332	0.414521	0.345945	0.476331
295_PC 32:0 (2)	-0.013918	0.00591004	0.499079	0.454059	0.443892	0.531157	0.45025	0.00536054	0.402771	0.427102	0.409675	-0.327142	0.170646	0.520203	-0.181701	0.611426	-0.240196	0.0222153	-0.253944	0.516868	0.342857	0.270065	0.583735	0.6199	0.466308	0.43193	-0.0890224	0.36898	0.294468	0.296752	-0.167298	0.62623	-0.0173877	-0.275307	0.443614	0.584006	0.467221	0.211653	-0.146675	0.338195	-0.408325	0.25358	0.456741	0.493809	0.451827	0.399604	0.532318	0.0281508	0.603269
296_MGDG 32:5 (1)	-0.224031	-0.142708	0.378202	0.395698	0.372597	0.497295	0.394483	-0.185819	0.427713	0.415647	0.328735	-0.311908	0.119045	0.373978	-0.534934	0.333322	-0.306043	-0.133157	-0.40104	0.0586843	0.331507	0.241127	0.833407	0.691441	0.390805	0.356826	-0.526479	0.266565	0.254405	0.255938	-0.32731	0.611508	-0.387735	-0.329276	0.275718	0.427213	0.408116	0.018246	-0.453133	-0.0599978	-0.379629	0.242221	0.466158	0.14169	0.322008	0.317738	0.525646	-0.227964	0.215665
297_PE 36:4	-0.0418974	0.0496978	0.59231	0.577284	0.558097	0.605862	0.575697	-0.308759	0.586668	0.594124	0.500867	-0.253438	0.316361	0.568231	-0.431113	0.477365	-0.451114	0.0642117	-0.485658	0.235085	0.496602	0.425957	0.840689	0.838979	0.589816	0.45278	-0.435071	0.443166	0.443617	0.448088	-0.471222	0.746835	-0.201568	-0.508712	0.49452	0.57766	0.575239	0.242194	-0.26462	0.123176	-0.557647	0.412629	0.615655	0.344572	0.524143	0.47275	0.635731	-0.117332	0.558249
298_MGDG 32:3 (2)	-0.0307201	-0.13027	-0.899921	-0.928977	-0.939803	-0.85295	-0.92596	-0.58875	-0.857029	-0.453092	-0.785341	0	-0.0608211	-0.55208	-0.371886	-0.689052	-0.130799	-0.0928712	-0.0631409	-0.721732	-0.70419	-0.628113	-0.616904	-0.447348	-0.638034	-0.637213	-0.594065	-0.592282	-0.623756	-0.611122	-0.401404	-0.586307	-0.530321	-0.273362	-0.589644	-0.61829	-0.642628	-0.480363	-0.473388	-0.595927	0.49307	-0.596518	-0.615169	-0.723148	-0.58629	-0.580693	-0.866536	-0.362137	-0.57739
299_MGDG 32:3 (2_2)	0.0622593	0.0542677	-0.0564101	-0.0622537	-0.0540961	-0.127907	-0.0677824	0.256878	-0.15656	-0.175884	0.0291482	0.377486	-0.0458497	-0.109416	0.404713	0.168279	0.174179	0.0430047	0.147777	0.286602	-0.0461767	-0.0625072	-0.185486	-0.171345	-0.0977612	0.0485381	0.525086	-0.00794601	-0.0706822	-0.0808382	0.169721	-0.192971	0.375784	0.189816	0.0320479	0.0777894	-0.0383738	0.108488	0.237265	0.320401	0.0648467	-0.0699482	-0.109173	0.17584	0.022461	-0.101924	0.267859	0.1253	0.339772
300_PE 36:3_1	0.294832	0.423281	0.839582	0.861525	0.85405	0.906528	0.861329	-0.608164	0.887326	0.837238	0.86344	-0.275525	0.590535	0.809649	-0.46412	0.436444	-0.820559	0.389601	-0.81906	0.230914	0.78732	0.741645	0.82052	0.893807	0.804666	0.659422	-0.422554	0.656623	0.7523	0.756956	-0.708053	0.836439	0.0453658	-0.835024	0.676607	0.585304	0.791985	0.48798	0.0633724	0.0481818	-0.874331	0.747112	0.805401	0.478557	0.681082	0.807196	0.640795	0.173546	-0.151199
301_PE 36:3_2	-0.376942	-0.411939	-0.569602	-0.614691	-0.60779	-0.562488	-0.612831	0.343082	-0.579146	-0.484803	-0.520357	-0.109675	-0.367285	-0.523384	0.235022	-0.272653	0.536137	-0.364654	0.496585	-0.2123	-0.52329	-0.502265	-0.466839	-0.517111	-0.526596	-0.515253	0.032748	-0.468761	-0.511953	-0.511654	0.405087	-0.4749	-0.228541	0.461342	-0.423586	-0.42107	-0.545223	-0.397203	-0.208639	-0.0441812	0.555587	-0.522065	-0.512524	-0.413674	-0.415331	-0.597562	-0.347658	-0.349027	0.0560092
302_MGDG 32:2 (1)	0.171544	0.258203	0.731396	0.719274	0.701625	0.744649	0.717376	-0.394971	0.699189	0.687109	0.714279	-0.429282	0.423299	0.689573	-0.350377	0.553976	-0.589466	0.250375	-0.613907	0.413245	0.628695	0.588355	0.764334	0.79535	0.709893	0.586502	-0.304922	0.596074	0.605152	0.607944	-0.480519	0.779384	0.00543618	-0.630367	0.626037	0.611474	0.690066	0.406578	0.011626	0.242342	-0.702115	0.570042	0.701625	0.550856	0.636371	0.619739	0.649859	0.12868	0.444066
303_PE 36:2	-0.228443	-0.117952	0.483162	0.480385	0.466574	0.55578	0.478557	-0.18425	0.501967	0.496547	0.432218	-0.394259	0.140573	0.520098	-0.569706	0.36296	-0.377052	-0.115087	-0.459115	0.135964	0.378332	0.296431	0.844808	0.795932	0.461067	0.274975	-0.557215	0.292491	0.316385	0.320754	-0.372193	0.690422	-0.370237	-0.409603	0.357392	0.453949	0.439885	0.0595866	-0.397132	-0.0295008	-0.458027	0.267667	0.499879	0.218611	0.389637	0.381001	0.524915	-0.281455	0.385186
304_PE 36:1	0.255074	0.3624	0.784381	0.814127	0.807793	0.895886	0.815372	-0.579417	0.831162	0.847685	0.819275	-0.220217	0.54069	0.789714	-0.414977	0.508196	-0.747588	0.326593	-0.72579	0.205218	0.720445	0.647436	0.784169	0.815827	0.74378	0.726073	-0.346307	0.618886	0.660494	0.670932	-0.630608	0.828339	0.0472208	-0.752706	0.616234	0.54355	0.76386	0.432842	-0.0417657	0.0395536	-0.782184	0.720421	0.761697	0.441834	0.623433	0.788466	0.612092	0.187616	-0.0890028
305_MGDG 32:0	-0.203428	-0.200784	0.260872	0.201703	0.201396	0.451688	0.200485	0.0917118	0.283177	0.369654	0.120119	-0.356391	-0.0343696	0.463183	-0.367602	0.348834	-0.148931	-0.124605	-0.13106	0.0119567	0.21354	0.139801	0.654051	0.520877	0.306745	0.10681	-0.40112	0.160506	0.152818	0.154326	-0.328441	0.576465	-0.274053	-0.214493	0.306166	0.44281	0.290552	-0.0275741	-0.414108	-0.000612855	-0.199355	0.087656	0.363267	0.0473903	0.321034	0.359733	0.299567	-0.141477	0.474033
306_PC 34:4 (2)	-0.569783	-0.656106	-0.797163	-0.814782	-0.821769	-0.773377	-0.816828	0.685558	-0.874005	-0.753978	-0.656409	-0.307765	-0.626623	-0.745628	0.260002	-0.124935	0.885207	-0.604039	0.835326	-0.0148263	-0.722095	-0.798172	-0.676579	-0.718913	-0.758119	-0.600586	0.293453	-0.576971	-0.805242	-0.813163	0.777407	-0.583085	-0.273387	0.862823	-0.591779	-0.43651	-0.696473	-0.671424	-0.381711	0.132242	0.801295	-0.806756	-0.70094	-0.34229	-0.571576	-0.731076	-0.384806	-0.40642	0.821191
307_PC 34:3	0.450429	0.544813	0.656291	0.61192	0.607188	0.650934	0.613093	-0.699143	0.655177	0.618536	0.542622	0.0246736	0.641791	0.548377	-0.0904748	0.203338	-0.669692	0.542899	-0.561612	0.11339	0.617402	0.704235	0.643449	0.667981	0.689613	0.485701	-0.238386	0.566828	0.707427	0.71189	-0.719417	0.536881	0.208499	-0.736113	0.614687	0.447248	0.619716	0.620881	0.320346	0.172865	-0.663088	0.661191	0.628807	0.347495	0.613355	0.627625	0.479067	0.213945	0.320733
308_PC 34:2	0.0485089	0.140742	0.6761	0.657738	0.640517	0.721777	0.655937	-0.357957	0.660853	0.649368	0.612363	-0.368084	0.36694	0.653041	-0.42933	0.507329	-0.542298	0.140134	-0.571581	0.317015	0.566351	0.513659	0.817196	0.838066	0.66197	0.525248	-0.407012	0.512114	0.532083	0.535853	-0.494888	0.789186	-0.123353	-0.585155	0.563375	0.608501	0.639765	0.3138	-0.153731	0.159884	-0.653881	0.494729	0.666462	0.440667	0.583222	0.573203	0.635596	-0.0135876	0.497904
309_PC 34:1	0.365814	0.476769	0.877892	0.88195	0.877823	0.934226	0.881198	-0.599772	0.898742	0.855936	0.883733	-0.27257	0.611902	0.855088	-0.408445	0.463345	-0.832021	0.44487	-0.809299	0.303933	0.795278	0.773213	0.818705	0.903871	0.840675	0.712434	-0.369187	0.685413	0.787681	0.79217	-0.704613	0.850515	0.107496	-0.849071	0.715777	0.623229	0.816456	0.546098	0.148152	0.113957	-0.896085	0.782129	0.816865	0.544622	0.713162	0.827657	0.624418	0.247769	0.0625902
310_MGDG 34:6	0.50178	0.627075	0.932128	0.941663	0.93992	0.970384	0.94194	-0.703879	0.976852	0.860401	0.87237	0.0798254	0.671362	0.880648	-0.223614	0.395605	-0.953623	0.588674	-0.86051	0.266668	0.86764	0.900599	0.895881	0.888496	0.915115	0.780131	-0.29977	0.739487	0.911602	0.915751	-0.787556	0.833961	0.274286	-0.941052	0.792788	0.685375	0.864666	0.729343	0.324938	0.0825899	-0.941218	0.924004	0.889199	0.564196	0.79078	0.905537	0.651911	0.374017	-0.169921
311_MGDG 34:5	0.515087	0.606301	0.891608	0.890805	0.87964	0.977751	0.891319	-0.768117	0.934088	0.812208	0.804461	-0.0406882	0.723632	0.795518	-0.291359	0.37989	-0.904434	0.580387	-0.85469	0.232296	0.839995	0.872389	0.864473	0.898104	0.894729	0.754912	-0.361661	0.740084	0.880241	0.883391	-0.790342	0.802705	0.189864	-0.933173	0.746303	0.638095	0.855287	0.673933	0.264793	0.103722	-0.94503	0.854256	0.862371	0.52397	0.747065	0.875878	0.589793	0.384572	-0.246636
312_PE 38:3 (2)	0.132818	0.246414	0.768253	0.771463	0.757174	0.794607	0.770728	-0.463414	0.79014	0.796564	0.718229	-0.21753	0.476716	0.754123	-0.458982	0.521673	-0.669504	0.244805	-0.668949	0.242246	0.690946	0.619679	0.883741	0.907193	0.752262	0.59983	-0.442064	0.593857	0.635182	0.641134	-0.648203	0.867326	-0.0706146	-0.711184	0.642787	0.65308	0.742131	0.39949	-0.127806	0.0989935	-0.74786	0.62864	0.775407	0.435427	0.661985	0.714118	0.7091	0.0315305	0.399705
313_MGDG 34:3	0.562479	0.582934	0.163012	0.187634	0.195311	0.142152	0.189954	-0.46248	0.230079	0.102571	0.209919	0.298747	0.391153	0.0635028	0.365211	-0.218664	-0.393665	0.551698	-0.303964	-0.130741	0.303089	0.429829	-0.0751343	-0.1486	0.193547	0.282601	0.168923	0.234823	0.401925	0.396404	-0.317744	-0.140193	0.501717	-0.389365	0.218539	-0.060648	0.182054	0.448296	0.646037	-0.0253407	-0.318826	0.417041	0.158013	0.0615357	0.189755	0.256861	-0.0200158	0.508409	-0.514474
314_PE 38:3 (3)	0.303866	0.415497	0.429097	0.404992	0.410916	0.229544	0.408567	-0.644621	0.490385	0.48488	0.264811	0.0519347	0.479109	0.379136	-0.182135	-0.0818504	-0.55379	0.410126	-0.434965	-0.203428	0.427547	0.520428	0.459981	0.498179	0.466868	0.213247	-0.3552	0.336993	0.52152	0.529663	-0.671669	0.345309	0.0494328	-0.595761	0.380203	0.181943	0.383788	0.427151	0.202229	-0.0970293	-0.426021	0.498378	0.425335	0.0436879	0.381657	0.316743	0.23354	0.0174273	-0.258362
315_MGDG 34:2 (1)	-0.291514	-0.230919	0.237002	0.230744	0.212659	0.420841	0.226515	0.0758001	0.199707	0.125217	0.331268	-0.547491	-0.0714173	0.22773	-0.361989	0.261307	-0.102864	-0.248921	-0.286249	0.270694	0.127567	0.0752419	0.371642	0.343902	0.187524	0.123569	-0.288408	0.103817	0.0863609	0.0827271	0.0197501	0.332688	-0.284947	-0.112954	0.140778	0.241381	0.174235	-0.0851666	-0.26862	0.0688221	-0.254759	0.00544578	0.195847	0.216913	0.15875	0.135398	0.346273	-0.223177	0.252135
316_PE 38:2 (2)	-0.0471387	0.0759407	0.655146	0.647496	0.632206	0.590843	0.646541	-0.34669	0.645894	0.643676	0.51658	-0.216387	0.307948	0.624034	-0.451628	0.447441	-0.533694	0.0659386	-0.560256	0.230604	0.511819	0.464239	0.881845	0.876075	0.624889	0.453157	-0.470292	0.438504	0.488204	0.497062	-0.500134	0.77449	-0.196099	-0.565211	0.506667	0.569441	0.589993	0.290451	-0.231608	0.0563269	-0.596549	0.46976	0.632868	0.364974	0.53459	0.499388	0.628123	-0.151759	0.500404
317_MGDG 34:1	-0.568617	-0.544891	-0.144268	-0.130918	-0.145862	-0.00811851	-0.135328	0.566536	-0.189652	-0.146367	-0.0171032	-0.454643	-0.443361	-0.0186772	-0.15814	0.324236	0.326725	-0.526623	0.219672	0.274733	-0.169543	-0.320532	0.133276	0.0260093	-0.173193	-0.193907	-0.0128425	-0.148851	-0.314812	-0.320777	0.388213	0.130984	-0.296753	0.358156	-0.0798646	0.14661	-0.122635	-0.394896	-0.482626	0.127646	0.198441	-0.344005	-0.0794078	0.065848	-0.0533153	-0.0772752	0.220003	-0.37071	0.560244
318_MGDG 34:0	-0.536565	-0.494743	0.00673205	0.0272999	-0.00407374	-0.0513277	0.0258754	0.288977	-0.0159533	0.104371	0.130751	-0.542688	-0.278629	0.0429531	-0.33675	0.415945	0.138943	-0.492717	-0.00195539	0.242796	-0.026929	-0.190586	0.381441	0.228275	-0.0136367	-0.052096	-0.186629	-0.0168548	-0.185209	-0.183849	0.207209	0.318898	-0.36619	0.150381	0.0129809	0.209944	0.045176	-0.329922	-0.600299	0.0671848	0.00928652	-0.124938	0.0819466	0.107095	0.0480047	-0.000426173	0.34512	-0.358445	0.487041
319_PC 36:6	0.698123	0.760286	0.526243	0.490924	0.501486	0.455433	0.493485	-0.721703	0.530678	0.492931	0.467634	0.281171	0.709144	0.414672	0.207464	0.0459279	-0.612352	0.751594	-0.402808	0.0703605	0.560391	0.681642	0.425672	0.461492	0.56625	0.432896	0.0708945	0.529175	0.674966	0.677892	-0.644497	0.269508	0.503386	-0.651585	0.543414	0.272769	0.502897	0.710651	0.637321	0.209955	-0.532013	0.654782	0.48204	0.311376	0.519112	0.48969	0.268385	0.429525	-0.00640893
320_PC 36:5	0.438249	0.556427	0.832305	0.8007	0.797802	0.802062	0.801984	-0.739528	0.841296	0.798444	0.686723	0.0346867	0.70416	0.745173	-0.255639	0.315664	-0.812441	0.541221	-0.719494	0.168203	0.739994	0.790085	0.810259	0.854435	0.829764	0.561301	-0.352733	0.651513	0.802708	0.811769	-0.809417	0.736858	0.155207	-0.866781	0.706308	0.564544	0.758753	0.6603	0.233527	0.119316	-0.812588	0.766085	0.770889	0.435529	0.704732	0.764186	0.571828	0.187212	0.232793
321_PC 36:4 (1)	-0.0684869	0.0321251	0.61606	0.608294	0.590826	0.595487	0.60656	-0.25617	0.599346	0.610233	0.540523	-0.333061	0.275416	0.60573	-0.450569	0.52007	-0.460587	0.0293676	-0.499694	0.315386	0.494063	0.412697	0.82606	0.826905	0.589154	0.453172	-0.401755	0.440759	0.434203	0.439822	-0.406376	0.768752	-0.188065	-0.488834	0.494938	0.583852	0.575749	0.228452	-0.262846	0.129659	-0.56365	0.412748	0.610204	0.40447	0.52064	0.488643	0.638006	-0.120598	0.501576
322_PC 36:3 (1)	0.190362	0.318243	0.811307	0.8248	0.817203	0.830067	0.823623	-0.4857	0.830801	0.802445	0.822335	-0.313296	0.495241	0.798239	-0.476428	0.466338	-0.737694	0.285534	-0.751499	0.285827	0.71231	0.65898	0.811496	0.874969	0.760201	0.598068	-0.416712	0.596267	0.675784	0.681321	-0.621289	0.835993	-0.0163535	-0.747451	0.636331	0.600434	0.740568	0.425536	-0.0117502	0.0706782	-0.809155	0.668622	0.756448	0.485592	0.643746	0.732131	0.654219	0.0791402	0.109381
323_PC 36:3 (2)	0.0399026	0.0224424	-0.396248	-0.430302	-0.417715	-0.656813	-0.429468	0.134665	-0.40983	-0.395521	-0.423872	0.390463	-0.0835508	-0.421401	0.528388	-0.289389	0.330266	0.0490006	0.457265	-0.117653	-0.283518	-0.21839	-0.4531	-0.453436	-0.338301	-0.343429	0.399633	-0.232831	-0.239012	-0.245391	0.230087	-0.503793	0.245162	0.334419	-0.198329	-0.256742	-0.356131	-0.0104692	0.235362	0.11111	0.415974	-0.233384	-0.347566	-0.21846	-0.204288	-0.461843	-0.149854	-0.0322508	0.210966
324_PC 36:2	0.0642889	0.173182	0.730853	0.728269	0.713342	0.78115	0.726959	-0.385389	0.739263	0.724982	0.694893	-0.357158	0.372959	0.726018	-0.487018	0.486696	-0.624547	0.161032	-0.658382	0.285412	0.618014	0.564604	0.84629	0.851205	0.702704	0.54718	-0.457643	0.533772	0.583625	0.588659	-0.538346	0.828829	-0.122066	-0.64807	0.586208	0.612349	0.673407	0.338141	-0.135676	0.0827737	-0.703547	0.562489	0.71159	0.443451	0.603357	0.64461	0.646858	0.0019123	0.359782
325_MGDG 36:6 (2)	0.7315	0.825434	0.887871	0.891429	0.892009	0.936012	0.892825	-0.83446	0.929595	0.779148	0.786392	0.201733	0.812498	0.782757	-0.0367525	0.304769	-0.962867	0.786459	-0.827146	0.236208	0.879316	0.956395	0.856568	0.857828	0.892028	0.783264	-0.138591	0.777304	0.956836	0.959261	-0.813763	0.674361	0.469342	-0.967213	0.791705	0.58061	0.849551	0.838675	0.565167	0.150391	-0.942654	0.935564	0.838091	0.560288	0.774711	0.883847	0.520571	0.573452	-0.501121
326_MGDG 36:5 (2)	0.529832	0.577775	0.71889	0.702187	0.704934	0.876539	0.703523	-0.655214	0.804096	0.714155	0.672821	-0.205625	0.652382	0.738477	-0.23534	0.348363	-0.795085	0.579477	-0.688321	0.178509	0.77396	0.782914	0.783529	0.790766	0.773474	0.694125	-0.276124	0.679757	0.781105	0.778236	-0.697897	0.725349	0.238924	-0.813933	0.696544	0.550684	0.76367	0.561134	0.267345	0.108308	-0.806079	0.7667	0.773125	0.434121	0.68551	0.844797	0.443336	0.484787	-0.124099
327_MGDG 36:4 (1)	-0.560496	-0.540916	0.00523657	-0.0104785	-0.0214187	0.282155	-0.0119822	0.286485	0.0299816	0.0972664	0.00774127	-0.580558	-0.287503	0.162822	-0.583913	0.263045	0.114876	-0.506497	-0.0165104	0.030829	-0.0554144	-0.196538	0.619212	0.357441	0.00674307	-0.160428	-0.46734	-0.084119	-0.180639	-0.179386	0.0696777	0.386653	-0.582777	0.0968014	-0.0282476	0.17236	0.0274375	-0.410625	-0.714527	-0.107751	0.0257421	-0.233964	0.0878404	-0.0632564	0.00215507	0.0439022	0.165173	-0.44443	0.532641
328_MGDG 36:3 (1)	-0.402937	-0.340328	0.195447	0.223015	0.214318	0.362711	0.220876	0.224615	0.228356	0.259452	0.302843	-0.452702	-0.156998	0.341193	-0.494252	0.382732	-0.0799509	-0.338461	-0.182272	0.177471	0.156641	-0.0114586	0.549677	0.383874	0.155423	-0.0411876	-0.3192	0.0838781	0.000132263	0.000342846	-0.000844598	0.479505	-0.345885	-0.049121	0.139572	0.299043	0.19654	-0.22396	-0.517397	-0.0495687	-0.165909	-0.0238476	0.247355	0.129746	0.161024	0.322503	0.352035	-0.284167	0.305035
329_MGDG 36:3 (2)	0.74316	0.768341	0.374088	0.38365	0.394399	0.33803	0.386082	-0.627893	0.418963	0.292198	0.352712	0.400912	0.591358	0.246647	0.331183	-0.112724	-0.552775	0.735398	-0.412204	-0.0167352	0.465399	0.60212	0.164226	0.164768	0.398492	0.441739	0.186013	0.41307	0.58353	0.581171	-0.474696	0.0257723	0.597293	-0.552624	0.381218	0.0931183	0.365198	0.643067	0.755006	0.0735539	-0.465699	0.585572	0.329405	0.224008	0.34761	0.3978	0.0895548	0.604252	-0.555593
330_MGDG 36:2	-0.346526	-0.284933	0.272852	0.277004	0.264096	0.613297	0.276016	-0.0194563	0.341496	0.305605	0.351845	-0.55181	-0.0293808	0.369777	-0.605127	0.278841	-0.233769	-0.278951	-0.366063	0.0502037	0.229208	0.12017	0.75274	0.504879	0.26849	0.113307	-0.57134	0.133097	0.130972	0.131123	-0.171289	0.555029	-0.459829	-0.244455	0.183797	0.301886	0.278726	-0.16541	-0.533685	-0.152786	-0.326897	0.0802546	0.339363	0.0738294	0.210565	0.377986	0.317372	-0.258385	0.0483913
331_MGDG 36:2_2	0.533095	0.644882	0.746556	0.741932	0.743426	0.891305	0.738894	-0.504163	0.726555	0.523941	0.6759	0.249598	0.542614	0.661512	0.100812	0.218777	-0.742951	0.597985	-0.678554	0.317835	0.680816	0.78966	0.648358	0.602402	0.711013	0.630251	-0.00784838	0.591607	0.789693	0.7855	-0.584258	0.473695	0.458712	-0.724197	0.670756	0.537867	0.642852	0.73994	0.606964	0.212064	-0.761979	0.718396	0.644354	0.53203	0.655771	0.778298	0.560859	0.406561	0.187916
332_PC 38:5	-0.235627	-0.16344	0.429675	0.410128	0.380188	0.347033	0.413328	-0.186458	0.44357	0.446682	0.156107	-0.202694	-0.0330533	0.378579	-0.357642	0.192718	-0.395858	-0.218524	-0.46906	0.0655212	0.188579	0.211453	0.760983	0.563577	0.368228	0.10715	-0.441971	0.0967864	0.230052	0.247744	-0.231666	0.574869	-0.23217	-0.358823	0.215485	0.320993	0.271432	0.085936	-0.336591	-0.213312	-0.394374	0.289322	0.345229	0.124368	0.230689	0.321999	0.275194	-0.201277	0.254768
333_PC 38:5_2	0.76266	0.699272	0.485562	0.426137	0.434214	0.589854	0.426154	-0.524682	0.384269	0.28452	0.380588	0.53837	0.599999	0.283268	0.37277	0.0833833	-0.41929	0.687798	-0.303475	0.235878	0.340776	0.51073	0.461899	0.276351	0.472154	0.568434	0.245965	0.407437	0.525417	0.531808	-0.390054	0.125187	0.533448	-0.483818	0.372611	0.26403	0.405403	0.711064	0.673135	0.273985	-0.44394	0.498154	0.311602	0.399318	0.339912	0.472182	0.0684606	0.599373	0.38224
334_PC 38:4 (1)	0.263992	0.3547	0.808769	0.783348	0.773584	0.812985	0.781386	-0.497953	0.769826	0.700852	0.659152	-0.0378019	0.521056	0.725511	-0.283423	0.479896	-0.671466	0.340622	-0.65979	0.361477	0.648482	0.655306	0.851953	0.866977	0.77883	0.654012	-0.318922	0.599405	0.679854	0.685911	-0.592749	0.79115	0.0499473	-0.714558	0.646642	0.663867	0.732417	0.538719	0.0748027	0.196137	-0.760919	0.641752	0.73652	0.539147	0.658613	0.677603	0.652291	0.136774	0.46078
335_PC 38:4 (2)	-0.681473	-0.77948	-0.916952	-0.923405	-0.924489	-0.943079	-0.925319	0.82434	-0.95949	-0.842738	-0.812016	-0.231762	-0.796591	-0.82712	0.130613	-0.335337	0.967514	-0.741784	0.830357	-0.223387	-0.875526	-0.932876	-0.858955	-0.871918	-0.909799	-0.776975	0.205327	-0.770785	-0.940542	-0.946926	0.82964	-0.741863	-0.392399	0.97058	-0.782485	-0.601291	-0.862602	-0.808993	-0.469257	-0.108099	0.931601	-0.935711	-0.858456	-0.552581	-0.768998	-0.896359	-0.520797	-0.504627	0.730536
336_PC 38:3 (1)	0.183528	0.301211	0.784733	0.779803	0.769754	0.83859	0.778387	-0.505671	0.799138	0.769608	0.755902	-0.289074	0.504206	0.772358	-0.457415	0.468003	-0.698009	0.292892	-0.69251	0.278558	0.702024	0.655937	0.848316	0.905428	0.766245	0.57287	-0.44374	0.608617	0.672419	0.675931	-0.636824	0.84863	-0.0512599	-0.73637	0.651812	0.626319	0.734398	0.421189	-0.0277338	0.125062	-0.776451	0.638756	0.766028	0.472477	0.665429	0.714998	0.657149	0.0601841	0.388137
337_PC 38:3 (2)	0.459064	0.565543	0.83933	0.805169	0.800184	0.831198	0.806675	-0.754876	0.835356	0.789935	0.68445	0.0614836	0.693193	0.723163	-0.233079	0.323234	-0.815347	0.545329	-0.732928	0.186464	0.722456	0.790962	0.826026	0.827739	0.834996	0.608629	-0.336184	0.652766	0.806909	0.817282	-0.792784	0.726562	0.168778	-0.86836	0.695988	0.561973	0.760568	0.686371	0.253837	0.121078	-0.809455	0.778724	0.764418	0.457445	0.695171	0.779716	0.55978	0.227159	0.290223
338_PC 38:2 (1)	0.0530975	0.157191	0.70664	0.696844	0.679247	0.649726	0.695397	-0.372257	0.676159	0.654419	0.595135	-0.211782	0.370618	0.641809	-0.389068	0.505194	-0.559532	0.140815	-0.593006	0.34155	0.55467	0.512478	0.818612	0.830126	0.66851	0.533379	-0.373739	0.503481	0.535911	0.543402	-0.47336	0.7719	-0.0955945	-0.590452	0.550105	0.602982	0.63736	0.36023	-0.12991	0.143063	-0.654105	0.515426	0.658667	0.469204	0.570653	0.541141	0.645601	-0.0298303	0.43465
339_GlcCer t18:1/h22:0	0.271742	0.29718	0.529941	0.476508	0.468388	0.869168	0.473499	-0.391508	0.516041	0.3742	0.456122	-0.157167	0.395999	0.475056	-0.183444	0.181195	-0.46579	0.31213	-0.502529	0.159665	0.445803	0.521031	0.557825	0.575963	0.550898	0.497409	-0.302964	0.412674	0.52804	0.523421	-0.481253	0.467964	0.0197396	-0.540684	0.454352	0.440511	0.487557	0.400299	0.167533	0.139367	-0.567597	0.411826	0.49906	0.300133	0.456992	0.499143	0.384337	0.191433	0.250099
340_MGDG 38:6	0.755685	0.837039	0.842903	0.859122	0.856908	0.907165	0.860088	-0.819282	0.888503	0.720012	0.777789	0.190183	0.793022	0.730316	0.00676113	0.286153	-0.935199	0.798311	-0.814272	0.229195	0.86661	0.944021	0.847608	0.843324	0.851827	0.796346	-0.10044	0.770673	0.939739	0.939239	-0.77519	0.615381	0.495656	-0.94102	0.763683	0.542062	0.825441	0.819355	0.610402	0.159401	-0.929653	0.913504	0.807583	0.553278	0.747121	0.855336	0.484786	0.634594	-0.69119
341_MGDG 38:4	-0.678541	-0.694974	-0.461356	-0.451665	-0.439709	-0.277344	-0.452124	0.493023	-0.377537	-0.401681	-0.54248	-0.484412	-0.568569	-0.23775	-0.438739	-0.152771	0.448289	-0.653033	0.285143	-0.279459	-0.430082	-0.560216	-0.301895	-0.242269	-0.45501	-0.630842	-0.377065	-0.469582	-0.552864	-0.555314	0.38968	-0.0984967	-0.641247	0.441414	-0.454976	-0.312771	-0.437827	-0.713394	-0.676105	-0.350179	0.460027	-0.648789	-0.358637	-0.435006	-0.43416	-0.450154	-0.358032	-0.526842	-0.470605
342_DGDG 32:3 (2)	0.641597	0.648125	0.241892	0.222807	0.243868	0.476271	0.224437	-0.448134	0.329897	0.211411	0.203424	0.0228425	0.452593	0.296522	0.24121	-0.0259398	-0.444784	0.656189	-0.215035	-0.0172145	0.456215	0.538741	0.253925	0.265043	0.353478	0.392656	0.182139	0.421777	0.514478	0.500841	-0.43433	0.132575	0.539473	-0.410199	0.423623	0.186247	0.356673	0.48738	0.60645	0.148144	-0.328111	0.4619	0.352425	0.179407	0.396541	0.501243	0.0717627	0.601357	-0.0861455
343_DGDG 32:2 (2)	-0.695906	-0.658605	-0.356884	-0.320679	-0.332385	-0.0861517	-0.324469	0.554832	-0.342067	-0.377361	-0.177891	-0.570505	-0.55947	-0.216663	-0.236684	0.106225	0.418575	-0.643963	0.265734	0.101284	-0.296208	-0.444437	-0.021546	-0.148717	-0.357846	-0.34268	-0.14949	-0.291944	-0.445605	-0.456852	0.521595	-0.0279689	-0.467921	0.454903	-0.267927	-0.100081	-0.299802	-0.596859	-0.543562	-0.0266764	0.326321	-0.513112	-0.233633	-0.113834	-0.231839	-0.25593	0.0165142	-0.46899	0.42933
344_Chl_b	0.695856	0.784566	0.577216	0.581568	0.618984	-0.176532	0.587844	-0.863083	0.759449	0.285285	0.470337	0.224937	0.845005	0.335738	0.406896	0.0479542	-0.860301	0.69389	-0.464874	0.302139	0.694826	0.762337	-0.11422	-0.200892	0.583224	-0.0808213	0.400111	0.549402	0.757217	0.757014	-0.18015	0.163858	0.630923	-0.772206	0.495225	0.0970769	0.540528	0.668728	0.740123	0.234635	-0.730567	0.725113	0.522473	0.422218	0.476971	0.62247	0.40237	0.55021	-0.0581661
345_DGDG 32:1	-0.47107	-0.553505	-0.789296	-0.81953	-0.81448	-0.751622	-0.821988	0.668895	-0.847705	-0.742551	-0.658024	-0.206719	-0.600139	-0.725592	0.234042	-0.357058	0.817676	-0.521588	0.702665	-0.212911	-0.734958	-0.741872	-0.779397	-0.748509	-0.786544	-0.697738	0.278383	-0.655117	-0.758793	-0.767065	0.633563	-0.748946	-0.19192	0.793143	-0.631113	-0.567972	-0.753216	-0.608213	-0.221743	-0.0232662	0.760941	-0.782215	-0.777416	-0.489905	-0.635906	-0.779421	-0.433494	-0.369573	0.25875
346_DGDG 32:0	0.132573	0.182486	0.517083	0.469208	0.467743	0.600819	0.470078	-0.340993	0.568005	0.646589	0.457227	-0.305959	0.345088	0.647923	-0.366485	0.360516	-0.491563	0.240044	-0.397706	0.0200799	0.532148	0.490571	0.689287	0.6939	0.578329	0.309532	-0.42232	0.448385	0.494683	0.497198	-0.650066	0.711033	-0.0682505	-0.569825	0.556802	0.509869	0.549515	0.267401	-0.122946	0.0632185	-0.507531	0.455961	0.610124	0.194441	0.560961	0.586786	0.404006	0.0663193	0.299172
347_DGDG 34:6	0.37385	0.506603	0.848599	0.867796	0.870316	0.893757	0.866652	-0.521399	0.90454	0.761548	0.83435	0.121672	0.496513	0.839138	-0.181094	0.329081	-0.877281	0.461465	-0.808902	0.244944	0.771927	0.808364	0.851527	0.773874	0.817946	0.750084	-0.281641	0.618926	0.81962	0.820649	-0.669184	0.76388	0.244024	-0.825307	0.710528	0.676716	0.761361	0.653258	0.280206	0.00334042	-0.849293	0.872168	0.809439	0.503097	0.712824	0.856073	0.678526	0.304129	-0.231473
348_DGDG 34:5_2	0.343988	0.416681	0.747763	0.769116	0.750031	0.846329	0.769458	-0.733663	0.813181	0.694994	0.783926	-0.358286	0.670583	0.637598	-0.451191	0.283244	-0.741619	0.394125	-0.807913	0.16398	0.684769	0.655104	0.719698	0.811459	0.713442	0.559744	-0.419511	0.591083	0.661973	0.666093	-0.609072	0.701604	-0.0314893	-0.788603	0.518104	0.383353	0.691151	0.377797	0.0871111	0.103017	-0.84143	0.635543	0.690112	0.383012	0.523397	0.541399	0.458806	0.179145	-0.34536
349_DGDG 34:4 (3)	0.640563	0.748102	0.722208	0.723294	0.729207	0.75231	0.724957	-0.78815	0.795464	0.683136	0.648421	0.0912093	0.758351	0.671486	-0.0563995	0.166965	-0.849639	0.729232	-0.698982	0.0525634	0.793272	0.856112	0.701914	0.783455	0.75172	0.58162	-0.180189	0.665442	0.845555	0.845239	-0.828933	0.552281	0.394689	-0.875055	0.699519	0.443312	0.717864	0.705347	0.50038	0.0922424	-0.810972	0.804653	0.722923	0.365627	0.683918	0.724635	0.443547	0.434874	-0.317574
350_DGDG 34:4 (4)	-0.681251	-0.683725	-0.555966	-0.521838	-0.517148	-0.435507	-0.525193	0.66125	-0.522041	-0.515334	-0.325517	-0.376797	-0.601957	-0.39818	-0.260872	-0.214374	0.568777	-0.685673	0.348905	-0.189366	-0.502604	-0.63945	-0.614357	-0.461991	-0.614103	-0.6758	-0.075085	-0.559205	-0.65128	-0.659687	0.536085	-0.383134	-0.446107	0.598364	-0.534068	-0.415457	-0.558188	-0.743546	-0.535872	-0.246784	0.47761	-0.691293	-0.538912	-0.420485	-0.530041	-0.645966	-0.274305	-0.535002	-0.305025
351_DGDG 34:3	0.628445	0.732996	0.771896	0.773198	0.776297	0.848817	0.774942	-0.806675	0.849284	0.7016	0.6994	-0.0105302	0.739031	0.71199	-0.126172	0.181559	-0.910118	0.699207	-0.799281	0.0938413	0.813787	0.887036	0.728697	0.794727	0.790953	0.632912	-0.240392	0.680257	0.879267	0.879098	-0.808899	0.599404	0.363236	-0.920936	0.709916	0.458691	0.747036	0.703	0.486096	0.0530637	-0.879843	0.839182	0.751988	0.410495	0.692054	0.782729	0.429215	0.470395	-0.478453
352_DGDG 34:2	0.268509	0.359457	0.8031	0.787578	0.775348	0.927127	0.786928	-0.554436	0.83486	0.792029	0.755796	-0.307709	0.533206	0.791081	-0.404276	0.48997	-0.756754	0.357827	-0.732379	0.265223	0.747914	0.724892	0.886306	0.891575	0.816326	0.687787	-0.427759	0.657633	0.736672	0.738389	-0.692564	0.876306	0.0205718	-0.792721	0.707635	0.679176	0.791152	0.484762	0.0166471	0.126913	-0.827803	0.717918	0.820911	0.483721	0.718852	0.81497	0.659171	0.206218	0.474425
353_DGDG 34:1	-0.405599	-0.312009	0.273514	0.288081	0.279945	0.422628	0.285173	0.163103	0.293658	0.278284	0.340774	-0.452943	-0.144895	0.406713	-0.488284	0.354495	-0.163409	-0.31495	-0.265005	0.187299	0.201496	0.0724753	0.640406	0.477495	0.229097	-0.0317111	-0.381558	0.112002	0.0867441	0.0866537	-0.0801516	0.527105	-0.343568	-0.138048	0.207378	0.350576	0.230531	-0.148771	-0.456952	-0.0485976	-0.24081	0.0228302	0.300184	0.163375	0.230598	0.332017	0.4089	-0.321629	0.369772
354_DGDG 34:0 (1)	-0.322087	-0.25202	0.305282	0.287893	0.277159	0.492039	0.286059	0.0491552	0.331835	0.385064	0.352086	-0.493635	-0.0322053	0.453703	-0.49675	0.403677	-0.196389	-0.216367	-0.239011	0.129907	0.270799	0.148467	0.773921	0.603201	0.316035	0.0655361	-0.440055	0.199565	0.159653	0.159691	-0.245293	0.619488	-0.345927	-0.22264	0.305127	0.427451	0.315749	-0.092152	-0.475157	0.016855	-0.276389	0.101843	0.391825	0.141762	0.330573	0.377753	0.432903	-0.270604	0.675164
355_DGDG 36:6 (1)	0.637395	0.743186	0.893047	0.894833	0.896436	0.952056	0.895513	-0.771317	0.946982	0.7872	0.757404	0.16912	0.743533	0.820157	-0.0897466	0.313103	-0.960781	0.709207	-0.834688	0.215009	0.870699	0.940924	0.87589	0.858391	0.900367	0.77996	-0.21167	0.749536	0.944331	0.945844	-0.821818	0.733564	0.394207	-0.954409	0.793859	0.642666	0.85233	0.805523	0.469758	0.103661	-0.934022	0.932794	0.863724	0.532672	0.785394	0.907987	0.586749	0.496555	-0.413491
356_DGDG 36:5 (2)	0.236124	0.298756	0.722345	0.693133	0.689309	0.883243	0.693295	-0.483391	0.782482	0.76733	0.611951	-0.24082	0.461596	0.772202	-0.401869	0.460729	-0.698852	0.318491	-0.639425	0.180426	0.684752	0.657568	0.901177	0.848278	0.765679	0.687273	-0.444346	0.594185	0.671377	0.672973	-0.674284	0.873909	-0.0133975	-0.728457	0.661518	0.675169	0.742352	0.431598	-0.064778	0.0599208	-0.724518	0.677724	0.788516	0.392371	0.674101	0.806982	0.601098	0.211377	0.434777
357_DGDG 36:4 (2)	-0.341277	-0.29408	0.301641	0.280633	0.269263	0.557814	0.279166	0.0369188	0.325889	0.373411	0.270012	-0.512996	-0.0383462	0.424127	-0.574799	0.399514	-0.181107	-0.264575	-0.260183	0.121315	0.223748	0.10589	0.817761	0.634208	0.306765	0.163871	-0.502951	0.169219	0.124695	0.127277	-0.209221	0.631691	-0.432651	-0.209146	0.243267	0.405301	0.312781	-0.128403	-0.55729	-0.0332497	-0.271167	0.0770973	0.371175	0.127941	0.272078	0.348121	0.385064	-0.275994	0.604853
358_DGDG 36:3 (2)	0.324557	0.401126	0.439972	0.42884	0.436533	0.532941	0.431427	-0.54566	0.561192	0.471981	0.387817	-0.220056	0.427569	0.493972	-0.23917	-0.029031	-0.631822	0.3981	-0.563786	-0.202849	0.520048	0.578347	0.471156	0.472136	0.485663	0.250743	-0.389396	0.365996	0.564971	0.564297	-0.669801	0.406171	0.0922141	-0.656423	0.436007	0.226935	0.443328	0.355994	0.193973	-0.165758	-0.567287	0.517919	0.483807	0.0507727	0.422781	0.532186	0.17803	0.221018	-0.381281
359_DGDG 36:2	-0.0247926	0.0579801	0.600366	0.58715	0.574147	0.822341	0.586021	-0.30522	0.643598	0.623511	0.611831	-0.44216	0.26779	0.653528	-0.508591	0.442259	-0.543029	0.0660833	-0.57751	0.189864	0.542038	0.478417	0.870643	0.776408	0.611047	0.486142	-0.510633	0.448238	0.491863	0.492785	-0.495476	0.796633	-0.200685	-0.568543	0.518587	0.575006	0.595826	0.210233	-0.251449	0.0208561	-0.621831	0.464655	0.64975	0.32492	0.539779	0.660169	0.568044	-0.0122876	0.455371
360_DGDG 38:6 (2)	0.654979	0.764046	0.871395	0.882194	0.884036	0.95151	0.882057	-0.737899	0.92419	0.726283	0.729013	0.282856	0.731643	0.79404	-0.000287771	0.300624	-0.934389	0.730858	-0.78804	0.251547	0.866302	0.936984	0.875059	0.823375	0.882048	0.779024	-0.135211	0.750533	0.938694	0.937211	-0.771996	0.694158	0.448249	-0.912518	0.790675	0.66324	0.833329	0.827681	0.529678	0.14235	-0.902267	0.923424	0.854016	0.556239	0.785691	0.921532	0.60715	0.516171	-0.552774
361_DGDG 38:5 (1)	0.250093	0.307576	0.735626	0.706455	0.70635	0.883163	0.705987	-0.450869	0.789438	0.777398	0.629447	-0.157569	0.458593	0.794891	-0.378217	0.438495	-0.692422	0.327101	-0.627845	0.198016	0.672915	0.649779	0.888463	0.847522	0.764912	0.716815	-0.432087	0.578101	0.667116	0.668815	-0.649299	0.864725	-0.00577068	-0.718807	0.649744	0.685706	0.729319	0.442533	-0.038628	0.0529014	-0.721648	0.69124	0.777522	0.404033	0.659843	0.795135	0.587832	0.212507	0.467949
362_DGDG 38:4 (1)	-0.755125	-0.803158	-0.718989	-0.703082	-0.734493	-0.590658	-0.706905	0.651441	-0.705072	-0.67285	-0.594404	-0.738544	-0.688164	-0.700845	-0.464285	-0.110491	0.753901	-0.780114	0.535412	-0.250729	-0.59472	-0.699339	0.00186086	-0.36859	-0.639375	-0.438138	-0.308679	-0.53699	-0.716175	-0.731108	0.512502	-0.318134	-0.668968	0.748409	-0.557463	-0.238805	-0.54504	-0.77844	-0.833427	-0.202081	0.607189	-0.723726	-0.506403	-0.465692	-0.513286	-0.685653	-0.182747	-0.526782	0.114314
363_DGDG 38:4 (2)	-0.594939	-0.588225	-0.104547	-0.127837	-0.122758	0.0740905	-0.130389	0.322678	-0.0632331	-0.174281	-0.274544	-0.326282	-0.334145	0.0137662	-0.533023	0.0335534	0.188699	-0.568938	-0.0030725	-0.0876818	-0.206088	-0.31266	0.276887	0.154781	-0.130472	-0.374554	-0.460982	-0.268452	-0.292982	-0.293309	0.17169	0.187071	-0.612952	0.180526	-0.215477	0.0282462	-0.134578	-0.457035	-0.714776	-0.268501	0.113624	-0.423879	-0.0828835	-0.20516	-0.187485	-0.16373	0.0114131	-0.508982	-0.0822302
364_Lycopene	-0.666682	-0.768351	-0.927832	-0.921147	-0.923131	-0.953582	-0.922108	0.800572	-0.961542	-0.847784	-0.790774	-0.0931191	-0.80079	-0.849297	0.093293	-0.465407	0.959171	-0.738737	0.799924	-0.342972	-0.917023	-0.955167	-0.925621	-0.930297	-0.949463	-0.860042	0.136038	-0.834426	-0.962281	-0.964233	0.809827	-0.823298	-0.438098	0.952788	-0.859932	-0.705885	-0.925882	-0.828301	-0.453023	-0.232689	0.945159	-0.961253	-0.918298	-0.641619	-0.852366	-0.943495	-0.665521	-0.535355	-0.414044
365_DAG 34:1	-0.457489	-0.416648	0.619084	0.623217	0.65134	0.780184	0.61791	0.441857	0.789261	0.187912	0.594398	-0.801168	-0.146643	0.265742	-0.128335	0.176	-0.367853	-0.446877	-0.482265	0.259513	0.150119	0.131145	0.109203	0.153718	0.165913	0.162501	0.0158484	0.0028919	0.120861	0.117218	0.209096	0.0803721	-0.0183108	-0.223238	0.090116	0.114761	0.166456	-0.00755906	-0.168901	0.0474819	-0.746743	0.100028	0.064091	0.220979	0.0693519	0.0621202	0.508971	-0.20261	0.0639186
366_DAG 36:2	0.204099	0.286243	0.775217	0.765538	0.748703	0.878803	0.764354	-0.477529	0.788008	0.762725	0.741212	-0.335047	0.489706	0.751402	-0.422595	0.533517	-0.682643	0.284143	-0.688466	0.300841	0.699094	0.651725	0.86551	0.879475	0.772074	0.677989	-0.407091	0.6227	0.665545	0.668311	-0.624472	0.859775	-0.0236145	-0.723134	0.661178	0.674109	0.761429	0.424191	-0.0597831	0.147781	-0.78895	0.647353	0.780579	0.486066	0.675378	0.750569	0.666184	0.154601	0.413223
367_Cer t18:1/c22:0	0.55754	0.648474	0.92051	0.909678	0.895879	0.919612	0.909682	-0.750082	0.908081	0.828302	0.856939	0.00687331	0.754991	0.790933	-0.184254	0.501594	-0.868924	0.621045	-0.795981	0.389195	0.85116	0.877075	0.851387	0.89029	0.91389	0.772235	-0.202213	0.796154	0.886766	0.890831	-0.747267	0.802337	0.302178	-0.903716	0.80227	0.679838	0.881114	0.735662	0.34238	0.272573	-0.936117	0.860906	0.864693	0.647334	0.79908	0.864982	0.661242	0.418739	0.417868
368_Cer t18:0/c22:0	-0.424176	-0.433384	-0.0879298	-0.10277	-0.120285	-0.0157182	-0.106791	0.428169	-0.201611	-0.113184	0.0240698	-0.368523	-0.314012	-0.0862737	-0.0982373	0.312757	0.321947	-0.429637	0.184511	0.344233	-0.204484	-0.299435	-0.0124457	0.00563002	-0.141116	-0.0731436	0.0620469	-0.124632	-0.285203	-0.285501	0.376937	0.0561925	-0.228628	0.314124	-0.0996128	0.0878202	-0.111314	-0.283393	-0.361137	0.210979	0.157965	-0.282876	-0.126168	0.138926	-0.0838218	-0.168771	0.174228	-0.293088	0.482451
369_Cer t18:0/h22:0	-0.136207	-0.142838	0.297218	0.259958	0.23919	0.419782	0.256272	0.117667	0.187746	0.249643	0.352942	-0.486435	0.0238613	0.301802	-0.181974	0.51966	-0.0311236	-0.116458	-0.105206	0.465134	0.163938	0.0853972	0.38797	0.451028	0.269735	0.278816	-0.086965	0.23259	0.104633	0.105594	0.0233409	0.435456	-0.134588	-0.0913332	0.265638	0.392455	0.274181	0.0230451	-0.2104	0.332261	-0.224033	0.0613567	0.266756	0.385538	0.27612	0.180651	0.358855	-0.0560815	0.572507
370_Cer t18:1/c24:1	0.630402	0.791716	0.84722	0.888644	0.891571	0.639234	0.88751	-0.741262	0.843815	0.667179	0.889082	0.547466	0.78419	0.735362	0.323574	0.565688	-0.831953	0.736596	-0.627665	0.640041	0.896844	0.876482	0.8278	0.836309	0.823613	0.708967	0.376681	0.843957	0.874521	0.870881	-0.490545	0.637504	0.72324	-0.779016	0.84335	0.677744	0.808958	0.825937	0.630338	0.536436	-0.834598	0.850453	0.807832	0.816829	0.837208	0.783044	0.775954	0.489825	0.591227
371_Cer t18:1/c24:1_2	0.636639	0.7969	0.848675	0.889085	0.892211	0.650466	0.887972	-0.742848	0.845398	0.669718	0.888975	0.547113	0.789001	0.738241	0.326271	0.565589	-0.833327	0.742094	-0.625489	0.640572	0.89878	0.87928	0.83085	0.840129	0.826017	0.714619	0.380533	0.846338	0.877186	0.873511	-0.493827	0.638021	0.727697	-0.779917	0.845971	0.680737	0.811419	0.829666	0.634009	0.539353	-0.835633	0.853069	0.809575	0.817484	0.839428	0.78641	0.775841	0.494263	0.60149
372_Cer t18:1/c24:0	0.578235	0.659694	0.918075	0.897693	0.88885	0.96876	0.897524	-0.770526	0.919386	0.817812	0.821702	0.0275713	0.762885	0.809149	-0.216377	0.429083	-0.883106	0.641411	-0.811159	0.309967	0.845037	0.888238	0.851193	0.910605	0.918187	0.750936	-0.265337	0.774948	0.898735	0.902189	-0.802115	0.796403	0.271966	-0.930817	0.789296	0.665999	0.869139	0.735787	0.347994	0.216008	-0.939224	0.856557	0.860709	0.589753	0.783996	0.87717	0.605944	0.420149	0.328757
373_Cer t18:0/c24:0	0.52286	0.516666	0.73645	0.671442	0.674141	0.930824	0.66811	-0.489119	0.663097	0.512445	0.669417	-0.0141863	0.562956	0.657989	-0.116246	0.305042	-0.617781	0.5072	-0.619898	0.357873	0.561445	0.651779	0.581387	0.703198	0.700666	0.634785	-0.158451	0.542027	0.671737	0.672452	-0.537869	0.558947	0.232765	-0.692344	0.572603	0.514268	0.626942	0.583064	0.381367	0.240335	-0.756401	0.578727	0.575804	0.527123	0.548339	0.618992	0.294592	0.42818	0.22895
374_Cer t18:1/h24:0	0.267851	0.358204	0.739477	0.710344	0.698093	0.740185	0.70771	-0.460245	0.699759	0.621246	0.682309	-0.121376	0.512003	0.657645	-0.232731	0.443197	-0.61079	0.347106	-0.614956	0.379856	0.632295	0.633737	0.698893	0.759897	0.716249	0.516485	-0.229785	0.584094	0.646094	0.646889	-0.543155	0.684555	0.112424	-0.657037	0.633836	0.606879	0.669207	0.503811	0.141923	0.26116	-0.725158	0.579222	0.67454	0.525067	0.637469	0.597568	0.642155	0.147425	0.421645
375_Cer t18:0/h24:0	-0.586928	-0.632727	-0.323076	-0.353042	-0.365196	-0.143828	-0.357111	0.604824	-0.420917	-0.28567	-0.140665	-0.46025	-0.495879	-0.236218	-0.16339	0.166044	0.551761	-0.590529	0.385231	0.150646	-0.409067	-0.518537	-0.232073	-0.184067	-0.355736	-0.338896	-0.0251112	-0.325177	-0.507103	-0.508735	0.474923	-0.0959395	-0.409734	0.500845	-0.288417	-0.0949383	-0.330816	-0.522701	-0.514944	0.111946	0.391694	-0.533002	-0.324687	-0.0971757	-0.273646	-0.383528	-0.0426482	-0.440257	0.530081
376_Cer t18:1/c26:0	0.582028	0.661094	0.895581	0.877326	0.870377	0.984812	0.877318	-0.777213	0.92203	0.820866	0.810075	0.0139888	0.775465	0.817018	-0.249518	0.39295	-0.880973	0.653647	-0.796364	0.252489	0.857517	0.888487	0.834204	0.92283	0.909311	0.723592	-0.300529	0.772044	0.895281	0.897012	-0.829831	0.796459	0.249335	-0.932913	0.784413	0.655293	0.860499	0.706846	0.329876	0.187364	-0.928743	0.849124	0.865257	0.541797	0.778874	0.884803	0.580024	0.413512	0.227169
377_Cer t18:0/c26:0	-0.000608683	0.053517	0.557506	0.522922	0.514649	0.782097	0.519419	-0.189477	0.550916	0.530974	0.591683	-0.366463	0.251095	0.626629	-0.438948	0.418421	-0.41393	0.078103	-0.450598	0.258386	0.466789	0.40629	0.71367	0.740414	0.550435	0.372587	-0.4005	0.402575	0.422006	0.420231	-0.422359	0.70357	-0.165942	-0.465605	0.47814	0.55924	0.516165	0.187727	-0.178555	0.132722	-0.543133	0.339811	0.557143	0.3413	0.489688	0.518622	0.509839	-0.0293689	0.510614
378_Cer t18:0/h26:0	-0.629593	-0.646736	-0.492162	-0.488491	-0.488201	-0.292497	-0.492994	0.53613	-0.530497	-0.604777	-0.352755	-0.414546	-0.509245	-0.489637	-0.298564	-0.242906	0.592398	-0.656021	0.328148	-0.0919448	-0.520494	-0.609751	-0.47988	-0.368902	-0.535944	-0.557279	-0.144569	-0.514509	-0.605524	-0.614022	0.655984	-0.338546	-0.4937	0.576996	-0.537727	-0.415219	-0.510124	-0.661095	-0.47961	-0.168213	0.416346	-0.679378	-0.52117	-0.325681	-0.527616	-0.552289	-0.287735	-0.528414	0.264254
379_TAG 44:2	-0.702206	-0.787473	-0.643039	-0.665121	-0.67442	-0.626714	-0.667989	0.777408	-0.740395	-0.627293	-0.549775	-0.208822	-0.742965	-0.605138	0.0149356	-0.177779	0.797604	-0.768134	0.588072	-0.0831974	-0.77181	-0.803401	-0.653306	-0.724955	-0.693874	-0.594118	0.0435914	-0.675758	-0.792698	-0.790849	0.724432	-0.506338	-0.469532	0.776638	-0.648205	-0.408508	-0.68102	-0.680485	-0.531793	-0.112745	0.694089	-0.776177	-0.689	-0.384432	-0.633863	-0.694297	-0.364601	-0.529513	0.353136
380_TAG 44:1	0.635953	0.710868	0.8235	0.807341	0.819677	0.833362	0.808293	-0.587846	0.770221	0.661205	0.670768	0.39888	0.637186	0.702196	0.107403	0.425004	-0.776181	0.644479	-0.618591	0.48947	0.673458	0.748742	0.745729	0.637667	0.772264	0.699346	0.132261	0.654744	0.772446	0.782256	-0.504054	0.601519	0.542905	-0.720886	0.678607	0.56582	0.726489	0.812711	0.54342	0.2616	-0.727566	0.790111	0.673904	0.689986	0.656119	0.884303	0.482779	0.512378	0.386228
381_TAG 44:0	0.625254	0.710459	0.87981	0.876402	0.875664	0.927338	0.878332	-0.694143	0.895498	0.848535	0.787581	-0.00718915	0.686294	0.818919	-0.0944873	0.522706	-0.903365	0.668113	-0.754716	0.388416	0.85148	0.882379	0.8402	0.831233	0.885987	0.867504	-0.0547751	0.793633	0.890489	0.895381	-0.713321	0.786537	0.464514	-0.868608	0.817306	0.659662	0.876691	0.774086	0.429392	0.23344	-0.867603	0.919333	0.854183	0.656522	0.803262	0.924637	0.617297	0.567171	0.433934
382_TAG 46:1	0.662395	0.754714	0.925604	0.918878	0.9219	0.928828	0.919077	-0.717548	0.93021	0.820654	0.819632	0.125583	0.753905	0.842986	-0.0938158	0.483494	-0.914388	0.709612	-0.782218	0.438424	0.87249	0.909729	0.859979	0.879846	0.915338	0.836938	-0.0537412	0.809875	0.920659	0.922916	-0.705281	0.777402	0.465681	-0.886507	0.822411	0.681303	0.887409	0.810822	0.48909	0.268614	-0.909806	0.918305	0.862953	0.698411	0.807586	0.907059	0.644928	0.546059	0.289219
383_TAG 46:0	0.516731	0.561152	0.798963	0.761867	0.755268	0.803156	0.762303	-0.572614	0.791403	0.732627	0.613876	-0.169736	0.586688	0.747885	-0.11969	0.584814	-0.754644	0.544866	-0.62238	0.482646	0.754045	0.77614	0.80427	0.801434	0.840534	0.807193	-0.0518402	0.752207	0.788644	0.788722	-0.585203	0.804247	0.359912	-0.726343	0.773455	0.733315	0.824664	0.674516	0.293615	0.332573	-0.761824	0.789056	0.814321	0.669878	0.770457	0.833153	0.635853	0.515809	0.534735
384_TAG 48:3 (1)	0.098277	-0.071291	-0.528314	-0.585519	-0.570194	-0.213084	-0.583674	0.242462	-0.517517	-0.426632	-0.477588	-0.0976549	-0.235783	-0.422786	0.312588	-0.313972	0.421541	-0.00465488	0.480836	-0.317267	-0.403086	-0.331045	-0.617792	-0.605922	-0.434217	-0.226193	0.240615	-0.322979	-0.34949	-0.355871	0.206498	-0.506619	0.100503	0.368616	-0.327917	-0.390381	-0.41259	-0.227482	0.112322	-0.0440776	0.464904	-0.345868	-0.446268	-0.382833	-0.355317	-0.27807	-0.580168	0.232492	-0.107738
385_TAG 48:2	-0.211691	-0.388651	-0.552215	-0.614493	-0.607127	-0.178514	-0.61436	0.498447	-0.556042	-0.409022	-0.518924	-0.481813	-0.437823	-0.358499	0.115752	-0.0796672	0.553428	-0.293752	0.546501	-0.222653	-0.455036	-0.47949	-0.504303	-0.471698	-0.462851	-0.269892	0.107125	-0.371467	-0.490041	-0.49666	0.312076	-0.317591	-0.143473	0.480966	-0.335143	-0.263806	-0.40912	-0.453109	-0.259845	-0.0189394	0.511016	-0.491882	-0.420841	-0.368719	-0.3467	-0.305627	-0.468246	0.0392644	0.185464
386_TAG 48:1	0.715903	0.771652	0.907488	0.884805	0.883684	0.943242	0.885568	-0.749041	0.91495	0.85004	0.80416	-0.0162772	0.8008	0.843692	-0.105227	0.5311	-0.89465	0.752739	-0.741789	0.417577	0.894539	0.921505	0.866723	0.937265	0.931513	0.8816	-0.0645201	0.852232	0.927705	0.92874	-0.759594	0.806893	0.463932	-0.902395	0.854915	0.699155	0.918357	0.794173	0.466887	0.323581	-0.918591	0.918323	0.886644	0.683907	0.837707	0.92721	0.60429	0.620607	0.507195
387_TAG 50:6 (1)	0.334248	0.175673	-0.403333	-0.454036	-0.442426	-0.14903	-0.45482	0.247313	-0.467016	-0.432128	-0.2947	0.102247	-0.0750953	-0.387327	0.688573	0.0400724	0.377311	0.212483	0.492179	0.251198	-0.223773	-0.168072	-0.678506	-0.696202	-0.306509	0.0740609	0.716332	-0.0539606	-0.194259	-0.210778	0.351803	-0.493415	0.544755	0.374643	-0.0976763	-0.14829	-0.230559	0.0494461	0.462902	0.434597	0.344898	-0.183634	-0.321639	0.097633	-0.131799	-0.129205	-0.284714	0.548838	0.72074
388_TAG 50:6 (2)	0.329714	0.19875	0.380455	-0.501407	-0.409959	0.116038	-0.49948	-0.00802755	0.136965	0.330591	-0.550028	-0.795943	0.401836	0.308718	0.279778	0.396059	-0.0542997	0.289524	0.225885	0.129551	0.263698	0.49857	0.466841	0.68191	0.516568	0.503804	0.308963	0.23262	0.494239	0.498677	-0.44485	0.489897	0.430121	-0.472358	0.468479	0.481059	0.517512	0.52692	-0.219381	0.307052	-0.183911	0.471431	0.370415	0.102534	0.449387	0.417838	0.713617	0.358513	0.454618
389_TAG 50:5 (1)	-0.156363	-0.320787	-0.759434	-0.80373	-0.787143	-0.578839	-0.803645	0.560379	-0.769662	-0.658033	-0.740825	-0.125008	-0.498384	-0.622124	0.332877	-0.294634	0.719504	-0.25874	0.759946	-0.210369	-0.626845	-0.613603	-0.733071	-0.7339	-0.672886	-0.431627	0.410922	-0.498204	-0.628896	-0.639572	0.544042	-0.650416	0.0206445	0.73069	-0.519679	-0.456181	-0.625472	-0.450647	-0.049176	0.0207972	0.777002	-0.617591	-0.647502	-0.418869	-0.533423	-0.555737	-0.55241	0.0287998	0.141113
390_TAG 50:5 (2)	0.768932	0.853042	0.786383	0.806561	0.819268	0.8574	0.808916	-0.765015	0.84399	0.731543	0.677609	0.177061	0.739435	0.731155	0.0188088	0.243583	-0.913612	0.80517	-0.697989	0.175336	0.847976	0.912717	0.833658	0.831833	0.799615	0.742078	-0.0609255	0.740432	0.907288	0.907663	-0.741971	0.59156	0.541161	-0.872281	0.765783	0.473647	0.774729	0.810858	0.602859	0.0997822	-0.813143	0.904601	0.766103	0.508848	0.744768	0.829262	0.546308	0.682184	-0.109882
391_TAG 50:4 (1)	0.377165	0.278922	0.234689	0.158559	0.168135	0.595082	0.160468	-0.258457	0.273376	0.338292	0.203808	-0.35818	0.28279	0.379061	-0.109326	0.234637	-0.282558	0.351822	-0.163282	-0.0245258	0.321594	0.338118	0.308435	0.336822	0.344766	0.333127	-0.12805	0.330075	0.333571	0.330366	-0.442857	0.380144	0.137828	-0.368384	0.364999	0.257278	0.362381	0.203846	0.103385	0.117269	-0.299695	0.293294	0.34337	0.108689	0.34161	0.533206	-0.0338097	0.465608	0.121535
392_TAG 50:3 (2)	0.805129	0.744958	0.491845	0.436888	0.441115	0.589364	0.439988	-0.655163	0.50417	0.50585	0.439195	0.0309127	0.671579	0.449793	0.160758	0.196165	-0.579738	0.771092	-0.391111	0.0924177	0.568747	0.669099	0.396678	0.519458	0.575349	0.584342	0.0767896	0.57912	0.658439	0.658063	-0.634833	0.340718	0.517807	-0.654246	0.562317	0.31319	0.563359	0.630749	0.58191	0.245758	-0.574021	0.644325	0.505914	0.334156	0.524854	0.583817	0.0937611	0.744748	0.0110837
393_TAG 50:2 (2)	0.729399	0.685567	0.729361	0.671146	0.667153	0.827417	0.672625	-0.659908	0.724213	0.723985	0.639633	-0.102312	0.728397	0.705449	-0.0369862	0.493748	-0.708813	0.720191	-0.556716	0.288169	0.746139	0.782598	0.738482	0.849764	0.798148	0.782192	-0.0692984	0.748535	0.784082	0.78483	-0.725342	0.690249	0.409552	-0.798915	0.750443	0.593531	0.797948	0.666049	0.399354	0.33099	-0.785181	0.759944	0.749596	0.533173	0.72523	0.805038	0.344922	0.70903	0.427193
394_TAG 52:9 (2)	0.287529	0.193593	-0.232078	-0.287591	-0.26328	0.0554643	-0.285191	-0.0972437	-0.203437	-0.177739	-0.153242	-0.0530369	0.0684519	-0.164562	0.159232	-0.374838	0.0847526	0.228342	0.146805	-0.328401	-0.144501	-0.038108	-0.459204	-0.346754	-0.178803	-0.176516	0.0694118	-0.13704	-0.0539013	-0.0563418	-0.084094	-0.349136	0.14891	0.0167703	-0.138385	-0.355354	-0.208664	-0.00676346	0.301864	-0.095392	0.148117	-0.0972985	-0.244594	-0.276841	-0.180282	-0.101753	-0.496404	0.243242	-0.313015
395_TAG 52:7 (1)	0.650543	0.60263	0.499604	0.461868	0.466553	0.572128	0.464686	-0.590643	0.534269	0.491652	0.410522	0.00622153	0.580361	0.477016	0.0458775	0.202364	-0.587525	0.626431	-0.471832	0.0348605	0.545535	0.615508	0.429999	0.4827	0.556733	0.526589	-0.0833938	0.511434	0.61029	0.612141	-0.605523	0.400228	0.365022	-0.672303	0.512309	0.301763	0.548288	0.532223	0.409658	0.101561	-0.603716	0.593047	0.507708	0.281258	0.481685	0.590246	0.0808535	0.638945	-0.15266
396_TAG 52:7 (2)	-0.455747	-0.481618	-0.902604	-0.879734	-0.866118	-0.948456	-0.881372	0.638626	-0.910037	-0.929518	-0.768206	0.0143779	-0.634646	-0.87894	0.283309	-0.469201	0.824001	-0.498864	0.694252	-0.199846	-0.784254	-0.808221	-0.943133	-0.903977	-0.931772	-0.878165	0.413371	-0.728457	-0.833042	-0.843364	0.733194	-0.908008	-0.0488211	0.869443	-0.782361	-0.741834	-0.886749	-0.64593	-0.0437646	-0.0446961	0.841194	-0.847385	-0.907487	-0.483729	-0.787334	-0.896155	-0.67052	-0.348671	-0.794472
397_TAG 52:6 (1)	0.770298	0.702219	0.318425	0.267764	0.281341	0.410875	0.271246	-0.574441	0.342618	0.322197	0.228519	0.152738	0.557426	0.27768	0.245456	0.00244921	-0.454639	0.720206	-0.263873	-0.0283067	0.402712	0.533167	0.117359	0.223638	0.399752	0.438282	0.151585	0.415879	0.52148	0.520703	-0.516102	0.124115	0.526077	-0.502228	0.39062	0.141345	0.376498	0.560472	0.620261	0.147055	-0.383228	0.51305	0.321976	0.190342	0.350741	0.431895	-0.06016	0.697577	-0.172101
398_TAG 52:6 (2)	-0.339461	-0.530048	-0.713443	-0.735761	-0.737056	-0.697072	-0.739133	0.833978	-0.799161	-0.5376	-0.553355	-0.296382	-0.636832	-0.509736	0.224161	0.0659002	0.873646	-0.437818	0.816649	-0.00245488	-0.642015	-0.75226	-0.700765	-0.643804	-0.71718	-0.475662	0.405093	-0.477173	-0.769297	-0.780471	0.655199	-0.503181	-0.0585406	0.844884	-0.487329	-0.272912	-0.627101	-0.586584	-0.216098	0.233077	0.787534	-0.74858	-0.63574	-0.276042	-0.495077	-0.695442	-0.290927	-0.0636023	0.50852
399_TAG 52:5	0.792665	0.742728	0.523792	0.471575	0.481424	0.607901	0.474804	-0.669107	0.548966	0.521609	0.401481	0.0578646	0.664432	0.495954	0.107038	0.17797	-0.622391	0.763728	-0.436415	0.0637826	0.580781	0.682836	0.439296	0.545307	0.599153	0.578424	0.0232092	0.573584	0.677233	0.6783	-0.662287	0.381204	0.488873	-0.686259	0.562188	0.321159	0.578148	0.63945	0.560133	0.181161	-0.58842	0.655271	0.528443	0.324699	0.525597	0.620379	0.0857087	0.723175	-0.0981541
400_TAG 52:4	0.638853	0.633373	0.815977	0.768147	0.768106	0.913048	0.769584	-0.665027	0.828457	0.824593	0.682825	-0.109465	0.700675	0.816406	-0.18826	0.500812	-0.791828	0.654927	-0.660015	0.265872	0.785432	0.808373	0.798656	0.888728	0.859444	0.825837	-0.208358	0.748164	0.818718	0.822739	-0.777348	0.80868	0.30616	-0.860899	0.769904	0.643897	0.841543	0.656643	0.298	0.225098	-0.837007	0.811882	0.816234	0.534173	0.750584	0.883574	0.411128	0.593328	0.359306
401_TAG 52:3.1	0.710152	0.759572	0.879495	0.861687	0.861274	0.967182	0.862907	-0.770938	0.900176	0.823725	0.811027	-0.0668343	0.7892	0.828111	-0.139966	0.447824	-0.903225	0.740186	-0.766016	0.327444	0.870406	0.905872	0.819547	0.925225	0.896063	0.840952	-0.144362	0.805245	0.910329	0.912404	-0.776834	0.768132	0.413472	-0.928041	0.808188	0.617253	0.875478	0.743617	0.460284	0.23945	-0.934636	0.89551	0.844127	0.613505	0.786216	0.916059	0.467236	0.613247	0.31295
402_TAG 54:9	0.740952	0.663572	0.179345	0.13087	0.149796	0.263917	0.133873	-0.456083	0.199534	0.166561	0.0802474	0.261629	0.468077	0.140802	0.358582	-0.0722145	-0.316322	0.678385	-0.109939	-0.0206751	0.281737	0.414841	-0.100754	0.0127892	0.263792	0.349227	0.301534	0.317403	0.401115	0.397444	-0.363226	-0.0338606	0.577361	-0.330498	0.281913	0.0649895	0.244803	0.510012	0.655311	0.166904	-0.214135	0.397586	0.189728	0.143157	0.242125	0.312609	-0.106645	0.675325	-0.140597
403_TAG 54:8	0.796974	0.726346	0.334672	0.285873	0.303048	0.429432	0.288953	-0.560761	0.354806	0.306494	0.216024	0.207927	0.568189	0.293336	0.27501	0.0184255	-0.458353	0.740991	-0.261225	0.0154994	0.410249	0.538074	0.12895	0.234774	0.409322	0.454952	0.196437	0.427064	0.528871	0.527596	-0.488854	0.127488	0.563342	-0.495534	0.396911	0.160418	0.387364	0.586103	0.652503	0.165592	-0.385193	0.512545	0.32829	0.228192	0.355572	0.453395	-0.0539837	0.727265	-0.178808
404_TAG 54:7	0.809047	0.774433	0.652119	0.601751	0.612189	0.720567	0.604406	-0.697854	0.672079	0.6295	0.488277	0.0718328	0.719976	0.630526	0.0573168	0.294618	-0.713474	0.79308	-0.520396	0.15763	0.683026	0.764816	0.610823	0.710335	0.716824	0.6783	-0.00175846	0.667107	0.765199	0.767066	-0.718956	0.530459	0.499572	-0.771287	0.664569	0.450009	0.69589	0.706248	0.544091	0.219696	-0.691686	0.74174	0.64972	0.432905	0.630615	0.741647	0.198402	0.737303	-0.00696206
405_TAG 54:6	0.565154	0.579398	0.84088	0.797644	0.798748	0.948705	0.798921	-0.64448	0.857976	0.869447	0.703001	-0.136678	0.668332	0.854234	-0.275885	0.514411	-0.805583	0.594536	-0.687087	0.263174	0.785865	0.795265	0.820663	0.906008	0.871933	0.848922	-0.272374	0.734886	0.810413	0.815953	-0.782853	0.863549	0.235436	-0.861692	0.764513	0.666731	0.850029	0.627053	0.217907	0.183123	-0.839354	0.817315	0.834597	0.529622	0.750259	0.903677	0.459804	0.507545	0.433998
406_TAG 54:5	0.684614	0.731608	0.866909	0.847153	0.848477	0.964956	0.8485	-0.757155	0.895828	0.825886	0.782684	-0.091024	0.754819	0.832613	-0.173786	0.436301	-0.899703	0.715593	-0.766633	0.292874	0.856057	0.892633	0.817592	0.914019	0.888212	0.834402	-0.179136	0.786949	0.898624	0.900909	-0.785762	0.7796	0.381732	-0.923018	0.79504	0.612705	0.865077	0.722219	0.426986	0.202644	-0.915185	0.889221	0.840786	0.584786	0.77454	0.917824	0.454264	0.600223	0.187804
407_TAG 54:4	0.58463	0.625853	0.874634	0.849002	0.846914	0.980322	0.849955	-0.697388	0.900744	0.854766	0.784965	-0.151771	0.696457	0.854604	-0.259583	0.493535	-0.86929	0.618979	-0.76281	0.30607	0.833894	0.850648	0.847615	0.918826	0.896305	0.859618	-0.25731	0.768071	0.862087	0.86528	-0.767949	0.853187	0.275098	-0.898831	0.785516	0.668952	0.872633	0.663703	0.286858	0.185317	-0.903292	0.865347	0.859956	0.579353	0.77294	0.922726	0.503665	0.526377	0.559347
408_TAG 56:8	-0.615396	-0.661382	-0.765491	-0.740315	-0.743792	-0.631583	-0.742724	0.620883	-0.796097	-0.836297	-0.521704	-0.221238	-0.647316	-0.781443	0.0606659	-0.354542	0.768397	-0.684727	0.54771	-0.0620127	-0.738619	-0.794202	-0.785051	-0.769517	-0.809978	-0.683109	0.169674	-0.672162	-0.802719	-0.81154	0.88602	-0.715811	-0.34959	0.806029	-0.738484	-0.641161	-0.776819	-0.737621	-0.337634	-0.122163	0.687164	-0.820935	-0.790956	-0.375304	-0.732264	-0.775795	-0.488873	-0.449424	-0.103381
409_TAG 56:8_1	0.401895	0.310506	-0.212399	-0.257313	-0.230884	-0.100326	-0.254275	-0.163468	-0.174842	-0.176072	-0.304662	0.307405	0.103949	-0.193129	0.274663	-0.390461	0.0433318	0.333327	0.173094	-0.313926	-0.121936	0.0139861	-0.429416	-0.349743	-0.138741	-0.0611532	0.207144	-0.0886208	0.00189489	-0.000592113	-0.105321	-0.365863	0.284872	0.0326084	-0.120582	-0.28104	-0.171301	0.136883	0.408106	-0.079731	0.200198	-0.00606668	-0.200954	-0.235786	-0.152743	-0.0906509	-0.413708	0.336137	-0.307796
410_TAG 56:7	0.813602	0.765776	0.671157	0.626053	0.632329	0.741366	0.628524	-0.696796	0.690067	0.650483	0.5222	0.0700616	0.734644	0.638503	0.0308062	0.347909	-0.712273	0.786958	-0.536211	0.190946	0.701119	0.765712	0.670739	0.77601	0.735742	0.731702	-0.00682461	0.693863	0.766915	0.76851	-0.707654	0.564567	0.483469	-0.775268	0.671424	0.481729	0.728194	0.697626	0.508609	0.237791	-0.716456	0.750512	0.675762	0.463222	0.639961	0.762895	0.223642	0.765696	0.00169975
411_TAG 56:6	0.597762	0.607527	0.849689	0.806784	0.807047	0.964447	0.80756	-0.653588	0.859381	0.846759	0.72027	-0.1391	0.670523	0.852697	-0.239074	0.508844	-0.816963	0.619604	-0.698542	0.29285	0.792397	0.816742	0.841349	0.918677	0.881534	0.862611	-0.251102	0.748829	0.831967	0.83595	-0.769993	0.85325	0.264009	-0.870101	0.773596	0.675481	0.856384	0.652041	0.273953	0.206112	-0.858069	0.835072	0.837882	0.560798	0.759191	0.905292	0.447136	0.553201	0.619429
412_TAG 58:8	-0.33165	-0.466638	-0.750208	-0.82611	-0.823744	-0.155985	-0.826755	0.513953	-0.763423	-0.754613	-0.823273	-0.221692	-0.434086	-0.710055	0.632351	-0.212036	0.68605	-0.353301	0.620569	0.156382	-0.638806	-0.588736	-0.544082	-0.594587	-0.622176	-0.432533	0.604064	-0.487862	-0.602399	-0.618712	0.527775	-0.626261	0.25619	0.689207	-0.417237	-0.307392	-0.584659	-0.36346	0.327309	0.288468	0.670881	-0.649088	-0.603509	-0.20588	-0.405474	-0.623049	-0.332442	-0.126852	0.406123
413_TAG 48:0	0.635473	0.661833	0.872781	0.835266	0.828045	0.909008	0.834632	-0.631588	0.843073	0.799031	0.815245	-0.0942332	0.751525	0.811353	-0.0904821	0.610207	-0.781565	0.661621	-0.668473	0.492748	0.834614	0.835691	0.800007	0.897744	0.888039	0.832723	-0.0528231	0.814156	0.842876	0.843091	-0.673568	0.802142	0.405545	-0.829624	0.829472	0.720341	0.882272	0.71088	0.37575	0.402922	-0.896784	0.819139	0.840156	0.701572	0.811817	0.865458	0.595416	0.577378	0.585455
414_TAG 50:1	0.694278	0.752936	0.901654	0.885178	0.883358	0.973368	0.886154	-0.756922	0.913215	0.84188	0.844338	-0.0667702	0.791941	0.845398	-0.133819	0.471405	-0.908275	0.729699	-0.77392	0.35911	0.878891	0.911229	0.827296	0.924303	0.908578	0.846377	-0.1402	0.812031	0.916411	0.91913	-0.770218	0.783407	0.413694	-0.931644	0.823229	0.638196	0.887817	0.752728	0.455884	0.256858	-0.951581	0.903696	0.85527	0.637479	0.801791	0.920845	0.504146	0.590051	0.361305
415_TAG 50:0	0.249922	0.306072	0.70238	0.667071	0.656454	0.7896	0.665351	-0.3694	0.683012	0.687399	0.728649	-0.436803	0.495542	0.720964	-0.258972	0.596744	-0.579527	0.315732	-0.528477	0.432642	0.661047	0.599106	0.724386	0.776865	0.708906	0.587408	-0.205743	0.614502	0.606561	0.605888	-0.511901	0.789118	0.114366	-0.622695	0.680396	0.66268	0.71334	0.406614	0.0270784	0.31671	-0.730297	0.576745	0.707609	0.544378	0.67841	0.715515	0.612317	0.22505	0.55262
416_TAG 52:2	0.657835	0.68631	0.865272	0.834227	0.82827	0.955638	0.835515	-0.742962	0.885642	0.835432	0.77799	-0.140141	0.757329	0.824251	-0.179569	0.505273	-0.866623	0.686836	-0.736331	0.320987	0.855503	0.880261	0.852442	0.932036	0.905024	0.857765	-0.198933	0.806077	0.88592	0.887822	-0.785158	0.824415	0.341834	-0.911087	0.81488	0.670964	0.889345	0.703538	0.351837	0.252839	-0.917623	0.872997	0.86689	0.596239	0.800014	0.917459	0.493613	0.596689	0.595583
417_TAG 52:1	0.67386	0.754735	0.927681	0.918896	0.915587	0.982983	0.919811	-0.768577	0.949631	0.868548	0.86585	-0.0285074	0.801312	0.868435	-0.134292	0.493195	-0.93757	0.728289	-0.788177	0.376232	0.915652	0.938975	0.875134	0.943775	0.939143	0.871465	-0.142555	0.839155	0.943485	0.945488	-0.786208	0.823623	0.417878	-0.943672	0.85646	0.691214	0.918791	0.77642	0.440653	0.263189	-0.966292	0.937697	0.900869	0.657325	0.841639	0.944312	0.591201	0.558552	0.531937
418_TAG 52:0	0.443417	0.529842	0.805287	0.784771	0.778602	0.808535	0.784202	-0.587259	0.819689	0.754297	0.765941	-0.155842	0.660671	0.772388	-0.130579	0.546988	-0.773651	0.525854	-0.675999	0.377556	0.814531	0.790201	0.791672	0.828835	0.82486	0.688868	-0.155728	0.729986	0.790244	0.788925	-0.681698	0.795353	0.308245	-0.807501	0.797348	0.690126	0.822829	0.615537	0.237364	0.289327	-0.868843	0.771799	0.820306	0.581337	0.791576	0.821928	0.677341	0.380783	0.425908
419_TAG 54:3	0.73711	0.804408	0.889939	0.879336	0.874726	0.938082	0.881457	-0.846716	0.921629	0.840802	0.802639	0.00122631	0.830931	0.805413	-0.0996273	0.443822	-0.941583	0.781175	-0.777087	0.310571	0.905916	0.949257	0.861917	0.926559	0.922482	0.856293	-0.126602	0.842151	0.950372	0.952815	-0.818642	0.769861	0.451757	-0.956009	0.838035	0.635347	0.902717	0.798243	0.486664	0.247961	-0.942686	0.940237	0.880308	0.61646	0.822222	0.920276	0.5259	0.618672	0.459246
420_TAG 54:2	0.734731	0.776441	0.883944	0.859673	0.8554	0.922105	0.861244	-0.793586	0.909893	0.846277	0.773731	0.0193835	0.821769	0.82271	-0.077291	0.493424	-0.900653	0.77684	-0.734458	0.314779	0.900563	0.933691	0.879107	0.936577	0.930086	0.868243	-0.122878	0.846356	0.935391	0.936854	-0.82752	0.798418	0.4449	-0.941114	0.856593	0.686934	0.915223	0.792575	0.448457	0.280951	-0.927225	0.923312	0.895512	0.611487	0.841308	0.925769	0.54706	0.641343	0.475884
421_TAG 54:1	0.701505	0.781876	0.939821	0.93114	0.927823	0.979932	0.932083	-0.79081	0.959614	0.866058	0.861866	0.0557307	0.819332	0.861637	-0.103897	0.475568	-0.951171	0.754501	-0.806306	0.361297	0.920623	0.956203	0.888359	0.941346	0.948716	0.868705	-0.13149	0.842859	0.960617	0.963137	-0.806425	0.805517	0.443536	-0.962418	0.860026	0.689309	0.923302	0.812599	0.473441	0.255396	-0.975524	0.951464	0.903895	0.654655	0.844536	0.941218	0.598648	0.576597	0.454106
422_TAG 54:0	-0.000711083	0.0492049	0.476285	0.422815	0.42261	0.495956	0.419201	-0.0611007	0.405223	0.392806	0.382512	-0.37582	0.205634	0.505953	-0.14726	0.520525	-0.296618	0.0563644	-0.304815	0.433407	0.362555	0.314159	0.539107	0.556654	0.454342	0.354083	-0.102648	0.347328	0.330997	0.330897	-0.237556	0.580577	0.0317262	-0.330315	0.459588	0.522334	0.455639	0.236473	-0.0844314	0.290914	-0.447914	0.278414	0.441573	0.431267	0.461766	0.414779	0.542337	0.0189982	0.512125
423_TAG 56:4	-0.0696105	-0.0732523	0.0897949	0.0778744	0.182699	1	0.0708625	0.36283	0.215839	0.420692	0.954978	-0.284476	-0.06533	0.606778	-0.292914	0.321316	0.0624121	-0.058748	0.179697	0.454034	0.210966	-0.204456	-0.476364	0.514683	-0.0689015	-0.146992	0.013592	0.109645	-0.223219	-0.268498	0.442433	0.321018	-0.0235733	0.290428	0.249126	-0.0457219	0.00931096	-0.366849	-0.053532	0.128509	-0.185858	-0.170036	-0.00219536	0.327696	0.0842273	0.183737	-0.227405	0.00656289	1
424_TAG 56:4_1	0.718645	0.742867	0.873605	0.844326	0.842631	0.90864	0.845765	-0.742406	0.895336	0.83638	0.741597	0.0379581	0.781562	0.82901	-0.0807961	0.492717	-0.876598	0.74776	-0.722115	0.302443	0.865842	0.900751	0.866155	0.915167	0.912758	0.868547	-0.134339	0.812027	0.905992	0.908592	-0.806263	0.796114	0.424556	-0.922541	0.830686	0.682815	0.895554	0.771695	0.420151	0.250256	-0.907153	0.901529	0.873403	0.593896	0.813039	0.9153	0.505213	0.648695	0.340958
425_TAG 56:3	0.838259	0.874301	0.827626	0.811769	0.807414	0.852982	0.813582	-0.824637	0.841909	0.762474	0.765725	0.125306	0.861389	0.718633	0.079806	0.413336	-0.873972	0.861506	-0.697521	0.318056	0.8715	0.932607	0.84153	0.886966	0.867733	0.838002	0.0221822	0.8307	0.926629	0.926793	-0.776095	0.63776	0.580255	-0.909919	0.818527	0.585882	0.857066	0.841208	0.618844	0.321432	-0.898371	0.912994	0.814758	0.611618	0.794114	0.852139	0.479838	0.729207	0.310591
426_TAG 56:2 (2)	0.785505	0.811002	0.833161	0.811473	0.80724	0.827111	0.813209	-0.794173	0.856002	0.793873	0.73338	0.154128	0.84626	0.746597	0.0193897	0.453202	-0.850525	0.818877	-0.683483	0.281442	0.870378	0.90734	0.829239	0.879555	0.881797	0.822325	-0.0457457	0.8249	0.904601	0.905732	-0.807701	0.700615	0.505738	-0.909171	0.821473	0.631851	0.872233	0.80777	0.506016	0.296017	-0.882741	0.89203	0.8439	0.577802	0.802399	0.859713	0.512001	0.68164	0.246438
427_TAG 56:1 (2)	0.389382	0.481131	0.567545	0.578271	0.572861	0.765716	0.579237	-0.57697	0.66179	0.620746	0.712574	-0.347437	0.515014	0.614631	-0.202843	0.289886	-0.69003	0.494566	-0.609205	0.0596209	0.723411	0.711944	0.700306	0.658657	0.633378	0.478638	-0.27836	0.611486	0.693819	0.687069	-0.682173	0.596662	0.205154	-0.733747	0.649276	0.410676	0.641679	0.436247	0.265112	0.105931	-0.695932	0.651636	0.67941	0.314051	0.644915	0.732897	0.450696	0.359921	-0.0306476
428_TAG 56:0	0.588501	0.683382	0.92109	0.919676	0.915544	0.945998	0.919448	-0.692848	0.951937	0.841321	0.835479	0.0475652	0.717443	0.854141	-0.151678	0.491914	-0.919032	0.653441	-0.824406	0.367006	0.897451	0.918148	0.890313	0.899576	0.925623	0.838541	-0.149229	0.806684	0.922865	0.922652	-0.760041	0.816361	0.394264	-0.908935	0.838458	0.725549	0.903167	0.767708	0.391347	0.219733	-0.938453	0.920107	0.903386	0.639598	0.831048	0.914108	0.71966	0.508075	0.269115
429_TAG 58:6	0.818934	0.808857	0.386016	0.378368	0.389391	0.408866	0.381137	-0.629633	0.417671	0.346512	0.387366	0.290945	0.644437	0.293109	0.349768	0.0283362	-0.536939	0.79747	-0.342363	0.0730403	0.512809	0.618645	0.195749	0.279379	0.438151	0.500887	0.26945	0.495612	0.599163	0.595662	-0.490933	0.102412	0.664806	-0.550932	0.454885	0.161657	0.429149	0.651364	0.757162	0.203705	-0.473167	0.605275	0.376475	0.299719	0.416129	0.458274	0.0860027	0.714913	-0.29384
430_TAG 58:5	0.825586	0.79588	0.557175	0.525764	0.533745	0.539516	0.528582	-0.694675	0.583748	0.52866	0.459369	0.253597	0.726253	0.481796	0.190161	0.172007	-0.645812	0.807838	-0.467361	0.0837859	0.620232	0.712192	0.473453	0.541868	0.612867	0.590131	0.0867839	0.595396	0.703358	0.704302	-0.660607	0.344578	0.558797	-0.70741	0.575693	0.334787	0.595358	0.702698	0.616611	0.191864	-0.623999	0.693961	0.545879	0.35235	0.540578	0.588578	0.169443	0.721931	-0.178679
431_TAG 58:4	0.780009	0.777358	0.796504	0.762326	0.763437	0.750613	0.764364	-0.730435	0.815998	0.766443	0.621939	0.207051	0.794191	0.736117	0.0461791	0.439551	-0.803787	0.796169	-0.624322	0.241063	0.808532	0.854588	0.795989	0.8234	0.848302	0.799381	-0.0356915	0.771118	0.856599	0.859752	-0.790812	0.683415	0.498459	-0.866381	0.782029	0.626166	0.83514	0.792713	0.473465	0.257938	-0.818318	0.853523	0.805023	0.531883	0.760612	0.828394	0.443417	0.697197	0.167012
432_TAG 58:3	0.667529	0.727024	0.734514	0.719144	0.719195	0.781328	0.721156	-0.750342	0.798724	0.741163	0.674074	-0.0256219	0.752029	0.713097	-0.0557493	0.334437	-0.823313	0.736096	-0.65749	0.142016	0.826274	0.86145	0.747537	0.801582	0.797301	0.684223	-0.147802	0.739998	0.851178	0.849711	-0.814638	0.652358	0.411215	-0.869586	0.76696	0.537912	0.78528	0.696084	0.4463	0.192392	-0.815681	0.825206	0.786563	0.439609	0.750979	0.795557	0.46927	0.55589	0.0124993
433_TAG 58:2	0.768798	0.796372	0.805357	0.778431	0.780532	0.790975	0.780021	-0.76405	0.839997	0.765396	0.666979	0.198883	0.826071	0.748749	0.0227617	0.394271	-0.828582	0.812788	-0.646564	0.22427	0.843254	0.885021	0.790826	0.838874	0.857945	0.756649	-0.0664674	0.784951	0.883165	0.883963	-0.815312	0.679894	0.485577	-0.8877	0.798035	0.618301	0.836259	0.795135	0.4977	0.255657	-0.837374	0.860058	0.821814	0.521777	0.77888	0.830585	0.483194	0.640579	0.107821
434_TAG 58:1	0.542229	0.636515	0.740154	0.74322	0.739235	0.89933	0.743743	-0.702834	0.815893	0.742485	0.791555	-0.213131	0.685259	0.740083	-0.194152	0.342152	-0.826388	0.636692	-0.723891	0.152609	0.843697	0.851322	0.786611	0.832937	0.788007	0.647853	-0.249877	0.731192	0.839103	0.834155	-0.792051	0.69293	0.298607	-0.864881	0.758957	0.534933	0.782323	0.604718	0.367837	0.16476	-0.847334	0.796058	0.799698	0.439377	0.750211	0.827948	0.543595	0.447425	-0.0380076
435_TAG 58:0	0.580791	0.69305	0.890531	0.905044	0.895722	0.866969	0.90452	-0.678376	0.905987	0.75165	0.824492	0.125423	0.716168	0.775582	-0.0417987	0.525296	-0.878422	0.646458	-0.769139	0.50517	0.884415	0.89527	0.863149	0.834143	0.892314	0.80987	-0.0227865	0.82237	0.898107	0.8955	-0.613362	0.762952	0.457627	-0.83623	0.826414	0.720964	0.878675	0.776838	0.451447	0.319184	-0.905422	0.888204	0.876763	0.731707	0.824204	0.878705	0.75364	0.510089	0.375229
436_TAG 60:6 (2)	0.738256	0.703819	0.486635	0.427922	0.447937	0.14044	0.431434	-0.576765	0.465683	0.45709	0.107309	0.551655	0.606836	0.392037	0.021208	-0.0732017	-0.489085	0.686495	-0.326196	-0.123657	0.340797	0.495185	0.319286	0.36026	0.468571	0.257674	-0.1602	0.297145	0.507478	0.523188	-0.598633	0.237419	0.312886	-0.559793	0.328945	0.192317	0.356456	0.628181	0.504071	-0.0666335	-0.390952	0.498221	0.32569	0.104694	0.295496	0.223657	0.0207369	0.367928	-0.297027
437_TAG 60:5 (2)	0.854459	0.834358	0.609755	0.580002	0.588909	0.624695	0.582178	-0.70579	0.641849	0.549232	0.496259	0.250001	0.759707	0.544363	0.195771	0.206929	-0.694676	0.844421	-0.50129	0.136852	0.6805	0.768972	0.583918	0.643705	0.668665	0.646748	0.0974987	0.64818	0.759745	0.758364	-0.680184	0.400107	0.59172	-0.742093	0.634123	0.406747	0.65169	0.747014	0.64914	0.22521	-0.676568	0.733886	0.607919	0.408608	0.60044	0.655374	0.22827	0.752476	-0.142397
438_TAG 60:4	0.813615	0.818356	0.819091	0.785338	0.790582	0.801644	0.786565	-0.726593	0.839273	0.760839	0.649333	0.246669	0.825163	0.7704	0.0652255	0.425757	-0.817487	0.836035	-0.623123	0.274266	0.833936	0.880285	0.816158	0.858989	0.866751	0.805364	-0.00816572	0.790476	0.882279	0.88331	-0.788056	0.685353	0.53103	-0.871007	0.802989	0.649981	0.847084	0.821441	0.528854	0.285312	-0.833019	0.865504	0.820018	0.561293	0.779629	0.84809	0.459708	0.705485	0.184458
439_TAG 60:3	0.871132	0.901129	0.826544	0.816007	0.814978	0.869175	0.817007	-0.79901	0.842856	0.722966	0.759728	0.217368	0.86928	0.719998	0.114753	0.399091	-0.862368	0.888156	-0.686301	0.344885	0.873872	0.931801	0.870319	0.911712	0.861428	0.841115	0.0709663	0.832662	0.925984	0.923903	-0.741589	0.61254	0.617726	-0.889434	0.810111	0.594346	0.850501	0.856761	0.665802	0.334892	-0.889628	0.899381	0.80823	0.631677	0.784119	0.849061	0.475733	0.762879	0.282649
440_TAG 60:2	0.831962	0.862981	0.850686	0.836613	0.832998	0.865995	0.83763	-0.786445	0.873522	0.771344	0.757924	0.236106	0.870722	0.753616	0.0757616	0.444172	-0.86358	0.862322	-0.687294	0.336098	0.893993	0.935471	0.871677	0.904174	0.894015	0.845552	0.0248212	0.848593	0.93086	0.929408	-0.776751	0.677068	0.572811	-0.899735	0.837097	0.65908	0.883115	0.853343	0.584772	0.331813	-0.895236	0.910442	0.854926	0.624307	0.816988	0.87721	0.546602	0.721783	0.365852
441_TAG 60:1	0.438616	0.532645	0.584943	0.589963	0.586693	0.801444	0.590364	-0.603522	0.669349	0.62207	0.722111	-0.315663	0.559585	0.631529	-0.177096	0.288091	-0.698453	0.548647	-0.591709	0.0804664	0.745213	0.740799	0.705006	0.705681	0.655171	0.500795	-0.245725	0.640118	0.722753	0.714713	-0.713938	0.600025	0.241739	-0.744235	0.6766	0.433987	0.660748	0.473728	0.320475	0.157019	-0.707019	0.665808	0.693523	0.337731	0.671896	0.73849	0.462327	0.374434	0.0456928
Solyc03g080060_T	0.658793	0.769797	0.822263	0.823388	0.827125	0.846647	0.826197	-0.852977	0.880755	0.766103	0.718842	0.100345	0.748968	0.746047	-0.126408	0.204105	-0.9482	0.729064	-0.802981	0.1069	0.818661	0.90526	0.759017	0.790942	0.827019	0.655627	-0.237925	0.701275	0.90614	0.911494	-0.835509	0.633732	0.372007	-0.950766	0.722128	0.468591	0.767361	0.758903	0.505618	0.044048	-0.866838	0.881627	0.771616	0.444418	0.707491	0.807228	0.415925	0.465297	-0.540556
Solyc02g065400_T	-0.144957	-0.0788026	0.235782	0.238215	0.258924	0.36021	0.240351	-0.125816	0.35729	0.287973	-0.160208	-0.26857	-0.0374256	0.388979	-0.529996	-0.106221	-0.363916	-0.101862	-0.39793	-0.311581	0.148519	0.166372	0.432552	0.320406	0.215799	0.0394682	-0.590588	-0.00733268	0.18478	0.19349	-0.346862	0.377621	-0.337745	-0.317942	0.0736315	0.0984063	0.174918	-0.0201052	-0.290504	-0.487774	-0.229829	0.161168	0.233	-0.161827	0.0812496	0.365806	-0.019417	-0.16692	-0.676817
Solyc10g077120_T	0.186139	0.291025	0.617567	0.620985	0.638463	0.650109	0.623118	-0.505597	0.712063	0.601399	0.375403	-0.0952444	0.350173	0.648586	-0.491269	0.0220199	-0.727691	0.23787	-0.730928	-0.116232	0.482033	0.538005	0.614151	0.620573	0.569224	0.374715	-0.571774	0.313328	0.560585	0.571979	-0.607654	0.58948	-0.113786	-0.696147	0.368028	0.296622	0.499241	0.352338	0.00370198	-0.349119	-0.623783	0.564737	0.528437	0.140291	0.366032	0.586246	0.207343	0.0526703	-0.808931
Solyc03g082560_T	0.704233	0.805891	0.84637	0.854754	0.855556	0.88717	0.85649	-0.882107	0.899402	0.753006	0.762007	0.30811	0.848721	0.721052	-0.117398	0.222172	-0.920485	0.770253	-0.794858	0.157991	0.844874	0.905695	0.772532	0.833631	0.846151	0.656505	-0.191325	0.737948	0.906199	0.909667	-0.82084	0.622433	0.386192	-0.938612	0.718822	0.504255	0.794216	0.781687	0.508126	0.108378	-0.889838	0.869236	0.788852	0.482702	0.705888	0.816318	0.477559	0.465462	-0.81755
Solyc12g015860_T	-0.112321	-0.122254	-0.207752	-0.226535	-0.246981	-0.158368	-0.228225	0.141062	-0.333785	-0.106848	0.237691	-0.43785	-0.0307409	-0.251693	0.203891	0.32539	0.367596	-0.0808067	0.418674	0.380022	-0.103364	-0.199928	-0.180626	-0.0317334	-0.160465	-0.0486951	0.340648	0.0650153	-0.208439	-0.214775	0.305461	-0.0812932	0.0562012	0.299103	0.0137265	-0.04143	-0.0920193	-0.16641	-0.0131001	0.55575	0.220168	-0.191768	-0.131966	0.20366	0.022508	-0.248007	0.135502	-0.0900841	0.854141
Solyc05g010240_T	0.422382	0.499918	0.455151	0.415844	0.418484	0.529213	0.42209	-0.770331	0.562954	0.495664	0.127278	-0.325428	0.462959	0.400817	-0.456289	-0.140755	-0.689325	0.445438	-0.619034	-0.322467	0.460208	0.610531	0.349493	0.425188	0.511427	0.300887	-0.571593	0.328954	0.604014	0.611517	-0.744095	0.386991	-0.0237437	-0.721567	0.333688	0.121875	0.410733	0.425239	0.238961	-0.318893	-0.542433	0.56683	0.438236	-0.0268888	0.31155	0.497815	-0.133679	0.315253	-0.525188
Solyc07g044860_T	-0.234267	-0.143308	0.15686	0.169624	0.19059	0.331189	0.171226	-0.106258	0.270529	0.0874414	-0.284126	-0.325239	-0.155814	0.254227	-0.503765	-0.296157	-0.340244	-0.205925	-0.448891	-0.366551	0.021606	0.0992536	0.298655	0.156144	0.101611	-0.0397795	-0.627671	-0.151935	0.118714	0.127437	-0.231532	0.20852	-0.388867	-0.267574	-0.0667238	-0.0611191	0.0328091	-0.072615	-0.242922	-0.610809	-0.194837	0.0658221	0.0871578	-0.232087	-0.0592921	0.279075	-0.152048	-0.249696	-0.834054
Solyc11g007990_T	0.218622	0.333947	0.664375	0.664042	0.67625	0.723553	0.666101	-0.557079	0.733035	0.595722	0.401479	-0.078364	0.338433	0.651161	-0.432544	0.00353801	-0.781756	0.268239	-0.788113	-0.101682	0.489644	0.597133	0.645211	0.616492	0.610161	0.451264	-0.56943	0.332207	0.622093	0.635036	-0.647489	0.582499	-0.0728251	-0.747852	0.40004	0.315263	0.517025	0.436133	0.0936906	-0.339796	-0.6641	0.617293	0.546005	0.178733	0.399691	0.622458	0.217323	0.0835242	-0.867221
Solyc04g071140_T	-0.186915	-0.137252	0.173452	0.191104	0.205184	0.255581	0.193989	-0.1006	0.301596	0.177796	-0.190108	-0.187137	-0.079054	0.270943	-0.513764	-0.179474	-0.3187	-0.180976	-0.40778	-0.322071	0.0657516	0.0820895	0.296874	0.168944	0.125281	-0.0490531	-0.579027	-0.0969104	0.0983109	0.108504	-0.210914	0.256979	-0.370076	-0.257593	-0.0477133	-0.00119197	0.0811405	-0.0886647	-0.332745	-0.571872	-0.201315	0.0863579	0.131416	-0.202978	-0.0414578	0.272826	-0.125244	-0.1772	-0.77814
Solyc03g083910_T	-0.748401	-0.769971	-0.762182	-0.715958	-0.713982	-0.704897	-0.716915	0.641735	-0.73456	-0.795557	-0.67341	-0.0959599	-0.772542	-0.770781	-0.141042	-0.603486	0.694762	-0.82404	0.390392	-0.389501	-0.834532	-0.838113	-0.761067	-0.84993	-0.849273	-0.740654	-0.101783	-0.853742	-0.838111	-0.837898	0.771539	-0.751348	-0.549004	0.766547	-0.888518	-0.72856	-0.846837	-0.781469	-0.50384	-0.525607	0.70533	-0.814309	-0.838119	-0.629197	-0.877741	-0.814106	-0.549042	-0.620767	-0.698005
Solyc01g009760_T	0.467399	0.454417	0.173812	0.170877	0.160369	-0.0391893	0.169679	-0.0598609	0.0486494	0.148199	0.349926	0.532381	0.374599	0.0978465	0.744008	0.633966	0.0245391	0.501299	0.336028	0.795527	0.327857	0.245467	0.132299	0.280212	0.252103	0.388562	0.813506	0.527721	0.237312	0.227196	0.197544	0.153723	0.707171	0.0296127	0.469706	0.417314	0.319015	0.455445	0.54992	0.894919	-0.0364897	0.286215	0.290511	0.699128	0.469395	0.191806	0.454381	0.489913	0.93511
Solyc04g074130_T	0.743699	0.823715	0.698417	0.696624	0.700785	0.724097	0.699088	-0.888484	0.729928	0.629294	0.706148	0.27199	0.834077	0.550682	-0.0474168	0.0608	-0.796425	0.787536	-0.667406	0.0684559	0.707	0.80262	0.552446	0.667167	0.698415	0.513169	-0.118974	0.630601	0.79932	0.804002	-0.757811	0.406845	0.406626	-0.837788	0.586709	0.293118	0.636405	0.720536	0.601471	0.11062	-0.757717	0.759466	0.605753	0.376303	0.560991	0.618505	0.271224	0.451979	-0.729283
Solyc02g087400_T	0.249969	0.354146	0.674367	0.68006	0.690132	0.762463	0.682114	-0.556221	0.779007	0.694499	0.548472	-0.177691	0.413064	0.719538	-0.478387	0.132866	-0.789901	0.315169	-0.761026	-0.0588677	0.602251	0.635751	0.699023	0.700945	0.655603	0.479272	-0.541053	0.435511	0.65013	0.657596	-0.68706	0.682087	-0.0416466	-0.763589	0.490586	0.403652	0.601298	0.40291	0.0386317	-0.252552	-0.704105	0.663176	0.640527	0.215637	0.490458	0.701605	0.317416	0.149704	-0.784278
Solyc09g092130_T	0.775362	0.869338	0.777639	0.789498	0.792517	0.817699	0.791656	-0.897858	0.819627	0.671019	0.749346	0.337612	0.857852	0.624838	0.0177425	0.177973	-0.880928	0.826643	-0.739379	0.179257	0.808184	0.88518	0.716969	0.748879	0.778785	0.638297	-0.0600709	0.721687	0.880585	0.88276	-0.746066	0.494319	0.496986	-0.89657	0.683118	0.403741	0.732459	0.800467	0.641309	0.155286	-0.839538	0.847383	0.709745	0.493097	0.662575	0.737795	0.402535	0.544826	-0.749194
Solyc10g018140_T	-0.743735	-0.814964	-0.809934	-0.796924	-0.80069	-0.830975	-0.799219	0.887038	-0.857177	-0.721429	-0.70696	-0.257674	-0.869771	-0.685144	0.100582	-0.203734	0.885368	-0.797328	0.766045	-0.156756	-0.81281	-0.880844	-0.724762	-0.813644	-0.824654	-0.646943	0.177337	-0.71883	-0.881416	-0.885448	0.82289	-0.58333	-0.383983	0.923154	-0.697196	-0.464178	-0.7724	-0.770344	-0.490457	-0.102859	0.866398	-0.840446	-0.753344	-0.454678	-0.678624	-0.785563	-0.400124	-0.499357	0.499891
Solyc02g091140_T	0.41721	0.442458	0.0803519	0.0936098	0.0845575	-0.123806	0.0918189	-0.0925629	-0.0179526	0.0454851	0.463717	0.410562	0.288659	-0.0224397	0.635201	0.226911	0.000601113	0.449987	0.198012	0.444209	0.215299	0.212267	-0.146171	-0.0304672	0.0956215	0.191145	0.662438	0.316041	0.190702	0.18058	0.0809175	-0.139924	0.62047	0.00684685	0.277502	0.135986	0.117175	0.377433	0.625864	0.595154	-0.0219471	0.218399	0.0890642	0.40293	0.26934	-0.00709069	0.298217	0.336236	0.723213
Solyc03g113910_T	0.624804	0.790642	0.874688	0.866661	0.863802	0.7901	0.86464	-0.567655	0.858222	0.721365	0.636762	0.262116	0.774028	0.749771	-0.061179	0.5649	-0.788153	0.696243	-0.621069	0.438708	0.905512	0.902175	0.898068	0.909127	0.898033	0.825621	-0.117848	0.829785	0.899888	0.892411	-0.606867	0.846024	0.500856	-0.787808	0.837949	0.82574	0.902555	0.871167	0.476351	0.301536	-0.870489	0.84304	0.891439	0.659881	0.840209	0.876667	0.939799	0.579919	0.607945
Solyc03g120100_T	0.0806254	0.144256	-0.0362358	-0.0423365	-0.0382372	0.0224839	-0.0399612	-0.391085	0.0650963	0.0756228	0.166523	-0.232257	0.174158	-0.0339816	-0.235228	-0.424694	-0.181265	0.155088	-0.21274	-0.514393	0.0763703	0.157249	-0.0493041	0.0191903	0.00126052	-0.161817	-0.394171	-0.0305623	0.136586	0.135575	-0.399869	-0.127157	-0.169286	-0.267175	-0.0321969	-0.280457	-0.0553497	-0.00869191	0.0954236	-0.287421	-0.0912347	0.0821261	-0.0144043	-0.356082	-0.0335089	-0.160659	-0.130562	-0.123154	-0.576225
Solyc08g076220_T	0.261215	0.375198	0.702168	0.70058	0.709997	0.774685	0.70286	-0.600378	0.778065	0.648519	0.478072	-0.128665	0.381466	0.689251	-0.434248	0.0504671	-0.83065	0.311814	-0.827739	-0.0803987	0.553229	0.65489	0.670285	0.656079	0.660637	0.499164	-0.55603	0.392189	0.675698	0.687351	-0.700811	0.627747	-0.0255046	-0.797471	0.462871	0.361895	0.573428	0.471161	0.115187	-0.306789	-0.721894	0.677719	0.602473	0.214064	0.459919	0.681029	0.262537	0.143689	-0.882034
Solyc01g094790_T	-0.725691	-0.806793	-0.794139	-0.801134	-0.790047	-0.792035	-0.799972	0.752072	-0.754771	-0.615072	-0.82805	-0.245933	-0.789113	-0.603905	-0.144729	-0.409618	0.777811	-0.767312	0.663941	-0.460781	-0.805536	-0.861074	-0.715147	-0.741276	-0.795104	-0.719974	-0.126833	-0.786334	-0.857602	-0.854492	0.622452	-0.541435	-0.582237	0.798226	-0.759128	-0.558462	-0.778708	-0.807738	-0.661391	-0.427241	0.857849	-0.816238	-0.731667	-0.694655	-0.743007	-0.75361	-0.563557	-0.588848	-0.395244
Solyc05g052600_T	-0.519272	-0.464257	-0.0254538	-0.0137422	-0.00539386	0.263262	-0.0126981	0.103442	0.0790876	-0.0390283	-0.325753	-0.498093	-0.402897	0.0924848	-0.714802	-0.323545	-0.117272	-0.515064	-0.359514	-0.467447	-0.186289	-0.153941	0.168259	0.0159761	-0.0995814	-0.266217	-0.761945	-0.352359	-0.134794	-0.125266	-0.0838861	0.114117	-0.664514	-0.0742505	-0.278738	-0.199499	-0.157619	-0.384379	-0.557519	-0.719373	-0.0331063	-0.198845	-0.0995646	-0.405619	-0.264473	0.0679877	-0.268537	-0.453324	-0.952204
Solyc12g089290_T	0.653343	0.730318	0.556242	0.554025	0.55602	0.528361	0.556614	-0.826775	0.557366	0.480182	0.668898	0.314494	0.718102	0.349216	0.0237741	-0.0902742	-0.668027	0.675203	-0.590653	-0.00437462	0.519993	0.655905	0.327341	0.420976	0.526387	0.400298	-0.0950351	0.4574	0.653394	0.660869	-0.622758	0.189754	0.351543	-0.713754	0.406714	0.10385	0.451691	0.632564	0.597237	0.0401497	-0.628178	0.644019	0.402928	0.264686	0.382148	0.411354	0.144915	0.347871	-0.859512
Solyc01g080150_T	0.280317	0.222454	0.0267932	-0.0328676	-0.0474907	-0.0632536	-0.0340402	0.0894898	-0.0483645	0.202778	0.126654	-0.042873	0.165141	0.0893329	0.476455	0.480708	0.157586	0.356632	0.377358	0.30304	0.195786	0.140058	0.205997	0.204031	0.17844	0.332916	0.459599	0.355045	0.125966	0.115842	-0.103917	0.194893	0.482999	0.0630432	0.389854	0.40568	0.237643	0.29996	0.25118	0.625201	0.10263	0.180548	0.250384	0.276294	0.398459	0.0723982	0.432878	0.312063	0.77386
Solyc12g042890_T	0.701846	0.755459	0.669948	0.626253	0.611344	0.6924	0.625927	-0.604395	0.653345	0.688841	0.683693	-0.254017	0.692512	0.598634	-0.261795	0.564701	-0.623355	0.76317	-0.503822	0.401298	0.763016	0.784561	0.69819	0.75307	0.749775	0.669812	-0.283225	0.79903	0.768147	0.761164	-0.808973	0.681498	0.349958	-0.703348	0.783317	0.638431	0.742372	0.706032	0.427063	0.581493	-0.681804	0.723012	0.747127	0.598765	0.784862	0.665667	0.699831	0.604338	0.802549
Solyc08g006830_T	0.53486	0.688652	0.820083	0.808416	0.808222	0.880116	0.810551	-0.871088	0.868167	0.765584	0.694481	-0.188419	0.736477	0.72225	-0.389756	0.153937	-0.934838	0.617926	-0.852881	0.047369	0.798302	0.883032	0.730954	0.857881	0.82063	0.6373	-0.537224	0.656168	0.883292	0.886481	-0.835141	0.709621	0.138115	-0.957864	0.661446	0.433237	0.756761	0.66276	0.439159	-0.0463457	-0.906019	0.823371	0.745401	0.384721	0.648444	0.766951	0.33146	0.343066	-0.836136
Solyc02g087790_T	0.559611	0.710124	0.828944	0.800908	0.807215	0.859623	0.80391	-0.772541	0.879593	0.824367	0.662137	-0.33064	0.689903	0.789185	-0.676269	0.222072	-0.90108	0.60653	-0.798694	-0.027036	0.778886	0.859227	0.700332	0.833772	0.811188	0.432894	-0.70366	0.597628	0.856154	0.863337	-0.855607	0.752202	-0.148464	-0.951286	0.637087	0.424587	0.725553	0.61172	-0.0088048	-0.161226	-0.873061	0.785949	0.738417	0.279665	0.615847	0.754597	0.324193	0.233251	-0.567311
Solyc09g014610_T	0.419809	0.488168	0.486218	0.51766	0.494061	0.517887	0.516757	-0.367041	0.409184	0.470881	0.828023	-0.400449	0.425698	0.412693	0.0139779	0.466534	-0.405207	0.465241	-0.289342	0.52468	0.566575	0.529186	0.352065	0.483787	0.473871	0.396735	0.134077	0.61502	0.519466	0.514282	-0.187266	0.395203	0.326437	-0.417439	0.548058	0.309124	0.484333	0.412603	0.461344	0.484685	-0.479023	0.497282	0.476329	0.6147	0.546237	0.445472	0.457066	0.401397	0.487058
Solyc03g118740_T	0.647897	0.605229	0.210586	0.16936	0.160461	0.270694	0.171724	-0.479895	0.268282	0.264065	0.186736	0.158291	0.506317	0.174878	0.127763	0.0188557	-0.281741	0.661472	-0.12585	-0.159276	0.361773	0.444584	0.25442	0.250646	0.352568	0.387087	-0.0693859	0.383641	0.423627	0.416999	-0.492832	0.175058	0.308618	-0.385374	0.329629	0.237698	0.336352	0.460952	0.4608	0.125384	-0.264321	0.403229	0.348484	0.0370008	0.320441	0.249153	0.0363719	0.526372	-0.07906
Solyc12g088800_T	-0.20418	-0.186412	-0.0577062	-0.0147702	-0.0390006	0.0692572	-0.020632	0.1751	-0.109932	-0.241686	0.252676	-0.415557	-0.103538	-0.155458	0.0302703	0.256739	0.162285	-0.193009	0.0139284	0.320396	-0.00553274	-0.0920477	0.0616136	0.0414097	-0.0681585	0.0615974	0.115384	0.0201978	-0.0991096	-0.112742	0.246717	0.00999922	-0.0720268	0.151575	-0.0222008	0.0997316	0.00649315	-0.150239	-0.133877	0.286952	-0.0715538	-0.139748	-0.0138509	0.16619	0.00519317	-0.0883199	0.224164	-0.0912646	0.455059
Solyc12g013700_T	-0.792696	-0.865212	-0.895989	-0.883603	-0.877581	-0.885799	-0.884798	0.80975	-0.887749	-0.838669	-0.810167	-0.174649	-0.855802	-0.803446	-0.0696774	-0.496176	0.880725	-0.862143	0.65286	-0.388484	-0.914523	-0.962081	-0.888866	-0.897905	-0.939213	-0.824636	-0.0133401	-0.890873	-0.96435	-0.966483	0.815145	-0.754129	-0.558731	0.912284	-0.897694	-0.70234	-0.911276	-0.88692	-0.600803	-0.401747	0.881176	-0.945683	-0.898188	-0.685182	-0.883671	-0.928061	-0.5935	-0.626112	-0.755643
Solyc03g095900_T	-0.675992	-0.784247	-0.849362	-0.871148	-0.864974	-0.895121	-0.873301	0.869986	-0.899692	-0.773779	-0.841009	-0.124391	-0.834331	-0.732132	0.122944	-0.41737	0.921714	-0.758615	0.830747	-0.487	-0.879476	-0.909976	-0.808244	-0.851314	-0.879858	-0.738609	0.143086	-0.858102	-0.915016	-0.918906	0.815923	-0.704308	-0.369855	0.947621	-0.791333	-0.531307	-0.844749	-0.744742	-0.508493	-0.319422	0.896346	-0.887532	-0.845393	-0.730654	-0.783315	-0.863106	-0.453544	-0.496652	0.826113
Solyc02g078500_T	0.338441	0.476262	0.756407	0.748916	0.76421	0.728408	0.75168	-0.679557	0.837682	0.675243	0.540427	0.00906754	0.529549	0.708113	-0.409361	0.0858155	-0.881866	0.405591	-0.831769	-0.0465996	0.643192	0.716797	0.682591	0.710503	0.706222	0.469398	-0.496441	0.460669	0.73211	0.743388	-0.728586	0.634285	0.0491729	-0.847471	0.520998	0.396064	0.625317	0.557449	0.141128	-0.248967	-0.781066	0.726418	0.652283	0.243023	0.516087	0.692859	0.35581	0.177848	-0.727614
Solyc06g065820_T	0.0636222	0.0533765	-0.203005	-0.201004	-0.22317	-0.295396	-0.202975	-0.0449153	-0.217483	-0.201845	0.159358	-0.164377	0.0890436	-0.333665	0.383052	0.0743481	0.206757	0.0827023	0.186018	0.179665	-0.00821364	-0.0187289	-0.118616	-0.171075	-0.101104	0.128271	0.349733	0.0893967	-0.0474761	-0.0649962	0.196271	-0.214287	0.210737	0.166363	0.0288864	-0.0300412	-0.0439337	0.0348496	0.189451	0.363643	0.0967045	-0.0189744	-0.0552225	0.0970778	0.0396181	-0.295279	0.272508	0.120413	0.483538
Solyc12g089300_T	0.135895	0.0656456	-0.10216	-0.145085	-0.157736	-0.234491	-0.146304	0.208888	-0.262032	-0.0910605	0.0965917	0.398397	0.0281557	-0.160392	0.559799	0.281458	0.331204	0.124229	0.471661	0.429712	-0.108266	-0.126354	-0.219808	-0.146216	-0.0865521	0.0624808	0.53223	0.0762086	-0.126151	-0.127018	0.33083	-0.164274	0.295251	0.264502	0.0597649	0.0724899	-0.0835654	0.110564	0.245467	0.556545	0.253325	-0.102011	-0.11114	0.270317	0.0578656	-0.263291	0.0716495	0.131846	0.798627
Solyc12g005300_T	0.352464	0.354947	0.292421	0.286853	0.269702	0.183297	0.282949	-0.145786	0.191682	0.261376	0.582114	0.377876	0.315116	0.178505	0.56433	0.566406	-0.162377	0.371713	-0.112002	0.595419	0.373158	0.340775	0.142571	0.21477	0.311482	0.367934	0.626948	0.457088	0.326423	0.316414	-0.227158	0.18078	0.562156	-0.209657	0.441698	0.393205	0.365765	0.400698	0.421954	0.722832	-0.31081	0.339184	0.313869	0.52978	0.436825	0.209984	0.527308	0.402115	0.713596
Solyc08g007130_T	-0.337429	-0.326346	-0.503489	-0.48508	-0.480618	-0.267654	-0.487248	0.0945978	-0.503418	-0.638443	-0.146553	-0.253815	-0.251357	-0.61298	-0.170895	-0.548302	0.411034	-0.371544	0.140578	-0.222945	-0.472811	-0.460706	-0.664025	-0.497342	-0.560159	-0.644546	-0.0928273	-0.476842	-0.471906	-0.480199	0.460729	-0.629975	-0.336768	0.377301	-0.586044	-0.715726	-0.584887	-0.52138	-0.0899074	-0.206748	0.325581	-0.57199	-0.616532	-0.359961	-0.596735	-0.634336	-0.499848	-0.391069	-0.55815
Solyc10g006130_T	0.588383	0.643673	0.468074	0.488423	0.490861	0.558474	0.488222	-0.724803	0.490181	0.342411	0.679547	0.237536	0.627465	0.282448	-0.0935081	-0.157035	-0.581506	0.594489	-0.632879	-0.0767194	0.473678	0.578759	0.169615	0.372263	0.423427	0.348765	-0.147874	0.387779	0.569713	0.569093	-0.56179	0.0965053	0.260453	-0.650534	0.298825	0.00250256	0.376779	0.484505	0.556706	-0.0261158	-0.608034	0.502294	0.32077	0.18447	0.273845	0.257397	0.0986376	0.351727	-0.900577
Solyc09g056360_T	0.52176	0.520345	0.0516561	0.063469	0.0611382	-0.226068	0.0618516	-0.144778	-0.0173016	0.0504405	0.376633	0.437431	0.390611	-0.0272596	0.68243	0.245889	0.0294756	0.564143	0.27633	0.398525	0.261975	0.238678	-0.101525	0.023165	0.127068	0.244289	0.705214	0.38446	0.214699	0.201493	0.00943834	-0.103563	0.680902	0.00479424	0.324737	0.176435	0.173375	0.416845	0.656691	0.659961	0.00275367	0.239847	0.148529	0.387907	0.312694	-0.00245714	0.305147	0.431529	0.818967
Solyc05g046320_T	0.391265	0.491907	0.617446	0.614043	0.597016	0.423567	0.614423	-0.479469	0.61047	0.68879	0.640801	0.0245612	0.578713	0.594484	0.0032801	0.545468	-0.520838	0.525517	-0.315866	0.391413	0.711372	0.650036	0.657528	0.747579	0.690032	0.431837	0.0570288	0.717161	0.643861	0.642087	-0.566876	0.661597	0.360141	-0.549918	0.749456	0.643864	0.679573	0.55857	0.271167	0.481398	-0.539476	0.641223	0.727876	0.546136	0.751467	0.593323	0.688057	0.247354	0.768711
Solyc05g052100_T	0.77533	0.805672	0.774746	0.736526	0.732159	0.831652	0.737297	-0.783793	0.754551	0.724383	0.74937	0.180181	0.859227	0.679214	0.0647523	0.425518	-0.724186	0.837148	-0.515411	0.329147	0.805277	0.846974	0.731348	0.810902	0.836476	0.693261	-0.00667083	0.816399	0.848835	0.84909	-0.749201	0.644297	0.463676	-0.816008	0.792164	0.596996	0.801075	0.788485	0.550246	0.433228	-0.755607	0.792338	0.783961	0.589444	0.779686	0.793925	0.483721	0.571371	0.663175
Solyc08g067160_T	0.832016	0.836664	0.450584	0.441623	0.437679	0.551348	0.441947	-0.659623	0.43761	0.359303	0.584478	0.296934	0.715549	0.288702	0.433432	0.16008	-0.516415	0.83992	-0.326476	0.251067	0.585459	0.685164	0.383949	0.398094	0.520437	0.663314	0.322868	0.617758	0.664697	0.655617	-0.47315	0.16417	0.681513	-0.558336	0.554964	0.305035	0.517406	0.729115	0.807924	0.424045	-0.525619	0.651539	0.470095	0.45144	0.534737	0.483275	0.313271	0.708437	0.48838
Solyc11g017440_T	0.788577	0.780911	0.690055	0.67734	0.680065	0.689439	0.678467	-0.716655	0.709344	0.700842	0.698212	-0.0720762	0.776722	0.672066	-0.0876396	0.41542	-0.681136	0.830818	-0.444478	0.242135	0.808561	0.807778	0.712193	0.804284	0.770304	0.599664	-0.112549	0.800342	0.805816	0.803328	-0.697284	0.668279	0.3501	-0.756607	0.7667	0.526486	0.754519	0.710929	0.465909	0.359632	-0.658254	0.739788	0.775169	0.507597	0.763246	0.711404	0.545547	0.610404	0.388444
Solyc04g080520_T	0.697015	0.680365	0.388843	0.365137	0.365196	-0.0128323	0.37031	-0.570365	0.418533	0.541141	-0.0190591	-0.0199103	0.555893	0.399853	0.0445728	0.474682	-0.388425	0.723309	-0.029928	0.194279	0.558767	0.541122	0.575929	0.572597	0.56346	0.499399	0.0355184	0.635444	0.538691	0.540486	-0.470074	0.608463	0.406969	-0.429454	0.589171	0.508874	0.590826	0.573696	0.10452	0.317295	-0.278782	0.606247	0.616779	0.36698	0.593939	0.524076	0.380096	0.66795	0.404203
Solyc06g033860_T	0.576512	0.50316	0.316462	0.252991	0.251323	0.482451	0.251172	-0.380509	0.288767	0.282493	0.316787	0.20137	0.512321	0.272209	0.179291	0.161554	-0.23125	0.586482	-0.104812	0.0827268	0.375791	0.440947	0.297799	0.391699	0.423275	0.457134	0.0970533	0.443595	0.435373	0.427442	-0.48898	0.236583	0.326046	-0.357992	0.421403	0.367997	0.403641	0.479176	0.404205	0.366802	-0.297976	0.357346	0.387871	0.227752	0.410313	0.24963	0.236871	0.456904	0.362403
Solyc06g007130_T	0.707814	0.777607	0.638827	0.623114	0.619782	0.743789	0.62458	-0.792158	0.6736	0.648156	0.723786	-0.0115921	0.861983	0.5555	-0.0246961	0.344227	-0.667076	0.801232	-0.461437	0.207568	0.792467	0.787262	0.625754	0.752717	0.721561	0.58329	-0.0429814	0.766128	0.774361	0.77008	-0.705475	0.552741	0.400197	-0.743118	0.715114	0.470133	0.718731	0.684581	0.480167	0.374109	-0.683614	0.724291	0.719913	0.455331	0.708956	0.676366	0.50095	0.479211	0.349135
Solyc03g045140_T	0.303199	0.210842	-0.120282	-0.17955	-0.179069	-0.212044	-0.176453	-0.24237	-0.15334	0.115201	0.118794	0.0460271	0.364255	-0.127041	0.0744442	0.0540046	0.175733	0.295596	0.365333	-0.0450159	0.00955069	-0.0356956	-0.204663	0.0804962	-0.0198138	-0.0552607	0.158142	0.130542	-0.0445378	-0.0426439	-0.145398	-0.0589572	0.0836658	0.0458832	0.0317478	-0.0883507	0.0106689	0.00489813	0.0614462	0.325087	0.138255	-0.0186199	-0.0415756	-0.0500134	0.0191423	-0.272649	-0.178818	0.103506	0.274537
Solyc06g064550_T	0.579099	0.579609	0.435674	0.389604	0.383278	0.505247	0.393124	-0.726709	0.43868	0.596915	0.618283	-0.233181	0.706199	0.387981	-0.129783	0.265152	-0.46656	0.623939	-0.291071	0.0912187	0.553662	0.560052	0.336181	0.574784	0.530641	0.457377	-0.114222	0.591087	0.551962	0.553892	-0.627615	0.43151	0.218219	-0.592725	0.52012	0.232328	0.532771	0.415405	0.312671	0.330662	-0.495541	0.547383	0.493774	0.295714	0.504028	0.404673	0.181395	0.381197	0.276282
Solyc01g112270_T	0.229675	0.185305	-0.143472	-0.216134	-0.20755	0.0377233	-0.215843	-0.124144	-0.175676	-0.0504903	-0.0443636	-0.412647	0.271462	-0.0552672	0.235289	0.0231256	0.173221	0.288314	0.372118	-0.0407135	-0.0139978	-0.00209641	-0.0147728	0.122988	-0.0026685	0.0603486	0.0793819	0.0964287	-0.00583708	-0.0096159	-0.136057	0.0184582	0.07066	0.0432426	0.0981331	0.00762355	0.0191273	0.0275059	0.18354	0.319602	0.119412	-0.0654054	-0.000321269	-0.0448475	0.0921962	-0.0595778	-0.182776	0.0686181	0.320228
Solyc04g080250_T	-0.664508	-0.76679	-0.916029	-0.91972	-0.913865	-0.963048	-0.920722	0.87756	-0.937315	-0.852237	-0.886432	-0.146359	-0.804168	-0.81852	0.120291	-0.344203	0.948241	-0.729204	0.840556	-0.213191	-0.878753	-0.938344	-0.828572	-0.862882	-0.902283	-0.74967	0.216303	-0.784172	-0.94207	-0.946012	0.815166	-0.691909	-0.374881	0.971859	-0.792224	-0.582586	-0.856065	-0.788608	-0.486593	-0.145163	0.954262	-0.912031	-0.839871	-0.555607	-0.773062	-0.869013	-0.569595	-0.489447	0.408373
Solyc02g084880_T	0.78936	0.720545	0.442877	0.377094	0.37656	0.292032	0.377963	-0.422962	0.44414	0.590503	0.21139	-0.0790416	0.613009	0.476188	0.0581121	0.425153	-0.388541	0.805216	-0.103178	0.100139	0.603172	0.609717	0.612489	0.650392	0.609464	0.619973	-0.00591278	0.655324	0.599176	0.592335	-0.662887	0.593814	0.444336	-0.450841	0.666604	0.609743	0.635033	0.665895	0.407007	0.375051	-0.337943	0.594865	0.644118	0.293198	0.670739	0.519819	0.558779	0.659842	0.522358
Solyc10g009610_T	0.460795	0.382681	-0.173784	-0.210472	-0.209	-0.184146	-0.208267	-0.401369	-0.168456	0.025549	0.198698	-0.238351	0.482831	-0.175762	0.471363	0.00121498	0.0485827	0.444916	0.338148	-0.0687283	0.119396	0.125647	-0.147837	-0.015031	-0.0222691	0.0581599	0.333334	0.196068	0.0921353	0.0832466	-0.234113	-0.141732	0.348082	-0.0394312	0.161509	-0.0858462	0.0410829	0.148236	0.364731	0.55538	0.0373001	0.125435	-0.00165796	-0.0293816	0.15429	-0.0787522	0.00328195	0.299768	0.577284
Solyc02g081550_T	-0.810055	-0.866797	-0.803162	-0.787596	-0.780393	-0.802467	-0.790162	0.887251	-0.813193	-0.779014	-0.788854	-0.146827	-0.911481	-0.668161	-0.0665518	-0.424345	0.834424	-0.862921	0.622458	-0.336558	-0.864252	-0.907417	-0.798487	-0.830698	-0.857129	-0.792944	-0.000270605	-0.851236	-0.903549	-0.904824	0.744341	-0.642705	-0.51269	0.882229	-0.804595	-0.561302	-0.84526	-0.82369	-0.578757	-0.376784	0.835912	-0.896805	-0.813876	-0.615943	-0.794019	-0.824261	-0.526712	-0.628209	-0.492472
Solyc05g056420_T	0.505036	0.562712	0.417848	0.424922	0.389356	-0.0270691	0.426694	-0.663745	0.43774	0.474394	0.470921	0.33846	0.648201	0.283788	0.238899	0.319397	-0.40409	0.564595	-0.218171	0.189543	0.575581	0.575399	0.491732	0.469692	0.533714	0.405491	0.00348687	0.578939	0.547994	0.542218	-0.42806	0.432795	0.434082	-0.455553	0.56098	0.529123	0.524362	0.565283	0.356958	0.31062	-0.480383	0.586205	0.567776	0.332869	0.562799	0.393271	0.535202	0.437791	0.497365
Solyc06g076480_T	0.019936	0.141544	0.542135	0.570647	0.578979	0.635054	0.572525	-0.411108	0.648924	0.526201	0.426937	-0.263221	0.212703	0.569976	-0.567258	0.038599	-0.67418	0.0713289	-0.746355	-0.122958	0.42784	0.448476	0.585095	0.545367	0.476609	0.294549	-0.604708	0.239845	0.465761	0.475541	-0.505347	0.552737	-0.204195	-0.618716	0.289435	0.241856	0.431655	0.210675	-0.130764	-0.410644	-0.590725	0.471843	0.466356	0.0984923	0.29627	0.556111	0.231664	-0.0370624	-0.871526
Solyc03g110960_T	0.458011	0.50574	0.309486	0.299403	0.310169	0.378647	0.301433	-0.72112	0.351054	0.285368	0.525263	0.0436233	0.61501	0.170616	-0.243205	-0.284873	-0.439653	0.47485	-0.461852	-0.223265	0.320628	0.406542	0.0169345	0.297876	0.287755	0.117786	-0.286947	0.243108	0.400392	0.404323	-0.512978	0.0352632	0.0460421	-0.535348	0.149453	-0.167735	0.23042	0.288769	0.350274	-0.104139	-0.444513	0.332877	0.177196	-0.00703347	0.122821	0.0370098	-0.0916157	0.125641	-0.884825
Solyc11g012070_T	0.662989	0.679185	0.398473	0.369882	0.360665	0.481648	0.37138	-0.736297	0.374091	0.385538	0.613345	0.0628858	0.684872	0.231956	0.166598	0.0988108	-0.449542	0.694987	-0.29962	0.131151	0.494445	0.585496	0.257439	0.408516	0.476252	0.469003	0.0664316	0.542693	0.573648	0.570681	-0.522624	0.206892	0.394438	-0.547932	0.465662	0.189144	0.445607	0.5563	0.584225	0.358853	-0.472768	0.552995	0.407924	0.331827	0.451343	0.319893	0.189978	0.454799	0.334799
Solyc12g008690_T	0.489046	0.455067	0.122544	0.0982634	0.0873239	-0.220639	0.0978618	-0.284559	0.03295	0.10887	0.365287	0.45483	0.418551	-0.0552368	0.48276	0.0651293	-0.0319066	0.48538	0.109644	0.190603	0.162391	0.228499	-0.100253	0.0493721	0.163745	0.281161	0.405701	0.270696	0.218195	0.216115	-0.144402	-0.115951	0.447642	-0.108743	0.212185	0.117687	0.147643	0.418416	0.506516	0.431349	-0.0811751	0.260879	0.103461	0.230286	0.20088	-0.184084	0.171343	0.314901	0.791712
Solyc10g086190_T	0.804122	0.865718	0.807287	0.791966	0.790691	0.842596	0.79351	-0.875478	0.809958	0.716063	0.736033	0.268011	0.855593	0.656972	0.0645373	0.272814	-0.850786	0.849198	-0.68664	0.209613	0.804586	0.902711	0.797012	0.776109	0.833845	0.72472	-0.0514092	0.761539	0.903621	0.906987	-0.815012	0.567822	0.502985	-0.903125	0.745127	0.511688	0.789805	0.851961	0.628392	0.25091	-0.840059	0.873414	0.757676	0.526965	0.728063	0.823863	0.447344	0.590894	-0.0395606
Solyc07g053270_T	0.698294	0.815821	0.791016	0.766497	0.766979	0.797358	0.769204	-0.865056	0.815383	0.79	0.590964	0.14113	0.820482	0.676008	-0.130148	0.215986	-0.855644	0.781193	-0.687043	0.0476025	0.793191	0.884283	0.776526	0.814362	0.827821	0.70356	-0.32041	0.711	0.884016	0.888441	-0.874325	0.662172	0.34676	-0.907439	0.701018	0.500076	0.779938	0.7921	0.573671	0.0810205	-0.800291	0.857796	0.759257	0.395294	0.68955	0.784813	0.385959	0.476183	-0.178023
Solyc01g008790_T	0.700654	0.789746	0.863926	0.855148	0.852941	0.885336	0.857748	-0.895857	0.906416	0.818422	0.762737	0.0818245	0.830828	0.757928	-0.133432	0.309573	-0.941866	0.763593	-0.799441	0.17698	0.86189	0.930657	0.815362	0.861239	0.886391	0.737332	-0.223014	0.775904	0.932641	0.937748	-0.862726	0.703171	0.37644	-0.973568	0.775172	0.543575	0.8435	0.787201	0.47446	0.14331	-0.912601	0.911979	0.832321	0.509326	0.762388	0.854873	0.488515	0.510866	-0.349962
Solyc07g065060_T	0.740351	0.795184	0.558956	0.579178	0.566191	0.574372	0.581607	-0.791839	0.623412	0.572993	0.641287	0.0855982	0.744977	0.430157	0.0778601	0.173751	-0.695256	0.789836	-0.546877	0.0415047	0.726115	0.787681	0.574806	0.580405	0.637225	0.618706	-0.0389583	0.67393	0.765429	0.76152	-0.702657	0.382615	0.462028	-0.746672	0.61945	0.352555	0.637633	0.701211	0.588723	0.199688	-0.68231	0.775715	0.6375	0.339294	0.609315	0.6161	0.388825	0.597932	-0.252497
Solyc07g049690_T	-0.356495	-0.265785	-0.162039	-0.148031	-0.126966	-0.252256	-0.145079	0.0865305	-0.0586245	-0.182683	-0.63381	-0.135437	-0.351017	-0.0858536	-0.169165	-0.436682	-0.0696559	-0.328964	-0.11066	-0.44829	-0.236857	-0.140037	0.00299078	-0.225827	-0.189738	-0.294963	-0.353177	-0.379491	-0.132742	-0.124381	-0.00689006	-0.119383	-0.272848	0.0413679	-0.255975	-0.231024	-0.245207	-0.170295	-0.232558	-0.592342	0.132143	-0.117525	-0.184532	-0.405349	-0.246629	0.0150859	-0.222359	-0.3516	-0.58266
Solyc07g049670_T	0.630644	0.692059	0.223816	0.244393	0.249453	-0.0827011	0.24545	-0.518937	0.218045	0.195713	0.475552	0.411861	0.556104	0.0712651	0.45246	-0.0674295	-0.32316	0.671423	-0.141107	0.0951619	0.373121	0.448664	-0.122255	0.0792215	0.248911	0.23238	0.394024	0.371233	0.423828	0.418546	-0.317213	-0.110122	0.626143	-0.332944	0.321735	0.0284055	0.232528	0.541862	0.748033	0.295387	-0.268198	0.454338	0.200269	0.241588	0.296565	0.114994	0.181008	0.403947	-0.0878615
Solyc07g016170_T	0.832353	0.859499	0.825377	0.807335	0.803583	0.873067	0.80939	-0.865782	0.841871	0.733621	0.75271	0.134857	0.846668	0.70165	-0.0186788	0.309709	-0.883426	0.838368	-0.740911	0.247789	0.825041	0.911748	0.787446	0.858402	0.850386	0.772197	-0.0791652	0.780965	0.911404	0.913778	-0.781859	0.606373	0.488981	-0.923152	0.746148	0.515372	0.812841	0.807643	0.601367	0.226779	-0.8925	0.879093	0.771024	0.55807	0.720784	0.822453	0.35987	0.694172	-0.543343
Solyc07g048010_T	0.404482	0.454041	0.70086	0.693995	0.681006	0.821897	0.694687	-0.524801	0.708841	0.789442	0.751256	-0.207172	0.693391	0.703952	-0.254074	0.684394	-0.556029	0.495817	-0.403734	0.460508	0.764779	0.627975	0.72038	0.866922	0.753313	0.755769	-0.109943	0.772751	0.633335	0.633995	-0.534248	0.833423	0.178951	-0.62037	0.731151	0.657183	0.78436	0.451054	0.0712656	0.448481	-0.655975	0.62415	0.791456	0.605467	0.73317	0.882144	0.620811	0.291313	0.888016
Solyc01g088360_T	0.362909	0.332665	-0.0667198	-0.0685681	-0.0695293	-0.36739	-0.0712185	-0.0863385	-0.156935	-0.152954	0.513227	0.412692	0.320479	-0.205799	0.500643	0.0216923	0.180773	0.358876	0.26449	0.276005	0.0372079	0.024597	-0.380109	-0.134925	-0.058902	-0.0396134	0.539464	0.141266	0.00739533	-0.0022949	0.151138	-0.30636	0.423396	0.110477	0.0483559	-0.0744781	-0.0439516	0.196101	0.486416	0.483257	0.068671	-0.022732	-0.100927	0.207801	0.0288023	-0.343066	0.0450454	0.213741	0.670866
Solyc07g021750_T	0.244853	0.289206	0.0577299	0.0735729	0.0599879	0.0209886	0.0706591	-0.151725	-0.0498456	-0.0833983	0.429341	0.121319	0.225994	-0.126346	0.422522	0.129275	0.023351	0.268806	0.0630864	0.435819	0.117828	0.142823	-0.115569	-0.00941265	0.0584716	0.197276	0.429637	0.229717	0.132562	0.122987	0.174099	-0.142582	0.36989	0.00782144	0.155527	0.0145752	0.0637012	0.247409	0.496339	0.501224	-0.0704855	0.11505	0.0236568	0.381903	0.151426	-0.102664	0.222441	0.176512	0.544869
Solyc06g060880_T	0.708375	0.809445	0.83486	0.79767	0.799049	0.849678	0.80016	-0.800186	0.867491	0.82453	0.589576	0.172114	0.792644	0.763521	-0.153484	0.218536	-0.882831	0.781895	-0.709725	0.0560594	0.81706	0.910985	0.767533	0.833269	0.86616	0.684863	-0.325672	0.713143	0.909389	0.91318	-0.898973	0.69814	0.375933	-0.92191	0.739986	0.570096	0.792149	0.811064	0.570503	0.057004	-0.822627	0.869167	0.790473	0.399456	0.71919	0.818638	0.370911	0.506401	-0.143363
Solyc02g089630_T	-0.0248291	-0.0121423	0.326616	0.29567	0.304238	0.514929	0.29516	0.0787016	0.322058	0.316017	0.0324945	-0.21786	-0.0657219	0.495535	-0.0154465	0.425242	-0.264941	0.0265247	-0.173148	0.230207	0.262068	0.247641	0.573401	0.37947	0.355011	0.381816	-0.155388	0.246239	0.268809	0.271139	-0.158881	0.551054	0.0189127	-0.263542	0.384944	0.454251	0.343895	0.190538	-0.0692724	0.0696279	-0.232572	0.259368	0.40153	0.286995	0.395474	0.588805	0.269409	0.157076	0.500988
Solyc07g066560_T	0.0974539	0.0595077	-0.434959	-0.405675	-0.407943	-0.533874	-0.406737	0.299382	-0.445824	-0.303161	-0.0887712	0.253219	-0.132979	-0.354067	0.584154	-0.0316411	0.440514	0.130537	0.579401	0.0552136	-0.168629	-0.215746	-0.453421	-0.499431	-0.341963	-0.308307	0.57827	-0.0653718	-0.248509	-0.263533	0.313203	-0.42828	0.368549	0.420329	-0.0861288	-0.189325	-0.286644	-0.0707346	0.355399	0.353334	0.464356	-0.223633	-0.262277	-0.0511721	-0.0950309	-0.320786	-0.0623381	0.125566	0.43431
Solyc02g081300_T	0.642358	0.558407	0.34528	0.271192	0.258827	0.389661	0.273287	-0.582816	0.254418	0.395469	0.478537	0.0485092	0.63634	0.179592	0.164027	0.263678	-0.25072	0.604606	-0.100769	0.26623	0.344807	0.416353	0.185901	0.402351	0.433619	0.549413	0.148796	0.498724	0.420714	0.424221	-0.371054	0.239767	0.332308	-0.384522	0.397711	0.235719	0.416298	0.480007	0.420536	0.484666	-0.336897	0.448035	0.336682	0.381332	0.375982	0.217086	0.100433	0.492214	0.702599
Solyc06g053260_T	-0.131005	-0.205272	-0.638427	-0.681701	-0.679565	-0.908322	-0.680397	0.149239	-0.755986	-0.75244	-0.941579	0.194905	-0.143596	-0.829648	0.160143	-0.625069	0.708985	-0.229609	0.67078	-0.287888	-0.641327	-0.583835	-0.808577	-0.681739	-0.663383	-0.734814	0.191201	-0.5332	-0.600507	-0.599575	0.582246	-0.802935	-0.138213	0.605173	-0.694061	-0.72267	-0.664956	-0.330814	-0.0183129	-0.105831	0.657681	-0.734979	-0.744309	-0.494624	-0.707201	-0.899585	-0.571366	-0.213701	1
Solyc07g061720_T	0.701218	0.703986	0.630293	0.54727	0.543767	0.651854	0.54734	-0.311442	0.570252	0.711465	0.47752	-0.22161	0.613031	0.663021	0.0895141	0.517064	-0.48845	0.739728	-0.278211	0.282592	0.668556	0.703758	0.59053	0.648361	0.714894	0.698877	0.0773526	0.695638	0.695801	0.693135	-0.635009	0.624291	0.562095	-0.567841	0.742724	0.646255	0.717279	0.737055	0.591827	0.399835	-0.549177	0.675079	0.685396	0.473362	0.710264	0.692541	0.402085	0.667894	0.498512
Solyc08g078190_T	0.480094	0.496612	0.249981	0.264473	0.263208	0.291286	0.265676	-0.654167	0.278544	0.178858	0.458699	0.157344	0.462801	0.0406533	-0.0637835	-0.32403	-0.422915	0.449895	-0.527194	-0.264011	0.256306	0.398897	-0.0844042	0.0595808	0.219394	0.261362	-0.190512	0.186877	0.386733	0.388125	-0.453819	-0.112383	0.152714	-0.509385	0.0892754	-0.207479	0.176702	0.330872	0.462318	-0.165892	-0.435388	0.370447	0.11211	-0.0242821	0.0661185	0.0490053	-0.102493	0.301145	-0.919238
Solyc05g006160_T	0.636589	0.642225	0.391124	0.412812	0.42375	0.0348149	0.415999	-0.663497	0.497661	0.475309	0.317356	0.613157	0.521059	0.388301	0.0924098	0.0170593	-0.585076	0.666617	-0.392106	-0.178012	0.569192	0.619393	0.425208	0.400928	0.465938	0.240556	-0.0713613	0.467968	0.603963	0.603008	-0.690969	0.300572	0.393793	-0.636384	0.465188	0.236921	0.445148	0.56484	0.482868	-0.0365118	-0.418236	0.583784	0.492217	0.097076	0.464329	0.426301	0.309835	0.533646	-0.236091
Solyc11g007550_T	0.81855	0.806721	0.683481	0.644691	0.646392	0.7007	0.645774	-0.737885	0.631895	0.596716	0.669389	0.513959	0.847766	0.516392	0.171186	0.28529	-0.598693	0.824474	-0.40692	0.268119	0.631991	0.703835	0.657631	0.635545	0.706608	0.624949	0.106207	0.668944	0.714625	0.720899	-0.641555	0.441532	0.489462	-0.69029	0.607769	0.465913	0.66105	0.782279	0.575281	0.365295	-0.62345	0.689158	0.60561	0.503564	0.588112	0.697793	0.317663	0.55738	0.414625
Solyc01g111000_T	0.172609	0.11154	-0.269735	-0.2808	-0.293343	-0.248169	-0.279275	0.0833801	-0.351396	-0.14246	0.0333669	-0.136325	0.110146	-0.277105	0.479413	0.252704	0.382347	0.175299	0.621435	0.407588	-0.0790023	-0.153892	-0.254278	-0.181468	-0.152735	-0.0109675	0.55504	0.1443	-0.167023	-0.173999	0.391836	-0.155886	0.288019	0.352212	0.043758	-0.0430214	-0.0887024	-0.0295426	0.237177	0.63862	0.328626	-0.118586	-0.111581	0.245892	0.0365378	-0.165136	-0.0750943	0.17947	0.713105
Solyc05g051200_T	0.0721681	-0.0129342	-0.283756	-0.348137	-0.343905	-0.267958	-0.348601	0.143297	-0.32381	-0.168509	-0.276215	0.103118	-0.0397139	-0.252615	0.214798	-0.28326	0.317674	0.0496477	0.359983	-0.294048	-0.270019	-0.177579	-0.310079	-0.236364	-0.224766	-0.105677	0.10544	-0.211951	-0.189607	-0.19042	-0.0624493	-0.344453	0.0244876	0.223504	-0.16566	-0.175546	-0.240934	-0.0507958	0.0885593	0.0498878	0.291014	-0.193178	-0.26553	-0.324028	-0.183437	-0.379299	-0.209282	-0.038124	0.0710387
Solyc02g081360_T	0.0392309	-0.0993019	-0.467794	-0.467009	-0.501263	-0.482966	-0.468799	0.17916	-0.504573	-0.396665	0.0210118	0.0274683	-0.102948	-0.535424	0.429827	-0.0808717	0.527575	-0.00277162	0.467658	-0.0357133	-0.28374	-0.302687	-0.435545	-0.415144	-0.361255	-0.118265	0.404454	-0.127911	-0.332788	-0.347074	0.276392	-0.458742	0.15581	0.406368	-0.227237	-0.225255	-0.301232	-0.22081	0.184672	0.305783	0.378647	-0.316521	-0.317457	-0.152959	-0.221437	-0.547706	-0.126867	0.106234	0.485529
Solyc01g065500_T	0.777072	0.85998	0.79357	0.789967	0.784911	0.868559	0.791149	-0.885694	0.808835	0.693914	0.767901	0.162705	0.851508	0.646838	0.0450304	0.266684	-0.859453	0.837805	-0.701566	0.233557	0.832425	0.918676	0.760091	0.789811	0.827153	0.705757	-0.0576487	0.780696	0.913448	0.913246	-0.79319	0.56462	0.497949	-0.900219	0.758956	0.501605	0.787187	0.821882	0.642765	0.274868	-0.859327	0.868864	0.766209	0.543149	0.743498	0.807565	0.468874	0.571588	0.0497496
Solyc03g094010_T	0.778841	0.835981	0.752573	0.750706	0.738436	0.815154	0.751734	-0.781982	0.765088	0.722526	0.817513	0.210978	0.875457	0.632822	0.119313	0.40425	-0.748396	0.846883	-0.55606	0.33891	0.852107	0.872084	0.714523	0.780399	0.808965	0.702517	0.0668628	0.833178	0.859287	0.855923	-0.70442	0.574809	0.542841	-0.805097	0.79534	0.572105	0.797193	0.788039	0.60056	0.425861	-0.78882	0.83517	0.786177	0.594471	0.781421	0.777692	0.5621	0.599637	0.586
Solyc10g006640_T	0.16643	0.122145	0.00894707	0.000561357	-0.0300143	0.0317463	0.000822902	0.0380388	0.0232084	0.301161	0.395542	-0.133537	0.100766	0.135783	0.202034	0.421875	0.0678123	0.259848	0.26722	0.0794013	0.294112	0.180685	0.301724	0.261772	0.177519	0.253359	0.141773	0.388399	0.151257	0.138013	-0.202292	0.268928	0.183378	-0.0141921	0.382133	0.360669	0.254092	0.108137	0.0425944	0.408028	0.0592806	0.192166	0.329729	0.119457	0.408788	0.166822	0.367359	0.252994	0.576515
Solyc04g058000_T	0.0872959	0.0438802	0.201112	0.143728	0.14954	-0.142869	0.146778	0.208796	0.149384	0.354778	-0.258249	0.179601	-0.0457927	0.367784	0.259991	0.46773	-0.0671685	0.0773193	0.16108	0.288333	0.1071	0.096352	0.325958	0.171124	0.239644	0.338917	0.267698	0.18087	0.114119	0.125731	-0.032618	0.368927	0.270129	0.00306171	0.31632	0.501712	0.251682	0.276887	-0.0449268	0.206555	0.0440215	0.248159	0.268412	0.256069	0.315292	0.417989	0.296455	0.213522	0.678885
Solyc01g066620_T	0.66837	0.709437	0.617952	0.595391	0.585142	0.599662	0.597878	-0.83779	0.575511	0.638719	0.801513	0.0424089	0.783672	0.431526	-0.0208595	0.268884	-0.614209	0.704054	-0.496628	0.234521	0.627114	0.684901	0.448467	0.59958	0.64654	0.558587	-0.0412476	0.660137	0.686608	0.692672	-0.624054	0.429007	0.351827	-0.718325	0.578189	0.281943	0.611584	0.6231	0.505886	0.341528	-0.652342	0.697851	0.557201	0.474185	0.558577	0.508731	0.295731	0.435215	0.406052
Solyc02g024050_T	0.446861	0.37071	-0.129374	-0.152565	-0.149476	-0.408354	-0.152501	-0.245962	-0.161381	-0.212634	-0.100592	0.502475	0.336351	-0.288322	0.490352	-0.184364	0.129543	0.411371	0.253731	0.00098139	-0.0266807	0.0446901	-0.335268	-0.173984	-0.0547283	0.067843	0.38485	0.0776311	0.0314732	0.0244944	0.0110539	-0.335657	0.355174	0.057282	-0.0275447	-0.109326	-0.0652335	0.242527	0.451364	0.277213	0.113588	0.0154766	-0.105546	0.0135821	-0.0393007	-0.375599	-0.137185	0.293523	0.0474106
Solyc03g065250_T	0.765849	0.810283	0.454144	0.443183	0.448634	0.293314	0.445455	-0.666668	0.451023	0.428125	0.558226	0.392741	0.786098	0.311186	0.403596	0.188914	-0.49251	0.811307	-0.23236	0.296595	0.579576	0.627342	0.361679	0.424478	0.510941	0.49859	0.330989	0.605796	0.612821	0.60978	-0.409105	0.205708	0.639163	-0.517197	0.546322	0.286709	0.500172	0.702947	0.707658	0.433322	-0.455774	0.627766	0.465661	0.458045	0.52667	0.39269	0.350537	0.533233	0.293167
Solyc07g026650_T	0.570505	0.677723	0.547151	0.593669	0.58633	0.504313	0.593432	-0.758352	0.568159	0.386319	0.679286	0.219853	0.675453	0.303527	0.0564893	0.0120517	-0.683014	0.594342	-0.696601	0.11424	0.586884	0.673149	0.378265	0.459345	0.509522	0.522636	-0.0257106	0.492023	0.658403	0.655774	-0.526086	0.199244	0.396826	-0.693069	0.428247	0.161937	0.507448	0.58335	0.576635	0.0890684	-0.746965	0.648335	0.441822	0.353525	0.413567	0.432192	0.336102	0.394172	-0.492096
Solyc01g103390_T	0.108545	0.104067	-0.468448	-0.409094	-0.409404	-0.853052	-0.410841	0.0847571	-0.420147	-0.46252	-0.106708	0.403485	0.0387083	-0.509432	0.500098	-0.250482	0.377804	0.133754	0.436512	-0.0816015	-0.160761	-0.212533	-0.54423	-0.498715	-0.391378	-0.459419	0.493576	-0.127864	-0.253968	-0.273526	0.276498	-0.554674	0.305916	0.367182	-0.211806	-0.310746	-0.32296	-0.11194	0.316493	0.207622	0.352479	-0.260983	-0.320742	-0.169587	-0.214115	-0.488883	-0.0895911	0.0375685	-0.0801556
Solyc04g081250_T	0.666971	0.830613	0.785652	0.830419	0.824296	0.877691	0.831862	-0.862739	0.83867	0.698164	0.849577	0.125003	0.849645	0.626453	-0.0489436	0.322377	-0.893757	0.764728	-0.748386	0.266512	0.897702	0.905884	0.792102	0.849892	0.785397	0.716153	-0.0626585	0.787607	0.891864	0.889898	-0.695715	0.576212	0.467422	-0.876389	0.744517	0.474531	0.789114	0.77178	0.556326	0.23012	-0.888757	0.876685	0.78288	0.551655	0.740922	0.771543	0.618505	0.471426	-0.318876
Solyc06g005750_T	0.366764	0.326373	0.0692685	-0.00870836	-0.00818276	0.242081	-0.00485289	-0.529277	0.041994	0.116681	0.226257	-0.264064	0.447023	-0.0233141	0.11253	-0.0459768	-0.156449	0.360051	-0.0383604	-0.0152813	0.136769	0.223173	-0.0570045	0.118797	0.16174	0.173182	-0.066226	0.211398	0.217423	0.219623	-0.243664	0.027295	0.106683	-0.288431	0.162783	-0.107781	0.132505	0.188156	0.281778	0.201938	-0.192363	0.189902	0.0790666	0.0674975	0.143771	0.0582696	-0.220711	0.239397	0.112842
Solyc09g065890_T	0.622473	0.629708	0.597735	0.553949	0.543533	0.657257	0.555375	-0.628208	0.531159	0.583359	0.707289	0.0501428	0.6716	0.521224	0.0529762	0.306097	-0.516539	0.663875	-0.332359	0.276277	0.570133	0.629159	0.460522	0.611998	0.629802	0.502689	-0.0606058	0.621015	0.635954	0.641689	-0.549758	0.468532	0.29001	-0.635404	0.590056	0.37709	0.569958	0.582445	0.475199	0.388667	-0.560066	0.578484	0.54977	0.471743	0.574732	0.499127	0.194068	0.41107	0.436525
Solyc01g067620_T	0.800067	0.789332	0.459045	0.426404	0.416574	0.545048	0.426008	-0.571516	0.434372	0.361544	0.439138	0.394283	0.666882	0.306138	0.277976	0.124459	-0.440031	0.799978	-0.298408	0.115579	0.504476	0.624777	0.413922	0.419482	0.527289	0.619901	0.123902	0.540941	0.610016	0.603029	-0.532131	0.226772	0.562751	-0.520953	0.476251	0.385104	0.499608	0.688888	0.732487	0.302374	-0.485036	0.576227	0.45855	0.329656	0.459355	0.426915	0.22087	0.649418	0.154219
Solyc09g075140_T	0.269707	0.390593	0.695409	0.694844	0.682667	0.748763	0.698786	-0.756722	0.776335	0.68332	0.656769	-0.431386	0.544686	0.606505	-0.475711	0.212724	-0.830676	0.328038	-0.818117	0.0802414	0.655756	0.685273	0.645249	0.696518	0.691358	0.495788	-0.497665	0.529002	0.689381	0.697224	-0.654538	0.669978	-0.00999296	-0.81125	0.536143	0.374852	0.640992	0.418288	0.04492	-0.1075	-0.800611	0.682876	0.657295	0.32441	0.5374	0.668629	0.369494	0.156317	-0.409903
Solyc01g095950_T	-0.454664	-0.343546	0.137767	0.155931	0.166871	0.360497	0.152102	-0.0323064	0.242985	0.0841784	0.0139203	-0.539952	-0.235736	0.242777	-0.764148	-0.272265	-0.240777	-0.387421	-0.483218	-0.455257	0.042766	0.0582738	0.37386	0.387236	0.0894606	-0.0769498	-0.747108	-0.19743	0.0702867	0.0691256	-0.420043	0.300494	-0.599252	-0.24978	-0.078246	-0.0126046	0.060868	-0.26146	-0.457631	-0.564577	-0.260251	-0.0350735	0.115623	-0.34542	-0.0557286	0.112542	0.128191	-0.475583	-0.702003
Solyc03g080190_T	0.792319	0.818448	0.539311	0.535488	0.538563	0.523701	0.535251	-0.591041	0.50155	0.450571	0.580406	0.465525	0.674846	0.41689	0.362091	0.140431	-0.531257	0.823197	-0.332609	0.19162	0.574612	0.679201	0.445242	0.434541	0.565682	0.538747	0.262769	0.58612	0.672984	0.672008	-0.57794	0.233361	0.640893	-0.579429	0.567465	0.356399	0.525466	0.76655	0.779973	0.351806	-0.509621	0.647025	0.494538	0.42784	0.541161	0.52358	0.296682	0.581085	0.163425
Solyc09g005250_T	0.707063	0.721556	0.704123	0.681934	0.684939	0.741308	0.682344	-0.653626	0.688652	0.718905	0.759377	0.246053	0.748243	0.682768	-0.0762575	0.320927	-0.634446	0.761312	-0.472364	0.163218	0.708387	0.724413	0.559561	0.726998	0.71875	0.559896	-0.0876657	0.688733	0.729527	0.733458	-0.750089	0.558769	0.345612	-0.748165	0.656919	0.451651	0.680296	0.645712	0.475386	0.282075	-0.648531	0.668456	0.663137	0.436154	0.637133	0.621434	0.316442	0.474342	0.0372097
Solyc02g014490_T	-0.786079	-0.833661	-0.694299	-0.748975	-0.757524	-0.338845	-0.747327	0.497432	-0.704532	-0.452516	-0.597345	-0.84472	-0.751388	-0.552492	-0.615621	-0.320658	0.644381	-0.821992	0.443323	-0.44859	-0.747505	-0.745499	-0.585444	-0.441883	-0.684484	-0.713489	-0.509216	-0.708748	-0.741477	-0.735202	0.329398	-0.303823	-0.840553	0.585379	-0.695128	-0.559088	-0.710693	-0.879702	-0.843879	-0.416198	0.647019	-0.775808	-0.676993	-0.652448	-0.675395	-0.657801	-0.577721	-0.681815	-0.623142
Solyc12g008510_T	0.857882	0.911768	0.71686	0.707946	0.710106	0.874113	0.709528	-0.746363	0.736809	0.581113	0.680346	0.0844188	0.749876	0.634409	0.13965	0.301453	-0.811439	0.877181	-0.587869	0.321794	0.806376	0.887714	0.712921	0.766744	0.762686	0.730725	0.120214	0.770128	0.878266	0.874158	-0.632778	0.506311	0.651396	-0.788466	0.753157	0.499975	0.725035	0.846798	0.769646	0.320454	-0.76531	0.830228	0.716216	0.589388	0.724871	0.808987	0.354862	0.749404	0.284701
Solyc06g072680_T	-0.252796	-0.35187	-0.610511	-0.66298	-0.659849	-0.522866	-0.663049	0.145673	-0.656685	-0.479099	-0.527405	-0.70525	-0.184125	-0.613826	0.00763625	-0.125477	0.629637	-0.282359	0.588518	-0.12537	-0.489403	-0.53939	-0.507068	-0.308085	-0.510364	-0.437838	0.0957596	-0.331022	-0.543931	-0.549963	0.335703	-0.380683	-0.263082	0.513518	-0.423081	-0.471005	-0.439763	-0.534683	-0.278797	0.161136	0.542681	-0.571325	-0.505777	-0.301254	-0.415537	-0.59573	-0.39072	-0.264978	0.414123
Solyc09g011860_T	0.496374	0.529431	0.23019	0.241969	0.250003	0.128711	0.241003	-0.397008	0.18201	0.132275	0.447304	0.435162	0.371267	0.0552936	0.236384	-0.164138	-0.256846	0.49265	-0.251975	0.0216749	0.207167	0.332049	-0.155042	0.0216631	0.188608	0.263562	0.202417	0.217918	0.328647	0.328647	-0.25196	-0.153019	0.393228	-0.29086	0.151386	-0.0753095	0.140399	0.445866	0.638145	0.115295	-0.218146	0.319679	0.0877513	0.169469	0.127134	-0.0198632	0.0844391	0.298179	-0.415658
Solyc12g010920_T	0.692916	0.795924	0.571173	0.502281	0.521298	0.669368	0.504501	-0.750783	0.573462	0.419632	0.184643	-0.503665	0.844632	0.526132	-0.190723	0.29664	-0.620272	0.725935	-0.360541	0.291053	0.645073	0.700155	0.614514	0.741539	0.679563	0.50817	-0.254872	0.647392	0.706563	0.701049	-0.469959	0.67039	0.182235	-0.640057	0.615041	0.414674	0.639718	0.605874	0.534721	0.244748	-0.597125	0.561515	0.625997	0.474709	0.605669	0.667482	0.201062	0.457422	0.383883
Solyc02g081350_T	-0.215394	-0.291362	-0.600114	-0.591945	-0.605595	-0.800935	-0.593971	0.297605	-0.657898	-0.691316	-0.43294	0.194908	-0.269255	-0.725851	0.391683	-0.400595	0.648144	-0.257628	0.527959	-0.171573	-0.556827	-0.53196	-0.639163	-0.587671	-0.58691	-0.533556	0.311653	-0.448181	-0.545156	-0.550478	0.47496	-0.700352	-0.0763302	0.560841	-0.523927	-0.503894	-0.578421	-0.368714	0.0400172	0.0550323	0.535127	-0.585806	-0.595397	-0.345724	-0.51613	-0.806483	-0.39917	-0.241331	0.0383887
Solyc02g064830_T	0.185219	0.081207	-0.492346	-0.464988	-0.498721	-0.543515	-0.466477	0.0964304	-0.45562	-0.535804	-0.171034	0.307707	0.0568256	-0.608066	0.491002	-0.129426	0.487623	0.132552	0.409282	0.13816	-0.238171	-0.249042	-0.397027	-0.41198	-0.36437	-0.126569	0.461806	-0.0455652	-0.289009	-0.311961	0.408421	-0.568395	0.272615	0.407327	-0.276382	-0.213551	-0.294868	-0.115754	0.369186	0.365343	0.35635	-0.3252	-0.304445	-0.0173641	-0.259007	-0.585718	-0.134527	0.227424	-0.0887903
Solyc04g078930_T	0.612451	0.54281	0.0547678	0.0620482	0.044937	0.197173	0.0622783	-0.541355	0.0946783	0.0954852	0.415332	0.0425232	0.516058	-0.0952688	0.207642	-0.0555301	-0.183016	0.573912	-0.128658	-0.0821266	0.295195	0.351733	-0.060913	0.0125271	0.186922	0.401516	0.163042	0.353611	0.322604	0.30891	-0.3563	-0.0837699	0.362614	-0.271675	0.201639	0.0147848	0.23239	0.330366	0.524854	0.237901	-0.236106	0.340484	0.184682	0.077817	0.193126	0.0865738	0.0486069	0.544271	-0.219787
Solyc02g086970_T	-0.00408673	-0.126163	-0.32921	-0.378246	-0.379486	-0.587448	-0.378553	0.246628	-0.464747	-0.299936	-0.391176	0.273344	-0.0462695	-0.41193	0.268346	-0.0305599	0.556647	-0.0781618	0.578355	0.155159	-0.408569	-0.419382	-0.554418	-0.309189	-0.322266	-0.224656	0.359573	-0.2097	-0.40665	-0.401159	0.426883	-0.366073	0.00152957	0.472601	-0.298366	-0.23153	-0.325694	-0.166981	-0.0056026	0.308282	0.459726	-0.392217	-0.390581	-0.0324224	-0.315619	-0.625499	-0.298838	-0.0918778	0.571047
Solyc10g078740_T	0.662622	0.809774	0.834187	0.820901	0.808984	0.911735	0.822444	-0.859553	0.869736	0.742938	0.748499	-0.0253953	0.80689	0.682796	-0.294672	0.328974	-0.904521	0.743932	-0.797491	0.12196	0.869141	0.935207	0.810158	0.852128	0.861316	0.739036	-0.413655	0.760234	0.924485	0.923849	-0.830779	0.708177	0.257086	-0.94265	0.741615	0.576928	0.825288	0.785326	0.403183	0.105135	-0.923911	0.88184	0.820665	0.44863	0.736053	0.844909	0.510015	0.50146	-0.530737
Solyc04g016330_T	0.547546	0.676571	0.861655	0.855445	0.852698	0.906134	0.85737	-0.855498	0.90963	0.82505	0.798575	-0.103406	0.808784	0.751174	-0.340338	0.321304	-0.910998	0.643337	-0.824896	0.121016	0.859088	0.878821	0.782603	0.900316	0.858016	0.643819	-0.361956	0.734661	0.880149	0.885825	-0.862588	0.736294	0.206452	-0.95468	0.735603	0.527004	0.820554	0.692694	0.280635	0.0852107	-0.916959	0.847001	0.825408	0.433788	0.730803	0.827271	0.576048	0.336372	-0.570316
Solyc08g062370_T	0.618473	0.809436	0.838414	0.827501	0.822228	0.859736	0.829707	-0.849208	0.885977	0.773755	0.625557	-0.225014	0.816002	0.704404	-0.43891	0.275727	-0.916595	0.686428	-0.783709	0.106186	0.866844	0.932092	0.83017	0.882516	0.873233	0.706531	-0.541337	0.740309	0.926013	0.925769	-0.795464	0.793166	0.0930232	-0.921662	0.737413	0.569103	0.830726	0.76794	0.359222	0.0117719	-0.903824	0.878224	0.836163	0.418443	0.73598	0.840155	0.60484	0.391185	0.0655441
Solyc02g069250_T	0.490148	0.476833	-0.0752273	-0.0213206	-0.0402443	-0.0963625	-0.0216033	-0.314465	-0.0328156	-0.0539492	0.444432	0.255347	0.330315	-0.202243	0.388695	-0.142451	-0.073369	0.476156	-0.0181603	-0.0567485	0.198955	0.233726	-0.319083	-0.276626	-0.00663733	0.128233	0.345914	0.206779	0.188344	0.172183	-0.133132	-0.307848	0.461526	-0.10406	0.098701	-0.114794	0.0397456	0.247297	0.588246	0.214714	-0.109017	0.230433	0.0159793	0.0305793	0.0868794	-0.0650247	0.0409594	0.421578	-0.344517
Solyc07g026910_T	-0.232459	-0.296124	-0.563965	-0.584418	-0.556763	-0.545896	-0.58614	0.550784	-0.60088	-0.549038	-0.59069	0.187317	-0.445137	-0.472865	0.262943	-0.298021	0.565696	-0.296822	0.569124	-0.128695	-0.566305	-0.551013	-0.54323	-0.566848	-0.594074	-0.382571	0.342662	-0.510975	-0.551337	-0.555899	0.531033	-0.585748	-0.0337673	0.630415	-0.509153	-0.408792	-0.557787	-0.349588	-0.0548925	-0.0776571	0.648128	-0.540358	-0.598414	-0.336828	-0.506916	-0.526782	-0.317158	-0.189172	-0.0452914
Solyc11g011240_T	0.053689	0.0255861	0.0174642	0.00230771	-0.0247595	0.0182085	0.00220841	-0.329666	0.0137722	-0.0714298	0.079865	-0.190947	0.236078	-0.236418	-0.0234482	0.0744727	-0.0366108	0.0114697	-0.188884	0.166099	0.0485741	0.0755433	0.0921521	0.0719807	0.0888319	0.335176	-0.0627842	0.128041	0.069697	0.0632603	0.0325884	0.01932	-0.0542842	-0.0853275	0.0130134	0.0370606	0.127002	0.0476968	-0.0587277	0.189615	-0.198228	0.100553	0.0754148	0.126237	0.0286763	-0.100379	0.197136	0.105696	0.118432
Solyc02g036350_T	-0.255601	-0.168307	0.267085	0.299145	0.298593	0.426206	0.299127	0.131168	0.308574	0.258519	0.112894	-0.232648	-0.224009	0.403442	-0.260745	0.284079	-0.274535	-0.197997	-0.28224	0.15301	0.190257	0.140487	0.531946	0.286085	0.223777	0.172636	-0.266803	0.108802	0.15838	0.161918	-0.0245926	0.449691	-0.163981	-0.171569	0.198726	0.304042	0.214955	0.00901657	-0.234836	-0.165745	-0.177236	0.165112	0.293349	0.184154	0.226078	0.488081	0.286877	-0.0909799	0.149891
Solyc03g097420_T	0.321666	0.370291	0.636128	0.654076	0.626246	0.4642	0.657441	-0.378006	0.693391	0.851696	0.482739	0.127467	0.370884	0.657769	-0.125045	0.403092	-0.604961	0.389385	-0.447647	0.0732836	0.628905	0.623764	0.766862	0.670565	0.690958	0.672819	-0.218185	0.581501	0.626553	0.634184	-0.626104	0.723436	0.194403	-0.594802	0.624798	0.666876	0.687463	0.530738	0.11377	0.0383803	-0.534344	0.703819	0.749435	0.32448	0.63888	0.680001	0.58184	0.322969	0.274164
Solyc03g122100_T	0.150407	0.140196	0.200075	0.217236	0.20286	0.0967753	0.213852	0.0243163	0.202763	0.296075	0.585005	0.692479	0.085179	0.234098	-0.0887725	0.010491	-0.117675	0.235272	-0.193385	-0.238242	0.239408	0.241791	0.185134	0.198923	0.18193	0.126064	-0.249233	0.144775	0.22195	0.21798	-0.444518	0.0998697	-0.0419122	-0.276323	0.193243	0.162005	0.165268	0.169796	0.148293	-0.0562422	-0.196157	0.172475	0.207896	-0.108599	0.194765	-0.076231	0.247101	0.0570588	-0.113227
Solyc01g087070_T	0.743098	0.858227	0.808244	0.824279	0.814936	0.897714	0.825417	-0.864033	0.83749	0.712687	0.84218	-0.00218463	0.836973	0.652933	-0.0115669	0.368332	-0.896958	0.813085	-0.756761	0.282699	0.901162	0.946873	0.823142	0.851373	0.832817	0.785911	-0.0611435	0.825832	0.934954	0.932283	-0.742158	0.607186	0.50011	-0.911222	0.793074	0.526093	0.828397	0.828446	0.609545	0.281757	-0.91048	0.908343	0.813414	0.582749	0.785311	0.82832	0.594975	0.601964	0.188102
Solyc04g078660_T	0.535704	0.626205	0.382124	0.437779	0.41067	0.471224	0.439567	-0.743385	0.457109	0.434755	0.760858	-0.168999	0.630961	0.232226	0.0908322	0.210387	-0.555385	0.616793	-0.447083	0.167212	0.669089	0.662121	0.435819	0.466441	0.483035	0.524113	0.0433651	0.647091	0.625135	0.611573	-0.469106	0.285189	0.402771	-0.581982	0.540651	0.229699	0.527335	0.461275	0.505189	0.322206	-0.581759	0.659664	0.53517	0.379796	0.545219	0.476939	0.441435	0.476292	0.127784
Solyc03g117800_T	0.432658	0.54708	0.69218	0.651064	0.653483	0.614304	0.652425	-0.710253	0.709491	0.674431	0.6323	0.017477	0.717503	0.57501	-0.368279	0.15139	-0.726245	0.496297	-0.706408	0.00569218	0.623798	0.680398	0.542251	0.728347	0.656892	0.462247	-0.443042	0.487596	0.676919	0.68354	-0.750236	0.52047	0.0661392	-0.789061	0.518297	0.348314	0.610874	0.535738	0.164067	-0.0212862	-0.772557	0.644674	0.56414	0.244011	0.501441	0.474821	0.41044	0.154654	-0.250502
Solyc01g107390_T	-0.652731	-0.721036	-0.785035	-0.767248	-0.763721	-0.782193	-0.768381	0.794366	-0.802092	-0.778779	-0.778666	-0.0719482	-0.760273	-0.699538	0.190343	-0.286462	0.832576	-0.703612	0.731421	-0.110599	-0.784922	-0.836103	-0.656631	-0.848635	-0.783374	-0.632404	0.192185	-0.694845	-0.833133	-0.836539	0.874574	-0.601878	-0.337227	0.887182	-0.693506	-0.475309	-0.753884	-0.683664	-0.420865	-0.146556	0.835012	-0.799379	-0.721623	-0.414903	-0.680911	-0.707711	-0.463307	-0.448918	0.166385
Solyc02g062710_T	0.580567	0.701989	0.8334	0.841704	0.854794	0.872827	0.839889	-0.73537	0.882036	0.728998	0.730798	0.703015	0.695117	0.804839	-0.0659444	0.211981	-0.876913	0.672586	-0.779404	0.0919081	0.818681	0.862989	0.756876	0.888234	0.800253	0.609962	-0.158752	0.648538	0.865422	0.864435	-0.850661	0.629579	0.422844	-0.90457	0.703999	0.607121	0.747637	0.76806	0.525725	0.051166	-0.86044	0.814235	0.772723	0.393094	0.693196	0.785884	0.627113	0.430204	-0.729961
Solyc09g075790_T	0.734496	0.818846	0.883807	0.888745	0.89268	0.917894	0.89085	-0.857795	0.93091	0.803794	0.797846	-0.0503759	0.824697	0.789112	-0.242504	0.341159	-0.960065	0.767354	-0.793609	0.23478	0.906878	0.94975	0.836857	0.899902	0.891357	0.697038	-0.247052	0.797336	0.950571	0.953597	-0.788799	0.746621	0.349664	-0.952715	0.800712	0.560024	0.85074	0.808502	0.438451	0.137831	-0.928759	0.920455	0.85672	0.543918	0.78923	0.873924	0.624905	0.541817	-0.144853
Solyc07g007930_T	-0.600015	-0.614093	-0.291509	-0.30907	-0.300841	-0.2019	-0.309435	0.486582	-0.248148	-0.241884	-0.530107	-0.33879	-0.543851	-0.139374	-0.298509	-0.00665522	0.266565	-0.619537	0.123324	-0.162652	-0.347354	-0.417718	-0.0464985	-0.213947	-0.318922	-0.286031	-0.228762	-0.408368	-0.409779	-0.408994	0.289645	-0.0284514	-0.430958	0.328187	-0.316566	-0.106901	-0.280569	-0.486903	-0.636312	-0.339457	0.286008	-0.399899	-0.256196	-0.309111	-0.293394	-0.135752	-0.0681959	-0.3776	-0.0554626
Solyc08g081070_T	0.818565	0.889294	0.647959	0.658381	0.658608	0.657481	0.660986	-0.822443	0.680349	0.56288	0.622031	0.334785	0.782912	0.480859	0.222323	0.12675	-0.78178	0.84481	-0.604931	0.177657	0.720651	0.829827	0.631223	0.585514	0.676387	0.647037	0.14174	0.667479	0.815872	0.81548	-0.662093	0.332082	0.652355	-0.770887	0.638676	0.353862	0.63867	0.814829	0.756322	0.214697	-0.720235	0.823799	0.608824	0.462721	0.610052	0.658059	0.353504	0.64121	-0.417537
Solyc02g071490_T	0.704323	0.755305	0.644264	0.605955	0.609699	0.703427	0.608429	-0.883764	0.646405	0.549815	0.59667	0.111906	0.748303	0.482906	-0.0349793	0.0216151	-0.754934	0.72575	-0.651915	0.0208951	0.608922	0.759551	0.483587	0.582487	0.658878	0.508273	-0.172443	0.557751	0.760713	0.766486	-0.762293	0.369517	0.352465	-0.824242	0.541156	0.24917	0.578409	0.691777	0.574648	0.0896223	-0.723852	0.706638	0.535597	0.321913	0.515777	0.583046	0.174058	0.454874	-0.522747
Solyc05g056170_T	0.719701	0.772353	0.611015	0.589008	0.589723	0.771806	0.591287	-0.843165	0.644194	0.55361	0.677472	-0.262808	0.748708	0.511026	-0.114175	0.113231	-0.758378	0.738716	-0.650803	0.0507471	0.6894	0.789444	0.42597	0.656414	0.643043	0.501298	-0.143232	0.609565	0.775167	0.774564	-0.748209	0.397117	0.381259	-0.824195	0.582393	0.233911	0.606808	0.630947	0.57658	0.12538	-0.772013	0.70903	0.568705	0.333626	0.550978	0.625995	0.156922	0.552912	-0.509526
Solyc07g053720_T	0.808646	0.877653	0.77294	0.760789	0.761667	0.868505	0.761523	-0.829686	0.744759	0.640723	0.813451	0.35363	0.846408	0.593016	0.120752	0.213851	-0.789587	0.841536	-0.641768	0.268162	0.740903	0.84827	0.723956	0.689845	0.764907	0.648896	0.0514477	0.708519	0.849484	0.853013	-0.715801	0.44837	0.550408	-0.828648	0.681734	0.431895	0.709731	0.840749	0.709905	0.289851	-0.79459	0.811362	0.658849	0.546759	0.655852	0.755282	0.398193	0.553459	-0.0803097
Solyc10g049890_T	0.606182	0.699053	0.810898	0.786622	0.784784	0.875316	0.787627	-0.860239	0.828815	0.72175	0.768049	-0.0319375	0.782771	0.702003	-0.206435	0.21752	-0.864577	0.676958	-0.783921	0.130881	0.777508	0.857275	0.688662	0.817067	0.813774	0.58025	-0.312533	0.684391	0.860196	0.864176	-0.841177	0.631166	0.25555	-0.936112	0.696261	0.45176	0.747519	0.685907	0.429844	0.125897	-0.888027	0.787573	0.733423	0.437325	0.681838	0.741188	0.402348	0.373433	-0.368559
Solyc06g059720_T	0.682612	0.651561	-0.183742	-0.354091	-0.324025	-0.895416	-0.361505	-0.737958	-0.55029	-0.599535	-0.856534	0.299051	0.824053	-0.604502	0.417418	-0.373624	0.401563	0.710932	0.528017	0.154465	0.0867315	0.399306	-0.225873	0.0562977	-0.0312058	-0.284944	0.384439	0.465212	0.397732	0.400456	-0.240112	-0.682591	0.362202	-0.328112	-0.00858498	-0.33034	-0.0651255	0.446942	0.51118	0.704253	-0.266097	-0.23105	-0.395122	0.222519	-0.111581	-0.330773	-0.30227	0.374934	1
Solyc06g082940_T	0.489761	0.595594	0.827087	0.826009	0.830521	0.898354	0.828106	-0.738887	0.88855	0.781271	0.690844	-0.0664433	0.609118	0.786278	-0.286665	0.23722	-0.924559	0.551148	-0.841144	0.0843803	0.749972	0.83173	0.807656	0.796308	0.82113	0.702446	-0.403284	0.625765	0.84556	0.853438	-0.79834	0.737935	0.179981	-0.916118	0.666929	0.515733	0.76824	0.657924	0.2961	-0.0670742	-0.856867	0.847728	0.777298	0.407136	0.662648	0.821769	0.436886	0.35959	-0.741691
Solyc01g080460_T	-0.256347	-0.248678	-0.158996	-0.161529	-0.168341	-0.160948	-0.1656	0.516567	-0.307386	-0.251705	-0.10376	0.0577607	-0.344241	-0.15135	0.371848	0.294511	0.368519	-0.257686	0.397093	0.499163	-0.230569	-0.281288	-0.14605	-0.200624	-0.207772	-0.0709217	0.47169	-0.111263	-0.271727	-0.27507	0.53547	-0.121171	0.137887	0.432194	-0.0603154	0.0878518	-0.18317	-0.104413	0.00831264	0.384446	0.300919	-0.255856	-0.195253	0.260495	-0.0504683	-0.13387	0.145772	-0.125019	0.683519
Solyc04g081290_T	0.675206	0.726251	0.732966	0.716718	0.701518	0.694127	0.715415	-0.623901	0.646228	0.567158	0.769472	0.318338	0.709905	0.536521	0.235542	0.466628	-0.63974	0.700054	-0.503011	0.551737	0.69399	0.755889	0.648208	0.637422	0.735108	0.70413	0.215139	0.733921	0.758765	0.75764	-0.488397	0.498878	0.564499	-0.662462	0.710842	0.581829	0.712215	0.780931	0.616223	0.519357	-0.724624	0.734432	0.660765	0.717274	0.700458	0.695118	0.56414	0.550785	0.632655
Solyc01g105030_T	0.754302	0.833881	0.816069	0.810631	0.813123	0.896427	0.812062	-0.844296	0.857343	0.677569	0.678063	0.206932	0.775294	0.701077	0.00970358	0.194185	-0.924559	0.796115	-0.784751	0.168621	0.809342	0.927677	0.795326	0.771063	0.833151	0.736476	-0.13331	0.720012	0.927427	0.928492	-0.794263	0.576161	0.468245	-0.9291	0.727257	0.507991	0.775717	0.831059	0.621657	0.119022	-0.8774	0.885738	0.76483	0.495686	0.71089	0.846412	0.417922	0.592042	-0.638108
Solyc05g051660_T	0.711105	0.796259	0.842842	0.841466	0.82995	0.881478	0.840597	-0.744601	0.809726	0.665825	0.809374	0.142172	0.761921	0.684401	0.128199	0.4637	-0.832199	0.76053	-0.688011	0.491101	0.839427	0.907299	0.823544	0.790895	0.856797	0.816215	0.0641654	0.823289	0.908205	0.905259	-0.636176	0.641747	0.545753	-0.836106	0.813782	0.644251	0.83621	0.838939	0.633502	0.41973	-0.880226	0.866117	0.805432	0.731276	0.80764	0.86728	0.615775	0.605188	0.599798
Solyc04g079190_T	-0.287248	-0.239583	0.137763	0.145595	0.120294	0.228009	0.143181	0.134172	0.0623162	0.146212	0.298791	-0.749745	-0.112375	0.12579	-0.214278	0.467037	0.0114566	-0.258059	-0.0721565	0.429211	0.0919838	-0.0154666	0.268972	0.268747	0.110119	0.153826	-0.0384995	0.143766	-0.00646806	-0.00778651	0.156371	0.321265	-0.158921	0.0287993	0.147307	0.232977	0.16096	-0.129327	-0.276534	0.26309	-0.129903	0.00975949	0.150548	0.319143	0.169277	0.153748	0.346845	-0.154556	0.497673
Solyc09g010970_T	0.539137	0.630682	0.688832	0.680651	0.673803	0.528893	0.679416	-0.502306	0.579012	0.481123	0.7195	0.57124	0.601389	0.482669	0.300411	0.406926	-0.565011	0.579314	-0.425778	0.583298	0.575346	0.636143	0.598693	0.519176	0.640171	0.528175	0.278681	0.602943	0.648381	0.652868	-0.343249	0.414252	0.553098	-0.549391	0.615213	0.517334	0.5885	0.746307	0.580641	0.462324	-0.607907	0.636494	0.548096	0.698411	0.603509	0.628065	0.536457	0.365642	0.607514
Solyc02g083670_T	0.754593	0.83651	0.810755	0.812505	0.814084	0.849306	0.8148	-0.861204	0.85915	0.734493	0.694512	0.147587	0.786857	0.712748	-0.0277743	0.22591	-0.925489	0.803753	-0.767913	0.141693	0.827108	0.925621	0.7945	0.799524	0.835564	0.73909	-0.144333	0.740164	0.924376	0.927226	-0.829682	0.605576	0.459556	-0.935869	0.739759	0.496167	0.792702	0.811243	0.591831	0.12034	-0.868491	0.901105	0.78053	0.482941	0.722635	0.830566	0.414386	0.587581	-0.490055
Solyc01g006430_T	-0.560764	-0.60758	-0.477844	-0.474469	-0.495228	-0.395746	-0.476466	0.686158	-0.560566	-0.340966	-0.273444	-0.569125	-0.572064	-0.371127	0.107261	0.284812	0.64678	-0.564349	0.624002	0.257954	-0.426935	-0.569733	-0.267611	-0.359841	-0.449891	-0.246567	0.254761	-0.286716	-0.570776	-0.576077	0.645025	-0.157126	-0.223313	0.66816	-0.273585	-0.0741903	-0.358866	-0.529364	-0.446686	0.264137	0.550264	-0.507084	-0.345687	-0.0356183	-0.246877	-0.343064	-0.00422776	-0.308025	0.834171
Solyc06g060870_T	-0.0723135	0.212636	0.411715	0.462	0.47525	0.274242	0.46659	-0.708266	0.577589	0.380745	0.0203976	-0.400065	0.242447	0.301678	-0.681418	-0.31724	-0.699216	0.00788319	-0.776349	-0.473118	0.327573	0.486482	0.356347	0.374212	0.356512	0.152854	-0.835184	0.0692396	0.48823	0.499651	-0.570157	0.282357	-0.533657	-0.706725	0.075468	-0.148984	0.267472	0.163828	-0.312047	-0.634939	-0.597523	0.470973	0.29797	-0.211846	0.0716798	0.36827	-0.064585	-0.197656	-0.803994
Solyc03g025720_T	-0.53956	-0.626786	-0.747981	-0.752131	-0.760281	-0.735462	-0.754843	0.801706	-0.841462	-0.687763	-0.589308	-0.148899	-0.677041	-0.680072	0.323505	-0.0572447	0.88522	-0.582826	0.836134	0.062077	-0.702898	-0.778253	-0.633677	-0.742617	-0.730836	-0.51733	0.41145	-0.548372	-0.783888	-0.791017	0.804853	-0.574813	-0.169542	0.896414	-0.549984	-0.358324	-0.664214	-0.600173	-0.310823	0.168062	0.819155	-0.755793	-0.668499	-0.27052	-0.53482	-0.684241	-0.277648	-0.342722	0.844452
Solyc08g078510_T	-0.225933	-0.22202	-0.151345	-0.120043	-0.14153	-0.0939132	-0.124828	0.389974	-0.258896	-0.222705	0.117005	-0.144907	-0.24405	-0.203492	0.225251	0.287081	0.32216	-0.235562	0.250438	0.445907	-0.139036	-0.225952	-0.124424	-0.152954	-0.188668	0.00915974	0.378468	-0.0397381	-0.230153	-0.239901	0.47549	-0.125227	0.0740917	0.360105	-0.0679877	0.0501469	-0.120083	-0.160096	-0.0279455	0.36577	0.174272	-0.211328	-0.146698	0.241778	-0.0521441	-0.153619	0.223957	-0.0685197	0.456341
Solyc05g015390_T	-0.629374	-0.633148	-0.402529	-0.376557	-0.390319	-0.283033	-0.380458	0.677978	-0.461943	-0.395389	-0.233022	-0.389649	-0.599933	-0.321513	-0.012387	0.178222	0.54064	-0.631271	0.410268	0.222978	-0.405175	-0.537009	-0.225482	-0.31437	-0.435237	-0.286079	0.142658	-0.341141	-0.534565	-0.541509	0.640747	-0.165762	-0.285687	0.594904	-0.319625	-0.101328	-0.361787	-0.533651	-0.456623	0.0946333	0.43618	-0.513949	-0.346616	-0.0509084	-0.291952	-0.319027	0.0276963	-0.38464	0.48743
Solyc06g073910_T	0.724988	0.773747	0.656257	0.643567	0.650259	0.660247	0.646438	-0.800508	0.726535	0.582454	0.489514	0.226037	0.73453	0.57104	-0.0187682	0.0187301	-0.803246	0.748556	-0.654063	-0.0204184	0.672085	0.797319	0.582052	0.620593	0.688964	0.567006	-0.169878	0.578261	0.792563	0.795172	-0.764371	0.425606	0.387229	-0.817079	0.574344	0.354238	0.629104	0.710627	0.548801	0.00564396	-0.729339	0.755232	0.618731	0.293864	0.552274	0.662278	0.226058	0.524862	-0.508365
Solyc12g096590_T	0.602795	0.614417	0.266698	0.250074	0.260792	0.0400349	0.253552	-0.606789	0.316222	0.257487	0.12556	0.440405	0.534864	0.143471	0.241687	-0.185952	-0.422602	0.611913	-0.270527	-0.178384	0.330589	0.466277	0.121894	0.144055	0.323003	0.282677	0.0542784	0.295764	0.45486	0.457094	-0.504746	0.0155205	0.402384	-0.457646	0.274539	0.0620003	0.273172	0.534715	0.527491	-0.000816822	-0.311619	0.473877	0.258278	0.0476497	0.254347	0.20559	0.0442886	0.397167	-0.357789
Solyc01g094170_T	0.363616	0.448738	0.657599	0.68687	0.664368	0.573739	0.684296	-0.405126	0.595836	0.506008	0.719546	-0.486395	0.495245	0.516504	0.0518718	0.61655	-0.548824	0.404129	-0.504895	0.660605	0.649779	0.608755	0.608974	0.616693	0.639877	0.64771	0.13287	0.669632	0.612099	0.607406	-0.263498	0.590726	0.367658	-0.525085	0.638902	0.585395	0.679104	0.524684	0.330408	0.481243	-0.692604	0.605524	0.64083	0.746895	0.64411	0.614092	0.656379	0.386547	0.456994
Solyc02g079950_T	0.482421	0.58483	0.802663	0.79218	0.796341	0.902143	0.793978	-0.745992	0.859628	0.746753	0.673449	-0.210517	0.591909	0.772062	-0.316083	0.201568	-0.912981	0.541449	-0.841532	0.0796517	0.732689	0.826609	0.762431	0.782845	0.801367	0.666345	-0.431581	0.612147	0.838484	0.844504	-0.789655	0.713917	0.154809	-0.913365	0.654447	0.473491	0.738103	0.62174	0.316148	-0.0576952	-0.857042	0.819665	0.746942	0.395665	0.646606	0.811742	0.372344	0.356366	-0.753451
Solyc01g090590_T	-0.511813	-0.589561	-0.561382	-0.563753	-0.574882	-0.567628	-0.566974	0.711995	-0.676682	-0.525783	-0.360977	-0.0638647	-0.539546	-0.538242	0.180165	0.0786493	0.779493	-0.557218	0.683867	0.20145	-0.585913	-0.700338	-0.527563	-0.541548	-0.587715	-0.433479	0.347267	-0.43719	-0.6962	-0.699466	0.759109	-0.415346	-0.207796	0.77303	-0.466403	-0.259867	-0.528822	-0.545821	-0.363316	0.210677	0.653983	-0.666022	-0.54959	-0.123239	-0.453917	-0.602432	-0.169864	-0.35928	0.622365
Solyc06g068270_T	-0.48351	-0.523488	-0.394451	-0.410824	-0.425251	-0.309125	-0.412691	0.602256	-0.500119	-0.296801	-0.213066	-0.561694	-0.459629	-0.304603	0.152327	0.36918	0.595311	-0.477343	0.61943	0.388372	-0.361469	-0.507783	-0.196575	-0.26258	-0.366351	-0.206062	0.304939	-0.199213	-0.502377	-0.506761	0.644251	-0.0827017	-0.161133	0.607964	-0.190738	-0.0176282	-0.288537	-0.438841	-0.380796	0.372476	0.50209	-0.457581	-0.28332	0.087273	-0.165585	-0.286465	0.0381919	-0.274578	0.880703
Solyc01g099680_T	-0.232018	-0.244831	-0.209371	-0.187797	-0.210469	-0.0754317	-0.192741	0.356436	-0.305145	-0.246309	0.162599	-0.348428	-0.201032	-0.240667	0.179551	0.333057	0.380902	-0.22895	0.321873	0.441081	-0.124533	-0.247949	-0.121707	-0.10603	-0.202343	-0.013781	0.35524	-0.0040971	-0.256924	-0.270921	0.463477	-0.0940211	0.026289	0.381559	-0.0557423	0.0447737	-0.11078	-0.232086	-0.0890521	0.446274	0.195959	-0.259088	-0.136375	0.22588	-0.0363908	-0.189528	0.215121	-0.0682745	0.551707
Solyc07g032640_T	0.469153	0.576177	0.799129	0.79643	0.80313	0.876577	0.798155	-0.723003	0.864339	0.722548	0.637933	-0.0525402	0.574345	0.757159	-0.292511	0.150922	-0.913209	0.525385	-0.850482	0.040122	0.707035	0.808806	0.762457	0.75393	0.783165	0.654366	-0.431645	0.569547	0.822625	0.82983	-0.777705	0.67975	0.152591	-0.90008	0.616363	0.467771	0.714329	0.635252	0.3077	-0.123349	-0.839348	0.813304	0.727386	0.359936	0.610913	0.789396	0.377831	0.330491	-0.819909
Solyc08g042000_T	-0.13297	-0.103174	0.268951	0.249073	0.228503	0.342571	0.24801	0.0445947	0.161558	0.306901	0.352311	-0.701423	0.0350335	0.296299	-0.153287	0.63405	-0.048551	-0.0867077	-0.00416446	0.570814	0.206979	0.0887285	0.375629	0.504475	0.268528	0.230562	0.00834155	0.311782	0.108353	0.111803	0.079457	0.502388	-0.0694965	-0.0666391	0.319712	0.367807	0.295607	0.00781262	-0.187027	0.437846	-0.168199	0.112326	0.293776	0.483081	0.333742	0.286715	0.332101	-0.0526513	0.776777
Solyc01g095430_T	0.222687	0.312171	0.494395	0.494766	0.513772	0.53352	0.497652	-0.543069	0.604693	0.445268	0.208606	-0.122334	0.33203	0.50937	-0.431315	-0.174096	-0.676956	0.258369	-0.685796	-0.266854	0.389342	0.494189	0.46423	0.467516	0.462187	0.271391	-0.581737	0.218725	0.509376	0.519535	-0.596791	0.412496	-0.114004	-0.657725	0.262407	0.133784	0.380673	0.31627	0.0823377	-0.425908	-0.553319	0.47899	0.405492	0.00322425	0.254349	0.48506	0.0149986	0.0708712	-0.76467
Solyc07g066150_T	0.670912	0.759663	0.860994	0.849891	0.85464	0.932721	0.850719	-0.801322	0.894271	0.701277	0.671316	0.250781	0.727083	0.753412	-0.0670842	0.200442	-0.933067	0.718428	-0.817724	0.171983	0.786076	0.907046	0.821149	0.779646	0.859194	0.727379	-0.219903	0.686105	0.916948	0.920815	-0.796705	0.643582	0.37777	-0.933006	0.715895	0.559076	0.781911	0.817252	0.528636	0.0630921	-0.885497	0.882686	0.782159	0.494309	0.70397	0.875921	0.446421	0.497658	-0.754442
Solyc07g053980_T	0.486858	0.547582	0.768328	0.764404	0.739298	0.756196	0.76405	-0.580648	0.71214	0.711818	0.798538	-0.412748	0.599218	0.665178	-0.0668119	0.649909	-0.680948	0.531952	-0.581948	0.562749	0.756346	0.748688	0.724917	0.782107	0.791885	0.75335	-0.0228968	0.786459	0.754415	0.754589	-0.520343	0.750483	0.342928	-0.707504	0.770924	0.648541	0.802812	0.608035	0.343675	0.472644	-0.791274	0.746861	0.773964	0.736478	0.768788	0.763479	0.594242	0.479406	0.658583
Solyc08g006930_T	0.191252	0.277207	0.598463	0.579556	0.589926	0.811383	0.581208	-0.499588	0.671565	0.601899	0.42886	-0.406507	0.299829	0.662824	-0.491026	0.0914326	-0.714312	0.242331	-0.704059	-0.0719069	0.493672	0.571514	0.651114	0.633423	0.591101	0.471755	-0.58954	0.363293	0.590601	0.598065	-0.633796	0.639656	-0.119099	-0.704436	0.433619	0.331864	0.525911	0.333183	0.0346926	-0.243043	-0.636045	0.575266	0.555063	0.180842	0.432438	0.678481	0.186801	0.127213	-0.711914
Solyc08g006750_T	-0.10866	-0.160625	-0.274905	-0.241259	-0.289206	-0.551296	-0.232445	-0.251014	-0.211453	0.451834	-0.300269	-0.24935	-0.295994	-0.308058	-0.0509547	-0.259692	0.0895381	-0.114157	0.17382	-0.676292	-0.158244	-0.105188	-0.207402	-0.289519	-0.171527	-0.0917252	-0.209576	-0.122933	-0.133236	-0.117594	-0.281581	-0.184361	-0.149606	0.0808628	-0.147085	-0.214062	-0.174839	-0.164179	-0.46344	-0.563669	0.266074	0.423908	-0.106278	-0.4815	-0.135988	-0.159278	0.0254338	0.0120048	-0.676442
Solyc02g089340_T	-0.175609	-0.276564	-0.302965	-0.32217	-0.337621	-0.291499	-0.324135	0.499041	-0.451993	-0.256839	-0.104149	-0.0135444	-0.271284	-0.305126	0.290092	0.313761	0.55524	-0.241993	0.57193	0.435587	-0.324703	-0.426561	-0.371593	-0.310701	-0.310781	-0.155336	0.508661	-0.132509	-0.421712	-0.423085	0.585038	-0.209636	0.0801085	0.546775	-0.176579	-0.0397067	-0.255134	-0.255031	-0.106144	0.446157	0.422408	-0.369526	-0.303456	0.170227	-0.18164	-0.319118	-0.0722339	-0.0281428	0.741076
Solyc10g007690_T	0.719288	0.824502	0.847981	0.85104	0.856277	0.900457	0.852525	-0.867955	0.895774	0.70632	0.717716	0.249301	0.80416	0.72332	-0.0506693	0.195678	-0.951252	0.774453	-0.824426	0.182823	0.829134	0.928271	0.80245	0.803791	0.847342	0.702076	-0.16044	0.721979	0.930494	0.933043	-0.793761	0.603912	0.440853	-0.945949	0.725923	0.50255	0.787961	0.822585	0.584338	0.0953594	-0.90343	0.893433	0.777888	0.508395	0.7093	0.837033	0.456652	0.520631	-0.742553
Solyc09g089580_T	-0.543683	-0.622006	-0.68316	-0.680888	-0.688707	-0.657019	-0.684294	0.801008	-0.778395	-0.657636	-0.507332	-0.0719049	-0.648147	-0.625175	0.297736	0.00354779	0.84402	-0.586899	0.779323	0.143383	-0.653949	-0.752543	-0.585933	-0.676759	-0.686305	-0.480216	0.419328	-0.511878	-0.75567	-0.76344	0.824582	-0.519028	-0.161606	0.867002	-0.51886	-0.301421	-0.618206	-0.582645	-0.326741	0.183962	0.757895	-0.727206	-0.623741	-0.198913	-0.502134	-0.635483	-0.214651	-0.341321	0.729112
Solyc07g055300_T	-0.47639	-0.532257	-0.395688	-0.398373	-0.417785	-0.414047	-0.400437	0.619243	-0.496239	-0.235575	-0.19691	-0.388722	-0.443746	-0.30056	0.0798097	0.33367	0.637544	-0.467895	0.638409	0.271501	-0.365128	-0.529781	-0.235426	-0.225533	-0.368572	-0.283971	0.268889	-0.210263	-0.525707	-0.527609	0.538043	-0.0895057	-0.193679	0.616707	-0.210005	-0.0135038	-0.292044	-0.461646	-0.429682	0.335264	0.519927	-0.466548	-0.280151	0.00508273	-0.191174	-0.366249	0.0202588	-0.31241	0.816873
Solyc04g025530_T	0.426887	0.556097	0.547384	0.560317	0.530719	0.413907	0.559698	-0.367119	0.445304	0.501416	0.529017	-0.590057	0.475269	0.422153	0.064214	0.680065	-0.421478	0.497228	-0.202619	0.612644	0.638834	0.608609	0.623421	0.634624	0.616974	0.726182	0.161387	0.722242	0.599876	0.593498	-0.268729	0.639939	0.450664	-0.406449	0.696891	0.606465	0.676934	0.596154	0.379794	0.629516	-0.546138	0.669218	0.647955	0.717588	0.70684	0.62567	0.679644	0.511578	0.726429
Solyc11g020040_T	-0.734118	-0.798621	-0.818726	-0.804355	-0.802437	-0.813048	-0.807254	0.876659	-0.857509	-0.788937	-0.688846	-0.111621	-0.817576	-0.725228	0.0875985	-0.281345	0.891341	-0.787445	0.722237	-0.140049	-0.82239	-0.903104	-0.782296	-0.816331	-0.859006	-0.718512	0.19897	-0.757948	-0.905611	-0.91111	0.860324	-0.668584	-0.387308	0.935024	-0.752388	-0.528266	-0.813321	-0.784113	-0.49614	-0.154992	0.852615	-0.885705	-0.803743	-0.475518	-0.737598	-0.825905	-0.413889	-0.544267	0.18725
Solyc06g082030_T	0.378398	0.445084	0.484512	0.490214	0.473451	0.443423	0.48855	-0.309144	0.387326	0.418338	0.532183	-0.41729	0.386823	0.390381	0.260915	0.612858	-0.389198	0.425379	-0.233221	0.676737	0.538664	0.540418	0.523254	0.521163	0.533085	0.755991	0.298536	0.64295	0.53923	0.532034	-0.159264	0.488645	0.46994	-0.370018	0.639307	0.505368	0.587349	0.524053	0.445329	0.625356	-0.483449	0.56039	0.548488	0.728491	0.644043	0.580567	0.664629	0.536329	0.774939
Solyc04g072020_T	-0.649386	-0.675986	-0.221859	-0.229241	-0.23975	-0.0344894	-0.230012	0.521374	-0.235923	-0.0840036	-0.257777	-0.560467	-0.546052	-0.0519904	-0.456987	0.183409	0.335045	-0.656611	0.185993	-0.0235856	-0.313917	-0.435549	0.043299	-0.0345927	-0.248252	-0.276292	-0.297615	-0.30264	-0.418326	-0.412948	0.288257	0.137224	-0.553792	0.34499	-0.247671	-0.0299935	-0.208675	-0.560446	-0.724104	-0.167949	0.273135	-0.397212	-0.180308	-0.179331	-0.226446	-0.115961	-0.0787245	-0.439672	0.468125
Solyc02g062500_T	-0.466306	-0.516874	-0.469657	-0.464507	-0.476828	-0.421382	-0.468307	0.659134	-0.585731	-0.474817	-0.275183	-0.12161	-0.49832	-0.446696	0.220254	0.17789	0.677732	-0.493435	0.619968	0.317285	-0.471666	-0.589904	-0.393318	-0.426763	-0.486455	-0.321474	0.392377	-0.325499	-0.586259	-0.592477	0.721744	-0.307728	-0.119175	0.698617	-0.344309	-0.141819	-0.422877	-0.455913	-0.287655	0.293618	0.557835	-0.56155	-0.435352	0.00652128	-0.327457	-0.452289	-0.0601985	-0.290873	0.644617
Solyc03g098020_T	0.632782	0.709634	0.481317	0.504673	0.508301	0.44121	0.507047	-0.772938	0.577608	0.394852	0.440991	0.32583	0.664961	0.329382	0.0360226	-0.151236	-0.691984	0.661741	-0.61795	-0.111552	0.562225	0.680379	0.384181	0.400859	0.501497	0.434466	-0.113349	0.449089	0.663005	0.660683	-0.616417	0.179528	0.367943	-0.688384	0.402399	0.15117	0.461259	0.60118	0.560033	-0.0681465	-0.617299	0.640276	0.450493	0.17197	0.387439	0.444483	0.22116	0.428668	-0.78985
Solyc06g060310_T	-0.641157	-0.620608	-0.532279	-0.521901	-0.505913	-0.262326	-0.519643	0.34959	-0.437501	-0.434334	-0.562097	-0.680159	-0.616527	-0.360516	-0.467291	-0.511828	0.353372	-0.641884	0.18392	-0.522692	-0.53933	-0.539531	-0.468663	-0.444577	-0.549458	-0.637621	-0.451986	-0.614025	-0.536411	-0.532784	0.321533	-0.329838	-0.62426	0.395453	-0.58034	-0.593582	-0.57877	-0.692265	-0.516683	-0.587644	0.470384	-0.568164	-0.522567	-0.607511	-0.578552	-0.426943	-0.588631	-0.562447	-0.70838
Solyc01g105050_T	0.742582	0.836216	0.825773	0.828911	0.828643	0.917922	0.830411	-0.852751	0.867708	0.691726	0.723622	0.135333	0.772818	0.706966	0.00581825	0.224874	-0.944394	0.790075	-0.806728	0.205466	0.834422	0.944334	0.80945	0.787888	0.841084	0.761045	-0.121641	0.74339	0.941791	0.942174	-0.780874	0.591064	0.482347	-0.938287	0.748505	0.510474	0.791855	0.82777	0.631209	0.140167	-0.901715	0.905069	0.780418	0.529604	0.732639	0.858337	0.447819	0.59576	-0.732867
Solyc06g082950_T	0.468625	0.582544	0.821526	0.812659	0.819203	0.867549	0.814843	-0.769841	0.874976	0.762751	0.675762	-0.114876	0.619895	0.77087	-0.351825	0.169568	-0.919712	0.530079	-0.855669	0.0599213	0.717395	0.809543	0.750329	0.793006	0.79869	0.618559	-0.456904	0.587875	0.82559	0.835086	-0.794944	0.704071	0.123296	-0.919869	0.6245	0.44562	0.725121	0.6236	0.288698	-0.0977064	-0.854593	0.807125	0.729631	0.377546	0.6161	0.773777	0.363507	0.288521	-0.795429
Solyc06g051130_T	0.669834	0.790335	0.804768	0.788226	0.790764	0.865702	0.790937	-0.814924	0.857549	0.720878	0.630148	-0.0546497	0.728646	0.721743	-0.40263	0.219911	-0.905387	0.711225	-0.784354	0.0384753	0.787975	0.880082	0.711741	0.802657	0.807105	0.663085	-0.47261	0.652195	0.877484	0.881079	-0.802582	0.669707	0.178108	-0.929867	0.631563	0.449522	0.742082	0.707369	0.390701	-0.0631449	-0.866833	0.823068	0.738057	0.366853	0.611326	0.790346	0.181209	0.515928	-0.751009
Solyc10g082020_T	-0.375077	-0.428036	-0.369129	-0.381167	-0.395411	-0.142246	-0.385337	0.479044	-0.477354	-0.538336	-0.292331	-0.292268	-0.401416	-0.425665	0.163139	0.0765014	0.529256	-0.420084	0.432388	0.320763	-0.407929	-0.446449	-0.280683	-0.314032	-0.35754	-0.179335	0.226489	-0.258095	-0.436841	-0.445505	0.632757	-0.231205	-0.161763	0.53881	-0.295033	-0.115116	-0.333275	-0.358194	-0.197661	0.253515	0.376347	-0.476237	-0.347661	0.0679733	-0.27798	-0.315713	-0.155375	-0.202239	0.574603
Solyc04g009030_T	0.0614149	0.162746	0.514797	0.507947	0.520784	0.663755	0.510311	-0.442926	0.600237	0.521458	0.260636	-0.358503	0.19081	0.576078	-0.556022	-0.0295626	-0.652281	0.115635	-0.682479	-0.203245	0.376866	0.458102	0.574751	0.550339	0.482683	0.314305	-0.667061	0.223025	0.48074	0.492497	-0.586859	0.550782	-0.232896	-0.633117	0.298628	0.211264	0.405759	0.233636	-0.0723594	-0.398062	-0.53687	0.462672	0.44507	0.0451989	0.300589	0.553013	0.0964183	-0.0249852	-0.805236
Solyc07g064660_T	0.117612	0.0277627	-0.539238	-0.529347	-0.530985	-0.553139	-0.532294	0.257233	-0.519579	-0.703926	-0.459081	0.439167	-0.236085	-0.58941	0.686812	-0.610724	0.406057	0.02428	0.447532	-0.269186	-0.371228	-0.250623	-0.57814	-0.712219	-0.470688	-0.246838	0.492398	-0.341475	-0.285658	-0.307967	0.460693	-0.719009	0.258995	0.456144	-0.379757	-0.378589	-0.458845	-0.0877173	0.389618	-0.0660954	0.406764	-0.334409	-0.466656	-0.328163	-0.387558	-0.517531	-0.352352	0.209803	0.284508
Solyc04g005200_T	0.51881	0.613899	0.675301	0.683929	0.69521	0.687353	0.687879	-0.785887	0.742459	0.725181	0.616814	-0.0126288	0.69158	0.628205	-0.332331	0.16297	-0.782992	0.578027	-0.693579	0.00272667	0.675305	0.692096	0.531027	0.702276	0.659513	0.474754	-0.308763	0.564896	0.697874	0.708146	-0.735367	0.557884	0.186356	-0.813599	0.535004	0.254795	0.629287	0.519632	0.289592	-0.0454563	-0.713951	0.694956	0.60861	0.302794	0.514526	0.663514	0.259202	0.293659	-0.724605
Solyc05g014280_T	-0.650779	-0.718988	-0.815512	-0.801686	-0.802254	-0.815122	-0.804787	0.830508	-0.870822	-0.828489	-0.693223	-0.0462465	-0.763839	-0.766623	0.22524	-0.26142	0.889383	-0.709639	0.751049	-0.0655639	-0.802812	-0.864506	-0.746216	-0.826658	-0.839712	-0.668822	0.310178	-0.709513	-0.869008	-0.876443	0.88289	-0.69902	-0.278289	0.936258	-0.716174	-0.500604	-0.790483	-0.7029	-0.382495	-0.0565574	0.841596	-0.850896	-0.790401	-0.404845	-0.701424	-0.799282	-0.388004	-0.459854	0.38485
Solyc04g080580_T	0.521221	0.615731	0.691466	0.696458	0.702765	0.758889	0.699376	-0.810135	0.795744	0.674693	0.629455	-0.159596	0.673728	0.653096	-0.349407	0.0861992	-0.859863	0.578252	-0.796622	-0.0449978	0.71695	0.77254	0.625137	0.740608	0.700255	0.514143	-0.414276	0.573826	0.77075	0.77397	-0.777167	0.574518	0.150321	-0.874476	0.561817	0.315118	0.658672	0.535777	0.308239	-0.108433	-0.801257	0.731939	0.661445	0.272311	0.549206	0.684699	0.280918	0.34752	-0.748611
Solyc12g017250_T	-0.590879	-0.657711	-0.718346	-0.709196	-0.714018	-0.680584	-0.712601	0.826418	-0.795104	-0.71155	-0.536149	-0.0815622	-0.690528	-0.661193	0.255315	-0.102286	0.847597	-0.639994	0.740209	0.0880123	-0.701511	-0.786871	-0.643094	-0.737682	-0.740903	-0.548061	0.372546	-0.585622	-0.791431	-0.799518	0.874318	-0.591876	-0.209193	0.889304	-0.592647	-0.383762	-0.682342	-0.628374	-0.336786	0.084824	0.774501	-0.768489	-0.685267	-0.261679	-0.578466	-0.69128	-0.258908	-0.392265	0.56074
Solyc12g006470_T	0.502119	0.66175	0.723005	0.681971	0.701877	0.793145	0.687944	-0.898432	0.838246	0.732978	0.619144	-0.96592	0.720318	0.661	-0.744309	0.0861048	-0.930134	0.552172	-0.699785	-0.136387	0.680743	0.819513	0.600599	0.793875	0.714967	0.239832	-0.707603	0.501508	0.819425	0.829998	-0.781677	0.644	-0.429947	-0.940217	0.456434	0.0732111	0.612235	0.355736	-0.190431	-0.0884169	-0.795509	0.765075	0.611282	0.107836	0.435744	0.513649	0.0741801	-0.0212922	-0.608465
Solyc07g054830_T	-0.0702193	-0.172154	-0.370793	-0.385624	-0.404901	-0.319864	-0.389024	0.442911	-0.510594	-0.399886	-0.222937	0.0897405	-0.285688	-0.429676	0.50224	0.136463	0.544098	-0.136066	0.551934	0.289121	-0.343942	-0.347243	-0.384355	-0.419671	-0.334598	0.00323528	0.564809	-0.152319	-0.35435	-0.362804	0.48427	-0.36669	0.205221	0.528873	-0.178842	-0.0574061	-0.280248	-0.131524	0.107444	0.431828	0.422315	-0.320652	-0.325744	0.0806218	-0.178863	-0.3361	-0.0369145	0.0927699	0.699266
Solyc04g076870_T	-0.0827316	-0.0520847	0.0275419	0.0344064	0.0514169	0.124308	0.0389212	-0.253255	0.181664	0.105192	-0.140343	-0.400326	-0.0190059	0.106013	-0.537278	-0.443972	-0.276062	-0.0851345	-0.375223	-0.594055	-0.00549567	0.0606466	0.0374823	0.00815332	0.00982571	-0.190966	-0.619351	-0.173338	0.0629174	0.0722434	-0.33003	0.0340343	-0.365785	-0.265378	-0.156689	-0.260751	-0.0503479	-0.135095	-0.218268	-0.658967	-0.126045	0.0430869	-0.0124133	-0.419515	-0.165717	0.0928173	-0.335724	-0.156142	-0.77321
Solyc03g117950_T	-0.655569	-0.734619	-0.722419	-0.719575	-0.724097	-0.729119	-0.721893	0.864321	-0.798407	-0.611051	-0.571215	-0.256011	-0.751297	-0.598195	0.124654	-0.0460389	0.868398	-0.697207	0.777602	0.0100387	-0.717203	-0.824365	-0.647669	-0.694893	-0.732668	-0.563335	0.272561	-0.596671	-0.82326	-0.826242	0.790222	-0.491055	-0.304073	0.888094	-0.582968	-0.371031	-0.668976	-0.701218	-0.469956	0.0435895	0.808727	-0.77552	-0.664662	-0.317593	-0.571279	-0.688297	-0.316684	-0.445005	0.727084
Solyc12g005380_T	-0.343395	-0.326096	-0.00119567	-0.00942862	-0.0289187	0.124005	-0.0120789	0.303631	-0.113962	-0.015725	0.0634969	-0.654638	-0.250983	0.0203442	-0.0363752	0.472913	0.197383	-0.322183	0.173265	0.484071	-0.0664785	-0.16274	0.183604	0.176715	-0.00814199	0.104362	0.089075	0.0472014	-0.145581	-0.146168	0.334263	0.239602	-0.141351	0.21411	0.0694639	0.20577	0.037113	-0.180418	-0.271332	0.342928	0.0753813	-0.133476	0.0333375	0.311393	0.0926909	0.0767354	0.225541	-0.174917	0.697534
Solyc12g056660_T	0.696765	0.786174	0.836052	0.843955	0.845132	0.854037	0.845619	-0.834835	0.900281	0.731242	0.680397	0.315899	0.797027	0.727785	-0.0516938	0.242887	-0.92178	0.758611	-0.783692	0.149273	0.840093	0.910934	0.819832	0.80477	0.853957	0.709183	-0.181039	0.732453	0.911881	0.91416	-0.812673	0.645393	0.408539	-0.930337	0.734506	0.562105	0.807623	0.803608	0.498399	0.0890777	-0.878846	0.888254	0.814174	0.478505	0.725913	0.846732	0.499573	0.518655	-0.608503
Solyc08g077180_T	-0.181879	-0.219375	-0.207648	-0.213218	-0.231056	-0.32645	-0.216566	0.448012	-0.351931	-0.204556	-0.104527	0.198642	-0.204032	-0.237895	0.450548	0.428971	0.459766	-0.180958	0.533041	0.503661	-0.186278	-0.292754	-0.125151	-0.145848	-0.186077	-0.0133424	0.562088	-0.0162671	-0.29141	-0.296489	0.471348	-0.0805614	0.189491	0.461883	-0.00513387	0.169386	-0.110978	-0.0977554	-0.0645486	0.550394	0.319242	-0.229896	-0.134646	0.2646	0.00859463	-0.205541	0.238606	-0.0492333	0.807628
Solyc09g065910_T	0.382329	0.48476	0.745568	0.742746	0.750818	0.827501	0.74485	-0.672186	0.829295	0.708608	0.577877	-0.144691	0.506727	0.737113	-0.394896	0.125241	-0.869121	0.437078	-0.824942	-0.0156407	0.656395	0.738953	0.724471	0.731147	0.73154	0.58545	-0.499661	0.509836	0.753791	0.761414	-0.747146	0.679694	0.0554345	-0.849543	0.555098	0.428068	0.664404	0.535109	0.193237	-0.192775	-0.783183	0.751369	0.687211	0.28994	0.551414	0.743303	0.329689	0.258993	-0.778599
Solyc09g074520_T	0.489026	0.598043	0.738106	0.760734	0.762864	0.769738	0.763768	-0.809932	0.838937	0.723832	0.688166	-0.082664	0.685082	0.679603	-0.381361	0.133859	-0.878806	0.551886	-0.828562	-0.00798881	0.741377	0.772493	0.652935	0.763172	0.725957	0.534479	-0.427562	0.591689	0.773975	0.779948	-0.766246	0.619252	0.128709	-0.887683	0.570271	0.345663	0.687411	0.536741	0.261319	-0.116446	-0.832044	0.752936	0.692877	0.310407	0.560359	0.707772	0.326262	0.304792	-0.847142
Solyc01g010150_T	-0.344179	-0.392945	-0.564521	-0.551989	-0.563564	-0.62205	-0.555274	0.650128	-0.672763	-0.616832	-0.446697	0.200718	-0.53024	-0.576123	0.540201	0.00533229	0.691129	-0.37332	0.700777	0.225264	-0.523102	-0.554465	-0.467182	-0.646037	-0.551916	-0.323479	0.558412	-0.369726	-0.561159	-0.570261	0.732068	-0.511272	0.0812383	0.738618	-0.366022	-0.195886	-0.505316	-0.319948	-0.0332694	0.28411	0.647766	-0.529864	-0.502901	-0.0578579	-0.349674	-0.529773	-0.104847	-0.166742	0.781166
Solyc03g114580_T	-0.27342	-0.326911	-0.0885361	-0.111044	-0.122603	-0.00924969	-0.113973	0.509485	-0.216828	-0.00496256	0.054853	-0.356714	-0.281556	0.00512415	0.0095197	0.441801	0.362973	-0.293843	0.339139	0.410495	-0.161318	-0.289093	-0.0837058	-0.00906086	-0.123535	-0.0805281	0.258159	-0.044557	-0.277331	-0.276156	0.357273	0.0858247	-0.048609	0.353868	-0.0139679	0.140212	-0.0727797	-0.233971	-0.256105	0.346002	0.226907	-0.242733	-0.0983956	0.203331	-0.0160999	-0.0782523	0.119777	-0.121791	0.652292
Solyc11g013810_T	0.348514	0.3279	-0.0814879	-0.0693594	-0.0846364	-0.168069	-0.0716428	-0.0146756	-0.194661	-0.144031	0.201354	0.269482	0.15162	-0.21696	0.675657	0.143575	0.148222	0.336861	0.292306	0.364556	0.0414618	0.0816221	-0.23167	-0.190278	-0.034575	0.327848	0.650447	0.19013	0.0621397	0.0510606	0.173132	-0.254672	0.542265	0.142045	0.135058	0.0461535	0.0121701	0.271717	0.568842	0.564712	0.0797523	0.109262	-0.0414667	0.302837	0.129338	-0.0814447	0.157751	0.352439	0.745004
Solyc08g005890_T	-0.505676	-0.563801	-0.420964	-0.441779	-0.455083	-0.273944	-0.445484	0.596698	-0.530265	-0.347527	-0.190033	-0.483817	-0.477177	-0.357412	-0.0138307	0.207397	0.63116	-0.521738	0.531489	0.22026	-0.431856	-0.551669	-0.312593	-0.262761	-0.421245	-0.278625	0.183875	-0.295081	-0.546185	-0.55128	0.554221	-0.182893	-0.273781	0.603769	-0.30276	-0.126734	-0.356133	-0.509742	-0.416182	0.251355	0.488637	-0.536667	-0.372966	-0.0539926	-0.284912	-0.417716	-0.0343193	-0.342112	0.649357
Solyc10g052490_T	-0.492936	-0.590101	-0.830976	-0.851625	-0.833218	-0.801768	-0.850599	0.635889	-0.800999	-0.730678	-0.921197	0.167077	-0.681185	-0.711296	0.154	-0.542683	0.75709	-0.553915	0.707693	-0.495867	-0.805792	-0.776962	-0.696778	-0.79219	-0.79747	-0.671655	0.0938342	-0.764452	-0.781082	-0.781819	0.560242	-0.7109	-0.311657	0.782855	-0.734997	-0.582954	-0.793166	-0.60972	-0.35862	-0.35223	0.870872	-0.748939	-0.767207	-0.695394	-0.729589	-0.74351	-0.598307	-0.394458	-0.306345
Solyc01g099160_T	-0.723312	-0.776834	-0.601393	-0.610491	-0.612962	-0.571841	-0.612441	0.794878	-0.652462	-0.447483	-0.414232	-0.416136	-0.702662	-0.436762	-0.129584	0.0204531	0.740344	-0.741138	0.60845	-0.0166444	-0.613146	-0.755655	-0.561226	-0.499493	-0.632701	-0.572268	0.0654815	-0.546175	-0.752545	-0.753773	0.665565	-0.323076	-0.443785	0.746781	-0.515443	-0.32503	-0.575246	-0.738466	-0.621639	-0.0414932	0.677552	-0.720011	-0.56221	-0.320199	-0.500092	-0.635545	-0.226886	-0.533358	0.552764
Solyc10g047670_T	0.653489	0.725226	0.896226	0.888604	0.875502	0.866627	0.888339	-0.733321	0.857138	0.802235	0.863297	-0.0195823	0.787687	0.771244	-0.0547609	0.615013	-0.819739	0.704582	-0.681946	0.539387	0.871008	0.877196	0.844844	0.899841	0.909202	0.840101	-0.0176719	0.871339	0.886346	0.887606	-0.663596	0.79958	0.43327	-0.84532	0.844911	0.705854	0.906988	0.768199	0.452924	0.449188	-0.896953	0.86607	0.869158	0.769674	0.839585	0.86935	0.654984	0.54663	0.639244
Solyc12g009040_T	-0.158859	-0.146864	0.040316	0.0572506	0.0389467	-0.0381801	0.0541469	0.427863	-0.0697713	0.0209305	0.175591	0.202513	-0.177084	0.102957	0.299004	0.531136	0.214165	-0.11725	0.322731	0.599127	0.0337033	-0.102575	0.128674	0.109198	0.0119893	0.0262642	0.401006	0.135959	-0.0968932	-0.100927	0.402121	0.155464	0.147975	0.259331	0.164467	0.329435	0.045019	-0.0089134	-0.0343615	0.47304	0.151011	-0.0827223	0.0825595	0.408845	0.187061	0.0433016	0.329072	-0.0314409	0.66749
Solyc07g051950_T	-0.24014	-0.332906	-0.746115	-0.757726	-0.743312	-0.978275	-0.757739	0.475834	-0.813639	-0.821781	-0.903067	0.452365	-0.400502	-0.823552	0.308594	-0.802768	0.791417	-0.33431	0.80593	-0.547385	-0.771157	-0.725712	-0.907849	-0.826712	-0.795619	-0.770574	0.239176	-0.730299	-0.734226	-0.733586	0.716858	-0.908558	-0.153602	0.790245	-0.790068	-0.767347	-0.809889	-0.43975	-0.0726658	-0.396988	0.801235	-0.763306	-0.848225	-0.656505	-0.804866	-0.933139	-0.667443	-0.321242	0.126462
Solyc06g063370_T	0.568039	0.66241	0.68252	0.667492	0.680249	0.776559	0.669344	-0.814285	0.746331	0.544087	0.487782	-0.0888238	0.639081	0.591355	-0.196205	-0.00945115	-0.852058	0.60571	-0.789639	-0.00209033	0.637174	0.78164	0.607058	0.644609	0.689363	0.567093	-0.340098	0.525665	0.788109	0.791264	-0.727343	0.487938	0.228833	-0.850935	0.53589	0.297946	0.616232	0.63571	0.465374	-0.0828818	-0.780007	0.72878	0.602824	0.308182	0.519022	0.68689	0.232094	0.387078	-0.659961
Solyc07g053830_T	-0.000977993	-0.072222	-0.155877	-0.165397	-0.188961	-0.166534	-0.16963	0.40547	-0.289572	-0.147198	0.0446469	0.252313	-0.131209	-0.159565	0.507307	0.42254	0.407165	-0.00428855	0.508031	0.485194	-0.0831573	-0.161493	-0.0715367	-0.10024	-0.101362	0.134856	0.581523	0.100083	-0.169151	-0.180498	0.363262	-0.0710777	0.279188	0.385487	0.0928622	0.247697	-0.0339358	0.010635	0.108293	0.619655	0.270733	-0.141036	-0.041873	0.294595	0.105942	-0.137445	0.264618	0.1438	0.808767
Solyc01g095010_T	-0.384575	-0.389839	-0.17829	-0.185195	-0.200805	-0.0789152	-0.188784	0.446877	-0.295569	-0.225016	-0.0772381	-0.441236	-0.301277	-0.158541	0.119471	0.398461	0.392739	-0.37772	0.393791	0.491551	-0.207693	-0.326933	-0.00302112	-0.0136595	-0.181678	-0.0404142	0.255025	-0.0778493	-0.315301	-0.319998	0.517946	0.0516415	-0.109172	0.422462	-0.0682362	0.130269	-0.117998	-0.274744	-0.286456	0.390774	0.248242	-0.309124	-0.129841	0.23589	-0.0428749	-0.113345	0.149696	-0.228285	0.707851
Solyc09g063130_T	0.11299	0.208352	0.616257	0.603237	0.613467	0.749817	0.605593	-0.468762	0.690637	0.638916	0.416965	-0.317449	0.282922	0.671985	-0.574592	0.0913737	-0.700801	0.163811	-0.712033	-0.0749645	0.462142	0.514316	0.638501	0.648113	0.577342	0.387683	-0.632192	0.317555	0.539328	0.551811	-0.596468	0.654584	-0.192756	-0.68044	0.385499	0.320533	0.498868	0.288642	-0.077968	-0.310962	-0.613767	0.537636	0.534597	0.161113	0.384246	0.62114	0.182898	0.0164041	-0.766384
Solyc02g069620_T	0.398329	0.505998	0.792108	0.793441	0.796639	0.836474	0.796129	-0.749811	0.865327	0.766615	0.682655	-0.174189	0.589937	0.748005	-0.477448	0.152046	-0.892361	0.452667	-0.874193	0.00858188	0.692302	0.751064	0.691613	0.7812	0.756983	0.548524	-0.528912	0.546173	0.765738	0.776276	-0.770753	0.695265	0.028529	-0.895935	0.561843	0.392434	0.686945	0.523391	0.172702	-0.173479	-0.837355	0.75017	0.696706	0.318982	0.553053	0.725728	0.318379	0.227751	-0.889429
Solyc12g008770_T	0.749616	0.811599	0.725311	0.717017	0.723395	0.756348	0.719628	-0.839606	0.778244	0.629003	0.569983	0.207933	0.748558	0.628286	-0.010868	0.0927485	-0.864974	0.778478	-0.709053	0.0517911	0.725721	0.852479	0.675213	0.68637	0.747535	0.648334	-0.160907	0.638378	0.852155	0.855544	-0.783107	0.491835	0.418283	-0.875442	0.632197	0.396735	0.689395	0.763177	0.591471	0.0439849	-0.786993	0.81526	0.673588	0.381488	0.613446	0.742988	0.270955	0.561776	-0.537755
Solyc02g062460_T	-0.234745	-0.262517	-0.115713	-0.117897	-0.135576	-0.0730563	-0.12148	0.484752	-0.253792	-0.100168	0.0187822	-0.296451	-0.280502	-0.0751822	0.22525	0.473903	0.381728	-0.231873	0.411772	0.543383	-0.138389	-0.249556	-0.0254577	-0.0300727	-0.116866	0.0262889	0.401583	0.023796	-0.240144	-0.244296	0.467925	0.0533987	0.0656367	0.400621	0.0309735	0.191136	-0.0612793	-0.144174	-0.105945	0.488709	0.267447	-0.207162	-0.0663109	0.32143	0.0432376	-0.0661379	0.215507	-0.0613021	0.726606
Solyc02g020940_T	0.5497	0.667966	0.855529	0.855846	0.857292	0.899763	0.858144	-0.816906	0.901774	0.778917	0.730896	-0.0040921	0.668799	0.766389	-0.244677	0.208865	-0.959422	0.611262	-0.875581	0.103085	0.77359	0.875007	0.791874	0.795749	0.839031	0.684923	-0.359259	0.65336	0.886315	0.894937	-0.82479	0.693954	0.243644	-0.953552	0.684506	0.488518	0.772778	0.71725	0.390031	-0.034077	-0.891959	0.871853	0.773123	0.437764	0.675914	0.823742	0.434108	0.377834	-0.89253
Solyc03g006630_T	-0.560472	-0.648632	-0.711767	-0.718288	-0.73033	-0.642712	-0.72105	0.761355	-0.810125	-0.683652	-0.531999	-0.211976	-0.699971	-0.663606	0.207273	-0.114843	0.840955	-0.620394	0.740717	0.0412541	-0.715583	-0.767462	-0.659345	-0.727484	-0.716947	-0.539191	0.307789	-0.570093	-0.769306	-0.774922	0.791697	-0.571449	-0.248784	0.854039	-0.582716	-0.39353	-0.678464	-0.625845	-0.327893	0.0956881	0.771248	-0.757208	-0.682274	-0.278924	-0.569573	-0.679118	-0.354199	-0.367335	0.629431
Solyc12g013710_T	0.516693	0.633772	0.74755	0.768306	0.77539	0.775292	0.770846	-0.747419	0.859332	0.696112	0.53925	0.0339756	0.624658	0.697854	-0.193469	0.109055	-0.9062	0.579302	-0.820568	0.0303334	0.756369	0.822846	0.721721	0.739979	0.76041	0.620079	-0.28974	0.603825	0.824457	0.826746	-0.755501	0.633127	0.30154	-0.867396	0.627688	0.445574	0.713982	0.658098	0.42377	-0.106894	-0.81296	0.819448	0.737983	0.353183	0.616134	0.775763	0.404897	0.4126	-0.654112
Solyc09g061460_T	-0.490072	-0.574507	-0.785669	-0.784165	-0.762225	-0.690004	-0.783747	0.567782	-0.71601	-0.694474	-0.729555	-0.0484129	-0.556427	-0.638039	-0.0546892	-0.5092	0.710617	-0.539635	0.610024	-0.442294	-0.696943	-0.75932	-0.747721	-0.684207	-0.778699	-0.756408	0.00606543	-0.697801	-0.769078	-0.774379	0.593615	-0.655625	-0.396235	0.71994	-0.731913	-0.643737	-0.755943	-0.718339	-0.41497	-0.355499	0.766967	-0.784947	-0.732544	-0.650825	-0.731588	-0.761233	-0.618552	-0.419748	-0.57418
Solyc10g008740_T	0.571815	0.705941	0.721063	0.748114	0.760441	0.720026	0.749958	-0.77512	0.815457	0.583165	0.571396	0.307169	0.661615	0.633317	-0.108241	0.00852251	-0.897334	0.638302	-0.803831	0.0164069	0.71536	0.812141	0.658331	0.659803	0.697912	0.520089	-0.242551	0.551797	0.811408	0.813845	-0.710473	0.474125	0.330721	-0.85509	0.567852	0.350272	0.631893	0.685834	0.498969	-0.111503	-0.792016	0.77787	0.646851	0.332013	0.555612	0.69082	0.35216	0.368764	-0.81761
Solyc07g062070_T	0.0286964	0.135329	0.477025	0.500692	0.515598	0.424759	0.503584	-0.415793	0.587065	0.493109	0.326904	-0.0851783	0.289696	0.506606	-0.592334	-0.0195873	-0.572878	0.0816374	-0.6292	-0.15595	0.368572	0.348688	0.449526	0.501141	0.399693	0.0827656	-0.589056	0.189787	0.367188	0.379958	-0.435633	0.468971	-0.253227	-0.549501	0.200233	0.12584	0.345968	0.139432	-0.175061	-0.410028	-0.489608	0.354164	0.377238	0.0361263	0.200183	0.394865	0.113647	-0.124211	-0.802408
Solyc12g044280_T	0.540996	0.715448	0.803667	0.814356	0.820383	0.804769	0.816555	-0.771853	0.908425	0.635672	0.394887	0.644418	0.672758	0.687629	-0.421451	0.0344699	-0.943081	0.59068	-0.814121	-0.0410624	0.783775	0.876939	0.778938	0.8072	0.794173	0.363714	-0.573079	0.549721	0.87445	0.876853	-0.760027	0.674046	0.0982346	-0.94006	0.580398	0.533792	0.705354	0.71701	0.326921	-0.201028	-0.859684	0.791122	0.752132	0.232025	0.578545	0.72705	0.486847	0.288781	-0.805186
Solyc05g005180_T	0.38515	0.45406	0.640277	0.645534	0.649292	0.65661	0.649355	-0.727169	0.748784	0.686678	0.531177	-0.116946	0.611392	0.608817	-0.496796	0.109742	-0.751494	0.429372	-0.727423	-0.100882	0.619116	0.627356	0.575001	0.69573	0.63833	0.452064	-0.50938	0.486002	0.634544	0.643617	-0.717274	0.599836	-0.0271411	-0.782519	0.452775	0.290485	0.602867	0.398584	0.0601991	-0.191488	-0.705207	0.623495	0.608875	0.186811	0.4454	0.613268	0.236368	0.207868	-0.761788
Solyc10g086730_T	0.453408	0.563315	0.712128	0.712892	0.719216	0.773722	0.715502	-0.768688	0.793232	0.633176	0.534351	-0.103686	0.537944	0.652613	-0.319621	0.00771034	-0.889995	0.504969	-0.85321	-0.0894626	0.642148	0.769066	0.643329	0.661016	0.698682	0.532605	-0.4719	0.493752	0.777544	0.78487	-0.782761	0.557666	0.119769	-0.881462	0.527418	0.321573	0.617377	0.579327	0.326206	-0.213482	-0.78665	0.74431	0.632599	0.24691	0.518897	0.701033	0.250213	0.298898	-0.841539
Solyc06g066000_T	-0.492167	-0.447226	-0.379768	-0.321171	-0.306552	-0.187464	-0.320562	0.255378	-0.230773	-0.430855	-0.543291	-0.320525	-0.519124	-0.272182	-0.350364	-0.596002	0.13454	-0.497817	-0.0709983	-0.580184	-0.381741	-0.341112	-0.216326	-0.413457	-0.422281	-0.432055	-0.464614	-0.536981	-0.343903	-0.345306	0.208017	-0.322705	-0.497681	0.219958	-0.511287	-0.466055	-0.444433	-0.479347	-0.350837	-0.72752	0.26564	-0.391856	-0.376536	-0.575791	-0.496996	-0.226095	-0.429061	-0.394303	-0.898106
Solyc08g061480_T	-0.247261	-0.330968	-0.313685	-0.357293	-0.365467	-0.335455	-0.360066	0.621981	-0.463543	-0.249513	-0.310293	0.0672455	-0.410461	-0.256061	0.389209	0.307858	0.559396	-0.280057	0.615701	0.346394	-0.358597	-0.409067	-0.23753	-0.299188	-0.294308	-0.0729738	0.507868	-0.179666	-0.401616	-0.403464	0.487063	-0.172642	0.108369	0.568272	-0.123115	0.0808912	-0.250377	-0.178398	-0.119773	0.40602	0.497634	-0.340283	-0.268011	0.0963098	-0.117175	-0.259262	0.0819001	-0.0726027	0.82337
Solyc03g114600_T	0.0897135	0.121492	0.243443	0.258159	0.229382	0.308651	0.254186	-0.000626445	0.145732	0.153206	0.383181	-0.456441	0.0481766	0.148706	0.178995	0.389381	-0.123586	0.103162	-0.154453	0.457806	0.231345	0.239064	0.252301	0.194178	0.239121	0.449934	0.20896	0.30381	0.235666	0.227719	0.00917685	0.20071	0.229094	-0.112612	0.308963	0.326853	0.271675	0.23419	0.227231	0.401496	-0.251238	0.242697	0.25052	0.438254	0.31989	0.267834	0.442698	0.213367	0.493789
Solyc02g079190_T	0.423303	0.511348	0.557188	0.566949	0.577813	0.520473	0.571191	-0.711364	0.680795	0.578938	0.414713	-0.0373421	0.55854	0.542722	-0.327434	-0.0387775	-0.754865	0.473911	-0.680171	-0.187837	0.572688	0.633814	0.501885	0.566893	0.563941	0.355559	-0.427665	0.41768	0.633128	0.640208	-0.707082	0.459398	0.0846522	-0.753383	0.421494	0.207844	0.518324	0.439215	0.212714	-0.241959	-0.646859	0.619388	0.532529	0.111702	0.409574	0.554877	0.153208	0.242614	-0.654847
Solyc10g055680_T	0.697464	0.732064	0.604037	0.592933	0.582348	0.612501	0.590546	-0.490554	0.512993	0.455778	0.673516	0.399107	0.647676	0.454585	0.410426	0.41189	-0.489856	0.737063	-0.300761	0.509113	0.619989	0.681596	0.549252	0.537431	0.632755	0.66965	0.350816	0.684692	0.679121	0.673843	-0.426946	0.374775	0.638516	-0.52508	0.669785	0.550409	0.619168	0.766515	0.70684	0.589197	-0.559675	0.644344	0.582963	0.655244	0.65936	0.619304	0.526881	0.566174	0.753287
Solyc09g061860_T	0.592891	0.668282	0.832201	0.810105	0.822126	0.81055	0.812174	-0.776399	0.881494	0.74769	0.58821	0.230438	0.698148	0.768102	-0.209667	0.1622	-0.899304	0.63871	-0.798101	0.0464359	0.725374	0.825078	0.751903	0.781876	0.821006	0.625649	-0.345885	0.604823	0.841446	0.851089	-0.834416	0.668203	0.245485	-0.922601	0.645968	0.497671	0.737246	0.721107	0.365427	-0.0618132	-0.836383	0.825485	0.739308	0.376095	0.629917	0.781415	0.346043	0.391461	-0.600597
Solyc05g046300_T	0.151675	0.234435	0.692318	0.683483	0.664639	0.701204	0.683127	-0.348186	0.65005	0.691539	0.67714	-0.499577	0.383139	0.683505	-0.302672	0.667386	-0.552163	0.221281	-0.480587	0.522279	0.610906	0.535367	0.743664	0.791621	0.68312	0.594292	-0.191206	0.609433	0.554509	0.559565	-0.389565	0.825192	0.0530496	-0.547012	0.635847	0.647044	0.684135	0.365622	-0.0344276	0.322454	-0.63401	0.556078	0.691879	0.616951	0.648297	0.681447	0.593098	0.142367	0.664534
Solyc03g117890_T	-0.0845149	-0.111094	-0.239413	-0.261881	-0.22953	-0.381032	-0.260431	0.0587448	-0.205716	-0.378354	-0.682734	0.75526	-0.163771	-0.281663	-0.0280265	-0.68612	0.150619	-0.148687	0.0746253	-0.482895	-0.430412	-0.283994	-0.433481	-0.387151	-0.310488	-0.381991	-0.169117	-0.493048	-0.26472	-0.253334	0.105321	-0.45229	-0.205976	0.178048	-0.482956	-0.417504	-0.426128	-0.109426	-0.0313084	-0.535631	0.300241	-0.306388	-0.422554	-0.473046	-0.497685	-0.477273	-0.529893	-0.269282	-0.748691
Solyc03g113190_T	0.740196	0.77537	0.409976	0.420749	0.427795	0.316245	0.423174	-0.68117	0.458082	0.392153	0.444587	0.357637	0.673804	0.304948	0.2564	-0.0310833	-0.55052	0.770928	-0.372709	-0.0242653	0.540566	0.631138	0.263588	0.338957	0.458731	0.404143	0.134375	0.493954	0.611733	0.609558	-0.580446	0.135469	0.55044	-0.588435	0.455143	0.162897	0.434263	0.631879	0.685784	0.150364	-0.486237	0.608486	0.413425	0.234504	0.426789	0.385164	0.156505	0.542567	-0.350321
Solyc06g075010_T	0.673184	0.813827	0.818555	0.791509	0.784112	0.903327	0.793835	-0.865826	0.845411	0.726141	0.710322	-0.222734	0.750478	0.695132	-0.31769	0.28275	-0.920609	0.737805	-0.799328	0.107958	0.825266	0.930769	0.778569	0.819032	0.845896	0.734056	-0.453075	0.729172	0.924839	0.926358	-0.816908	0.697647	0.235891	-0.94991	0.721792	0.516488	0.791603	0.768015	0.474181	0.0718064	-0.906651	0.872676	0.782511	0.440682	0.708826	0.824731	0.37446	0.526174	-0.576452
Solyc12g010910_T	0.590161	0.697371	0.773756	0.800591	0.807669	-0.704133	0.801745	-0.868516	0.870214	0.666007	0.629907	0.448154	0.696574	0.66974	-0.165605	0.170949	-0.911246	0.643372	-0.797417	0.00738764	0.796096	0.869352	0.781298	0.743713	0.773639	0.594589	-0.29239	0.643556	0.869198	0.871158	-0.761403	0.58953	0.27705	-0.91675	0.634568	0.47627	0.72921	0.734223	0.32466	-0.0473555	-0.850127	0.837435	0.762963	0.322585	0.64238	0.75613	0.634411	0.431598	-0.830381
Solyc08g068870_T	0.045081	-0.00918519	-0.549078	-0.497499	-0.499395	-0.703797	-0.492684	0.0318696	-0.441558	-0.297556	-0.412891	0.122921	-0.160552	-0.513816	0.22933	-0.448941	0.316605	0.00964761	0.375994	-0.47114	-0.315867	-0.289738	-0.554247	-0.573637	-0.460995	-0.457829	0.185749	-0.303706	-0.324687	-0.327087	0.101921	-0.543928	0.0877001	0.348752	-0.358387	-0.470323	-0.421774	-0.234137	0.108019	-0.182014	0.481604	-0.185349	-0.400109	-0.47841	-0.366129	-0.403813	-0.414359	-0.00290155	-0.359143
Solyc04g009020_T	0.307976	0.408495	0.72956	0.733157	0.741732	0.827505	0.735613	-0.635651	0.807605	0.744502	0.631783	-0.246581	0.495341	0.736384	-0.512846	0.180276	-0.821429	0.360687	-0.810551	-0.00608194	0.632087	0.663155	0.672111	0.744838	0.691987	0.522239	-0.536682	0.483525	0.680784	0.691521	-0.707636	0.701182	-0.0285918	-0.818564	0.510803	0.370926	0.643449	0.429721	0.0732338	-0.205618	-0.76606	0.684628	0.651299	0.278221	0.503754	0.721706	0.296258	0.180469	-0.894801
Solyc10g078370_T	0.734239	0.807735	0.781768	0.778049	0.783634	0.827092	0.779289	-0.782666	0.835733	0.657588	0.613206	0.295909	0.735259	0.709298	0.015277	0.15153	-0.878614	0.787684	-0.715611	0.109338	0.78496	0.892803	0.73351	0.730912	0.806507	0.645737	-0.132516	0.685772	0.89242	0.893166	-0.805565	0.561803	0.459995	-0.88582	0.709349	0.517818	0.733072	0.805408	0.602662	0.0907226	-0.810888	0.848307	0.748637	0.438963	0.690929	0.807638	0.370992	0.55608	-0.426942
Solyc06g083680_T	0.24219	0.330427	0.557889	0.555123	0.566218	0.702882	0.557853	-0.601735	0.668046	0.570243	0.404284	-0.400263	0.389457	0.594666	-0.515956	0.0152562	-0.725255	0.293226	-0.720115	-0.160401	0.513314	0.574845	0.590185	0.612801	0.562665	0.393367	-0.596082	0.366798	0.586347	0.592943	-0.664072	0.577712	-0.109645	-0.722306	0.39562	0.244322	0.512937	0.316194	0.044906	-0.287696	-0.641816	0.56226	0.536197	0.116617	0.391525	0.621525	0.144652	0.141567	-0.72556
Solyc12g094520_T	-0.0223846	-0.00851083	0.00581986	0.0255417	0.000220418	-0.0391121	0.0216289	0.236929	-0.123211	-0.0782012	0.180537	-0.0642838	-0.0590973	-0.0828223	0.466786	0.463332	0.17226	-0.0118033	0.220803	0.613214	0.046472	-0.0141004	0.0488601	-0.0154514	0.0130363	0.246946	0.520539	0.17875	-0.020046	-0.0295862	0.354987	0.0249321	0.317632	0.204131	0.179799	0.257775	0.08566	0.102924	0.172813	0.573706	0.0224175	0.0255707	0.0569543	0.45022	0.193538	0.0529817	0.392428	0.136201	0.685523
Solyc04g082630_T	0.47811	0.588582	0.806053	0.795635	0.799808	0.88837	0.797402	-0.783225	0.862381	0.720237	0.667258	-0.208507	0.606003	0.749367	-0.334132	0.160582	-0.925132	0.536326	-0.875144	0.0729327	0.726002	0.828072	0.734215	0.775508	0.79608	0.625651	-0.446577	0.599258	0.840045	0.846223	-0.786436	0.687182	0.146247	-0.926098	0.635509	0.439915	0.720619	0.621121	0.327795	-0.0769649	-0.872264	0.80886	0.728327	0.390551	0.625724	0.787681	0.352153	0.332889	-0.827386
Solyc01g110460_T	0.33313	0.404198	0.617172	0.600031	0.581228	0.601941	0.598014	-0.355723	0.525787	0.546415	0.650168	-0.523446	0.416527	0.551183	0.048279	0.650934	-0.481245	0.398694	-0.383442	0.631713	0.602884	0.58905	0.60109	0.651959	0.639923	0.613171	0.102785	0.666767	0.596241	0.593125	-0.321083	0.632738	0.335035	-0.497313	0.686952	0.593566	0.650426	0.512015	0.324828	0.554959	-0.581863	0.572488	0.632754	0.715	0.689394	0.60762	0.623355	0.352178	0.722767
Solyc05g014980_T	0.429577	0.346906	-0.0634545	-0.0984414	-0.0869454	-0.116362	-0.0956206	-0.330426	-0.0181686	-0.00769222	-0.0971336	0.430966	0.319302	-0.111713	0.177069	-0.350295	-0.0511749	0.391032	0.044073	-0.381821	0.0116233	0.118245	-0.221562	-0.121281	0.00477719	0.026561	0.00926518	0.0103882	0.104632	0.105567	-0.3088	-0.231793	0.166458	-0.145047	-0.0360236	-0.17135	-0.0265141	0.191622	0.296031	-0.088456	0.00146919	0.0996844	-0.0523237	-0.246098	-0.0582987	-0.153046	-0.295197	0.257931	-0.390282
Solyc01g099200_T	-0.520156	-0.511973	-0.412647	-0.406595	-0.400209	-0.746066	-0.407094	0.518094	-0.520791	-0.354578	-0.40153	0.141986	-0.423887	-0.430934	0.0120499	-0.0989093	0.586807	-0.537012	0.4961	0.0488421	-0.569095	-0.644904	-0.616225	-0.465212	-0.524228	-0.54688	0.170431	-0.497698	-0.624375	-0.611588	0.595509	-0.390079	-0.281815	0.605682	-0.503372	-0.382747	-0.52056	-0.45833	-0.371434	-0.0380973	0.565009	-0.563393	-0.552692	-0.19909	-0.500663	-0.723829	-0.222992	-0.584679	0.313156
Solyc10g018300_T	0.0549078	0.169932	0.592217	0.592214	0.598899	0.786891	0.593939	-0.425283	0.662348	0.604071	0.478329	-0.422974	0.209741	0.652542	-0.552547	0.122305	-0.693946	0.116728	-0.720796	-0.0488464	0.460281	0.509436	0.654537	0.616886	0.552696	0.398435	-0.614292	0.312832	0.531157	0.541393	-0.564418	0.649815	-0.185034	-0.660412	0.392738	0.31682	0.49075	0.26191	-0.0723286	-0.293692	-0.613921	0.530486	0.528325	0.179396	0.39633	0.65477	0.23347	0.00723577	-0.900827
Solyc04g012020_T	0.067656	-0.0792427	-0.71781	-0.830199	-0.822479	-0.54626	-0.825042	-0.307646	-0.550574	-0.151694	-0.6265	0.132383	-0.123884	-0.254784	-0.410784	-0.588364	-0.0602299	-0.0189632	-0.0111921	-0.631361	-0.614272	-0.539544	-0.549242	-0.429543	-0.517701	-0.554895	-0.512599	-0.506142	-0.535261	-0.520206	-0.330521	-0.497159	-0.467732	-0.117603	-0.492361	-0.516546	-0.576219	-0.385649	-0.403196	-0.541037	0.679298	-0.498849	-0.51742	-0.65072	-0.497862	-0.511674	-0.702919	-0.236649	-0.508837
Solyc07g021540_T	-0.541984	-0.553229	-0.190933	-0.203827	-0.215901	-0.204443	-0.206713	0.537418	-0.302666	-0.11534	-0.0966001	-0.351691	-0.417328	-0.112976	-0.141084	0.337302	0.450517	-0.521769	0.364598	0.273574	-0.292794	-0.435992	-0.0626744	-0.0113698	-0.2335	-0.251771	0.0434572	-0.199245	-0.416177	-0.412075	0.417028	0.0663487	-0.322454	0.428471	-0.163488	0.0359786	-0.197719	-0.409911	-0.504792	0.188644	0.331039	-0.392984	-0.190461	0.0496903	-0.143866	-0.26576	0.0886736	-0.427598	0.653391
Solyc10g085150_T	0.00728565	0.0708571	0.159966	0.177224	0.18157	0.347403	0.179636	-0.343062	0.275891	0.0593396	0.128908	-0.325364	0.0461527	0.137205	-0.418419	-0.549512	-0.419166	-0.00410163	-0.585883	-0.503348	0.0648126	0.209442	0.0154814	-0.0241001	0.0794489	-0.108997	-0.625245	-0.138401	0.205145	0.211606	-0.331455	-0.0573231	-0.281064	-0.407529	-0.109267	-0.263741	-0.0310614	0.00350589	0.0299433	-0.647437	-0.332879	0.127261	0.000175953	-0.312873	-0.122367	0.132057	-0.331413	-0.0971093	-0.862313
Solyc01g007100_T	0.532982	0.540534	0.602006	0.583485	0.567499	0.54991	0.580318	-0.333097	0.486311	0.408849	0.63561	0.38873	0.558654	0.459257	0.255129	0.575328	-0.394846	0.531621	-0.271952	0.729188	0.55365	0.544698	0.459268	0.562714	0.598816	0.57812	0.354239	0.645917	0.55187	0.547025	-0.197229	0.458352	0.5104	-0.399197	0.608102	0.603348	0.598906	0.601309	0.477001	0.641857	-0.545543	0.5115	0.54649	0.763717	0.597083	0.502926	0.51671	0.487722	0.618688
Solyc09g089690_T	0.712242	0.802143	0.812863	0.816311	0.820305	0.865071	0.81808	-0.877122	0.86969	0.68781	0.694428	0.172584	0.784459	0.695827	-0.104998	0.162963	-0.934049	0.756585	-0.823724	0.128134	0.803366	0.903902	0.759447	0.790562	0.818214	0.687474	-0.21521	0.698961	0.905636	0.907945	-0.793625	0.585583	0.383175	-0.939323	0.684016	0.453417	0.763431	0.772023	0.552743	0.0547774	-0.885752	0.863628	0.75082	0.46127	0.668968	0.798855	0.388611	0.52766	-0.798049
Solyc01g006540_T	-0.690568	-0.730127	-0.609779	-0.61503	-0.615364	-0.578697	-0.618202	0.792008	-0.686825	-0.614192	-0.56081	-0.198225	-0.715362	-0.537241	0.0668746	-0.0748205	0.743371	-0.729866	0.609663	0.0613837	-0.677766	-0.75454	-0.548336	-0.602879	-0.651572	-0.535147	0.203749	-0.595969	-0.746576	-0.74891	0.758847	-0.429404	-0.322369	0.798023	-0.554812	-0.307621	-0.615344	-0.631847	-0.482369	-0.0193918	0.67845	-0.721996	-0.6149	-0.263933	-0.54088	-0.591254	-0.229852	-0.509234	0.493443
Solyc12g096250_T	0.323761	0.341033	0.31473	0.34761	0.328852	0.189166	0.344041	-0.012565	0.206147	0.209798	0.476959	0.513745	0.190976	0.192962	0.377376	0.357372	-0.167461	0.309137	-0.146287	0.505741	0.285608	0.292486	0.123414	0.105488	0.25638	0.411541	0.450432	0.344655	0.287242	0.282361	0.0193633	0.0814024	0.48521	-0.137221	0.324297	0.307527	0.28128	0.404496	0.46881	0.424532	-0.259039	0.324455	0.235622	0.504107	0.316429	0.23307	0.426516	0.372589	0.358081
Solyc06g065990_T	0.697833	0.799157	0.800457	0.817882	0.820418	0.84209	0.819404	-0.858126	0.862841	0.680041	0.720443	0.288293	0.796718	0.667418	-0.0812484	0.14704	-0.918525	0.748446	-0.822836	0.113314	0.80196	0.888134	0.747729	0.775339	0.791517	0.667291	-0.190759	0.68199	0.886035	0.888041	-0.777168	0.541909	0.39185	-0.921667	0.661851	0.435102	0.748199	0.765776	0.547231	0.0419177	-0.881346	0.850839	0.73314	0.440179	0.648917	0.765418	0.434376	0.495177	-0.889736
Solyc08g013670_T	0.538419	0.656158	0.792635	0.778175	0.790248	0.877896	0.779332	-0.72516	0.847036	0.671709	0.584266	0.00915194	0.598396	0.754507	-0.154076	0.137521	-0.912529	0.605675	-0.795875	0.11801	0.725961	0.848347	0.743216	0.725271	0.791965	0.650317	-0.294269	0.601354	0.858554	0.861924	-0.753459	0.637581	0.293044	-0.880213	0.668751	0.49367	0.704606	0.712877	0.457782	-0.0219356	-0.817208	0.837029	0.726005	0.421392	0.656601	0.82738	0.3992	0.383287	-0.497458
Solyc01g009870_T	0.586988	0.70687	0.859582	0.877047	0.88404	0.911992	0.878092	-0.788973	0.921542	0.736258	0.771433	0.0246093	0.685235	0.766988	-0.317265	0.211004	-0.966924	0.634264	-0.88251	0.10833	0.826595	0.901539	0.817764	0.826275	0.830514	0.651367	-0.389375	0.671038	0.90741	0.910987	-0.771771	0.691122	0.2082	-0.949815	0.69083	0.493081	0.778344	0.741212	0.367705	-0.0556978	-0.918711	0.873241	0.793159	0.430203	0.689035	0.826051	0.591381	0.410544	-0.901126
Solyc05g005490_T	-0.588523	-0.673618	-0.715713	-0.71904	-0.724155	-0.691963	-0.722202	0.8642	-0.80148	-0.672247	-0.556616	-0.0659279	-0.718295	-0.630862	0.265057	-0.06794	0.868284	-0.637133	0.777986	0.0648258	-0.710156	-0.793341	-0.633679	-0.745794	-0.729628	-0.542365	0.36711	-0.583929	-0.796027	-0.802459	0.83713	-0.564365	-0.211844	0.891562	-0.572155	-0.349965	-0.676957	-0.620495	-0.358748	0.0925264	0.805278	-0.767258	-0.672623	-0.278112	-0.55839	-0.684116	-0.262976	-0.37826	0.682778
Solyc05g013150_T	0.502311	0.564235	0.544982	0.55127	0.561486	0.464209	0.553694	-0.717426	0.646391	0.431498	0.331955	0.451612	0.578817	0.445741	-0.202884	-0.21959	-0.714292	0.523413	-0.69257	-0.253379	0.496089	0.621108	0.405365	0.47027	0.528204	0.304661	-0.380244	0.340386	0.622043	0.628125	-0.70266	0.290153	0.134352	-0.732964	0.335069	0.172733	0.439013	0.517594	0.338998	-0.286677	-0.633383	0.568541	0.448932	0.0568107	0.318402	0.436647	0.0737025	0.267231	-0.816892
Solyc09g082780_T	0.620658	0.71613	0.834032	0.829164	0.831817	0.834103	0.831872	-0.858685	0.897774	0.772358	0.673786	0.16031	0.759357	0.740141	-0.20754	0.193023	-0.935618	0.680283	-0.823616	0.0635157	0.792242	0.875279	0.773586	0.8119	0.837402	0.65575	-0.326034	0.672624	0.881821	0.889085	-0.855128	0.667312	0.274385	-0.952034	0.683808	0.492675	0.776359	0.731886	0.392206	-0.0125844	-0.875114	0.860534	0.778051	0.402161	0.674353	0.799728	0.421025	0.414576	-0.663193
Solyc07g047850_T	0.415407	0.465078	0.495963	0.464009	0.483247	0.593815	0.466233	-0.605913	0.599142	0.44072	0.193997	-0.136489	0.445589	0.518884	-0.276125	-0.0716593	-0.663761	0.449371	-0.586532	-0.150315	0.480364	0.597408	0.50707	0.515028	0.54743	0.400109	-0.393836	0.376455	0.604711	0.606064	-0.650955	0.450098	0.0855669	-0.65738	0.408572	0.268549	0.475056	0.447969	0.254644	-0.180473	-0.544735	0.551821	0.500723	0.117691	0.39595	0.565548	0.114364	0.291775	-0.426823
Solyc02g080540_T	0.292345	0.39752	0.733612	0.727935	0.736753	0.832696	0.729522	-0.593618	0.799762	0.679585	0.546798	-0.138414	0.409538	0.730657	-0.41394	0.105875	-0.835367	0.343732	-0.819593	-0.0236566	0.58724	0.681673	0.713086	0.698607	0.6975	0.564489	-0.540542	0.436841	0.703352	0.713454	-0.7045	0.672116	-0.00858855	-0.812435	0.506659	0.417789	0.614915	0.494004	0.135513	-0.245046	-0.750962	0.708861	0.642074	0.266597	0.504583	0.719343	0.294486	0.18265	-0.880102
Solyc09g007560_T	-0.718991	-0.731134	-0.625351	-0.598395	-0.582141	-0.469609	-0.597952	0.523762	-0.512823	-0.581226	-0.723255	-0.342046	-0.701146	-0.46333	-0.409363	-0.575496	0.477827	-0.744762	0.249386	-0.604145	-0.644259	-0.671509	-0.548986	-0.585754	-0.668511	-0.692352	-0.417222	-0.74943	-0.670444	-0.669679	0.423444	-0.452561	-0.675455	0.524948	-0.723907	-0.59379	-0.674108	-0.769721	-0.636845	-0.692129	0.561174	-0.705884	-0.618021	-0.728872	-0.709555	-0.592055	-0.570232	-0.609107	-0.87818
Solyc12g005630_T	0.0526901	0.164798	0.48985	0.493326	0.515088	0.491898	0.495247	-0.435093	0.575898	0.415532	0.165698	-0.0476074	0.201944	0.503533	-0.546207	-0.213326	-0.628249	0.0929227	-0.707117	-0.29074	0.289706	0.388211	0.442264	0.47318	0.397636	0.148967	-0.666714	0.0962371	0.414514	0.429343	-0.535206	0.391256	-0.254066	-0.601189	0.15977	0.0830783	0.292477	0.223543	-0.048452	-0.535517	-0.50021	0.375189	0.321362	-0.0478829	0.156729	0.388911	-0.00591123	-0.12461	-0.901074
Solyc12g006820_T	0.351454	0.373093	0.358432	0.364745	0.352265	0.18987	0.361439	-0.173724	0.24234	0.226255	0.586011	0.51421	0.37597	0.19746	0.27211	0.372231	-0.177493	0.352675	-0.134935	0.539207	0.321953	0.29154	0.12554	0.244265	0.298397	0.308926	0.392976	0.385586	0.292003	0.28848	-0.0243547	0.133805	0.40828	-0.188108	0.326919	0.296886	0.307763	0.392692	0.3913	0.482908	-0.29515	0.28399	0.25002	0.522754	0.322734	0.112006	0.413885	0.267697	0.381847
Solyc09g082690_T	-0.529502	-0.619889	-0.805224	-0.815949	-0.814222	-0.827007	-0.818704	0.803616	-0.875328	-0.759208	-0.697862	-0.00285888	-0.669938	-0.737314	0.34941	-0.180196	0.896975	-0.58005	0.828662	-0.0600168	-0.748424	-0.808826	-0.707534	-0.773979	-0.79526	-0.602705	0.418429	-0.63182	-0.819229	-0.827411	0.779431	-0.681971	-0.149681	0.907691	-0.618008	-0.438391	-0.727935	-0.609921	-0.30251	0.0701741	0.844586	-0.797788	-0.74202	-0.386928	-0.607772	-0.759742	-0.315232	-0.356554	0.723416
Solyc11g065760_T	0.583596	0.728104	0.801386	0.781646	0.772431	0.833617	0.78635	-0.85893	0.855329	0.820396	0.644045	-0.190785	0.711404	0.683189	-0.344353	0.242629	-0.932085	0.653729	-0.806934	-0.0118475	0.811583	0.897576	0.753088	0.782982	0.828763	0.720902	-0.499776	0.684471	0.892207	0.898957	-0.857044	0.717061	0.202461	-0.954453	0.689823	0.487049	0.776451	0.737701	0.395485	-0.062601	-0.863853	0.889973	0.78043	0.339845	0.680006	0.801612	0.366426	0.482343	-0.463653
Solyc01g110360_T	0.402163	0.507239	0.79858	0.808008	0.818292	0.861034	0.807906	-0.560381	0.862125	0.686572	0.628573	0.208835	0.46584	0.783953	-0.200357	0.181833	-0.873562	0.456421	-0.822417	0.127183	0.674284	0.759089	0.767269	0.7067	0.759838	0.68465	-0.348231	0.519879	0.777703	0.783095	-0.674084	0.678714	0.218258	-0.831278	0.597278	0.577325	0.678998	0.637621	0.289456	-0.125817	-0.799843	0.818924	0.717779	0.398955	0.594428	0.792465	0.489112	0.314863	-0.898548
Solyc07g054820_T	-0.21578	-0.15044	-0.0243154	-0.0109124	0.020929	0.0319734	-0.00881243	-0.103039	0.111692	-0.0621792	-0.356723	-0.148559	-0.131151	0.0637145	-0.499704	-0.510096	-0.18657	-0.201715	-0.306258	-0.565698	-0.11943	-0.0503598	0.0394445	-0.0235629	-0.078968	-0.258527	-0.585576	-0.299635	-0.0363771	-0.0276982	-0.199842	-0.0248487	-0.416175	-0.140622	-0.256795	-0.280971	-0.143015	-0.178722	-0.254045	-0.698364	-0.0258157	-0.0992361	-0.105428	-0.441073	-0.257648	-0.00119877	-0.327353	-0.324521	-0.815161
Solyc01g099190_T	-0.760357	-0.832344	-0.830356	-0.822933	-0.825826	-0.863324	-0.824609	0.820611	-0.878158	-0.76414	-0.681353	-0.171221	-0.789424	-0.761186	0.0233226	-0.272569	0.914856	-0.816044	0.741218	-0.155219	-0.849584	-0.937066	-0.824272	-0.840465	-0.866722	-0.756246	0.130068	-0.76416	-0.93623	-0.937827	0.864398	-0.654481	-0.47361	0.931851	-0.781698	-0.573703	-0.824168	-0.828205	-0.571877	-0.155458	0.86564	-0.910467	-0.820611	-0.493524	-0.764839	-0.860136	-0.467228	-0.598127	0.233464
Solyc01g107910_T	0.461913	0.536251	0.861721	0.833609	0.824044	0.89222	0.832582	-0.562193	0.837269	0.799047	0.773613	-0.140962	0.575972	0.843665	-0.157224	0.586954	-0.775073	0.537713	-0.641961	0.462238	0.800197	0.810497	0.841403	0.877	0.88573	0.759221	-0.160456	0.771975	0.825516	0.826337	-0.669267	0.876065	0.290417	-0.790582	0.829161	0.775013	0.839458	0.664109	0.291186	0.341855	-0.815795	0.811266	0.861747	0.676803	0.8283	0.860558	0.643481	0.407261	0.801327
Solyc01g067890_T	-0.765726	-0.839343	-0.889562	-0.877207	-0.867199	-0.861464	-0.877464	0.766294	-0.857014	-0.79704	-0.821993	-0.170882	-0.815063	-0.77409	-0.140565	-0.58157	0.848691	-0.834996	0.63183	-0.497765	-0.909915	-0.95066	-0.90118	-0.880008	-0.933195	-0.848724	-0.0905974	-0.910996	-0.953337	-0.953015	0.73724	-0.756204	-0.595465	0.875473	-0.916026	-0.740051	-0.916326	-0.894472	-0.615701	-0.4887	0.869881	-0.932781	-0.89932	-0.763569	-0.908446	-0.926001	-0.669016	-0.648885	-0.88437
Solyc10g086150_T	0.750249	0.818703	0.69866	0.704239	0.710238	0.718149	0.705745	-0.847546	0.756484	0.570846	0.613604	0.404265	0.820837	0.551466	0.00285596	0.0520143	-0.809913	0.784347	-0.696458	0.0591844	0.71855	0.815508	0.622179	0.673116	0.706208	0.57692	-0.11342	0.622865	0.810737	0.811423	-0.734817	0.409005	0.420963	-0.834174	0.581355	0.356362	0.657864	0.74468	0.59019	0.0674225	-0.777292	0.761175	0.634227	0.366878	0.563268	0.654271	0.326714	0.508478	-0.790572
Solyc05g056070_T	0.601954	0.746408	0.848082	0.858669	0.864825	0.919176	0.860493	-0.812433	0.903151	0.764802	0.748484	-0.00228584	0.710589	0.776209	-0.1234	0.259804	-0.972454	0.687234	-0.838012	0.195478	0.841689	0.921673	0.828365	0.826724	0.846282	0.719586	-0.209435	0.718769	0.924406	0.927765	-0.792671	0.682175	0.392032	-0.941073	0.757651	0.51604	0.8001	0.768432	0.508418	0.0760886	-0.895785	0.909435	0.803433	0.515246	0.746	0.855827	0.528376	0.437864	-0.553373
Solyc06g034150_T	0.600337	0.732943	0.722441	0.742645	0.747467	0.765063	0.745187	-0.826827	0.815484	0.608779	0.620113	0.136832	0.684795	0.613952	-0.138714	0.0748945	-0.913277	0.670385	-0.81514	-0.0139043	0.76358	0.855254	0.683722	0.685386	0.723139	0.562192	-0.274324	0.606432	0.84813	0.8503	-0.769712	0.50541	0.331839	-0.898796	0.618071	0.37087	0.669843	0.71936	0.487901	-0.0724068	-0.829149	0.812351	0.690822	0.319078	0.607937	0.729675	0.387563	0.437117	-0.780015
Solyc07g022900_T	0.717242	0.807289	0.809402	0.809144	0.811645	0.878836	0.811319	-0.872841	0.864964	0.687235	0.727073	-0.00150192	0.782812	0.690165	-0.171174	0.208686	-0.936585	0.752904	-0.828804	0.127766	0.823441	0.907424	0.75142	0.817505	0.813252	0.697674	-0.239849	0.714034	0.906267	0.908672	-0.778305	0.601523	0.364279	-0.943976	0.691811	0.446419	0.769061	0.768006	0.525817	0.060496	-0.904833	0.86409	0.757929	0.455381	0.675409	0.806092	0.385714	0.563924	-0.841072
Solyc07g062190_T	-0.0281906	0.0619465	0.36651	0.371366	0.391908	0.400764	0.373973	-0.361297	0.487469	0.357377	0.105441	-0.200554	0.148862	0.427099	-0.608125	-0.237093	-0.52909	0.00840539	-0.619696	-0.376338	0.230035	0.28649	0.366633	0.392404	0.297027	0.020943	-0.70116	0.0271784	0.304433	0.316983	-0.482525	0.343223	-0.337013	-0.511992	0.0825313	0.0125558	0.217465	0.0755084	-0.182403	-0.579965	-0.415838	0.262782	0.253384	-0.162888	0.0797175	0.32049	-0.0749751	-0.167732	-0.84787
Solyc07g043420_T	0.559673	0.748674	0.851369	0.835328	0.835018	0.861888	0.839455	-0.821094	0.903346	0.840897	0.63798	-0.31877	0.663276	0.776314	-0.566188	0.330601	-0.961104	0.618559	-0.807469	0.0643401	0.833664	0.924405	0.813458	0.826322	0.863866	0.658718	-0.618809	0.680083	0.919928	0.92629	-0.82932	0.818762	-0.0148062	-0.964512	0.714264	0.512477	0.803005	0.721707	0.0288107	-0.101247	-0.888161	0.903305	0.819429	0.381807	0.70685	0.841153	0.475793	0.374928	-0.249609
Solyc03g120640_T	0.455439	0.580983	0.698205	0.707567	0.725063	0.659412	0.709653	-0.710975	0.784976	0.579754	0.441296	0.225828	0.564783	0.642204	-0.232722	-0.0247878	-0.848186	0.516931	-0.769718	-0.0432619	0.616073	0.7244	0.640248	0.634662	0.669287	0.464164	-0.372302	0.459902	0.73738	0.744713	-0.695534	0.518713	0.169597	-0.80726	0.49373	0.338274	0.583854	0.605571	0.346861	-0.204632	-0.720967	0.714215	0.605259	0.260826	0.485575	0.653972	0.27713	0.241754	-0.732891
Solyc05g052710_T	0.620199	0.703916	0.536765	0.536397	0.558155	0.479095	0.538126	-0.701162	0.577918	0.342023	0.347946	0.606576	0.612469	0.397676	0.101125	-0.19612	-0.686855	0.643235	-0.585789	-0.0686997	0.475312	0.632695	0.370866	0.358729	0.496066	0.336706	-0.0856709	0.359954	0.636177	0.641686	-0.574479	0.167217	0.381377	-0.677017	0.363084	0.140579	0.400963	0.659771	0.609343	-0.112923	-0.570684	0.57691	0.382771	0.200706	0.340181	0.463637	0.0980082	0.345694	-0.753447
Solyc10g006230_T	0.53506	0.654915	0.84633	0.837491	0.843755	0.90322	0.839261	-0.797055	0.884871	0.760858	0.707042	-0.0919884	0.659375	0.778623	-0.253405	0.216598	-0.941272	0.600754	-0.848401	0.135465	0.760588	0.861556	0.785875	0.805806	0.833188	0.677872	-0.361896	0.647982	0.875688	0.883235	-0.799683	0.709345	0.227617	-0.93636	0.685905	0.48708	0.765987	0.698222	0.391066	-0.00457132	-0.880308	0.853711	0.763407	0.454621	0.676341	0.824667	0.419027	0.360177	-0.738276
Solyc03g120850_T	0.351303	0.460785	0.646115	0.657897	0.674937	0.554898	0.661042	-0.666892	0.756535	0.621892	0.422058	0.15845	0.536191	0.630408	-0.397288	0.0191579	-0.781065	0.414246	-0.73104	-0.110045	0.586809	0.624853	0.569289	0.646563	0.615949	0.331718	-0.452551	0.416816	0.637238	0.647018	-0.68681	0.552884	0.0446619	-0.763428	0.435978	0.290781	0.548078	0.455599	0.13969	-0.26587	-0.668799	0.626926	0.574862	0.178178	0.426849	0.583419	0.231837	0.148752	-0.747433
Solyc08g069010_T	0.523367	0.664165	0.845892	0.852742	0.858817	0.901902	0.855309	-0.748285	0.905002	0.736089	0.768163	0.0807585	0.631763	0.770676	-0.249511	0.20383	-0.960934	0.589952	-0.856301	0.121785	0.788175	0.858767	0.720945	0.741733	0.803771	0.631058	-0.308477	0.63038	0.864895	0.872625	-0.745994	0.657979	0.286503	-0.918012	0.674875	0.483474	0.724459	0.714961	0.387817	-0.062526	-0.87484	0.854861	0.751584	0.429956	0.66062	0.814846	0.421749	0.37955	-0.842882
Solyc12g056830_T	0.341248	0.47181	0.744494	0.747943	0.760342	0.824647	0.749449	-0.659102	0.814306	0.690695	0.61906	-0.199351	0.484098	0.736949	-0.404253	0.105676	-0.868513	0.409605	-0.837538	0.00237441	0.64065	0.723559	0.698287	0.728349	0.706395	0.53322	-0.500467	0.483505	0.74056	0.748794	-0.722182	0.659046	0.0457531	-0.844388	0.5385	0.378214	0.637182	0.515486	0.216045	-0.195732	-0.7855	0.732826	0.652938	0.300634	0.533056	0.726593	0.323229	0.19365	-0.889589
Solyc01g095510_T	0.216566	0.12134	-0.0386313	-0.0898454	-0.0967932	0.0138932	-0.093753	0.298338	-0.202336	-0.0489134	0.0542802	0.352214	-0.0171301	-0.0211624	0.504408	0.286565	0.293632	0.188193	0.421938	0.384662	-0.0584173	-0.0449451	-0.152419	-0.0613793	-0.00776792	0.15686	0.560544	0.116129	-0.0444525	-0.0497428	0.15043	-0.0898368	0.384054	0.240169	0.146079	0.213589	-0.000159621	0.177398	0.325985	0.570039	0.19581	-0.0516552	-0.0355659	0.270242	0.129384	-0.0697879	0.103384	0.251965	0.727277
Solyc04g082750_T	0.752181	0.82338	0.805185	0.806429	0.808567	0.832638	0.808805	-0.900135	0.861929	0.73737	0.711595	0.144845	0.846751	0.690584	-0.102526	0.243234	-0.908836	0.794185	-0.779192	0.144963	0.833375	0.900615	0.76527	0.845147	0.829007	0.726323	-0.172301	0.747097	0.899336	0.901885	-0.818028	0.614162	0.411539	-0.937658	0.713907	0.467818	0.800289	0.76523	0.525753	0.123085	-0.884817	0.872947	0.774528	0.476863	0.696289	0.797964	0.410799	0.571328	-0.666211
Solyc08g077300_T	-0.420813	-0.531636	-0.733541	-0.748119	-0.750231	-0.72189	-0.750577	0.816502	-0.809539	-0.609537	-0.619258	0.100362	-0.645068	-0.594511	0.409449	-0.0440499	0.865542	-0.451784	0.90306	-0.0222381	-0.64235	-0.714593	-0.581399	-0.682303	-0.683852	-0.476566	0.47103	-0.495371	-0.724693	-0.733079	0.662664	-0.54452	-0.0595781	0.864067	-0.467124	-0.271366	-0.618601	-0.511909	-0.235371	0.186548	0.850387	-0.689844	-0.602947	-0.310459	-0.454379	-0.619253	-0.260017	-0.234857	0.772293
Solyc08g062610_T	-0.384248	-0.334591	-0.176365	-0.15738	-0.134709	-0.134553	-0.154642	-0.0235481	-0.0502642	-0.187152	-0.289422	-0.141768	-0.206151	-0.128715	-0.588148	-0.58642	-0.000484467	-0.386114	-0.197837	-0.586403	-0.285425	-0.264689	-0.186756	-0.18567	-0.265935	-0.513335	-0.63064	-0.454513	-0.252556	-0.241624	0.0159695	-0.188855	-0.599926	0.0186005	-0.462614	-0.478273	-0.338898	-0.405036	-0.431858	-0.747719	0.11404	-0.309451	-0.30157	-0.544341	-0.460968	-0.290909	-0.465208	-0.515852	-0.83623
Solyc04g063350_T	-0.00889301	0.016991	0.339382	0.312568	0.319422	0.61649	0.316094	-0.288389	0.430437	0.442082	0.0485852	-0.450104	0.0502303	0.464584	-0.572247	-0.00119495	-0.466827	0.00827277	-0.484981	-0.286057	0.241228	0.297812	0.479605	0.418871	0.353538	0.239642	-0.640985	0.129492	0.315874	0.327354	-0.519369	0.495632	-0.297991	-0.467132	0.204123	0.172698	0.301624	0.0704713	-0.233508	-0.397268	-0.360313	0.309871	0.341762	-0.0815257	0.204093	0.519023	-0.0496432	0.00319541	-0.562273
Solyc03g034220_T	0.179373	0.276971	0.675228	0.667811	0.674958	0.820819	0.669423	-0.521021	0.749264	0.641353	0.510398	-0.27737	0.321799	0.693879	-0.515612	0.0898348	-0.775805	0.22293	-0.80629	-0.0519863	0.52064	0.596463	0.670459	0.661377	0.63248	0.489165	-0.610537	0.363538	0.618515	0.628693	-0.639082	0.6574	-0.118828	-0.752591	0.434268	0.366521	0.55096	0.372574	0.0114121	-0.304165	-0.70668	0.620278	0.582834	0.208834	0.432587	0.673729	0.237546	0.104558	-0.897527
Solyc02g083810_T	0.161572	0.290634	0.596003	0.601369	0.614325	0.616115	0.603948	-0.560789	0.681273	0.519383	0.31333	-0.107498	0.296578	0.573758	-0.470003	-0.117779	-0.760493	0.211353	-0.795507	-0.201008	0.427925	0.545716	0.549485	0.544048	0.530111	0.316996	-0.611604	0.244383	0.566452	0.579875	-0.630401	0.484628	-0.12031	-0.718327	0.314012	0.202714	0.42751	0.36934	0.067706	-0.436744	-0.626258	0.547649	0.459528	0.0772591	0.311726	0.541952	0.134696	0.00532681	-0.887886
Solyc04g053120_T	0.681015	0.792818	0.862814	0.862164	0.867633	0.882127	0.864562	-0.87778	0.904537	0.769107	0.733299	0.195716	0.797073	0.749617	-0.111623	0.224391	-0.955673	0.744409	-0.817116	0.161529	0.82106	0.912314	0.80873	0.81406	0.857627	0.68887	-0.215651	0.716855	0.919444	0.926349	-0.823877	0.653323	0.383982	-0.958084	0.726935	0.498309	0.79724	0.80233	0.515101	0.0735369	-0.89264	0.897539	0.78673	0.493977	0.712058	0.838604	0.449314	0.461132	-0.640514
Solyc07g065980_T	-0.0402559	-0.00194812	0.397918	0.341991	0.343815	0.538846	0.342943	0.00689858	0.380124	0.48147	0.0972003	-0.367904	-0.0160445	0.55721	-0.136642	0.523805	-0.333144	0.0187732	-0.200547	0.285593	0.319359	0.304355	0.642922	0.499756	0.438071	0.423619	-0.145115	0.316277	0.324189	0.329699	-0.272705	0.659345	0.0312723	-0.292947	0.474394	0.550018	0.427713	0.226921	-0.144875	0.13899	-0.272197	0.350835	0.473853	0.330383	0.485851	0.645644	0.422116	0.0955671	0.799577
Solyc03g115370_T	-0.561438	-0.636448	-0.660248	-0.650456	-0.65601	-0.6309	-0.65408	0.821849	-0.754817	-0.61424	-0.451458	-0.0793318	-0.662715	-0.585777	0.214344	-0.00506914	0.839384	-0.602659	0.738387	0.120055	-0.652187	-0.760881	-0.594258	-0.658257	-0.68498	-0.502646	0.368564	-0.519989	-0.760967	-0.767077	0.815433	-0.508079	-0.206458	0.852701	-0.534322	-0.334194	-0.620893	-0.606995	-0.342494	0.139888	0.754018	-0.73296	-0.626295	-0.209406	-0.521711	-0.647555	-0.224387	-0.368865	0.591082
Solyc12g096030_T	0.584941	0.686141	0.854127	0.865777	0.851079	0.823341	0.864824	-0.615305	0.833715	0.761818	0.875138	-0.124903	0.718515	0.76654	0.0111506	0.650634	-0.797551	0.652916	-0.644755	0.612637	0.886185	0.860818	0.822204	0.857807	0.865134	0.815799	0.0833097	0.8622	0.859459	0.855482	-0.56818	0.774146	0.499342	-0.770961	0.862529	0.738267	0.884812	0.73112	0.45877	0.485757	-0.875831	0.849526	0.862255	0.796962	0.858688	0.861062	0.750863	0.528429	0.614797
Solyc01g087730_T	-0.488867	-0.436621	-0.101003	-0.0725625	-0.0603728	0.0921361	-0.0707387	0.130887	0.0221797	-0.0409375	-0.268091	-0.480899	-0.327248	0.0493974	-0.662292	-0.231965	-0.0292476	-0.472948	-0.2008	-0.378779	-0.161898	-0.213029	0.0925248	0.0011586	-0.153666	-0.35443	-0.609968	-0.306301	-0.200856	-0.194076	0.0236577	0.0992384	-0.595601	0.0234878	-0.277456	-0.223185	-0.165073	-0.443208	-0.569123	-0.59335	0.0491475	-0.238969	-0.113292	-0.363098	-0.265149	0.0192866	-0.245954	-0.435923	-0.863199
Solyc07g052690_T	-0.295033	-0.346294	-0.367383	-0.369349	-0.380638	-0.349714	-0.371757	0.570686	-0.493549	-0.311728	-0.164032	-0.227234	-0.362088	-0.332	0.37101	0.377301	0.590985	-0.303825	0.629734	0.485554	-0.316309	-0.443627	-0.256981	-0.361486	-0.343438	-0.130052	0.526612	-0.122244	-0.44132	-0.447591	0.685965	-0.177209	0.0708234	0.601285	-0.144659	-0.0261933	-0.260531	-0.283316	-0.123467	0.490037	0.494511	-0.385344	-0.275416	0.198859	-0.133177	-0.288372	0.0809131	-0.0907654	0.80461
Solyc03g032020_T	0.630696	0.708435	0.484168	0.504656	0.511549	0.361839	0.507484	-0.699684	0.549112	0.408019	0.375392	0.45978	0.590506	0.358776	0.154686	-0.126606	-0.662309	0.670603	-0.52794	-0.102183	0.521553	0.657681	0.396911	0.334907	0.494063	0.421441	-0.0552814	0.426951	0.648446	0.651174	-0.603556	0.180409	0.414887	-0.659876	0.415034	0.173604	0.432468	0.650671	0.60714	-0.0549358	-0.535734	0.639588	0.43666	0.187102	0.400924	0.471175	0.17998	0.41892	-0.597928
Solyc06g054260_T	0.533277	0.646225	0.828148	0.824893	0.835517	0.857458	0.826604	-0.77731	0.884966	0.72273	0.649341	0.082958	0.65353	0.757977	-0.266111	0.132179	-0.931225	0.586931	-0.854001	0.0754568	0.725736	0.829254	0.749995	0.776553	0.800895	0.630516	-0.375304	0.591481	0.844569	0.852519	-0.781426	0.657972	0.209396	-0.914176	0.623062	0.457767	0.723579	0.684666	0.373193	-0.0908775	-0.856478	0.827861	0.725253	0.395642	0.611942	0.783464	0.371816	0.339609	-0.798746
Solyc10g008980_T	0.542874	0.63496	0.680415	0.681452	0.691225	0.653602	0.68461	-0.810594	0.76922	0.583953	0.455875	0.171254	0.635688	0.58474	-0.232942	-0.0432351	-0.854337	0.579319	-0.786859	-0.0928048	0.626055	0.749521	0.594107	0.622197	0.673711	0.495233	-0.378711	0.489642	0.7562	0.763501	-0.749349	0.47864	0.187109	-0.845271	0.490306	0.293364	0.595395	0.616868	0.37605	-0.188805	-0.748783	0.723459	0.598897	0.233462	0.477922	0.63604	0.21587	0.336631	-0.743205
Solyc06g071790_T	-0.794137	-0.786891	-0.685643	-0.652139	-0.635615	-0.573662	-0.651993	0.576889	-0.592002	-0.657449	-0.734058	-0.260614	-0.77366	-0.557979	-0.377028	-0.656307	0.543399	-0.820228	0.285587	-0.613436	-0.740149	-0.751419	-0.655059	-0.720004	-0.75654	-0.778938	-0.381585	-0.843982	-0.748462	-0.745981	0.511581	-0.564397	-0.692762	0.606583	-0.81517	-0.680853	-0.775454	-0.807597	-0.63352	-0.724534	0.636604	-0.766936	-0.722721	-0.766951	-0.80073	-0.688955	-0.59011	-0.711432	-0.921176
Solyc03g118410_T	0.146929	0.249227	0.55395	0.550172	0.557537	0.705659	0.553273	-0.512245	0.653158	0.557998	0.320656	-0.321234	0.25241	0.581082	-0.440285	0.0510264	-0.730532	0.198683	-0.732366	-0.154502	0.466835	0.553891	0.635554	0.544009	0.548028	0.451209	-0.574419	0.314763	0.568112	0.577342	-0.628525	0.579115	-0.0963502	-0.694131	0.392242	0.293205	0.493897	0.341527	-0.0014782	-0.340828	-0.604951	0.574729	0.529611	0.111118	0.397995	0.640952	0.238591	0.11336	-0.688587
Solyc10g050160_T	-0.642361	-0.676849	-0.311369	-0.353713	-0.358912	-0.205748	-0.353113	0.441973	-0.35255	-0.104859	-0.267502	-0.686004	-0.47167	-0.14435	-0.442789	0.14686	0.446375	-0.626536	0.357729	-0.0599439	-0.386388	-0.510111	-0.128359	-0.0229965	-0.306118	-0.431264	-0.29937	-0.32652	-0.490296	-0.481647	0.283341	0.0860986	-0.602465	0.393141	-0.282608	-0.143466	-0.284357	-0.608983	-0.736983	-0.0722934	0.388775	-0.473269	-0.261795	-0.234942	-0.265759	-0.318043	-0.193295	-0.542048	0.900721
Solyc10g086170_T	0.213548	0.371327	0.648179	0.662213	0.676249	0.693411	0.664419	-0.60142	0.753949	0.605407	0.527641	-0.238947	0.402864	0.661997	-0.453976	0.0160456	-0.820795	0.29745	-0.807889	-0.0603577	0.579882	0.638111	0.6155	0.644652	0.603066	0.322996	-0.521633	0.385402	0.648038	0.654992	-0.638147	0.57665	-0.0110652	-0.765254	0.452743	0.283609	0.526759	0.39929	0.128817	-0.288469	-0.708255	0.633496	0.567019	0.204097	0.447165	0.643004	0.284121	0.0660443	-0.802608
Solyc10g011770_T	0.248699	0.283428	0.262792	0.259197	0.283042	0.209846	0.261395	-0.47436	0.350265	0.109086	-0.0402526	0.706971	0.272526	0.188356	-0.270052	-0.517459	-0.445057	0.228632	-0.516101	-0.469216	0.115393	0.274643	0.0671791	0.1143	0.193533	0.00246727	-0.465492	-0.0458924	0.287244	0.298276	-0.454453	-0.0100193	-0.108421	-0.458253	-0.0445668	-0.152559	0.0746744	0.233139	0.164523	-0.54697	-0.326257	0.211984	0.0762101	-0.234412	-0.0624716	0.0889421	-0.289137	0.00957608	-0.857975
Solyc09g009690_T	0.221963	0.321289	0.537397	0.552515	0.563654	0.554417	0.555489	-0.631711	0.663897	0.492754	0.37258	-0.198381	0.426469	0.51279	-0.538898	-0.119957	-0.717305	0.260795	-0.760903	-0.221374	0.466278	0.52241	0.479969	0.552335	0.498709	0.252792	-0.613173	0.283486	0.532546	0.540998	-0.606659	0.456219	-0.148214	-0.702662	0.28151	0.144347	0.432162	0.285413	0.0206398	-0.401592	-0.635557	0.49711	0.452868	0.0457532	0.276806	0.479122	0.0867891	0.0546065	-0.832069
Solyc01g080280_T	0.569885	0.663022	0.733339	0.754594	0.753568	0.717068	0.756815	-0.781479	0.835274	0.655794	0.55251	0.199107	0.645906	0.64355	-0.168511	0.0853845	-0.893691	0.622363	-0.794688	-0.0246394	0.749074	0.846708	0.739084	0.696656	0.752963	0.579325	-0.332508	0.598162	0.841056	0.842326	-0.794279	0.569376	0.259397	-0.87663	0.628241	0.460577	0.695589	0.693256	0.369879	-0.10812	-0.809763	0.81778	0.730115	0.301973	0.628201	0.756935	0.507694	0.430711	-0.720594
Solyc11g012670_T	-0.348111	-0.421995	-0.793231	-0.774808	-0.760821	-0.773951	-0.773713	0.457588	-0.724891	-0.749021	-0.774875	0.421055	-0.496902	-0.745168	0.21326	-0.63984	0.656364	-0.402971	0.600739	-0.523589	-0.690236	-0.670896	-0.719064	-0.784985	-0.76801	-0.673429	0.128815	-0.689462	-0.688917	-0.693817	0.514639	-0.791499	-0.209783	0.681188	-0.715848	-0.639249	-0.756576	-0.536312	-0.202068	-0.360864	0.745566	-0.673765	-0.73359	-0.678419	-0.713921	-0.7255	-0.606997	-0.311164	-0.569397
Solyc02g085950_T	-0.49989	-0.476443	-0.954663	-0.90062	-0.910666	-0.802695	-0.895772	-0.539182	-0.806066	-0.693582	-0.752816	1	-0.351492	-0.764532	-0.7352	-0.902749	-0.413737	-0.607791	-0.535515	-0.762065	-0.876037	-0.930763	-0.912541	-0.878232	-0.927539	-0.915349	-0.814328	-0.782913	-0.919303	-0.929328	-0.199665	-0.915347	-0.872708	-0.181666	-0.931311	-0.939362	-0.936405	-0.901069	-0.527517	-0.824166	0.660808	-0.927436	-0.886564	-0.766179	-0.919612	-0.897407	-0.949129	-0.746259	-0.88475
Solyc10g044520_T	-0.155614	-0.0664165	0.120518	0.124791	0.14896	0.285231	0.126939	-0.222788	0.25021	0.0559396	-0.212637	-0.37633	-0.0958242	0.196494	-0.507224	-0.434474	-0.367046	-0.128155	-0.478907	-0.49707	0.0183691	0.130848	0.201051	0.106015	0.076862	-0.0841203	-0.654419	-0.16933	0.143544	0.150922	-0.321897	0.111054	-0.367789	-0.314656	-0.0973964	-0.16587	-0.00647128	-0.0525326	-0.157432	-0.662035	-0.196206	0.0742326	0.0428293	-0.323921	-0.0946318	0.208959	-0.225823	-0.223661	-0.820571
Solyc03g034140_T	-0.547983	-0.638866	-0.729759	-0.730666	-0.737072	-0.669858	-0.734203	0.810747	-0.815733	-0.723928	-0.541068	-0.114259	-0.672122	-0.6637	0.289039	-0.0712808	0.875604	-0.597771	0.788779	0.105099	-0.694338	-0.779715	-0.638928	-0.750643	-0.72866	-0.536031	0.377394	-0.550739	-0.783907	-0.793444	0.870856	-0.576134	-0.205565	0.886174	-0.569319	-0.369584	-0.672307	-0.623117	-0.309831	0.148636	0.789396	-0.778362	-0.670949	-0.240906	-0.55427	-0.685627	-0.300658	-0.336875	0.698833
Solyc02g089350_T	0.74533	0.860586	0.795008	0.803808	0.809769	0.846526	0.805619	-0.856338	0.843085	0.681951	0.682696	0.321573	0.827112	0.674353	0.0691062	0.198777	-0.900908	0.82157	-0.715537	0.18567	0.827629	0.913177	0.800143	0.770627	0.810919	0.668559	-0.0529554	0.730854	0.909556	0.910926	-0.776624	0.549603	0.519415	-0.89528	0.736166	0.49281	0.761992	0.842372	0.637857	0.165242	-0.833604	0.877199	0.759093	0.500335	0.721538	0.806935	0.483612	0.51548	-0.392464
Solyc09g008560_T	0.573375	0.783968	0.888904	0.897922	0.884758	0.890128	0.899935	-0.818498	0.908048	0.831486	0.831704	-0.277323	0.723693	0.747619	-0.460846	0.438552	-0.945499	0.649916	-0.820269	0.222544	0.896681	0.946491	0.871397	0.865545	0.893152	0.79693	-0.51845	0.787672	0.94127	0.943655	-0.76646	0.836427	0.0922015	-0.938017	0.784484	0.611604	0.869686	0.768975	0.187585	0.0881215	-0.944939	0.935162	0.869073	0.533127	0.788738	0.861389	0.6957	0.404229	0.41051
Solyc03g111840_T	-0.402634	-0.363202	-0.247236	-0.227204	-0.199218	-0.15172	-0.225292	0.067311	-0.12601	-0.27758	-0.396531	-0.131767	-0.296342	-0.176218	-0.535178	-0.640676	0.055805	-0.417848	-0.148126	-0.63506	-0.358484	-0.318886	-0.247503	-0.293021	-0.340456	-0.507292	-0.583947	-0.529854	-0.306975	-0.297461	0.0467796	-0.266486	-0.578334	0.0872046	-0.521521	-0.519957	-0.402719	-0.433983	-0.407495	-0.781376	0.179002	-0.369874	-0.375557	-0.601375	-0.521259	-0.300547	-0.521346	-0.503164	-0.870104
Solyc11g068820_T	-0.359248	-0.297553	-0.132719	-0.104389	-0.0905787	0.106521	-0.102438	-0.07377	0.0265816	-0.15681	-0.282046	-0.564454	-0.241921	-0.0471517	-0.560118	-0.476083	-0.123115	-0.338726	-0.301599	-0.563661	-0.145236	-0.104892	0.0603594	-0.0747293	-0.152431	-0.252428	-0.68578	-0.316698	-0.102257	-0.100236	-0.0929337	-0.0342786	-0.55366	-0.090834	-0.299078	-0.326654	-0.189088	-0.34325	-0.378065	-0.690625	-0.0134213	-0.173804	-0.129938	-0.470179	-0.283616	-0.0144944	-0.329365	-0.348619	-0.821331
Solyc06g073260_T	0.5519	0.650974	0.784712	0.788124	0.795221	0.849778	0.789941	-0.796418	0.856077	0.697929	0.662932	-0.0362434	0.650916	0.718344	-0.295735	0.10448	-0.922315	0.596062	-0.871243	0.0158325	0.727318	0.826294	0.70358	0.769861	0.765465	0.622057	-0.398135	0.587687	0.834144	0.839602	-0.795687	0.611638	0.195138	-0.92086	0.597214	0.393501	0.705564	0.638924	0.380819	-0.112453	-0.86138	0.802875	0.699787	0.348707	0.585608	0.751951	0.324836	0.38679	-0.891244
Solyc10g006040_T	0.700562	0.720356	0.695914	0.673766	0.675622	0.65419	0.676648	-0.829703	0.742038	0.633068	0.500929	0.302876	0.720551	0.577844	-0.0930153	0.0867971	-0.792421	0.713939	-0.688292	-0.0548511	0.657875	0.777243	0.633868	0.661663	0.722592	0.590979	-0.255094	0.583803	0.782417	0.789519	-0.826776	0.490986	0.300518	-0.857796	0.564945	0.382133	0.656516	0.704503	0.444305	-0.0201601	-0.736907	0.752344	0.642082	0.286087	0.550228	0.657864	0.228349	0.514213	-0.563038
Solyc06g071960_T	0.0755311	0.137176	0.250747	0.241089	0.262569	0.183535	0.244747	-0.478415	0.372629	0.258736	0.0251517	0.0454883	0.263884	0.25036	-0.540285	-0.383173	-0.431401	0.101711	-0.491423	-0.494652	0.155537	0.231124	0.203915	0.304317	0.21088	-0.0458492	-0.644341	-0.0135549	0.243562	0.255908	-0.500298	0.170565	-0.320263	-0.454122	-0.0145216	-0.123269	0.125815	0.0745976	-0.124623	-0.552697	-0.305144	0.191336	0.145792	-0.278286	-0.0179954	0.0903296	-0.168548	-0.172009	-0.758671
Solyc06g074710_T	-0.611398	-0.7105	-0.671451	-0.69021	-0.692563	-0.742576	-0.692286	0.857012	-0.756814	-0.558603	-0.629405	-0.00484776	-0.686822	-0.541012	0.180852	0.000599563	0.873715	-0.644346	0.839122	0.0123949	-0.696093	-0.805215	-0.582673	-0.660935	-0.665019	-0.56553	0.283098	-0.563444	-0.798059	-0.798183	0.720074	-0.418864	-0.284125	0.867965	-0.526958	-0.254517	-0.62138	-0.625283	-0.500113	0.083726	0.818543	-0.75083	-0.602333	-0.308021	-0.5137	-0.642426	-0.284486	-0.446963	0.874915
Solyc07g006680_T	0.679605	0.795434	0.770365	0.74937	0.751855	0.812831	0.751549	-0.826499	0.811136	0.67279	0.501766	0.212334	0.718772	0.655964	-0.120172	0.163541	-0.880437	0.747682	-0.730268	0.029226	0.748138	0.883623	0.775227	0.723572	0.801382	0.697176	-0.34142	0.649117	0.8822	0.884642	-0.83022	0.607056	0.33883	-0.895005	0.666302	0.504995	0.733922	0.794608	0.525729	0.00881433	-0.799795	0.846597	0.731131	0.373196	0.656803	0.801941	0.367254	0.485713	-0.412984
Solyc02g086730_T	0.0630254	0.163705	0.363672	0.389047	0.404662	0.441017	0.391131	-0.466014	0.510017	0.314982	0.23472	-0.294119	0.240784	0.384966	-0.572148	-0.264433	-0.578371	0.101426	-0.673603	-0.354221	0.309345	0.362955	0.36379	0.387011	0.313582	0.0841466	-0.65493	0.101723	0.369263	0.374807	-0.489212	0.301909	-0.264815	-0.550698	0.110972	-0.00216424	0.254846	0.110888	-0.0705259	-0.529155	-0.482662	0.312604	0.286343	-0.125041	0.111294	0.340895	-0.0221766	-0.0726354	-0.869098
Solyc02g082060_T	0.594959	0.664579	0.448836	0.462943	0.477237	0.399127	0.464991	-0.552006	0.551483	0.425904	0.299513	0.246488	0.540743	0.486924	0.17364	0.0960856	-0.60923	0.67747	-0.347524	0.0121452	0.616863	0.662005	0.536614	0.487033	0.535306	0.41993	0.0418726	0.53431	0.647524	0.641243	-0.591845	0.374169	0.472522	-0.579771	0.559604	0.381592	0.516522	0.597947	0.520789	0.110312	-0.464348	0.617327	0.564798	0.262532	0.552984	0.586834	0.2897	0.475235	-0.105189
Solyc05g008290_T	0.468458	0.578435	0.654992	0.680227	0.697445	0.607804	0.681064	-0.683271	0.74375	0.460196	0.461646	0.580545	0.536829	0.55834	-0.247995	-0.153779	-0.814054	0.496756	-0.825045	-0.0985166	0.560248	0.673821	0.473003	0.543888	0.582896	0.335226	-0.339453	0.376624	0.681974	0.686973	-0.642356	0.357649	0.184244	-0.77299	0.381069	0.221814	0.485755	0.55891	0.397494	-0.28902	-0.715679	0.629987	0.494153	0.200951	0.363679	0.53954	0.17207	0.256607	-0.924606
Solyc02g062650_T	0.252443	0.23836	0.422116	0.358845	0.344046	0.334175	0.354233	-0.410478	0.310792	0.274674	0.298382	0.03032	0.399944	0.29069	0.348975	0.801681	-0.253343	0.290518	-0.182283	0.576181	0.42158	0.384989	0.644338	0.707448	0.511822	0.620455	0.272658	0.524048	0.396453	0.389646	-0.511011	0.644029	0.300285	-0.345921	0.539388	0.716205	0.575127	0.443046	0.0849437	0.652065	-0.43476	0.367446	0.532911	0.541601	0.577519	0.384116	0.603206	0.307209	0.911449
Solyc04g009420_T	0.417868	0.56527	0.825917	0.832848	0.837289	0.873508	0.835017	-0.749033	0.888064	0.783292	0.750715	-0.188426	0.587927	0.791537	-0.345533	0.230816	-0.941131	0.504943	-0.866398	0.114268	0.763132	0.825652	0.767066	0.801578	0.801522	0.601014	-0.417932	0.618551	0.836645	0.844234	-0.772691	0.733947	0.159522	-0.917584	0.668774	0.466434	0.7381	0.609002	0.287104	-0.0659131	-0.865323	0.827664	0.757733	0.422122	0.662811	0.802856	0.444817	0.263957	-0.825591
Solyc05g009570_T	0.244267	0.349634	0.713149	0.721001	0.72382	0.871446	0.723532	-0.544269	0.785526	0.720412	0.635515	-0.194932	0.368307	0.722262	-0.398756	0.246624	-0.811674	0.300592	-0.780563	0.0227759	0.607315	0.65902	0.758672	0.683946	0.693116	0.618109	-0.487069	0.472184	0.677901	0.688669	-0.671765	0.729453	0.0103213	-0.776397	0.538245	0.463337	0.653051	0.466683	0.0528253	-0.201773	-0.722852	0.712496	0.679069	0.299723	0.543278	0.754346	0.396872	0.205604	-0.838738
Solyc12g011450_T	0.544803	0.674907	0.73255	0.735114	0.750484	0.814329	0.735826	-0.768785	0.821931	0.608037	0.594422	0.00123489	0.651546	0.687256	-0.17903	0.0795591	-0.895133	0.62636	-0.812454	0.0554371	0.748845	0.837686	0.695839	0.747878	0.738519	0.552471	-0.28474	0.596054	0.836984	0.835221	-0.755295	0.562625	0.301675	-0.876338	0.63448	0.403052	0.675085	0.660343	0.46963	-0.0382257	-0.819988	0.78929	0.693383	0.364352	0.62063	0.738904	0.410816	0.374526	-0.639362
Solyc02g086910_T	0.273848	0.385931	0.579575	0.623116	0.630655	0.525979	0.625667	-0.646889	0.71112	0.51019	0.433552	0.0557476	0.451113	0.512449	-0.433015	-0.0611969	-0.766536	0.314712	-0.822547	-0.177274	0.534295	0.5814	0.525135	0.546296	0.534332	0.34451	-0.513141	0.342829	0.587395	0.594327	-0.613484	0.454653	-0.0262139	-0.737401	0.331661	0.194819	0.491531	0.372876	0.0995727	-0.376939	-0.689188	0.578006	0.508514	0.112779	0.329499	0.520737	0.216868	0.147022	-0.913997
Solyc08g075490_T	0.531244	0.651589	0.893496	0.887415	0.889863	0.914063	0.889142	-0.812172	0.939346	0.805802	0.774787	0.0831144	0.707214	0.80757	-0.303067	0.215662	-0.960591	0.599502	-0.889643	0.127738	0.792486	0.871645	0.785535	0.845858	0.861722	0.633345	-0.387235	0.657649	0.884411	0.892971	-0.829676	0.722199	0.208518	-0.963514	0.691078	0.519433	0.778711	0.703918	0.344357	-0.0304279	-0.915598	0.858534	0.787244	0.447803	0.680717	0.814618	0.456417	0.31983	-0.868832
Solyc02g084980_T	-0.129675	-0.190292	-0.197623	-0.209479	-0.224968	-0.0780779	-0.213798	0.415079	-0.346925	-0.276455	-0.0219963	-0.0229672	-0.272908	-0.251495	0.322968	0.195836	0.403944	-0.179173	0.342507	0.386883	-0.260921	-0.270191	-0.232771	-0.261033	-0.224841	0.0835792	0.392124	-0.104258	-0.264886	-0.270627	0.489111	-0.223724	0.0827608	0.394671	-0.12887	-0.0204775	-0.195527	-0.11068	0.0702989	0.36451	0.280942	-0.259728	-0.236588	0.18916	-0.12332	-0.24312	0.0496461	0.0169578	0.535433
Solyc02g062340_T	0.113817	0.227423	0.664949	0.650479	0.655321	0.803221	0.652006	-0.500614	0.708171	0.630648	0.467149	-0.354153	0.274472	0.675304	-0.538082	0.0987139	-0.740529	0.168685	-0.774199	-0.0362197	0.473887	0.562378	0.675856	0.676652	0.614008	0.462403	-0.632489	0.336712	0.589306	0.60225	-0.627368	0.659106	-0.170593	-0.722716	0.41915	0.346537	0.524518	0.348907	-0.0161146	-0.278601	-0.670287	0.575651	0.552538	0.210735	0.420675	0.635063	0.240702	0.013465	-0.905348
Solyc03g063600_T	-0.416716	-0.525746	-0.702888	-0.725017	-0.725049	-0.723462	-0.727796	0.789506	-0.812141	-0.640617	-0.601284	0.0993034	-0.615744	-0.62011	0.394564	-0.0642332	0.869419	-0.467296	0.855389	0.0551608	-0.677978	-0.734776	-0.651639	-0.711116	-0.688154	-0.51315	0.490436	-0.516789	-0.738181	-0.743779	0.729022	-0.584832	-0.057261	0.861666	-0.502534	-0.331087	-0.643086	-0.501657	-0.198002	0.202937	0.821494	-0.715159	-0.652423	-0.253935	-0.50078	-0.664087	-0.304414	-0.258678	0.815854
Solyc10g009090_T	0.66902	0.754254	0.779735	0.794828	0.792275	0.809132	0.797556	-0.888627	0.860088	0.748797	0.710084	0.0209455	0.81278	0.669715	-0.130874	0.0823791	-0.922086	0.719264	-0.788833	0.0690164	0.823042	0.900097	0.742625	0.821522	0.804057	0.596927	-0.272493	0.691823	0.893722	0.895138	-0.815438	0.615871	0.327472	-0.943577	0.690744	0.409085	0.767621	0.713053	0.550914	0.0424162	-0.888843	0.855814	0.765606	0.383327	0.681345	0.757026	0.461722	0.461312	-0.562123
Solyc08g080040_T	0.314176	0.294999	0.260217	0.221918	0.232567	0.323401	0.225841	-0.561456	0.332561	0.36029	0.204878	-0.122206	0.389889	0.281211	-0.381641	-0.168466	-0.383371	0.330476	-0.354528	-0.405154	0.262682	0.324008	0.167811	0.339952	0.298656	0.0885379	-0.486151	0.189244	0.328106	0.337319	-0.629488	0.240805	-0.135091	-0.511317	0.164517	-0.0386201	0.238724	0.163867	0.043932	-0.243383	-0.325048	0.274766	0.240169	-0.153978	0.14834	0.181154	-0.210723	0.122012	-0.489669
Solyc01g056780_T	0.203098	0.288684	0.376761	0.385361	0.410079	0.353827	0.387569	-0.509798	0.497444	0.277424	0.152271	0.201612	0.319968	0.362517	-0.407463	-0.377071	-0.58377	0.225865	-0.646522	-0.401389	0.277457	0.386106	0.255339	0.318173	0.308593	0.0592865	-0.557289	0.0710232	0.394538	0.40334	-0.535301	0.184729	-0.135373	-0.57562	0.0964673	-0.0490937	0.217817	0.234862	0.0999144	-0.532293	-0.47005	0.328043	0.231316	-0.150608	0.0831758	0.269225	-0.112255	-0.0132915	-0.851013
Solyc04g080630_T	0.148414	0.254582	0.541484	0.550738	0.562787	0.684218	0.55269	-0.5343	0.65186	0.481788	0.396583	-0.359007	0.286132	0.556526	-0.537259	-0.0829366	-0.726983	0.188085	-0.793005	-0.189762	0.444168	0.522157	0.522747	0.526816	0.494232	0.305158	-0.632855	0.257577	0.535273	0.542408	-0.58133	0.487698	-0.159952	-0.696511	0.299162	0.172241	0.42333	0.268704	0.0225737	-0.417257	-0.635527	0.502573	0.450892	0.0700525	0.296976	0.561525	0.101934	0.0626625	-0.877505
Solyc09g090960_T	0.153994	0.244732	0.475937	0.454128	0.475972	0.374713	0.457425	-0.554625	0.558471	0.449696	0.16309	0.114382	0.33375	0.460239	-0.548228	-0.269122	-0.608719	0.193427	-0.651528	-0.373324	0.290539	0.39783	0.373264	0.50258	0.403415	0.0839016	-0.654175	0.114845	0.420638	0.437808	-0.637463	0.338765	-0.233623	-0.623823	0.156398	0.0374931	0.281329	0.26088	-0.024029	-0.502968	-0.467512	0.369253	0.301941	-0.112917	0.147916	0.275425	-0.0377437	-0.125646	-0.801216
Solyc10g076840_T	0.621068	0.735755	0.439662	0.46696	0.486228	0.386849	0.469542	-0.551641	0.508163	0.388893	0.364157	0.293695	0.564586	0.424953	0.294864	0.0246428	-0.611927	0.698543	-0.355762	0.10757	0.577883	0.643111	0.42945	0.419118	0.466646	0.358622	0.209607	0.488178	0.625485	0.622671	-0.473003	0.214557	0.617097	-0.54538	0.52064	0.23496	0.435204	0.637041	0.695182	0.143752	-0.461193	0.61253	0.451382	0.322579	0.493417	0.522459	0.248197	0.441806	-0.168884
Solyc06g061040_T	0.71512	0.764937	0.685726	0.662877	0.650532	0.526313	0.664654	-0.648377	0.644666	0.691737	0.667096	0.175351	0.814785	0.620195	0.318343	0.660758	-0.602465	0.814932	-0.224583	0.577162	0.809763	0.772955	0.691902	0.829933	0.788937	0.657478	0.295395	0.874732	0.769315	0.767776	-0.560577	0.688929	0.613024	-0.642457	0.871672	0.711447	0.79492	0.758029	0.553808	0.739298	-0.620113	0.769458	0.801092	0.738267	0.870198	0.72405	0.58963	0.553014	0.887728
Solyc03g031860_T	-0.647211	-0.74778	-0.874316	-0.876994	-0.877901	-0.901883	-0.878832	0.869001	-0.928002	-0.790662	-0.755473	-0.125102	-0.787293	-0.769128	0.21414	-0.234649	0.96185	-0.703784	0.867303	-0.125387	-0.835432	-0.910345	-0.796285	-0.873849	-0.868489	-0.704739	0.29371	-0.71583	-0.915771	-0.921408	0.862711	-0.69011	-0.314286	0.976008	-0.720153	-0.519401	-0.816485	-0.751572	-0.433655	-0.0360081	0.935115	-0.890817	-0.806396	-0.464878	-0.706802	-0.836788	-0.458066	-0.450537	0.873926
Solyc06g059800_T	0.64099	0.763757	0.847128	0.856536	0.860994	0.869218	0.858821	-0.853162	0.897579	0.717995	0.721299	0.288425	0.741872	0.721987	-0.10885	0.153706	-0.961804	0.700915	-0.849538	0.130489	0.790213	0.893952	0.766156	0.752811	0.823511	0.635921	-0.22845	0.663837	0.900075	0.906924	-0.789117	0.59891	0.373464	-0.943639	0.681082	0.464561	0.746484	0.786311	0.518273	-0.000448108	-0.882645	0.875355	0.748017	0.461115	0.666549	0.809457	0.418402	0.429067	-0.831479
Solyc03g115980_T	0.74593	0.846723	0.760227	0.770191	0.769336	0.861502	0.77178	-0.907414	0.806281	0.662354	0.754357	0.0145251	0.821818	0.626788	-0.032166	0.200573	-0.896937	0.802398	-0.769059	0.184021	0.826367	0.912815	0.734746	0.806099	0.785542	0.711832	-0.111535	0.745399	0.90406	0.902241	-0.767785	0.531618	0.461193	-0.910766	0.711379	0.409437	0.758809	0.762955	0.635357	0.183521	-0.875935	0.859025	0.731631	0.500639	0.695016	0.762973	0.424941	0.564623	-0.820274
Solyc07g062870_T	-0.0985565	0.018143	0.126159	0.177523	0.198404	0.206502	0.178915	-0.296848	0.271817	-0.0181839	0.0533733	-0.149975	0.0369577	0.131946	-0.450501	-0.477171	-0.383734	-0.0661219	-0.534379	-0.420395	0.0836883	0.141128	0.0772005	0.0374023	0.0373214	-0.225264	-0.566968	-0.139189	0.142833	0.146194	-0.211816	-0.00386333	-0.297953	-0.331935	-0.134294	-0.267265	-0.0325012	-0.0661567	-0.0545194	-0.632883	-0.272774	0.0523061	0.00733674	-0.262481	-0.135702	0.103846	-0.239728	-0.215264	-0.864081
Solyc05g009890_T	-0.377998	-0.447407	-0.880337	-0.83872	-0.844808	-0.735062	-0.83649	-0.621766	-0.730005	-0.607159	-0.66492	-0.766148	-0.363402	-0.681779	-0.545192	-0.703655	-0.368698	-0.395053	-0.391891	-0.673201	-0.734632	-0.700397	-0.686797	-0.724001	-0.717127	-0.768603	-0.700401	-0.631949	-0.681966	-0.68435	-0.1724	-0.655785	-0.659812	-0.404794	-0.68216	-0.776511	-0.751275	-0.630104	-0.516013	-0.689396	0.438582	-0.711279	-0.681048	-0.663592	-0.672933	-0.711627	-0.766727	-0.441964	-0.664951
Solyc01g112070_T	0.143521	0.117902	0.119175	0.104228	0.0966991	0.0645278	0.0999377	0.23235	-0.0573319	-0.0570556	0.184285	0.496873	0.078467	0.0466487	0.506569	0.443792	0.17725	0.129763	0.27935	0.721046	0.0395032	-0.00392604	-0.00622427	0.0753144	0.0858292	0.186177	0.576944	0.204063	0.0094927	0.00606638	0.383047	0.043927	0.369382	0.180389	0.193587	0.283567	0.0962252	0.216555	0.300539	0.635517	0.034817	-0.00969934	0.0552352	0.547849	0.186908	0.0176166	0.228962	0.176244	0.713011
Solyc10g079910_T	-0.165303	-0.258002	0.0160356	-0.0613321	-0.0493122	0.636621	-0.0636936	0.266023	-0.0921137	-0.0173292	-0.00699508	-0.485344	-0.159415	0.160662	-0.239887	0.369255	0.195202	-0.223434	0.158965	0.32662	-0.122558	-0.200423	0.0104809	0.202108	0.00191945	0.0347553	-0.0472072	-0.00843155	-0.167186	-0.164796	0.229595	0.273504	-0.224516	0.145322	-0.00255442	0.0986683	0.0154882	-0.242901	-0.264979	0.219098	0.0745907	-0.266019	-0.0368	0.196865	-0.0118871	0.126254	-0.167605	-0.0347935	0.746916
Solyc10g005320_T	0.132035	0.292461	0.752929	0.755807	0.755621	0.636021	0.751888	-0.301478	0.688705	0.501213	0.675325	-0.996188	0.53029	0.50459	-0.223026	0.537236	-0.616267	0.184182	-0.470808	0.507896	0.643233	0.63954	0.615031	0.639772	0.641405	0.405025	0.0764927	0.541172	0.638808	0.631683	-0.133806	0.604176	0.163123	-0.532329	0.517451	0.479579	0.654164	0.41411	-0.264248	0.369667	-0.829054	0.614887	0.590198	0.56345	0.507775	0.302839	0.770829	0.0837059	0.322135
Solyc07g043570_T	0.450965	0.581905	0.777582	0.781874	0.790529	0.789599	0.784406	-0.802262	0.850307	0.693257	0.659411	-0.0831639	0.630086	0.699008	-0.38421	0.0499489	-0.921944	0.507387	-0.901529	-0.00648475	0.687397	0.777454	0.630192	0.742154	0.728536	0.481837	-0.460335	0.522016	0.787199	0.796459	-0.766669	0.588783	0.121382	-0.911706	0.545382	0.317852	0.647735	0.575491	0.304209	-0.183326	-0.855459	0.754611	0.646337	0.308949	0.529226	0.691157	0.290219	0.239442	-0.881131
Solyc12g100230_T	-0.600256	-0.55779	-0.44901	-0.492977	-0.491284	-0.0612613	-0.495378	0.0898469	-0.51037	-0.460684	-0.177785	-0.763255	-0.502539	-0.472804	-0.601537	-0.454886	0.447763	-0.560323	0.103423	-0.379351	-0.514827	-0.488753	-0.420363	-0.269321	-0.46768	0.222771	-0.513984	-0.474967	-0.475368	-0.477022	0.344257	-0.339096	-0.653442	0.310635	-0.530564	-0.645329	-0.501804	-0.653257	-0.428375	-0.38013	0.364656	-0.549353	-0.529258	-0.4192	-0.524203	-0.534682	-0.475898	-0.625828	-0.241689
Solyc01g088610_T	-0.0720874	-0.0261717	-0.0357937	-0.0253994	9.80496e-05	0.0486487	-0.0227221	-0.231526	0.108165	-0.0860133	-0.185013	-0.142102	0.0356531	0.0151328	-0.320907	-0.452937	-0.201844	-0.0529264	-0.266112	-0.492816	-0.0260057	0.0251312	0.0164764	-0.0308959	-0.047401	-0.216941	-0.48904	-0.187922	0.0253008	0.0285633	-0.193228	-0.0478815	-0.291142	-0.199852	-0.173594	-0.271626	-0.0917687	-0.11749	-0.13351	-0.54454	-0.0955212	-0.04457	-0.0592858	-0.368862	-0.175465	0.00566399	-0.32499	-0.170984	-0.663185
Solyc05g010420_T	-0.596425	-0.691652	-0.760446	-0.786046	-0.789876	-0.707566	-0.788334	0.827418	-0.840043	-0.648858	-0.639839	-0.411404	-0.726124	-0.631348	0.223172	-0.0837404	0.887489	-0.629704	0.833236	-0.0313233	-0.72469	-0.79138	-0.632268	-0.722449	-0.727481	-0.551994	0.283807	-0.583162	-0.794996	-0.800931	0.739738	-0.524426	-0.266375	0.877071	-0.549271	-0.364814	-0.674967	-0.652005	-0.395583	0.0997747	0.835656	-0.771877	-0.663977	-0.350653	-0.536554	-0.678292	-0.323133	-0.392171	0.854433
Solyc03g116460_T	-0.397261	-0.406509	-0.226386	-0.203324	-0.22205	-0.33781	-0.205657	0.579417	-0.344558	-0.21094	-0.162315	-0.0240319	-0.428763	-0.216724	0.276229	0.367338	0.45089	-0.398089	0.432997	0.444297	-0.274014	-0.384171	-0.12514	-0.263152	-0.255708	-0.119515	0.384009	-0.143932	-0.374524	-0.374184	0.601544	-0.0748605	0.00455689	0.496133	-0.117876	0.0698753	-0.203718	-0.236482	-0.214225	0.315582	0.366865	-0.292116	-0.193979	0.20054	-0.102003	-0.186994	0.153317	-0.186177	0.678169
Solyc11g066410_T	0.056895	0.145712	0.25369	0.265568	0.290318	0.184891	0.267987	-0.467816	0.375879	0.168216	0.0845488	0.202937	0.273017	0.216159	-0.521952	-0.408931	-0.434656	0.0821551	-0.538227	-0.398264	0.158562	0.216155	0.146115	0.253755	0.177775	-0.121075	-0.578913	-0.0268791	0.227806	0.236952	-0.376506	0.107934	-0.286609	-0.427589	-0.0530959	-0.171853	0.0930003	0.0618351	-0.068741	-0.544059	-0.328097	0.151233	0.106549	-0.21348	-0.058412	0.0529901	-0.153628	-0.195295	-0.820227
Solyc07g062550_T	0.623828	0.792188	0.866544	0.862802	0.87319	0.847296	0.86469	-0.755676	0.938748	0.789193	0.385187	0.421202	0.716192	0.795376	-0.363815	0.236997	-0.953518	0.677809	-0.785956	0.0332171	0.846184	0.919198	0.858144	0.880308	0.866026	0.690421	-0.546732	0.653383	0.921374	0.924876	-0.813254	0.794361	0.183081	-0.962661	0.69558	0.640743	0.804788	0.807805	0.296419	-0.140683	-0.882457	0.883209	0.833124	0.344186	0.69541	0.846396	0.620252	0.447274	-0.562423
Solyc09g011810_T	0.0273781	0.109919	0.521511	0.506391	0.524594	0.726195	0.506031	-0.260593	0.591398	0.469578	0.268457	-0.187281	0.102283	0.620678	-0.489707	-0.019447	-0.594157	0.0657961	-0.640112	-0.0886374	0.34194	0.413414	0.545429	0.50907	0.462691	0.274908	-0.569489	0.176395	0.439125	0.445967	-0.468026	0.529744	-0.184286	-0.547089	0.286308	0.303135	0.358642	0.223949	-0.0534164	-0.367267	-0.50876	0.43069	0.415617	0.100611	0.283048	0.572385	0.0873271	-0.0165843	-0.912803
Solyc11g008790_T	0.757756	0.759036	0.680655	0.631227	0.645932	0.671878	0.633975	-0.747276	0.678885	0.622295	0.577576	0.425246	0.784642	0.590869	-0.0275881	0.0826099	-0.696575	0.755625	-0.548731	0.0364662	0.593731	0.696406	0.464225	0.597433	0.664707	0.455615	-0.111059	0.537659	0.705732	0.716577	-0.738338	0.40339	0.371072	-0.776142	0.527869	0.313874	0.581888	0.695474	0.50885	0.0750203	-0.662545	0.660439	0.535	0.313834	0.491982	0.585036	0.119291	0.474968	-0.443537
Solyc02g085380_T	0.146256	0.229579	0.129513	0.0434412	0.0745327	0.406311	0.054214	-0.702432	0.370917	0.284265	0.032952	-0.969684	0.232584	0.170295	-0.607764	-0.464626	-0.610008	0.185946	-0.493131	-0.601197	0.0974199	0.384132	0.044122	0.314925	0.18391	-0.130472	-0.77092	-0.0785307	0.383537	0.401575	-0.689065	0.0988356	-0.58472	-0.692303	-0.0513887	-0.448213	0.0112886	-0.0918884	-0.116302	-0.477619	-0.325968	0.284648	0.0442532	-0.440214	-0.0724549	0.149759	-0.598346	-0.217545	-0.566381
Solyc08g079180_T	-0.558452	-0.531463	-0.443929	-0.402961	-0.383749	-0.313937	-0.401196	0.265879	-0.310086	-0.37836	-0.453574	-0.298586	-0.501698	-0.327125	-0.552138	-0.663908	0.240012	-0.578741	-0.000706196	-0.694324	-0.486547	-0.486958	-0.442668	-0.494031	-0.525719	-0.659223	-0.519848	-0.648909	-0.48668	-0.480889	0.185061	-0.400963	-0.625591	0.289013	-0.64462	-0.624944	-0.558804	-0.631501	-0.511446	-0.79817	0.359016	-0.509552	-0.517124	-0.715228	-0.64347	-0.453544	-0.559587	-0.570228	-0.929402
Solyc04g007690_T	0.669595	0.718295	0.641935	0.525895	0.553851	0.596894	0.526744	-0.688031	0.60759	0.0648135	-0.380266	0.0882733	0.753592	0.61601	0.312428	0.556627	-0.583468	0.694092	-0.062472	0.514704	0.729547	0.772258	0.808338	0.773079	0.800725	0.634315	0.303391	0.696826	0.772181	0.766945	-0.318461	0.8147	0.655666	-0.557621	0.781128	0.75706	0.806824	0.82583	0.572065	0.492521	-0.548618	0.63951	0.784875	0.596924	0.766684	0.788503	0.575183	0.688361	0.655032
Solyc09g083150_T	0.136917	0.221149	0.437172	0.440946	0.452523	0.551503	0.444137	-0.588122	0.548392	0.392261	0.2784	-0.44654	0.285854	0.426125	-0.616247	-0.241416	-0.644385	0.157319	-0.739444	-0.336335	0.331661	0.425058	0.343294	0.43536	0.388863	0.135495	-0.701878	0.155426	0.438087	0.448741	-0.578385	0.356354	-0.255316	-0.647704	0.16158	-0.0103531	0.299724	0.168297	-0.0143336	-0.499777	-0.551849	0.380239	0.31646	-0.0699881	0.15122	0.402009	-0.119231	-0.00946224	-0.885415
Solyc03g113130_T	0.677887	0.752474	0.803314	0.829057	0.80815	0.780729	0.829891	-0.819573	0.8156	0.715391	0.834448	-0.0110109	0.800824	0.615974	-0.0357552	0.443553	-0.840202	0.706939	-0.752938	0.389126	0.845865	0.872369	0.785446	0.817905	0.823196	0.82632	-0.0373864	0.811564	0.866464	0.864952	-0.654945	0.637899	0.443676	-0.847677	0.744311	0.562103	0.841161	0.730039	0.489419	0.317952	-0.916806	0.874645	0.795844	0.648128	0.738734	0.79381	0.581718	0.593584	0.170444
Solyc01g079790_T	0.72188	0.76379	0.672208	0.663243	0.66996	0.740313	0.66552	-0.861704	0.737868	0.551944	0.52879	0.0735156	0.723916	0.552095	-0.110692	0.0274119	-0.841052	0.722584	-0.766764	-0.00404191	0.675996	0.807966	0.602032	0.691434	0.695158	0.618768	-0.224739	0.585839	0.806621	0.80799	-0.756654	0.438455	0.348289	-0.862808	0.550276	0.302383	0.646067	0.680898	0.545114	-0.0232419	-0.796527	0.757369	0.611472	0.325336	0.527095	0.675096	0.191874	0.573625	-0.783847
Solyc01g108020_T	0.547267	0.625122	0.484417	0.479444	0.496879	0.318747	0.482348	-0.701354	0.562492	0.397058	0.241782	0.46056	0.591014	0.382523	-0.00655925	-0.212087	-0.663105	0.584331	-0.555311	-0.216564	0.463125	0.604627	0.373678	0.396321	0.4828	0.305826	-0.200964	0.333052	0.602994	0.609287	-0.674831	0.212162	0.277109	-0.666893	0.352193	0.154137	0.404266	0.583869	0.448512	-0.182573	-0.540553	0.570924	0.401629	0.0703101	0.334749	0.408298	0.118575	0.274849	-0.623732
Solyc01g110880_T	0.11293	0.232603	-0.0373487	0.013338	0.00916815	0.326564	0.0107139	-0.338524	0.0418553	-0.340554	0.145447	-0.0982436	0.187226	-0.211168	0.131394	-0.483956	-0.195022	0.174882	-0.228033	-0.0144676	0.128742	0.255179	0.124955	-0.00836158	0.00675732	0.329993	-0.0979445	0.0788441	0.235014	0.213561	0.0678402	-0.263931	0.0201305	-0.173208	-0.00442672	-0.241986	-0.0359584	0.170902	0.374511	-0.0199293	-0.211252	0.0857733	0.0111797	0.0472241	0.0305349	-0.0645585	0.121316	0.0116272	-0.365574
Solyc12g038670_T	0.67522	0.76684	0.834388	0.837863	0.841178	0.829765	0.840592	-0.891226	0.890045	0.749153	0.719297	0.249894	0.808211	0.714022	-0.172082	0.194896	-0.932028	0.723785	-0.822473	0.111725	0.802658	0.874767	0.733583	0.801868	0.825199	0.644043	-0.256194	0.690704	0.880074	0.887081	-0.813979	0.624044	0.332109	-0.950401	0.673874	0.449481	0.767454	0.74264	0.457421	0.0257446	-0.886263	0.854478	0.754858	0.444765	0.657985	0.785964	0.379717	0.458253	-0.768083
Solyc01g006940_T	0.58924	0.693339	0.769134	0.775172	0.783687	0.725495	0.777778	-0.840957	0.834097	0.650849	0.589262	0.342906	0.706468	0.646738	-0.204313	0.0212268	-0.898264	0.633097	-0.824625	-0.0178907	0.688394	0.799954	0.653456	0.697533	0.737624	0.520491	-0.331212	0.549484	0.809158	0.818269	-0.786539	0.521002	0.24733	-0.897143	0.551205	0.352823	0.653947	0.689263	0.422947	-0.129683	-0.815345	0.777093	0.649973	0.316021	0.536373	0.689551	0.282896	0.343923	-0.84075
Solyc08g067410_T	0.664067	0.764212	0.840083	0.844552	0.83823	0.894437	0.846693	-0.856843	0.891373	0.755088	0.726778	0.0802533	0.746539	0.725584	-0.0876689	0.247383	-0.952172	0.72495	-0.830625	0.144097	0.83709	0.934626	0.811005	0.797503	0.861329	0.740962	-0.225268	0.735375	0.933453	0.936772	-0.843558	0.657433	0.390246	-0.958405	0.754055	0.542115	0.810428	0.790374	0.505637	0.0880339	-0.911832	0.913244	0.81378	0.483106	0.74369	0.860675	0.481982	0.516633	-0.563205
Solyc04g080040_T	0.563882	0.69277	0.795106	0.788569	0.788183	0.731083	0.785207	-0.429984	0.734404	0.634422	0.689473	0.31946	0.638629	0.737108	0.172082	0.619335	-0.628954	0.685163	-0.426609	0.637317	0.80034	0.788948	0.825757	0.807946	0.81686	0.741158	0.126361	0.807588	0.795507	0.787859	-0.45706	0.738294	0.565101	-0.630467	0.838848	0.792294	0.798708	0.795281	0.586111	0.550547	-0.681862	0.74887	0.809049	0.803059	0.83739	0.794405	0.770575	0.454629	0.783686
Solyc10g007320_T	0.328265	0.403197	0.366678	0.367253	0.38658	0.249637	0.370546	-0.64704	0.457013	0.234975	0.123	0.534125	0.42768	0.245819	-0.255713	-0.425324	-0.575347	0.33282	-0.606249	-0.366242	0.258367	0.408444	0.164051	0.239706	0.309374	0.0819132	-0.434079	0.0976172	0.416186	0.427182	-0.527087	0.0818028	-0.0186256	-0.578447	0.0875296	-0.0936569	0.199563	0.338999	0.238833	-0.446162	-0.456931	0.360818	0.194073	-0.110693	0.0700375	0.189562	-0.143187	0.052133	-0.817902
Solyc07g006000_T	0.35835	0.437796	0.380369	0.393895	0.415924	0.336927	0.396359	-0.635467	0.49066	0.231464	0.160017	0.451049	0.423785	0.283026	-0.265775	-0.400412	-0.615135	0.360802	-0.65415	-0.337596	0.310522	0.452395	0.207609	0.265688	0.329726	0.152286	-0.409738	0.138936	0.456579	0.462901	-0.524919	0.106878	0.0237917	-0.593952	0.119701	-0.0655684	0.242794	0.350961	0.284228	-0.43862	-0.495236	0.394464	0.23453	-0.0735737	0.102889	0.2737	-0.0939193	0.129841	-0.856377
Solyc07g056670_T	-0.241435	-0.334788	-0.652366	-0.642576	-0.652438	-0.71111	-0.64551	0.651461	-0.746511	-0.658912	-0.468737	0.268488	-0.466322	-0.651798	0.564452	-0.0939965	0.772731	-0.292812	0.775361	0.103895	-0.559353	-0.595901	-0.624224	-0.719135	-0.62955	-0.411943	0.606071	-0.403367	-0.613092	-0.623747	0.705257	-0.652469	0.11827	0.778501	-0.431216	-0.311249	-0.570551	-0.354548	0.0242862	0.276324	0.708333	-0.598636	-0.585873	-0.170004	-0.428563	-0.626149	-0.222704	-0.0970736	0.741839
Solyc06g066820_T	0.332899	0.333698	0.134013	0.127384	0.145261	-0.0791645	0.130318	-0.280634	0.190807	0.178738	-0.0912337	0.562138	0.222158	0.162437	0.109535	-0.253345	-0.232509	0.364308	-0.101215	-0.358182	0.14212	0.239064	0.0541235	0.0565072	0.162288	-0.000221848	-0.0922414	0.0796254	0.238849	0.246409	-0.427984	0.000894845	0.168793	-0.278941	0.118404	0.000214756	0.0893283	0.302425	0.28137	-0.19305	-0.0756072	0.230984	0.12932	-0.155669	0.101765	0.0748829	-0.135317	0.155983	-0.323167
Solyc06g073190_T	0.250612	0.336664	0.606854	0.597713	0.602776	0.683121	0.601799	-0.62972	0.707693	0.660077	0.453617	-0.339814	0.437743	0.620163	-0.508194	0.0809583	-0.760435	0.295801	-0.741006	-0.148407	0.539962	0.59309	0.605272	0.643963	0.599946	0.432121	-0.590153	0.388786	0.603623	0.614989	-0.707576	0.613833	-0.0936397	-0.761963	0.429583	0.28429	0.555097	0.349908	-0.00762141	-0.284532	-0.684218	0.60668	0.56734	0.127978	0.425391	0.632397	0.200722	0.136731	-0.659574
Solyc06g083140_T	0.440647	0.517806	0.498672	0.460654	0.479124	0.574114	0.463661	-0.461134	0.571134	0.493111	-0.0661577	-0.16538	0.21611	0.569596	-0.342394	-0.0183213	-0.668253	0.468087	-0.517266	-0.270115	0.44618	0.636345	0.544924	0.468065	0.539281	0.386533	-0.549194	0.301495	0.637898	0.643006	-0.736168	0.487813	-0.0261006	-0.664499	0.428365	0.307607	0.441264	0.546033	0.226463	-0.305896	-0.474132	0.571072	0.4971	0.00896823	0.417487	0.655893	0.0672663	0.343908	-0.282247
Solyc01g109370_T	0.567357	0.690982	0.766025	0.766958	0.762501	0.822625	0.769774	-0.889454	0.833677	0.679624	0.704993	-0.134006	0.706391	0.642361	-0.282092	0.127154	-0.919762	0.637323	-0.844996	0.00860745	0.776395	0.865529	0.667596	0.741335	0.771981	0.544772	-0.376308	0.644022	0.8622	0.866722	-0.827041	0.585565	0.229486	-0.938587	0.644973	0.388598	0.702653	0.674919	0.403786	-0.0301411	-0.871017	0.813021	0.720746	0.343779	0.634513	0.738975	0.369532	0.389815	-0.831183
Solyc03g026210_T	-0.617284	-0.599606	-0.66049	-0.529458	-0.5263	-0.324626	-0.530417	-0.454855	-0.318455	-0.658403	-0.369471	-0.647982	-0.294668	-0.685516	-0.826224	-0.858507	-0.650411	-0.715818	-0.687824	-0.617847	-0.84795	-0.869286	-0.866743	-0.687061	-0.845137	-0.808064	-0.772382	-0.815251	-0.863626	-0.87529	-8.63075e-05	-0.874739	-0.841415	-0.162884	-0.896354	-0.848333	-0.840975	-0.835012	-0.704576	-0.803032	0.00895691	-0.875204	-0.885078	-0.674698	-0.893279	-0.860274	-0.682692	-0.83492	-0.84226
Solyc08g076410_T	0.128088	0.215439	-0.0501429	0.0128497	0.0346891	-0.236948	0.0158774	-0.321699	0.0852209	-0.102755	-0.121885	0.441696	0.146003	-0.108398	-0.0210261	-0.536105	-0.230544	0.147749	-0.244608	-0.438272	0.0281861	0.101245	-0.198364	-0.244159	-0.077593	-0.279087	-0.1385	-0.127688	0.086505	0.0881965	-0.174757	-0.261994	0.0651749	-0.173954	-0.149883	-0.338701	-0.112189	0.066539	0.214588	-0.438327	-0.0871755	0.0869244	-0.0973105	-0.28834	-0.166823	-0.051927	-0.241159	-0.0349541	-0.757757
Solyc01g006450_T	-0.0938011	-0.146804	-0.488882	-0.497991	-0.475444	-0.491766	-0.495769	0.0781354	-0.401078	-0.469234	-0.507188	0.496661	-0.119404	-0.485483	0.0927124	-0.597234	0.323015	-0.133372	0.295529	-0.519832	-0.410776	-0.367262	-0.502663	-0.503774	-0.466732	-0.473138	-0.0315247	-0.459255	-0.381778	-0.383215	0.179991	-0.561837	-0.147976	0.302563	-0.48782	-0.515194	-0.480787	-0.290319	-0.089391	-0.361957	0.396869	-0.392714	-0.481095	-0.561796	-0.496428	-0.509364	-0.500328	-0.187929	-0.541235
Solyc01g007780_T	-0.21664	-0.18103	0.204634	0.189315	0.171447	0.139762	0.188542	0.187572	0.0861191	0.273547	0.336463	-0.29433	-0.0564277	0.24837	-0.124815	0.514308	0.0504904	-0.16645	0.0703617	0.478267	0.0930569	-0.0330988	0.184777	0.339731	0.145027	-0.0463922	0.0409464	0.163403	-0.0148683	-0.0062803	0.147305	0.341511	-0.0888712	0.028063	0.202226	0.251425	0.134694	-0.0572304	-0.213972	0.331722	-0.0423174	0.00070262	0.149604	0.361383	0.206862	0.086128	0.246682	-0.19906	0.681695
Solyc05g009390_T	-0.211287	-0.169279	0.0185469	0.0121309	-0.00666988	-0.156168	0.0101021	0.311971	-0.0955431	0.119051	0.0666105	-0.230479	-0.166012	0.0627549	0.273527	0.516622	0.190035	-0.126838	0.294073	0.421945	0.0341676	-0.0579388	0.204911	0.162458	0.0474048	0.0779142	0.303454	0.13749	-0.055192	-0.055446	0.153289	0.209728	0.133126	0.180924	0.23515	0.321072	0.0924854	0.0253219	-0.086048	0.467122	0.119687	0.0117846	0.120706	0.297414	0.253664	0.0447429	0.433536	-0.111418	0.815203
Solyc08g007040_T	-0.11001	0.0828259	0.136548	0.194512	0.228679	-0.73117	0.202407	-0.740301	0.434603	0.182218	-0.670676	-0.492748	0.108457	0.0677148	-0.642562	-0.41675	-0.664916	-0.082562	-0.641678	-0.555441	0.0674679	0.273064	0.209043	0.212521	0.0966357	0.10497	-0.790505	-0.170711	0.280671	0.299197	-0.473936	0.0604442	-0.577019	-0.645666	-0.204975	-0.320672	0.0532194	-0.0275602	-0.52364	-0.668492	-0.345042	0.288059	0.0692315	-0.397721	-0.184234	0.143685	-0.173547	-0.249475	-0.81385
Solyc04g072180_T	0.656474	0.720788	0.651162	0.65811	0.65399	0.57482	0.662201	-0.882748	0.736543	0.628345	0.566469	0.202458	0.776143	0.510738	-0.107759	0.0642995	-0.81128	0.688208	-0.697731	-0.0262046	0.69292	0.774471	0.573445	0.6303	0.681039	0.556524	-0.238732	0.593801	0.766758	0.771307	-0.74859	0.449971	0.298819	-0.836508	0.548274	0.317525	0.643242	0.644575	0.420772	-0.0161705	-0.762569	0.766709	0.630515	0.286355	0.53638	0.61565	0.278594	0.452887	-0.609866
Solyc12g094630_T	0.437634	0.549101	0.697798	0.715195	0.728986	0.703074	0.717105	-0.718432	0.795885	0.58247	0.525057	0.109507	0.556314	0.631473	-0.323748	-0.0182625	-0.870024	0.475029	-0.863391	-0.0730636	0.62477	0.716566	0.594074	0.655006	0.651115	0.474454	-0.423335	0.445057	0.72502	0.731322	-0.701561	0.507177	0.130706	-0.838555	0.462023	0.291016	0.586624	0.543073	0.292988	-0.264471	-0.786738	0.703011	0.587689	0.23607	0.450576	0.645239	0.252397	0.275904	-0.885973
Solyc06g011530_T	0.346725	0.353648	0.552086	0.525086	0.514668	0.469415	0.526462	-0.220463	0.448889	0.600196	0.422117	-0.0185744	0.303808	0.507313	0.0554603	0.616958	-0.401637	0.33176	-0.274058	0.526052	0.435483	0.430031	0.411095	0.449271	0.534908	0.556113	0.224069	0.510648	0.448482	0.459257	-0.280194	0.537982	0.392472	-0.372074	0.541484	0.51801	0.541863	0.48248	0.224637	0.390488	-0.415314	0.538735	0.490742	0.597442	0.523946	0.660672	0.431069	0.388532	0.697366
Solyc01g088400_T	-0.497362	-0.592963	-0.82753	-0.831963	-0.829126	-0.910096	-0.83414	0.790451	-0.895829	-0.821222	-0.758866	0.216802	-0.679764	-0.789638	0.3776	-0.332115	0.902119	-0.567169	0.823907	-0.140542	-0.813714	-0.83554	-0.794551	-0.865338	-0.843155	-0.699804	0.408966	-0.707052	-0.843955	-0.849096	0.80458	-0.797999	-0.154007	0.92324	-0.706423	-0.526796	-0.808448	-0.594708	-0.242918	-0.0303682	0.884892	-0.831595	-0.819468	-0.454847	-0.700565	-0.847558	-0.444941	-0.372212	0.661835
Solyc06g007180_T	-0.27366	-0.307042	-0.296979	-0.291915	-0.30676	-0.28662	-0.294218	0.596625	-0.387682	-0.265538	-0.175114	-0.174635	-0.352141	-0.235832	0.446381	0.421514	0.490316	-0.272943	0.582531	0.544782	-0.223844	-0.343858	-0.090878	-0.305283	-0.256127	-0.0155495	0.548375	-0.0583885	-0.34715	-0.356908	0.676292	-0.0920289	0.140381	0.561291	-0.045939	0.140207	-0.170236	-0.191358	-0.102938	0.487397	0.423541	-0.280846	-0.156456	0.256216	-0.0255601	-0.126824	0.220366	-0.02675	0.820005
Solyc01g057830_T	-0.42441	-0.360822	-0.173587	-0.150773	-0.122874	-0.138409	-0.149202	0.100794	-0.0627154	-0.262454	-0.438653	-0.0307883	-0.319316	-0.117339	-0.488177	-0.578593	-0.00345278	-0.438345	-0.199753	-0.521761	-0.326435	-0.279521	-0.172191	-0.260431	-0.286399	-0.472635	-0.528841	-0.505456	-0.263558	-0.253357	0.0863085	-0.211959	-0.518661	0.0748904	-0.46986	-0.423559	-0.35773	-0.364498	-0.389765	-0.764204	0.134166	-0.322582	-0.325316	-0.506033	-0.467459	-0.21479	-0.421792	-0.502457	-0.846536
Solyc02g088100_T	0.699239	0.806346	0.866709	0.866643	0.870492	0.900837	0.868546	-0.870144	0.899145	0.745679	0.748131	0.304202	0.8026	0.732479	-0.076081	0.199246	-0.947444	0.755341	-0.819245	0.160773	0.809506	0.911568	0.808678	0.797176	0.851222	0.679196	-0.19017	0.70437	0.918228	0.924942	-0.821326	0.61537	0.404721	-0.951672	0.713422	0.500642	0.784273	0.823351	0.544154	0.0748751	-0.895088	0.890019	0.770273	0.491159	0.69821	0.840657	0.448667	0.467333	-0.819942
Solyc06g073230_T	0.539734	0.605485	0.670346	0.644393	0.662542	0.716754	0.647197	-0.783513	0.739865	0.585128	0.414219	-0.02722	0.596105	0.619737	-0.292109	-0.0136676	-0.832558	0.561387	-0.770579	-0.0970842	0.593345	0.72311	0.558463	0.654512	0.667897	0.493825	-0.405442	0.470742	0.735976	0.743924	-0.774665	0.514582	0.160647	-0.846474	0.488854	0.275439	0.587984	0.577493	0.352156	-0.179911	-0.736612	0.694052	0.574247	0.227198	0.4685	0.655949	0.125361	0.361856	-0.685842
Solyc03g032210_T	0.381493	0.43996	0.710717	0.710631	0.706895	0.831034	0.713807	-0.722056	0.784671	0.750184	0.65834	-0.32427	0.604711	0.673242	-0.516044	0.23664	-0.784374	0.415344	-0.783621	-0.00700867	0.660185	0.66568	0.643607	0.770732	0.700029	0.585933	-0.529663	0.54331	0.675943	0.685988	-0.73805	0.693105	-0.0325038	-0.836942	0.520511	0.358039	0.675615	0.409034	0.0469831	-0.121643	-0.798143	0.668345	0.663694	0.280493	0.512244	0.718669	0.264851	0.258166	-0.842594
Solyc05g052490_T	0.707724	0.798162	0.88683	0.890621	0.879155	0.872328	0.891367	-0.814935	0.870507	0.754053	0.873094	0.114066	0.823011	0.712957	-0.00358284	0.440913	-0.893948	0.74265	-0.779356	0.445796	0.858538	0.911689	0.79885	0.826862	0.875794	0.795295	-0.0105238	0.814223	0.913293	0.915637	-0.681327	0.66524	0.501753	-0.893592	0.793259	0.593491	0.853975	0.81242	0.562029	0.328534	-0.947562	0.899396	0.807458	0.702172	0.776521	0.846188	0.570407	0.569976	0.30331
Solyc05g011890_T	-0.822995	-0.86022	-0.673147	-0.666597	-0.668873	-0.766653	-0.667782	0.842427	-0.701304	-0.5664	-0.711994	-0.332662	-0.862186	-0.528969	-0.0420614	-0.103619	0.74507	-0.842959	0.608885	-0.128405	-0.718055	-0.801218	-0.542599	-0.68412	-0.690663	-0.57037	0.0179439	-0.662649	-0.792803	-0.79168	0.712498	-0.376209	-0.477044	0.796558	-0.597087	-0.343706	-0.647726	-0.733109	-0.651714	-0.20061	0.749667	-0.73098	-0.607677	-0.412892	-0.571566	-0.607557	-0.274483	-0.575715	0.714237
Solyc00g231780_T	-0.212175	-0.239298	-0.528167	-0.522495	-0.502929	-0.559242	-0.528773	0.661871	-0.559376	-0.606407	-0.435383	0.366651	-0.440936	-0.39731	0.533647	-0.439258	0.570696	-0.219508	0.615327	-0.191649	-0.454154	-0.4302	-0.502277	-0.576044	-0.547532	-0.527395	0.450271	-0.471958	-0.451558	-0.469388	0.540005	-0.62435	0.101865	0.615336	-0.386755	-0.31149	-0.525761	-0.264687	0.161011	-0.0241954	0.542299	-0.517682	-0.519809	-0.36247	-0.396487	-0.543069	-0.173142	-0.173419	0.892718
Solyc06g065210_T	0.503375	0.634247	0.744741	0.762848	0.769029	0.724679	0.765801	-0.845248	0.843322	0.666743	0.619429	0.0777843	0.672715	0.649616	-0.298308	0.0497324	-0.921297	0.569496	-0.868582	-0.0305589	0.724857	0.801856	0.649699	0.729991	0.724762	0.497433	-0.3915	0.559839	0.803732	0.809776	-0.780232	0.559291	0.194693	-0.906439	0.56377	0.333367	0.660567	0.610522	0.344233	-0.157292	-0.835946	0.775632	0.670991	0.298897	0.553508	0.682882	0.33902	0.299029	-0.832535
Solyc07g061900_T	-0.524811	-0.554632	-0.74327	-0.731833	-0.708957	-0.618027	-0.73031	0.364452	-0.65682	-0.690605	-0.717423	-0.0586661	-0.53362	-0.678082	-0.206503	-0.77139	0.571405	-0.567375	0.409505	-0.667729	-0.733539	-0.710587	-0.71538	-0.713767	-0.771563	-0.767432	-0.235701	-0.789367	-0.714195	-0.712722	0.443164	-0.71362	-0.53706	0.589816	-0.824657	-0.785955	-0.793797	-0.694203	-0.414997	-0.605075	0.680773	-0.731749	-0.774325	-0.794773	-0.819961	-0.748161	-0.711	-0.572424	-0.752869
Solyc12g098890_T	0.196803	0.318808	0.534797	0.541314	0.56397	0.498241	0.543192	-0.572579	0.642157	0.427684	0.24898	0.0466317	0.365355	0.510907	-0.447694	-0.189756	-0.712575	0.245478	-0.748652	-0.237868	0.410085	0.505665	0.477677	0.526306	0.471283	0.226831	-0.569305	0.211581	0.522261	0.531678	-0.595788	0.400936	-0.10767	-0.677876	0.254436	0.139363	0.383518	0.338953	0.0804904	-0.442127	-0.592064	0.480144	0.404526	0.0242261	0.251184	0.442506	0.106381	-0.00220907	-0.826274
Solyc02g089620_T	0.642874	0.669425	0.69387	0.648876	0.641953	0.535626	0.647977	-0.482465	0.581156	0.63666	0.635424	0.34969	0.621316	0.584916	0.299032	0.560862	-0.531498	0.690549	-0.323638	0.505602	0.640723	0.690709	0.661007	0.62881	0.722194	0.658014	0.275914	0.712664	0.700506	0.703779	-0.550049	0.550921	0.590287	-0.588498	0.749831	0.649508	0.696268	0.788449	0.557283	0.573141	-0.570704	0.701833	0.661667	0.669674	0.737112	0.673166	0.592267	0.51958	0.793217
Solyc07g042550_T	0.406199	0.52808	0.676255	0.710231	0.6901	0.520913	0.709406	-0.548173	0.623801	0.546454	0.758587	-0.15086	0.599861	0.486482	0.0134915	0.474829	-0.619097	0.451647	-0.562763	0.582768	0.652976	0.637336	0.532703	0.593958	0.634498	0.567269	0.105708	0.643806	0.638174	0.638417	-0.327164	0.51676	0.382131	-0.580572	0.605399	0.473984	0.649272	0.555636	0.386224	0.408093	-0.732513	0.650666	0.598829	0.69328	0.600077	0.574642	0.589114	0.308538	0.3329
Solyc09g074270_T	-0.3807	-0.473731	-0.646367	-0.648662	-0.658742	-0.637278	-0.652042	0.74878	-0.746327	-0.579615	-0.427915	0.0765492	-0.565267	-0.587051	0.410264	0.00621349	0.802505	-0.419491	0.774502	0.0940428	-0.574388	-0.64872	-0.57002	-0.638663	-0.631353	-0.415135	0.511243	-0.428426	-0.661566	-0.670887	0.679412	-0.550115	-0.00579751	0.797835	-0.426572	-0.265445	-0.561964	-0.454266	-0.160207	0.249828	0.728368	-0.636253	-0.570554	-0.197725	-0.417276	-0.600674	-0.154641	-0.199281	0.708056
Solyc02g088940_T	0.316001	0.31952	0.465569	0.420814	0.419139	0.471904	0.421542	-0.273635	0.347372	0.507527	0.455618	-0.176704	0.377213	0.409185	-0.0762113	0.51388	-0.288079	0.3071	-0.21067	0.495794	0.354456	0.326255	0.237611	0.438021	0.437917	0.363087	0.158694	0.446144	0.346483	0.356435	-0.221148	0.438673	0.263618	-0.318313	0.428755	0.322636	0.435698	0.346559	0.192665	0.420582	-0.355489	0.380632	0.360066	0.532722	0.401616	0.469015	0.287911	0.251312	0.617014
Solyc06g068650_T	0.623586	0.750686	0.735845	0.737622	0.730122	0.692183	0.740874	-0.84046	0.820313	0.745559	0.607758	0.011732	0.761409	0.632122	-0.514356	0.189139	-0.836357	0.681622	-0.72239	-0.105544	0.784302	0.830994	0.720163	0.78256	0.766873	0.51779	-0.634586	0.634261	0.818677	0.822214	-0.853964	0.67592	-0.0694151	-0.885218	0.620357	0.464462	0.719772	0.643397	0.0125421	-0.103973	-0.803933	0.792886	0.747783	0.218294	0.621817	0.699083	0.484287	0.271302	-0.56633
Solyc11g008780_T	0.315663	0.353041	0.57159	0.549331	0.551613	0.637444	0.553149	-0.713709	0.667553	0.638381	0.460465	-0.286297	0.548825	0.546941	-0.574684	0.0766264	-0.678132	0.349508	-0.696897	-0.198092	0.533009	0.553844	0.525213	0.682362	0.582986	0.391083	-0.614257	0.412322	0.56297	0.573002	-0.744292	0.575495	-0.148579	-0.760016	0.388073	0.226663	0.539909	0.304365	-0.0475835	-0.231668	-0.657522	0.533127	0.540515	0.0854992	0.382042	0.522167	0.142442	0.15555	-0.705322
Solyc01g005230_T	0.525053	0.669862	0.720752	0.703274	0.709701	0.774988	0.705134	-0.733558	0.808472	0.623334	0.525107	0.0146017	0.617136	0.657586	-0.568299	-0.0191269	-0.855516	0.562341	-0.795399	-0.164965	0.67115	0.792532	0.631087	0.703579	0.70375	0.352994	-0.727905	0.469433	0.786619	0.78933	-0.788304	0.575806	-0.160367	-0.864823	0.514873	0.37595	0.594833	0.595358	0.155187	-0.273688	-0.795916	0.690158	0.634719	0.135316	0.503712	0.628047	0.313331	0.152388	-0.770186
[truncated: 402 more rows]
[truncated: 206 more columns]
